# Supplementary material for: 19S proteasome loss regulates mitotic spindle assembly through a ubiquitin-independent degradation mechanism
Source: Cell Rep. Author manuscript; Available in PMC 2025 Sep 13. (PMC12432587; doi:10.1016/j.celrep.2025.116041)
Supplement: 2 [file NIHMS2107259-supplement-2.xlsx]

## Sheet: Sheet1
Accession	Description	Abundances: PSMD1 RNAi, Rep 1	Abundances: PSMD1 RNAi, Rep 2	Abundances: PSMD1 RNAi, Rep 3	Abundances: control RNAi, Rep 1	Abundances: control RNAi, Rep 2	Abundances: control RNAi, Rep 3	p-value	Mean, PSMD1 RNAi	Mean, control RNAi	Abundance Ratio: PSMD1 RNAi/control RNAi																														Abundance Ratio: D1cont/B7cont			pval_D1cont_B7cont
P31350	Ribonucleoside-diphosphate reductase subunit M2 OS=Homo sapiens (Human) OX=9606 GN=RRM2 PE=1 SV=1	7700.9	7377.5	7064.6	15079.4	14481.6	13651.8	0.000914733	7381	14404.3	0.512418																														1.8895	0.918002		0.023772	1.62393
P05386	60S acidic ribosomal protein P1 OS=Homo sapiens (Human) OX=9606 GN=RPLP1 PE=1 SV=1	473.5	185.6	136.3	927.8	422.5	172.1	0.400372	265.133	507.467	0.522465																														2.20082	1.13804		0.0263652	1.57897
O75973	C1q-related factor OS=Homo sapiens (Human) OX=9606 GN=C1QL1 PE=1 SV=1	12.2	11.5	43.7	48.5	19	61.4	0.282124	22.4667	42.9667	0.522886																														2.17634	1.12191		0.365619	0.436972
P50747	Biotin--protein ligase OS=Homo sapiens (Human) OX=9606 GN=HLCS PE=1 SV=1	319.6	373.4	242.3	1380.1	82.5	290	0.568727	311.767	584.2	0.533664																														1.65603	0.727728		0.0215245	1.66707
Q96PP8	Guanylate-binding protein 5 OS=Homo sapiens (Human) OX=9606 GN=GBP5 PE=1 SV=1	636.6	310.1	177.2	430.3	1376.9	217.1	0.497572	374.633	674.767	0.555204																														1.65109	0.723417		0.0117311	1.93066
P07205	Phosphoglycerate kinase 2 OS=Homo sapiens (Human) OX=9606 GN=PGK2 PE=1 SV=3	275.1	262.8	220.7	1016.4	88.9	226.3	0.576806	252.867	443.867	0.569691																														1.69434	0.76072		0.0441398	1.35517
Q9H425	Uncharacterized protein C1orf198 OS=Homo sapiens (Human) OX=9606 GN=C1orf198 PE=1 SV=1	513.6	552	441.2	1403.5	387.6	822.8	0.336215	502.267	871.3	0.576457																														1.58082	0.660675		0.0311542	1.50648
P55317	Hepatocyte nuclear factor 3-alpha OS=Homo sapiens (Human) OX=9606 GN=FOXA1 PE=1 SV=2	430.9	448.2	304	840.1	515.1	686	0.074216	394.367	680.4	0.57961																														1.60783	0.685111		0.0159208	1.79803
P46937	Transcriptional coactivator YAP1 OS=Homo sapiens (Human) OX=9606 GN=YAP1 PE=1 SV=2	3001.1	3152.4	2593.6	5469.1	5467.7	4083	0.0335477	2915.7	5006.6	0.582371																														1.14942	0.200904		0.360775	0.442763
O00622	CCN family member 1 OS=Homo sapiens (Human) OX=9606 GN=CCN1 PE=1 SV=1	407.7	423.8	563.9	685.1	676.4	1029.4	0.08756	465.133	796.967	0.58363																														1.77842	0.830598		0.14229	0.846825
C9J7I0	UBAP1-MVB12-associated (UMA)-domain containing protein 1 OS=Homo sapiens (Human) OX=9606 GN=UMAD1 PE=1 SV=2	71.5	66	54.9	125	108.8	94.1	0.0198332	64.1333	109.3	0.586764																														1.58153	0.661319		0.45586	0.341168
Q9GZV1	Ankyrin repeat domain-containing protein 2 OS=Homo sapiens (Human) OX=9606 GN=ANKRD2 PE=1 SV=3	185.2	195.4	218.2	349.6	255.8	399.1	0.0776007	199.6	334.833	0.596117																														1.59613	0.674575		0.0628064	1.202
Q9Y371	Endophilin-B1 OS=Homo sapiens (Human) OX=9606 GN=SH3GLB1 PE=1 SV=1	2933.4	3148.8	3196.8	5033.2	5217.4	5166.6	8.11e-05	3093	5139.07	0.60186																														1.58622	0.665592		0.00385044	2.41449
Q14012	Calcium/calmodulin-dependent protein kinase type 1 OS=Homo sapiens (Human) OX=9606 GN=CAMK1 PE=1 SV=1	1770.3	1618.4	1280.4	2718.8	2730.9	2209.1	0.0121493	1556.37	2552.93	0.609639																														1.54682	0.629301		0.0688268	1.16224
O95067	G2/mitotic-specific cyclin-B2 OS=Homo sapiens (Human) OX=9606 GN=CCNB2 PE=1 SV=1	1411.8	1417.5	1548.9	2054.8	2212.4	2907.4	0.0667888	1459.4	2391.53	0.610236																														1.47127	0.557062		0.00119626	2.92218
Q10571	Transcriptional activator MN1 OS=Homo sapiens (Human) OX=9606 GN=MN1 PE=1 SV=3	754.5	771.8	622.6	1264.8	1221	1010.4	0.0131808	716.3	1165.4	0.614639																														1.40454	0.490095		0.111764	0.951698
P52732	Kinesin-like protein KIF11 OS=Homo sapiens (Human) OX=9606 GN=KIF11 PE=1 SV=2	8259.4	8990.8	10573.2	13552.3	14077.3	17566.3	0.0259062	9274.47	15065.3	0.615618																														1.47311	0.558868		0.0161943	1.79064
Q9H4H8	Protein FAM83D OS=Homo sapiens (Human) OX=9606 GN=FAM83D PE=1 SV=3	295	321.2	352.5	460.4	492.7	616.9	0.0403314	322.9	523.333	0.617006																														1.30024	0.378777		0.228052	0.641966
P80297	Metallothionein-1X OS=Homo sapiens (Human) OX=9606 GN=MT1X PE=1 SV=1	139.2	170.1	175.7	247.7	265	273.3	0.0030742	161.667	262	0.617048																														1.51212	0.596569		0.134638	0.870833
P02144	Myoglobin OS=Homo sapiens (Human) OX=9606 GN=MB PE=1 SV=2	730.4	760.9	636.2	1363.7	1072.1	1009.7	0.0445062	709.167	1148.5	0.617472																														1.73592	0.795698		0.245412	0.610104
P36507	Dual specificity mitogen-activated protein kinase kinase 2 OS=Homo sapiens (Human) OX=9606 GN=MAP2K2 PE=1 SV=1	2105.7	2486	2554.5	3449.5	3790.6	4317.8	0.0132963	2382.07	3852.63	0.618296																														1.48411	0.569601		0.0541924	1.26606
Q9NR46	Endophilin-B2 OS=Homo sapiens (Human) OX=9606 GN=SH3GLB2 PE=1 SV=1	2692.3	2774.3	2566.7	4668.4	4527.7	3733.5	0.0262643	2677.77	4309.87	0.621311																														1.68033	0.748748		0.115037	0.939161
Q15398	Disks large-associated protein 5 OS=Homo sapiens (Human) OX=9606 GN=DLGAP5 PE=1 SV=2	4951.5	5718.4	4755.8	8692	8608.5	7517.8	0.003473	5141.9	8272.77	0.621545																														1.167	0.222809		0.635706	0.196744
Q8TDH9	Biogenesis of lysosome-related organelles complex 1 subunit 5 OS=Homo sapiens (Human) OX=9606 GN=BLOC1S5 PE=1 SV=1	629.1	665.5	595.7	1105	1023.4	905.4	0.0144163	630.1	1011.27	0.62308																														1.50196	0.586845		0.0422288	1.37439
P02538	Keratin, type II cytoskeletal 6A OS=Homo sapiens (Human) OX=9606 GN=KRT6A PE=1 SV=3	139.9	168.4	48	207.5	193.2	169.6	0.180995	118.767	190.1	0.624759																														1.18071	0.239653		0.550647	0.259127
P34741	Syndecan-2 OS=Homo sapiens (Human) OX=9606 GN=SDC2 PE=1 SV=2	881.8	738	907	1588.1	1073.7	1368.9	0.0649144	842.267	1343.57	0.626889																														1.39586	0.481159		0.0598965	1.2226
Q99460	26S proteasome non-ATPase regulatory subunit 1 OS=Homo sapiens (Human) OX=9606 GN=PSMD1 PE=1 SV=2	14931.6	16487.7	17423	24913	26330	26351	0.000823607	16280.8	25864.7	0.62946																														1.38549	0.470395		0.182881	0.737831
P31151	Protein S100-A7 OS=Homo sapiens (Human) OX=9606 GN=S100A7 PE=1 SV=4	230.4	169.1	243.2	471.4	273.8	274.7	0.187551	214.233	339.967	0.63016																														1.32768	0.408913		0.0787489	1.10376
Q9NQV7	Histone-lysine N-methyltransferase PRDM9 OS=Homo sapiens (Human) OX=9606 GN=PRDM9 PE=1 SV=2	383.3	375.5	398.7	670.5	502.1	648.5	0.050494	385.833	607.033	0.635605																														1.58236	0.662075		0.16705	0.777154
Q01151	CD83 antigen OS=Homo sapiens (Human) OX=9606 GN=CD83 PE=1 SV=1	201.5	206.8	161.4	309.8	338.3	243.4	0.0430547	189.9	297.167	0.639035																														0.844466	-0.243888		0.759172	0.11966
O00468	Agrin OS=Homo sapiens (Human) OX=9606 GN=AGRN PE=1 SV=6	258.6	260.7	295	446.1	404.4	422.7	0.000823294	271.433	424.4	0.63957																														0.960988	-0.0574092		0.711548	0.147796
Q8IVM0	Coiled-coil domain-containing protein 50 OS=Homo sapiens (Human) OX=9606 GN=CCDC50 PE=1 SV=1	2156	2217.5	3787	4652.7	2751.8	5336.2	0.188321	2720.17	4246.9	0.640506																														1.45893	0.544909		0.173907	0.759683
Q9H4F8	SPARC-related modular calcium-binding protein 1 OS=Homo sapiens (Human) OX=9606 GN=SMOC1 PE=1 SV=1	589.5	615.8	643.3	964.7	1036	884.1	0.00925968	616.2	961.6	0.640807																														1.50186	0.586747		0.198819	0.701542
P16144	Integrin beta-4 OS=Homo sapiens (Human) OX=9606 GN=ITGB4 PE=1 SV=5	248.2	265	241.6	373.3	414	384.6	0.00166297	251.6	390.633	0.644082																														1.29925	0.377674		0.200608	0.697652
Q12948	Forkhead box protein C1 OS=Homo sapiens (Human) OX=9606 GN=FOXC1 PE=1 SV=3	164.1	167.8	124.1	234.3	284.7	184.5	0.0859076	152	234.5	0.648188																														1.30411	0.383067		0.0026583	2.5754
P08779	Keratin, type I cytoskeletal 16 OS=Homo sapiens (Human) OX=9606 GN=KRT16 PE=1 SV=4	1560.3	1452.5	1838.8	4000.5	1787.5	1696.2	0.364058	1617.2	2494.73	0.648246																														1.51437	0.59872		0.162551	0.789011
Q86YZ3	Hornerin OS=Homo sapiens (Human) OX=9606 GN=HRNR PE=1 SV=2	1256.7	1302.7	594.6	1623.3	2226.8	1003.8	0.26015	1051.33	1617.97	0.649787																														1.17655	0.234558		0.070229	1.15348
Q9UQL6	Histone deacetylase 5 OS=Homo sapiens (Human) OX=9606 GN=HDAC5 PE=1 SV=2	193.8	171.4	143.2	262.2	300.4	219	0.0393409	169.467	260.533	0.650461																														1.23994	0.310265		0.0953238	1.0208
Q96EV8	Dysbindin OS=Homo sapiens (Human) OX=9606 GN=DTNBP1 PE=1 SV=1	499	483	392.9	696.8	818.6	593	0.0450229	458.3	702.8	0.652106																														1.14231	0.191951		0.56793	0.245705
P68133	Actin, alpha skeletal muscle OS=Homo sapiens (Human) OX=9606 GN=ACTA1 PE=1 SV=1	1057.4	738.9	833.4	1685.2	1497.6	843.6	0.201841	876.567	1342.13	0.653114																														1.1096	0.150034		0.792224	0.101152
Q99961	Endophilin-A2 OS=Homo sapiens (Human) OX=9606 GN=SH3GL1 PE=1 SV=1	5720.4	6247.9	5026.4	10348.9	7397.5	8244.8	0.0603039	5664.9	8663.73	0.653864																														1.40053	0.485973		0.0333831	1.47647
Q9NYJ1	Cytochrome c oxidase assembly factor 4 homolog, mitochondrial OS=Homo sapiens (Human) OX=9606 GN=COA4 PE=1 SV=2	377.7	393.3	288.3	630.8	608.6	375.7	0.138412	353.1	538.367	0.655873																														1.3831	0.4679		0.21973	0.65811
P02533	Keratin, type I cytoskeletal 14 OS=Homo sapiens (Human) OX=9606 GN=KRT14 PE=1 SV=4	1273.2	943.4	949.1	2311.5	1229.2	1281.8	0.253539	1055.23	1607.5	0.656444																														1.14058	0.189769		0.318031	0.497531
P41236	Protein phosphatase inhibitor 2 OS=Homo sapiens (Human) OX=9606 GN=PPP1R2 PE=1 SV=2	3215.7	3799.2	2777.8	5561.6	5293	4043.9	0.0463893	3264.23	4966.17	0.657294																														1.49171	0.57697		0.166818	0.777758
Q8TAD7	Overexpressed in colon carcinoma 1 protein OS=Homo sapiens (Human) OX=9606 GN=OCC1 PE=1 SV=2	160.9	187.7	178.7	295.6	257.5	245.7	0.0127391	175.767	266.267	0.660115																														1.14916	0.200577		0.344969	0.46222
Q9NVR5	Protein kintoun OS=Homo sapiens (Human) OX=9606 GN=DNAAF2 PE=1 SV=2	864.1	919	782.6	1340.5	1359.7	1170.6	0.00594197	855.233	1290.27	0.662835																														1.25525	0.327979		0.146427	0.834378
P35908	Keratin, type II cytoskeletal 2 epidermal OS=Homo sapiens (Human) OX=9606 GN=KRT2 PE=1 SV=2	9729.8	7687.8	11279.2	22807.4	9256.4	11071.2	0.37519	9565.6	14378.3	0.665279																														1.12478	0.169648		0.540147	0.267488
Q8WVI0	Small integral membrane protein 4 OS=Homo sapiens (Human) OX=9606 GN=SMIM4 PE=1 SV=2	151	128.8	156.6	262	179.5	213.1	0.0801361	145.467	218.2	0.666667																														1.10547	0.144662		0.0924678	1.03401
Q13642	Four and a half LIM domains protein 1 OS=Homo sapiens (Human) OX=9606 GN=FHL1 PE=1 SV=4	4167.3	4276.5	3012.5	7366.2	4921.9	4879.2	0.131898	3818.77	5722.43	0.667333																														1.1126	0.15394		0.658304	0.181573
P17813	Endoglin OS=Homo sapiens (Human) OX=9606 GN=ENG PE=1 SV=2	2526.9	2814.4	2322.5	3582.6	4267.6	3575.9	0.0147633	2554.6	3808.7	0.670728																														1.80199	0.84959		0.345918	0.461027
Q9UK76	Jupiter microtubule associated homolog 1 OS=Homo sapiens (Human) OX=9606 GN=JPT1 PE=1 SV=3	7340.1	7173.4	4445.7	11354.5	10270.1	6627.8	0.15552	6319.73	9417.47	0.671065																														1.30887	0.388325		0.0852501	1.0693
Q6KB66	Keratin, type II cytoskeletal 80 OS=Homo sapiens (Human) OX=9606 GN=KRT80 PE=1 SV=2	2372.5	2678.4	2316.6	3817.1	3805.8	3333.9	0.00501859	2455.83	3652.27	0.672413																														1.1149	0.156919		0.626786	0.202881
Q9UKB3	DnaJ homolog subfamily C member 12 OS=Homo sapiens (Human) OX=9606 GN=DNAJC12 PE=1 SV=1	282.3	360.9	224.6	503.9	480.3	305.2	0.143845	289.267	429.8	0.673026																														1.3715	0.455755		0.072775	1.13802
P98082	Disabled homolog 2 OS=Homo sapiens (Human) OX=9606 GN=DAB2 PE=1 SV=3	5138.1	5458.3	5003.2	8331.8	7472.7	7373.5	0.00632369	5199.87	7726	0.673035																														1.64929	0.721842		0.264021	0.578361
Q9ULH7	Myocardin-related transcription factor B OS=Homo sapiens (Human) OX=9606 GN=MRTFB PE=1 SV=3	2472.4	2675.9	2332	3784.8	3860.6	3449.4	0.00209158	2493.43	3698.27	0.674217																														1.32014	0.400693		0.117413	0.930285
P42226	Signal transducer and activator of transcription 6 OS=Homo sapiens (Human) OX=9606 GN=STAT6 PE=1 SV=1	643.9	720	706.3	838.2	1080.3	1142.9	0.0630164	690.067	1020.47	0.676227																														1.20293	0.26655		0.722579	0.141115
P12643	Bone morphogenetic protein 2 OS=Homo sapiens (Human) OX=9606 GN=BMP2 PE=1 SV=1	298.2	283.2	257.1	410.6	413.9	413.6	0.00766411	279.5	412.7	0.677247																														1.11926	0.162541		0.510507	0.291998
Q9ULD2	Microtubule-associated tumor suppressor 1 OS=Homo sapiens (Human) OX=9606 GN=MTUS1 PE=1 SV=2	1322.3	1358.9	1244.2	2129.3	1941.2	1721.4	0.0265931	1308.47	1930.63	0.67774																														1.4398	0.525865		0.335629	0.474141
Q99523	Sortilin OS=Homo sapiens (Human) OX=9606 GN=SORT1 PE=1 SV=3	1571.7	1737.4	1375.6	2401.3	2311.5	2161.5	0.00661429	1561.57	2291.43	0.68148																														1.65724	0.728781		0.214062	0.66946
Q06418	Tyrosine-protein kinase receptor TYRO3 OS=Homo sapiens (Human) OX=9606 GN=TYRO3 PE=1 SV=1	319	319.7	324	483.3	489.6	437.8	0.0111744	320.9	470.233	0.682427																														1.33257	0.414214		0.049723	1.30344
P28676	Grancalcin OS=Homo sapiens (Human) OX=9606 GN=GCA PE=1 SV=2	233.9	246.3	187.4	335.5	356.3	284.5	0.0220641	222.533	325.433	0.683806																														1.16665	0.222371		0.0379983	1.42024
Q8TAM1	Bardet-Biedl syndrome 10 protein OS=Homo sapiens (Human) OX=9606 GN=BBS10 PE=1 SV=2	347	351.3	290.2	424.1	557.1	458.1	0.0449499	329.5	479.767	0.686792																														1.34326	0.425742		0.0137378	1.86208
Q9BV19	Uncharacterized protein C1orf50 OS=Homo sapiens (Human) OX=9606 GN=C1orf50 PE=1 SV=2	853	759.5	756.8	1404	1067.6	974.6	0.103211	789.767	1148.73	0.687511																														1.58031	0.660207		0.0896136	1.04763
Q96IF1	LIM domain-containing protein ajuba OS=Homo sapiens (Human) OX=9606 GN=AJUBA PE=1 SV=1	1224.2	1149.1	1107.9	1703.5	1725.7	1621.7	0.000364943	1160.4	1683.63	0.689224																														1.27713	0.352908		0.270041	0.568571
Q8TCG1	Protein CIP2A OS=Homo sapiens (Human) OX=9606 GN=CIP2A PE=1 SV=2	5088.8	5111.9	5016.4	7192	7649.3	7216.9	0.00321533	5072.37	7352.73	0.689861																														1.70516	0.76991		0.144838	0.839118
Q92791	Endoplasmic reticulum protein SC65 OS=Homo sapiens (Human) OX=9606 GN=P3H4 PE=1 SV=1	391.3	413.5	412.2	626.9	583.2	553.5	0.00794862	405.667	587.867	0.690066																														1.46024	0.546201		0.343998	0.463445
Q15942	Zyxin OS=Homo sapiens (Human) OX=9606 GN=ZYX PE=1 SV=1	6395.6	7017.7	5604.9	9734.8	9492.5	8263.6	0.0101937	6339.4	9163.63	0.6918																														1.2631	0.336971		0.082856	1.08168
Q9Y3D0	Cytosolic iron-sulfur assembly component 2B OS=Homo sapiens (Human) OX=9606 GN=CIAO2B PE=1 SV=1	350.7	314.8	287.4	548.3	471.8	356.9	0.114818	317.633	459	0.692012																														1.23356	0.302824		0.222778	0.652127
O75052	Carboxyl-terminal PDZ ligand of neuronal nitric oxide synthase protein OS=Homo sapiens (Human) OX=9606 GN=NOS1AP PE=1 SV=3	66.1	57.1	222.1	137.1	97	264.4	0.526042	115.1	166.167	0.692678																														1.19674	0.259107		0.44293	0.353664
Q5T5U3	Rho GTPase-activating protein 21 OS=Homo sapiens (Human) OX=9606 GN=ARHGAP21 PE=1 SV=2	135.9	164.6	212.2	262.9	198.5	277.6	0.084366	170.9	246.333	0.693775																														1.33454	0.416338		0.223663	0.650405
Q6Y7W6	GRB10-interacting GYF protein 2 OS=Homo sapiens (Human) OX=9606 GN=GIGYF2 PE=1 SV=1	6683.2	6193.3	4912.9	10477.7	8027.4	7050.8	0.109374	5929.8	8518.63	0.696098																														1.02132	0.0304313		0.877007	0.0569969
Q5D862	Filaggrin-2 OS=Homo sapiens (Human) OX=9606 GN=FLG2 PE=1 SV=1	140	131.3	238.7	344.7	170.9	214.8	0.314354	170	243.467	0.698248																														1.24573	0.316996		0.391829	0.406903
Q8N392	Rho GTPase-activating protein 18 OS=Homo sapiens (Human) OX=9606 GN=ARHGAP18 PE=1 SV=3	939.6	992.4	965.9	1216.2	1551.4	1376.2	0.0472083	965.967	1381.27	0.699334																														1.43952	0.525592		0.0683198	1.16545
Q8NBT2	Kinetochore protein Spc24 OS=Homo sapiens (Human) OX=9606 GN=SPC24 PE=1 SV=2	1100.6	1205.1	933.7	1641.9	1674	1310.6	0.0363795	1079.8	1542.17	0.700184																														1.44657	0.53264		0.0783088	1.10619
P51970	NADH dehydrogenase [ubiquinone] 1 alpha subcomplex subunit 8 OS=Homo sapiens (Human) OX=9606 GN=NDUFA8 PE=1 SV=3	2034.8	1576.2	1178.1	3915.3	1559.5	1359.4	0.498548	1596.37	2278.07	0.700755																														1.35589	0.439242		0.263334	0.579494
Q63ZY3	KN motif and ankyrin repeat domain-containing protein 2 OS=Homo sapiens (Human) OX=9606 GN=KANK2 PE=1 SV=1	668.3	658.1	655.9	923.2	990.3	907.3	0.00715251	660.767	940.267	0.702744																														1.52971	0.613255		0.165665	0.780769
Q8N573	Oxidation resistance protein 1 OS=Homo sapiens (Human) OX=9606 GN=OXR1 PE=1 SV=2	657.9	703.9	677.6	948.5	1000.7	945.7	0.000340433	679.8	964.967	0.70448																														1.25454	0.327157		0.227368	0.64327
P30047	GTP cyclohydrolase 1 feedback regulatory protein OS=Homo sapiens (Human) OX=9606 GN=GCHFR PE=1 SV=3	231.6	214.9	218.4	364.1	279.8	298.9	0.063103	221.633	314.267	0.70524																														1.60222	0.680071		0.201608	0.695492
Q9H201	Epsin-3 OS=Homo sapiens (Human) OX=9606 GN=EPN3 PE=2 SV=1	431.6	441.5	303.2	629.2	593.9	444.5	0.0890769	392.1	555.867	0.705385																														1.33355	0.415276		0.374263	0.426823
C9JLW8	Mapk-regulated corepressor-interacting protein 1 OS=Homo sapiens (Human) OX=9606 GN=MCRIP1 PE=1 SV=1	847.8	749	520	1121.1	1087.5	789.7	0.109977	705.6	999.433	0.706																														1.15049	0.202254		0.463869	0.333604
Q9H098	Protein FAM107B OS=Homo sapiens (Human) OX=9606 GN=FAM107B PE=1 SV=1	443.5	419.8	292.5	568.6	704.4	363	0.245354	385.267	545.333	0.706479																														0.488663	-1.03309		0.499003	0.301897
P52294	Importin subunit alpha-5 OS=Homo sapiens (Human) OX=9606 GN=KPNA1 PE=1 SV=3	1138.5	1126.7	1206.6	1498.9	1591	1813.9	0.0294741	1157.27	1634.6	0.707982																														1.43304	0.519075		0.187077	0.727979
Q9BXG8	Spermatogenic leucine zipper protein 1 OS=Homo sapiens (Human) OX=9606 GN=SPZ1 PE=1 SV=2	575.6	673.7	441.2	842.5	854.2	689.3	0.0571599	563.5	795.333	0.708508																														1.48354	0.569044		0.24359	0.61334
Q8IVF2	Protein AHNAK2 OS=Homo sapiens (Human) OX=9606 GN=AHNAK2 PE=1 SV=2	8095.1	7816.2	7320.2	13732	9627.9	9377.4	0.150761	7743.83	10912.4	0.709634																														1.13255	0.179575		0.674514	0.171009
Q96M96	FYVE, RhoGEF and PH domain-containing protein 4 OS=Homo sapiens (Human) OX=9606 GN=FGD4 PE=1 SV=2	357.3	337.5	368.5	518.7	457.6	521.1	0.0102344	354.433	499.133	0.710098																														1.29338	0.371151		0.0869634	1.06066
Q12815	Tastin OS=Homo sapiens (Human) OX=9606 GN=TROAP PE=1 SV=3	146	175.6	137.7	227.1	224.7	194.1	0.0167056	153.1	215.3	0.711101																														1.199	0.261828		0.485598	0.313723
O00592	Podocalyxin OS=Homo sapiens (Human) OX=9606 GN=PODXL PE=1 SV=2	1966.4	2182	1565.9	2776.3	2960.1	2299.4	0.044646	1904.77	2678.6	0.711105																														1.18227	0.241561		0.591474	0.228064
P0DPB6	DNA-directed RNA polymerases I and III subunit RPAC2 OS=Homo sapiens (Human) OX=9606 GN=POLR1D PE=1 SV=1	1019.9	992.4	884.5	1478.1	1442.6	1150	0.0488942	965.6	1356.9	0.711622																														1.10381	0.142488		0.619665	0.207843
P20827	Ephrin-A1 OS=Homo sapiens (Human) OX=9606 GN=EFNA1 PE=1 SV=2	525	692.4	618.4	1262.5	333.1	982.1	0.464842	611.933	859.233	0.712185																														1.45523	0.541252		0.356255	0.448239
B3KU38	IQCJ-SCHIP1 readthrough transcript protein OS=Homo sapiens (Human) OX=9606 GN=IQCJ-SCHIP1 PE=1 SV=2	1570.2	1566.4	1501.1	2413	2063.7	2006.5	0.0366309	1545.9	2161.07	0.715341																														1.37424	0.458633		0.222089	0.653472
P13645	Keratin, type I cytoskeletal 10 OS=Homo sapiens (Human) OX=9606 GN=KRT10 PE=1 SV=6	16408.8	14482.2	20716.3	34798.5	17149.9	20156.7	0.337341	17202.4	24035	0.715723																														1.39947	0.484876		0.314258	0.502713
Q9BQ48	39S ribosomal protein L34, mitochondrial OS=Homo sapiens (Human) OX=9606 GN=MRPL34 PE=1 SV=1	578.4	542.6	427.8	925.2	718.1	520.4	0.214704	516.267	721.233	0.715811																														1.31948	0.399966		0.302094	0.519858
P50238	Cysteine-rich protein 1 OS=Homo sapiens (Human) OX=9606 GN=CRIP1 PE=1 SV=3	1850.6	1850.2	1618.1	2804.4	2440	2175.6	0.0454509	1772.97	2473.33	0.716833																														1.1894	0.250236		0.575448	0.239994
Q9UBF8	Phosphatidylinositol 4-kinase beta OS=Homo sapiens (Human) OX=9606 GN=PI4KB PE=1 SV=1	437.6	483.3	702.4	639.9	656.7	967.1	0.191423	541.1	754.567	0.7171																														1.45068	0.536725		0.356006	0.448543
Q86U28	Iron-sulfur cluster assembly 2 homolog, mitochondrial OS=Homo sapiens (Human) OX=9606 GN=ISCA2 PE=1 SV=2	159.3	189	169.4	265.3	223.3	233.1	0.015075	172.567	240.567	0.717334																														1.15167	0.203732		0.340677	0.467657
O75146	Huntingtin-interacting protein 1-related protein OS=Homo sapiens (Human) OX=9606 GN=HIP1R PE=1 SV=2	1201.9	1302.1	1387.2	1688.2	1756	1977.9	0.0122681	1297.07	1807.37	0.717656																														1.22626	0.294265		0.31141	0.506667
O60573	Eukaryotic translation initiation factor 4E type 2 OS=Homo sapiens (Human) OX=9606 GN=EIF4E2 PE=1 SV=1	1595.2	1656.1	1799.2	2544.1	1983.8	2508.8	0.0554267	1683.5	2345.57	0.717737																														1.39342	0.478625		0.288452	0.539927
Q9UHR6	Zinc finger HIT domain-containing protein 2 OS=Homo sapiens (Human) OX=9606 GN=ZNHIT2 PE=1 SV=1	392.8	360	301.9	498.2	547	423.4	0.0409764	351.567	489.533	0.718167																														1.32246	0.403224		0.0161841	1.79091
Q8IWD4	Coiled-coil domain-containing protein 117 OS=Homo sapiens (Human) OX=9606 GN=CCDC117 PE=1 SV=1	424.7	448.9	395	696.5	555	512.7	0.0875448	422.867	588.067	0.719079																														1.32251	0.403273		0.126958	0.89634
P49356	Protein farnesyltransferase subunit beta OS=Homo sapiens (Human) OX=9606 GN=FNTB PE=1 SV=1	182.6	180.3	190.6	196.9	251.5	319.4	0.180429	184.5	255.933	0.720891																														1.26648	0.340826		0.388172	0.410975
P05413	Fatty acid-binding protein, heart OS=Homo sapiens (Human) OX=9606 GN=FABP3 PE=1 SV=4	2002.1	1550.5	2068.7	2580.2	2097.7	3105.1	0.115355	1873.77	2594.33	0.722254																														1.19786	0.260454		0.162792	0.788366
O14639	Actin-binding LIM protein 1 OS=Homo sapiens (Human) OX=9606 GN=ABLIM1 PE=1 SV=3	2956.3	2939.6	2203.6	3984.3	4111.1	3115.7	0.0633187	2699.83	3737.03	0.722454																														1.22089	0.287938		0.37364	0.427546
Q16527	Cysteine and glycine-rich protein 2 OS=Homo sapiens (Human) OX=9606 GN=CSRP2 PE=1 SV=3	1859.6	1903.7	1727.8	2778.5	2535.6	2285.4	0.0271002	1830.37	2533.17	0.722561																														1.4589	0.544879		0.0271931	1.56554
Q9Y448	Small kinetochore-associated protein OS=Homo sapiens (Human) OX=9606 GN=KNSTRN PE=1 SV=2	3724.3	3979	3030.9	5129.6	5527.2	4128.1	0.0630371	3578.07	4928.3	0.726025																														1.19651	0.258834		0.459239	0.337961
Q9Y624	Junctional adhesion molecule A OS=Homo sapiens (Human) OX=9606 GN=F11R PE=1 SV=1	1521.7	1636.8	1135.3	2025.1	2216.7	1671.1	0.0706493	1431.27	1970.97	0.726175																														1.30113	0.379761		0.156444	0.80564
O14770	Homeobox protein Meis2 OS=Homo sapiens (Human) OX=9606 GN=MEIS2 PE=1 SV=2	341.7	340.1	274.1	443.4	480.1	391.1	0.0256316	318.633	438.2	0.727141																														1.26719	0.341638		0.635242	0.197061
Q99439	Calponin-2 OS=Homo sapiens (Human) OX=9606 GN=CNN2 PE=1 SV=4	5177.1	5352.4	3690.2	7946.3	6179.1	5420	0.132511	4739.9	6515.13	0.727522																														1.21653	0.282775		0.405877	0.391606
P07108	Acyl-CoA-binding protein OS=Homo sapiens (Human) OX=9606 GN=DBI PE=1 SV=2	3879.4	2701.8	1818.1	5205.2	3909.8	2395.3	0.366434	2799.77	3836.77	0.72972																														1.27984	0.355961		0.169898	0.769811
Q96JY6	PDZ and LIM domain protein 2 OS=Homo sapiens (Human) OX=9606 GN=PDLIM2 PE=1 SV=1	686.9	684.1	668.6	1001.9	917.5	875.2	0.0192646	679.867	931.533	0.729836																														1.28483	0.361581		0.131378	0.881479
Q9UQB8	Brain-specific angiogenesis inhibitor 1-associated protein 2 OS=Homo sapiens (Human) OX=9606 GN=BAIAP2 PE=1 SV=1	3394.1	3488.4	2921.4	4583	4778.8	4020.2	0.0161743	3267.97	4460.67	0.732618																														1.27124	0.346242		0.150615	0.822131
Q9UBC2	Epidermal growth factor receptor substrate 15-like 1 OS=Homo sapiens (Human) OX=9606 GN=EPS15L1 PE=1 SV=1	5772.5	6357.1	5525.8	8151.6	8542.8	7339.8	0.0105322	5885.13	8011.4	0.734595																														1.25074	0.322782		0.122423	0.912135
P01889	HLA class I histocompatibility antigen, B alpha chain OS=Homo sapiens (Human) OX=9606 GN=HLA-B PE=1 SV=3	260.1	271.1	173.3	349.2	343	264.7	0.111729	234.833	318.967	0.736232																														1.44124	0.527309		0.158572	0.799774
P37802	Transgelin-2 OS=Homo sapiens (Human) OX=9606 GN=TAGLN2 PE=1 SV=3	23620.2	24485.9	16187.5	34943.5	30370.7	21965.7	0.181559	21431.2	29093.3	0.736637																														1.43189	0.517924		0.345472	0.461588
P78537	Biogenesis of lysosome-related organelles complex 1 subunit 1 OS=Homo sapiens (Human) OX=9606 GN=BLOC1S1 PE=1 SV=2	825.2	769	541.7	1110.2	1028.2	755.8	0.143603	711.967	964.733	0.737993																														1.21945	0.286226		0.474666	0.323612
P50542	Peroxisomal targeting signal 1 receptor OS=Homo sapiens (Human) OX=9606 GN=PEX5 PE=1 SV=3	2466.3	2263.5	2110.6	3367.6	3122.6	2776.6	0.0229949	2280.13	3088.93	0.738162																														1.14118	0.19053		0.316072	0.500215
Q96N21	AP-4 complex accessory subunit Tepsin OS=Homo sapiens (Human) OX=9606 GN=TEPSIN PE=1 SV=1	63.4	71.1	59.1	92.9	87.9	81.3	0.00935472	64.5333	87.3667	0.738649																														1.33112	0.412637		0.256356	0.591156
Q13065	G antigen 1 OS=Homo sapiens (Human) OX=9606 GN=GAGE1 PE=1 SV=3	72.5	70.6	51.7	104.4	73.3	85.5	0.118282	64.9333	87.7333	0.740122																														0.988809	-0.0162358		0.788068	0.103436
P52943	Cysteine-rich protein 2 OS=Homo sapiens (Human) OX=9606 GN=CRIP2 PE=1 SV=1	579.9	743.5	637.3	920.9	905.1	818.8	0.0217779	653.567	881.6	0.741341																														0.92618	-0.110635		0.855056	0.0680056
Q9Y6H1	Coiled-coil-helix-coiled-coil-helix domain-containing protein 2 OS=Homo sapiens (Human) OX=9606 GN=CHCHD2 PE=1 SV=1	548.7	489.2	364.6	762.4	739.9	387.6	0.315407	467.5	629.967	0.742103																														1.08295	0.114965		0.169424	0.771025
P40426	Pre-B-cell leukemia transcription factor 3 OS=Homo sapiens (Human) OX=9606 GN=PBX3 PE=1 SV=1	182.8	164	158.9	224.1	230.9	226.3	0.0106703	168.567	227.1	0.742257																														1.15293	0.205303		0.161788	0.791054
O14976	Cyclin-G-associated kinase OS=Homo sapiens (Human) OX=9606 GN=GAK PE=1 SV=2	586.6	705.4	583.5	776.4	899.2	848.5	0.0161881	625.167	841.367	0.743037																														1.44066	0.526733		0.120608	0.918624
Q9Y6I9	Testis-expressed protein 264 OS=Homo sapiens (Human) OX=9606 GN=TEX264 PE=1 SV=1	198	183.9	206	270.7	263.9	255.8	0.00175414	195.967	263.467	0.743801																														1.22269	0.290057		0.413068	0.383979
Q969M3	Protein YIPF5 OS=Homo sapiens (Human) OX=9606 GN=YIPF5 PE=1 SV=1	591.2	500.4	634.5	868.1	627.5	824.2	0.0978573	575.367	773.267	0.744073																														1.51803	0.602202		0.230228	0.637842
Q9H3M7	Thioredoxin-interacting protein OS=Homo sapiens (Human) OX=9606 GN=TXNIP PE=1 SV=1	668.1	786.8	830.7	960.3	951.9	1156.7	0.0388927	761.867	1022.97	0.744762																														1.20178	0.265175		0.141877	0.848088
Q8WUF5	RelA-associated inhibitor OS=Homo sapiens (Human) OX=9606 GN=PPP1R13L PE=1 SV=4	382.4	435.7	482.8	559.1	568.1	615.9	0.018486	433.633	581.033	0.746314																														1.08349	0.115683		0.567416	0.246098
O43760	Synaptogyrin-2 OS=Homo sapiens (Human) OX=9606 GN=SYNGR2 PE=1 SV=1	514.1	362.5	346.3	603.6	589.9	441.9	0.138369	407.633	545.133	0.747768																														1.20735	0.271839		0.133056	0.875967
P23443	Ribosomal protein S6 kinase beta-1 OS=Homo sapiens (Human) OX=9606 GN=RPS6KB1 PE=1 SV=2	608.6	764.3	568.5	737.9	1040.1	816.2	0.126174	647.133	864.733	0.748362																														1.20171	0.265094		0.133824	0.873467
O15231	Zinc finger protein 185 OS=Homo sapiens (Human) OX=9606 GN=ZNF185 PE=1 SV=3	175	211.7	169.5	227.9	271.7	243.4	0.0278934	185.4	247.667	0.748587																														1.32124	0.401889		0.202354	0.693888
P55036	26S proteasome non-ATPase regulatory subunit 4 OS=Homo sapiens (Human) OX=9606 GN=PSMD4 PE=1 SV=1	8320.7	9208	8292.5	12083	11544.2	10861.4	0.00368544	8607.07	11496.2	0.748688																														1.08677	0.12004		0.362213	0.441036
Q93015	N-alpha-acetyltransferase 80 OS=Homo sapiens (Human) OX=9606 GN=NAA80 PE=1 SV=2	329.2	363.2	362.8	385.6	463.2	559.1	0.137931	351.733	469.3	0.749485																														1.11806	0.160994		0.4112	0.385947
Q9UNF1	Melanoma-associated antigen D2 OS=Homo sapiens (Human) OX=9606 GN=MAGED2 PE=1 SV=2	11408.5	12111.9	10869.6	15599	15902.4	14247.6	0.00517501	11463.3	15249.7	0.75171																														1.00268	0.00386254		0.973464	0.0116799
Q6UXH1	Protein disulfide isomerase CRELD2 OS=Homo sapiens (Human) OX=9606 GN=CRELD2 PE=1 SV=1	358.9	288.5	297.7	565.3	347.6	341.2	0.29494	315.033	418.033	0.753608																														1.31521	0.395288		0.0602037	1.22038
Q93052	Lipoma-preferred partner OS=Homo sapiens (Human) OX=9606 GN=LPP PE=1 SV=1	2803.8	3433.4	2958.9	4441.9	3871.5	3860	0.0212265	3065.37	4057.8	0.755426																														1.25638	0.329273		0.153502	0.813885
Q12999	Tetraspanin-31 OS=Homo sapiens (Human) OX=9606 GN=TSPAN31 PE=1 SV=1	425.1	501.1	377.3	576.4	662.9	485.3	0.0963646	434.5	574.867	0.755827																														0.748191	-0.418522		0.764128	0.116834
Q8IWA5	Choline transporter-like protein 2 OS=Homo sapiens (Human) OX=9606 GN=SLC44A2 PE=1 SV=3	3762.7	3995.2	3431.1	5069.1	5057.1	4659.6	0.00536567	3729.67	4928.6	0.75674																														1.2348	0.304273		0.345751	0.461237
Q8NDC0	MAPK-interacting and spindle-stabilizing protein-like OS=Homo sapiens (Human) OX=9606 GN=MAPK1IP1L PE=1 SV=4	106.2	124.1	107.1	116.8	185.4	143.6	0.205912	112.467	148.6	0.756842																														1.01955	0.0279391		0.805439	0.0939674
Q5T4F4	Protrudin OS=Homo sapiens (Human) OX=9606 GN=ZFYVE27 PE=1 SV=1	54.8	62.8	57	76.7	81.8	71.5	0.00939536	58.2	76.6667	0.75913																														1.3445	0.427067		0.167636	0.775633
Q8IW35	Centrosomal protein of 97 kDa OS=Homo sapiens (Human) OX=9606 GN=CEP97 PE=1 SV=1	877.6	870.4	749.1	1070	1222.9	994.4	0.0381226	832.367	1095.77	0.75962																														1.07691	0.106902		0.351795	0.453711
O15155	BET1 homolog OS=Homo sapiens (Human) OX=9606 GN=BET1 PE=1 SV=1	577.1	513.6	371.8	740.2	727.3	449.5	0.261042	487.5	639	0.762911																														1.33971	0.421922		0.18634	0.729694
P20930	Filaggrin OS=Homo sapiens (Human) OX=9606 GN=FLG PE=1 SV=3	377.8	362.7	559.6	1024.3	120.5	559	0.661317	433.367	567.933	0.763059																														1.04131	0.0583954		0.864504	0.0632329
P24844	Myosin regulatory light polypeptide 9 OS=Homo sapiens (Human) OX=9606 GN=MYL9 PE=1 SV=4	411.4	419	426.3	597	535.1	514.1	0.0316817	418.9	548.733	0.763394																														1.15413	0.206802		0.15769	0.802196
O75340	Programmed cell death protein 6 OS=Homo sapiens (Human) OX=9606 GN=PDCD6 PE=1 SV=1	4291.4	4411.8	4795.7	6027.6	5504.5	6145.9	0.00600976	4499.63	5892.67	0.763599																														1.16074	0.215045		0.244919	0.610977
Q9NWQ9	Uncharacterized protein C14orf119 OS=Homo sapiens (Human) OX=9606 GN=C14orf119 PE=1 SV=1	246.3	187.1	124.8	270.8	272.1	185.7	0.280293	186.067	242.867	0.766127																														1.28106	0.357337		0.150621	0.822116
Q9H1A4	Anaphase-promoting complex subunit 1 OS=Homo sapiens (Human) OX=9606 GN=ANAPC1 PE=1 SV=1	26	28.2	34.2	45.4	30.3	39.6	0.16903	29.4667	38.4333	0.766696																														1.29602	0.374093		0.225624	0.646615
Q8ND24	RING finger protein 214 OS=Homo sapiens (Human) OX=9606 GN=RNF214 PE=1 SV=2	1171.9	1292.3	1112.7	1454.9	1678.2	1529.8	0.0139526	1192.3	1554.3	0.767098																														1.14757	0.198585		0.359663	0.444104
Q99808	Equilibrative nucleoside transporter 1 OS=Homo sapiens (Human) OX=9606 GN=SLC29A1 PE=1 SV=3	520.1	521.2	553.4	700.7	654.5	722.5	0.00530783	531.567	692.567	0.767531																														1.31866	0.399068		0.140389	0.852667
O15085	Rho guanine nucleotide exchange factor 11 OS=Homo sapiens (Human) OX=9606 GN=ARHGEF11 PE=1 SV=1	168.9	174.2	204.6	245.1	201.7	266.7	0.0821231	182.567	237.833	0.767624																														1.19393	0.255724		0.0858086	1.06647
Q5VUM1	Succinate dehydrogenase assembly factor 4, mitochondrial OS=Homo sapiens (Human) OX=9606 GN=SDHAF4 PE=1 SV=1	1006.6	976	413.1	1421.6	1175.7	520.7	0.511034	798.567	1039.33	0.768345																														1.02604	0.0370865		0.944567	0.0247673
Q9C0F1	Centrosomal protein of 44 kDa OS=Homo sapiens (Human) OX=9606 GN=CEP44 PE=1 SV=2	283.7	285.5	253.4	378.7	371.2	320.6	0.0263284	274.2	356.833	0.768426																														1.13	0.176325		0.201124	0.696536
O00291	Huntingtin-interacting protein 1 OS=Homo sapiens (Human) OX=9606 GN=HIP1 PE=1 SV=5	1504	1360.4	1002.6	1888.7	1870.5	1272.4	0.20362	1289	1677.2	0.768543																														1.26289	0.336728		0.311037	0.507187
Q04695	Keratin, type I cytoskeletal 17 OS=Homo sapiens (Human) OX=9606 GN=KRT17 PE=1 SV=2	17330.6	16731.9	16242.3	23573.1	21530.5	20005.8	0.0322364	16768.3	21703.1	0.77262																														1.29715	0.375341		0.388737	0.410344
Q96FZ7	Charged multivesicular body protein 6 OS=Homo sapiens (Human) OX=9606 GN=CHMP6 PE=1 SV=3	173.8	169.3	143.9	226.6	237.5	164.9	0.159904	162.333	209.667	0.774245																														0.962927	-0.0545017		0.829771	0.0810419
P62745	Rho-related GTP-binding protein RhoB OS=Homo sapiens (Human) OX=9606 GN=RHOB PE=1 SV=1	1650.6	1785.1	1451	2080.7	2297.3	1925	0.0318253	1628.9	2101	0.775297																														1.02614	0.0372215		0.580561	0.236152
P04259	Keratin, type II cytoskeletal 6B OS=Homo sapiens (Human) OX=9606 GN=KRT6B PE=1 SV=5	87.7	85.5	105.7	153.7	92.5	113.4	0.26989	92.9667	119.867	0.775584																														1.19664	0.258994		0.127548	0.894326
O15530	3-phosphoinositide-dependent protein kinase 1 OS=Homo sapiens (Human) OX=9606 GN=PDPK1 PE=1 SV=1	699.2	645.3	630	795.1	845.4	903.4	0.0103294	658.167	847.967	0.77617																														1.01052	0.0150929		0.929621	0.0316939
P49006	MARCKS-related protein OS=Homo sapiens (Human) OX=9606 GN=MARCKSL1 PE=1 SV=2	1801.6	2013	1115.1	2534.3	2471	1346	0.377913	1643.23	2117.1	0.776172																														1.09612	0.132403		0.547248	0.261816
Q8N5C7	tRNA-uridine aminocarboxypropyltransferase 1 OS=Homo sapiens (Human) OX=9606 GN=DTWD1 PE=1 SV=1	226.3	241.4	304	292.3	324.8	377.1	0.0966816	257.233	331.4	0.776202																														1.35981	0.443404		0.181991	0.73995
Q96P48	Arf-GAP with Rho-GAP domain, ANK repeat and PH domain-containing protein 1 OS=Homo sapiens (Human) OX=9606 GN=ARAP1 PE=1 SV=3	138.6	138.9	160.5	168.3	169.5	226.3	0.147647	146	188.033	0.776458																														1.67687	0.745768		0.0453576	1.34335
Q9NX14	NADH dehydrogenase [ubiquinone] 1 beta subcomplex subunit 11, mitochondrial OS=Homo sapiens (Human) OX=9606 GN=NDUFB11 PE=1 SV=1	1751.1	1733.4	1554.6	2352.9	2300.4	1836.4	0.0838355	1679.7	2163.23	0.776477																														1.20925	0.274113		0.316906	0.49907
Q9BRT2	Ubiquinol-cytochrome-c reductase complex assembly factor 2 OS=Homo sapiens (Human) OX=9606 GN=UQCC2 PE=1 SV=1	443.8	378	309	573.5	494.3	387.9	0.18499	376.933	485.233	0.776808																														1.12361	0.168137		0.167913	0.774915
P13647	Keratin, type II cytoskeletal 5 OS=Homo sapiens (Human) OX=9606 GN=KRT5 PE=1 SV=3	2737.6	2160.2	2869.2	4814.5	2270	2912.6	0.436126	2589	3332.37	0.776925																														1.21016	0.275202		0.350721	0.455039
P20962	Parathymosin OS=Homo sapiens (Human) OX=9606 GN=PTMS PE=1 SV=2	266.7	264.5	170.6	350.6	349.5	203	0.324204	233.933	301.033	0.777101																														1.20895	0.273753		0.245828	0.609368
Q9NP74	Palmdelphin OS=Homo sapiens (Human) OX=9606 GN=PALMD PE=1 SV=1	1277.3	1434.7	1176.7	1828.3	1685.8	1490	0.0430226	1296.23	1668.03	0.777103																														1.14776	0.198826		0.500366	0.300712
Q7L3V2	Protein Bop OS=Homo sapiens (Human) OX=9606 GN=RTL10 PE=1 SV=1	257.8	296.4	209.7	317.3	400.9	264	0.210014	254.633	327.4	0.777744																														1.09129	0.126038		0.502445	0.298912
Q16186	Proteasomal ubiquitin receptor ADRM1 OS=Homo sapiens (Human) OX=9606 GN=ADRM1 PE=1 SV=2	6346.3	7077.3	7280.7	8614.6	8504.6	9500.9	0.00993099	6901.43	8873.37	0.777769																														1.20865	0.273401		0.22334	0.651033
P31749	RAC-alpha serine/threonine-protein kinase OS=Homo sapiens (Human) OX=9606 GN=AKT1 PE=1 SV=2	206.3	236.8	322.5	276.6	314.4	393.3	0.21032	255.2	328.1	0.777812																														1.18983	0.250755		0.123687	0.907675
Q969J3	BLOC-1-related complex subunit 5 OS=Homo sapiens (Human) OX=9606 GN=BORCS5 PE=1 SV=1	1108.7	1057.3	824	1341.9	1416.5	1085.1	0.100844	996.667	1281.17	0.777937																														1.29131	0.368831		0.0799286	1.0973
Q8IVT2	Mitotic interactor and substrate of PLK1 OS=Homo sapiens (Human) OX=9606 GN=MISP PE=1 SV=1	12102.6	11904.7	10410	14989.2	15744	13478.7	0.0203689	11472.4	14737.3	0.778462																														1.18913	0.24991		0.0913448	1.03932
Q8N6H7	ADP-ribosylation factor GTPase-activating protein 2 OS=Homo sapiens (Human) OX=9606 GN=ARFGAP2 PE=1 SV=1	2263.8	2249.7	2374.3	2719.1	2931.5	3180.6	0.0314659	2295.93	2943.73	0.779939																														1.32065	0.40125		0.19619	0.707323
Q01658	Protein Dr1 OS=Homo sapiens (Human) OX=9606 GN=DR1 PE=1 SV=1	1641.2	1217.2	835.9	1855.5	1804.9	1075.9	0.368621	1231.43	1578.77	0.779997																														1.12304	0.167405		0.538811	0.268563
Q8WVJ2	NudC domain-containing protein 2 OS=Homo sapiens (Human) OX=9606 GN=NUDCD2 PE=1 SV=1	635.3	649.4	874.1	914.8	822.2	1029.4	0.111606	719.6	922.133	0.780364																														1.1616	0.216109		0.552944	0.257319
Q96SB3	Neurabin-2 OS=Homo sapiens (Human) OX=9606 GN=PPP1R9B PE=1 SV=3	4824.2	5487.5	4337	6285.6	6746.7	5737.1	0.0370783	4882.9	6256.47	0.780456																														1.26985	0.344659		0.181874	0.740229
Q96F45	Zinc finger protein 503 OS=Homo sapiens (Human) OX=9606 GN=ZNF503 PE=1 SV=1	413.1	390.7	360.2	500	532.7	457.6	0.0185804	388	496.767	0.781051																														1.09353	0.128997		0.600401	0.221559
P37840	Alpha-synuclein OS=Homo sapiens (Human) OX=9606 GN=SNCA PE=1 SV=1	5091.1	5934.9	3692.3	9281.8	4357	5200.4	0.473254	4906.1	6279.73	0.781259																														1.15729	0.210747		0.426578	0.370001
P32455	Guanylate-binding protein 1 OS=Homo sapiens (Human) OX=9606 GN=GBP1 PE=1 SV=2	2758.6	2890.2	3420.8	3827.9	3457.3	4322.6	0.0610594	3023.2	3869.27	0.781337																														1.06362	0.0889828		0.81071	0.0911346
P14923	Junction plakoglobin OS=Homo sapiens (Human) OX=9606 GN=JUP PE=1 SV=3	9783.8	10468.9	11279.7	12836.2	13042.7	14425.1	0.011951	10510.8	13434.7	0.782364																														1.2433	0.314176		0.100571	0.997529
Q9UK41	Vacuolar protein sorting-associated protein 28 homolog OS=Homo sapiens (Human) OX=9606 GN=VPS28 PE=1 SV=1	1089.3	1066.2	964.4	1500.6	1376.2	1109.4	0.118041	1039.97	1328.73	0.782675																														1.17584	0.23369		0.205337	0.687533
Q13740	CD166 antigen OS=Homo sapiens (Human) OX=9606 GN=ALCAM PE=1 SV=2	3018.1	3464.6	2215.2	4400.2	3693.6	3018.5	0.211623	2899.3	3704.1	0.782727																														1.17667	0.234707		0.333982	0.476276
Q16512	Serine/threonine-protein kinase N1 OS=Homo sapiens (Human) OX=9606 GN=PKN1 PE=1 SV=2	831.7	823.7	1059.7	986.6	1115	1366.9	0.147053	905.033	1156.17	0.782788																														1.0835	0.115693		0.533787	0.272632
Q9Y676	28S ribosomal protein S18b, mitochondrial OS=Homo sapiens (Human) OX=9606 GN=MRPS18B PE=1 SV=1	313.7	313.5	312.9	337.3	413.2	449.4	0.119864	313.367	399.967	0.783482																														1.16073	0.215027		0.476681	0.321773
P52739	Zinc finger protein 131 OS=Homo sapiens (Human) OX=9606 GN=ZNF131 PE=1 SV=2	339	292.8	249.2	372.4	417.2	333	0.0864403	293.667	374.2	0.784785																														0.991065	-0.0129489		0.933247	0.0300032
Q53EL6	Programmed cell death protein 4 OS=Homo sapiens (Human) OX=9606 GN=PDCD4 PE=1 SV=2	10742.8	11030.1	8750.3	12924.4	14557.5	11392.1	0.0782914	10174.4	12958	0.785183																														1.31692	0.397172		0.0824067	1.08404
Q96A19	Coiled-coil domain-containing protein 102A OS=Homo sapiens (Human) OX=9606 GN=CCDC102A PE=1 SV=2	372.5	373.6	490.9	397	496.9	681.3	0.312344	412.333	525.067	0.785297																														1.11531	0.157447		0.0214332	1.66891
Q9UNW1	Multiple inositol polyphosphate phosphatase 1 OS=Homo sapiens (Human) OX=9606 GN=MINPP1 PE=1 SV=1	1841.8	1575.8	1461	2356.9	2062.6	1792.9	0.0965027	1626.2	2070.8	0.7853																														1.28505	0.361828		0.279701	0.553305
P56199	Integrin alpha-1 OS=Homo sapiens (Human) OX=9606 GN=ITGA1 PE=1 SV=2	964.8	1150.8	829	1304.8	1410.8	1033.6	0.142487	981.533	1249.73	0.785394																														1.20499	0.269019		0.311996	0.505851
Q8IZV5	Retinol dehydrogenase 10 OS=Homo sapiens (Human) OX=9606 GN=RDH10 PE=1 SV=1	3501.3	3787.1	4743	4658.9	4612.3	6036.2	0.145802	4010.47	5102.47	0.785986																														1.15565	0.20871		0.225104	0.647616
P30626	Sorcin OS=Homo sapiens (Human) OX=9606 GN=SRI PE=1 SV=1	3663.8	3488	2984.9	4717.1	4775.7	3390.1	0.169508	3378.9	4294.3	0.786834																														1.18663	0.246873		0.288279	0.540186
Q96A49	Synapse-associated protein 1 OS=Homo sapiens (Human) OX=9606 GN=SYAP1 PE=1 SV=1	7091.4	6482.7	5143.7	9413	7932.3	6433.9	0.188565	6239.27	7926.4	0.78715																														1.05551	0.0779399		0.704427	0.152164
P22392	Nucleoside diphosphate kinase B OS=Homo sapiens (Human) OX=9606 GN=NME2 PE=1 SV=1	3665.5	3096.4	5134.1	6689.6	3725.2	4689.8	0.377737	3965.33	5034.87	0.787575																														1.07301	0.10166		0.584591	0.233148
O75208	Ubiquinone biosynthesis protein COQ9, mitochondrial OS=Homo sapiens (Human) OX=9606 GN=COQ9 PE=1 SV=1	2363.1	2361.9	1771.4	3064.3	2973.9	2199.9	0.167997	2165.47	2746.03	0.78858																														1.17383	0.231227		0.24346	0.613572
Q9H910	Jupiter microtubule associated homolog 2 OS=Homo sapiens (Human) OX=9606 GN=JPT2 PE=1 SV=1	1078	1272.2	768.3	1346.6	1633.9	971.5	0.318049	1039.5	1317.33	0.789094																														1.17971	0.238437		0.0134007	1.87287
Q3KQU3	MAP7 domain-containing protein 1 OS=Homo sapiens (Human) OX=9606 GN=MAP7D1 PE=1 SV=1	2130.2	1825.6	1339	2828.6	1935.9	1939.9	0.283227	1764.93	2234.8	0.78975																														1.06505	0.0909174		0.825131	0.083477
Q00341	Vigilin OS=Homo sapiens (Human) OX=9606 GN=HDLBP PE=1 SV=2	17593.3	18742.3	21763.3	22250	23374.3	27867.9	0.0788856	19366.3	24497.4	0.790545																														1.2477	0.319272		0.165417	0.78142
Q14677	Clathrin interactor 1 OS=Homo sapiens (Human) OX=9606 GN=CLINT1 PE=1 SV=1	8708	9220.1	8218.1	12077.3	10976.4	10014.2	0.0423135	8715.4	11022.6	0.790682																														1.30719	0.386471		0.234801	0.6293
Q96HJ9	Protein FMC1 homolog OS=Homo sapiens (Human) OX=9606 GN=FMC1 PE=1 SV=2	273.8	296.3	235.9	350.8	368	300.5	0.0582009	268.667	339.767	0.790739																														1.18945	0.250294		0.536347	0.270554
Q15654	Thyroid receptor-interacting protein 6 OS=Homo sapiens (Human) OX=9606 GN=TRIP6 PE=1 SV=3	3236.6	3100	2840.9	4201.9	3674	3726.3	0.0209295	3059.17	3867.4	0.791014																														1.22649	0.294534		0.261228	0.58298
Q86W92	Liprin-beta-1 OS=Homo sapiens (Human) OX=9606 GN=PPFIBP1 PE=1 SV=2	7305.2	7668.5	6767.3	9784.8	9229.4	8440.2	0.0201296	7247	9151.47	0.791895																														1.15528	0.20824		0.184534	0.733923
Q9GZV5	WW domain-containing transcription regulator protein 1 OS=Homo sapiens (Human) OX=9606 GN=WWTR1 PE=1 SV=1	1704.3	1476.9	1201.9	2125.2	1885.4	1522.6	0.169757	1461.03	1844.4	0.792146																														1.22047	0.287439		0.627471	0.202406
Q68CZ2	Tensin-3 OS=Homo sapiens (Human) OX=9606 GN=TNS3 PE=1 SV=2	108.6	105	114.2	131.3	129.9	152	0.0440531	109.267	137.733	0.79332																														1.12509	0.170045		0.650388	0.186827
P07919	Cytochrome b-c1 complex subunit 6, mitochondrial OS=Homo sapiens (Human) OX=9606 GN=UQCRH PE=1 SV=2	1489.3	1619.7	1325.4	2043.8	1947.1	1596.8	0.0866976	1478.13	1862.57	0.7936																														1.21871	0.285355		0.00131734	2.8803
Q86TG7	Retrotransposon-derived protein PEG10 OS=Homo sapiens (Human) OX=9606 GN=PEG10 PE=1 SV=2	1051.8	983.7	922.6	1284.6	1178.1	1264.3	0.00697833	986.033	1242.33	0.793695																														1.07996	0.110978		0.512521	0.290288
Q7Z6V5	tRNA-specific adenosine deaminase 2 OS=Homo sapiens (Human) OX=9606 GN=ADAT2 PE=1 SV=1	297.4	263.9	183.2	359.8	342.8	234.9	0.28298	248.167	312.5	0.794133																														1.19845	0.261173		0.354838	0.449969
P49023	Paxillin OS=Homo sapiens (Human) OX=9606 GN=PXN PE=1 SV=3	3763	3814.4	3327.5	4666.1	4816.4	4234.3	0.0162947	3634.97	4572.27	0.795003																														1.12151	0.165445		0.469802	0.328086
P33947	ER lumen protein-retaining receptor 2 OS=Homo sapiens (Human) OX=9606 GN=KDELR2 PE=1 SV=1	815.1	773	1338.5	1137.8	1077	1461.9	0.323845	975.533	1225.57	0.795986																														1.13203	0.178917		0.685827	0.163785
O76095	Protein JTB OS=Homo sapiens (Human) OX=9606 GN=JTB PE=1 SV=1	163.7	163.3	161.6	218.3	188.9	206.4	0.0388452	162.867	204.533	0.796284																														1.31958	0.400076		0.434902	0.361608
O95169	NADH dehydrogenase [ubiquinone] 1 beta subcomplex subunit 8, mitochondrial OS=Homo sapiens (Human) OX=9606 GN=NDUFB8 PE=1 SV=1	151.4	110.7	111.1	202.7	145.5	120.2	0.33495	124.4	156.133	0.796755																														1.07575	0.105347		0.71869	0.143459
Q6UUV7	CREB-regulated transcription coactivator 3 OS=Homo sapiens (Human) OX=9606 GN=CRTC3 PE=1 SV=2	690	735.1	499.6	770.7	988.2	656	0.254575	641.567	804.967	0.79701																														1.21917	0.285902		0.193481	0.713362
Q9NZP8	Complement C1r subcomponent-like protein OS=Homo sapiens (Human) OX=9606 GN=C1RL PE=1 SV=2	165.1	198.8	170.4	221.8	234.2	214.3	0.0300371	178.1	223.433	0.797106																														1.11998	0.163474		0.39806	0.400051
Q6PKG0	La-related protein 1 OS=Homo sapiens (Human) OX=9606 GN=LARP1 PE=1 SV=2	20371.1	21413.9	17816.7	27730.1	22822.9	24188.7	0.0546823	19867.2	24913.9	0.797436																														1.51073	0.595247		0.486641	0.312791
Q9Y5L4	Mitochondrial import inner membrane translocase subunit Tim13 OS=Homo sapiens (Human) OX=9606 GN=TIMM13 PE=1 SV=1	239.6	195	151.8	288.8	256	190.4	0.267803	195.467	245.067	0.797606																														1.14517	0.195562		0.128456	0.891245
P02462	Collagen alpha-1(IV) chain OS=Homo sapiens (Human) OX=9606 GN=COL4A1 PE=1 SV=4	400.2	407.7	457.5	494.3	478.4	613.4	0.113902	421.8	528.7	0.797806																														1.25311	0.325515		0.331637	0.479337
Q9BWJ5	Splicing factor 3B subunit 5 OS=Homo sapiens (Human) OX=9606 GN=SF3B5 PE=1 SV=1	375.9	374.6	311.7	487.4	459.2	384.3	0.0827229	354.067	443.633	0.798107																														1.14124	0.190606		0.198885	0.701398
Q53HL2	Borealin OS=Homo sapiens (Human) OX=9606 GN=CDCA8 PE=1 SV=2	3434.2	3781.8	3004.9	4483.5	4410.3	3902.2	0.0435686	3406.97	4265.33	0.798757																														1.07819	0.108608		0.214189	0.669203
O00180	Potassium channel subfamily K member 1 OS=Homo sapiens (Human) OX=9606 GN=KCNK1 PE=1 SV=1	100.7	103.1	94	131.6	117.8	123.4	0.00939381	99.2667	124.267	0.79882																														1.2623	0.336051		0.207195	0.683621
P98155	Very low-density lipoprotein receptor OS=Homo sapiens (Human) OX=9606 GN=VLDLR PE=1 SV=1	686.9	658.3	572	841.2	849.2	707.5	0.053801	639.067	799.3	0.799533																														1.10048	0.138137		0.448035	0.348688
O94760	N(G),N(G)-dimethylarginine dimethylaminohydrolase 1 OS=Homo sapiens (Human) OX=9606 GN=DDAH1 PE=1 SV=3	4301	4097.2	3383.5	5139.2	4997.4	4593.3	0.0504167	3927.23	4909.97	0.799849																														1.1767	0.234752		0.326972	0.48549
Q96IX5	ATP synthase membrane subunit DAPIT, mitochondrial OS=Homo sapiens (Human) OX=9606 GN=ATP5MD PE=1 SV=1	1498.9	1190.7	984.2	1966.4	1494.1	1128.7	0.355566	1224.6	1529.73	0.800532																														1.04708	0.0663687		0.700048	0.154872
Q9NSV4	Protein diaphanous homolog 3 OS=Homo sapiens (Human) OX=9606 GN=DIAPH3 PE=1 SV=4	5988.1	5963.6	5850	7011.5	7581.9	7615.3	0.0140858	5933.9	7402.9	0.801564																														1.31112	0.390802		0.316974	0.498976
O15061	Synemin OS=Homo sapiens (Human) OX=9606 GN=SYNM PE=1 SV=2	3604.4	3888.3	3282.8	4300.5	4999.4	4141.2	0.0568382	3591.83	4480.37	0.801683																														1.11887	0.162043		0.546399	0.26249
Q6PGN9	Proline/serine-rich coiled-coil protein 1 OS=Homo sapiens (Human) OX=9606 GN=PSRC1 PE=1 SV=1	142.7	128.5	110.3	167	173.3	135.4	0.108012	127.167	158.567	0.801976																														1.14688	0.197709		0.317003	0.498937
P40306	Proteasome subunit beta type-10 OS=Homo sapiens (Human) OX=9606 GN=PSMB10 PE=1 SV=1	700.8	682.4	536.2	748.7	903.3	740.8	0.10069	639.8	797.6	0.802156																														1.19629	0.258562		0.218176	0.661193
Q92485	Acid sphingomyelinase-like phosphodiesterase 3b OS=Homo sapiens (Human) OX=9606 GN=SMPDL3B PE=1 SV=2	1546.3	1668.5	1136.4	1883.5	2020.3	1519.5	0.17939	1450.4	1807.77	0.802316																														1.11526	0.157382		0.487476	0.312046
Q5HYJ3	Protein FAM76B OS=Homo sapiens (Human) OX=9606 GN=FAM76B PE=1 SV=3	538.6	558.3	459.6	650.1	701	588.5	0.0453618	518.833	646.533	0.802485																														1.13679	0.184972		0.0847606	1.07181
Q8WWK9	Cytoskeleton-associated protein 2 OS=Homo sapiens (Human) OX=9606 GN=CKAP2 PE=1 SV=1	6571.6	7044.4	5885	7962	8808.8	7516	0.0352987	6500.33	8095.6	0.802946																														1.04049	0.0572653		0.540936	0.266854
Q08345	Epithelial discoidin domain-containing receptor 1 OS=Homo sapiens (Human) OX=9606 GN=DDR1 PE=1 SV=1	417.8	398.2	322.8	421.8	536.7	457.9	0.108385	379.6	472.133	0.80401																														1.07508	0.104451		0.785201	0.105019
O14967	Calmegin OS=Homo sapiens (Human) OX=9606 GN=CLGN PE=1 SV=1	113.7	124.9	94.7	145.4	133.3	135.8	0.075332	111.1	138.167	0.804101																														1.22443	0.292115		0.658844	0.181217
Q8IVD9	NudC domain-containing protein 3 OS=Homo sapiens (Human) OX=9606 GN=NUDCD3 PE=1 SV=3	1900.9	1985.8	1590.9	2305.5	2499	2007.1	0.0778466	1825.87	2270.53	0.804158																														1.07555	0.10507		0.721221	0.141931
O60888	Protein CutA OS=Homo sapiens (Human) OX=9606 GN=CUTA PE=1 SV=2	618	584.9	602.6	750.6	767.9	726.3	0.00086892	601.833	748.267	0.804303																														1.1111	0.151985		0.553711	0.256717
Q9Y2D5	A-kinase anchor protein 2 OS=Homo sapiens (Human) OX=9606 GN=AKAP2 PE=1 SV=3	5203	5521.1	4804.1	6937.3	6780.8	5582.1	0.0805236	5176.07	6433.4	0.804562																														1.41643	0.502262		0.226127	0.645648
Q9H9Q2	COP9 signalosome complex subunit 7b OS=Homo sapiens (Human) OX=9606 GN=COPS7B PE=1 SV=1	887.7	862.3	678.7	1097.9	1102.2	818.1	0.1703	809.567	1006.07	0.804685																														1.07886	0.109505		0.703102	0.152982
Q9C0H2	Protein tweety homolog 3 OS=Homo sapiens (Human) OX=9606 GN=TTYH3 PE=1 SV=3	527.9	679.5	422.3	800.8	670.7	553.5	0.271304	543.233	675	0.80479																														1.14984	0.201427		0.116522	0.933593
Q86SQ4	Adhesion G-protein coupled receptor G6 OS=Homo sapiens (Human) OX=9606 GN=ADGRG6 PE=1 SV=3	294.3	341.3	276.4	373.2	425.1	334.7	0.092243	304	377.667	0.804943																														1.2102	0.275247		0.405896	0.391585
Q99715	Collagen alpha-1(XII) chain OS=Homo sapiens (Human) OX=9606 GN=COL12A1 PE=1 SV=2	1588.9	1670.1	1620.2	1657.5	2102.8	2299.5	0.172195	1626.4	2019.93	0.805175																														1.15129	0.203246		0.299357	0.523811
O95208	Epsin-2 OS=Homo sapiens (Human) OX=9606 GN=EPN2 PE=1 SV=3	1105.8	1143.4	910.9	1235.3	1498.1	1190.5	0.106482	1053.37	1307.97	0.805347																														1.25316	0.325573		0.322627	0.491299
P06858	Lipoprotein lipase OS=Homo sapiens (Human) OX=9606 GN=LPL PE=1 SV=1	758.5	758	816.9	861.6	989.1	1046	0.0614774	777.8	965.567	0.805537																														1.22727	0.295453		0.159621	0.796911
Q8N5I4	Dehydrogenase/reductase SDR family member on chromosome X OS=Homo sapiens (Human) OX=9606 GN=DHRSX PE=1 SV=2	31.1	34.1	89	60.8	44.4	86.2	0.614112	51.4	63.8	0.805643																														1.22323	0.29069		0.116987	0.931862
P25398	40S ribosomal protein S12 OS=Homo sapiens (Human) OX=9606 GN=RPS12 PE=1 SV=3	6347.6	6765.9	5445.6	8011.3	8512.7	6505.1	0.118375	6186.37	7676.37	0.805898																														0.864141	-0.210662		0.622713	0.205712
Q9GZY8	Mitochondrial fission factor OS=Homo sapiens (Human) OX=9606 GN=MFF PE=1 SV=1	2087.7	2305.1	2044.4	2557.5	2707.7	2718	0.00899002	2145.73	2661.07	0.806343																														1.0629	0.0880063		0.0622979	1.20553
Q03135	Caveolin-1 OS=Homo sapiens (Human) OX=9606 GN=CAV1 PE=1 SV=4	804.3	1067	1085.2	1244.9	1151.2	1270.3	0.106406	985.5	1222.13	0.806377																														1.36098	0.44465		0.266297	0.574633
Q96QD8	Sodium-coupled neutral amino acid transporter 2 OS=Homo sapiens (Human) OX=9606 GN=SLC38A2 PE=1 SV=2	566	545	777.5	801.8	641.7	896.6	0.225328	629.5	780.033	0.807017																														1.16348	0.21845		0.386551	0.412794
O00151	PDZ and LIM domain protein 1 OS=Homo sapiens (Human) OX=9606 GN=PDLIM1 PE=1 SV=4	5297.2	5032.5	3848.9	7779.6	5030.8	4756.5	0.370564	4726.2	5855.63	0.80712																														1.10736	0.147128		0.508826	0.293431
Q9NQC3	Reticulon-4 OS=Homo sapiens (Human) OX=9606 GN=RTN4 PE=1 SV=2	11563.5	9750.6	10067	14655.7	11674.8	12507.2	0.0890875	10460.4	12945.9	0.808006																														1.13078	0.177323		0.199259	0.700581
O95989	Diphosphoinositol polyphosphate phosphohydrolase 1 OS=Homo sapiens (Human) OX=9606 GN=NUDT3 PE=1 SV=1	569.4	544.6	827.4	804.5	617.3	980.9	0.330556	647.133	800.9	0.808008																														1.11769	0.16052		0.482346	0.316641
Q8WYQ5	Microprocessor complex subunit DGCR8 OS=Homo sapiens (Human) OX=9606 GN=DGCR8 PE=1 SV=1	553.4	391	233.1	560.8	578.2	317.8	0.497986	392.5	485.6	0.808278																														1.12714	0.172666		0.63827	0.194995
Q13641	Trophoblast glycoprotein OS=Homo sapiens (Human) OX=9606 GN=TPBG PE=1 SV=1	767.1	697.5	789.9	1067.8	803.7	916.9	0.133604	751.5	929.467	0.808528																														1.20266	0.266227		0.371102	0.430507
Q9BQ69	ADP-ribose glycohydrolase MACROD1 OS=Homo sapiens (Human) OX=9606 GN=MACROD1 PE=1 SV=2	284.7	290	374.8	346.5	356.5	470.8	0.211133	316.5	391.267	0.808911																														1.12734	0.172924		0.326088	0.486665
Q562R1	Beta-actin-like protein 2 OS=Homo sapiens (Human) OX=9606 GN=ACTBL2 PE=1 SV=2	89.5	83	101.9	131.7	90.3	116.7	0.211985	91.4667	112.9	0.810156																														1.1467	0.197493		0.569431	0.244559
P30307	M-phase inducer phosphatase 3 OS=Homo sapiens (Human) OX=9606 GN=CDC25C PE=1 SV=2	503.4	560.2	484.6	557.1	698.2	655.5	0.082184	516.067	636.933	0.810237																														1.20144	0.264766		0.430499	0.366028
P81605	Dermcidin OS=Homo sapiens (Human) OX=9606 GN=DCD PE=1 SV=2	320.8	270	390.4	393.9	352.3	464.2	0.185475	327.067	403.467	0.810641																														1.14435	0.194533		0.406361	0.391088
O14893	Gem-associated protein 2 OS=Homo sapiens (Human) OX=9606 GN=GEMIN2 PE=1 SV=1	165	171.6	168.8	218.8	212.9	191.6	0.0357438	168.467	207.767	0.810845																														1.1035	0.142086		0.540423	0.267266
Q8WY22	BRI3-binding protein OS=Homo sapiens (Human) OX=9606 GN=BRI3BP PE=1 SV=1	607.9	491.9	415.2	762.9	624.4	481.1	0.306607	505	622.8	0.810854																														1.0688	0.0959912		0.434837	0.361673
P26583	High mobility group protein B2 OS=Homo sapiens (Human) OX=9606 GN=HMGB2 PE=1 SV=2	5636.2	6787.9	6864.3	9113.6	6493.8	8179.5	0.180769	6429.47	7928.97	0.810883																														1.1854	0.245371		0.225721	0.646428
Q86VQ1	Glucocorticoid-induced transcript 1 protein OS=Homo sapiens (Human) OX=9606 GN=GLCCI1 PE=1 SV=1	978.9	1084.2	846.8	1117.1	1459.2	1011.3	0.233936	969.967	1195.87	0.811099																														1.13687	0.185068		0.196061	0.707609
Q9H773	dCTP pyrophosphatase 1 OS=Homo sapiens (Human) OX=9606 GN=DCTPP1 PE=1 SV=1	1312.7	1165.1	1005.6	1522.6	1523.4	1248.6	0.101119	1161.13	1431.53	0.811112																														1.12051	0.164162		0.0510875	1.29169
Q9Y2B0	Protein canopy homolog 2 OS=Homo sapiens (Human) OX=9606 GN=CNPY2 PE=1 SV=1	4187	4608.2	4067.1	6455.6	4707.1	4694.4	0.225072	4287.43	5285.7	0.811138																														1.1746	0.232175		0.618529	0.20864
Q08499	cAMP-specific 3',5'-cyclic phosphodiesterase 4D OS=Homo sapiens (Human) OX=9606 GN=PDE4D PE=1 SV=2	1413	1441.1	1506.4	1910	1749.6	1715.8	0.0167423	1453.5	1791.8	0.811195																														1.23469	0.304152		0.304259	0.516757
Q96BS2	Calcineurin B homologous protein 3 OS=Homo sapiens (Human) OX=9606 GN=TESC PE=1 SV=3	227.5	242.7	184.2	308.5	269.6	228.6	0.159711	218.133	268.9	0.811206																														1.14123	0.190592		0.347455	0.459102
P48556	26S proteasome non-ATPase regulatory subunit 8 OS=Homo sapiens (Human) OX=9606 GN=PSMD8 PE=1 SV=2	3588.3	3249.1	3522	3801.4	4168	4799.6	0.0972393	3453.13	4256.33	0.811293																														0.940755	-0.0881092		0.752907	0.123259
Q9H074	Polyadenylate-binding protein-interacting protein 1 OS=Homo sapiens (Human) OX=9606 GN=PAIP1 PE=1 SV=1	7743.5	7554.4	6240.2	9594.3	9408.6	7543.9	0.114427	7179.37	8848.93	0.811326																														1.18283	0.242246		0.162312	0.78965
P09493	Tropomyosin alpha-1 chain OS=Homo sapiens (Human) OX=9606 GN=TPM1 PE=1 SV=2	2816.3	2941.3	2500.2	3620.4	3606.6	2949.1	0.0824789	2752.6	3392.03	0.81149																														1.26803	0.342589		0.124703	0.904124
Q9Y6A5	Transforming acidic coiled-coil-containing protein 3 OS=Homo sapiens (Human) OX=9606 GN=TACC3 PE=1 SV=1	7424.5	7804.7	7212.4	9566.7	9390.8	8695.7	0.00831124	7480.53	9217.73	0.811537																														1.27996	0.356098		0.270288	0.568173
Q9BV40	Vesicle-associated membrane protein 8 OS=Homo sapiens (Human) OX=9606 GN=VAMP8 PE=1 SV=1	3303.4	3411.2	2701.2	4148.4	4033.1	3419.9	0.0825325	3138.6	3867.13	0.811609																														1.15239	0.204633		0.195082	0.709783
Q99618	Cell division cycle-associated protein 3 OS=Homo sapiens (Human) OX=9606 GN=CDCA3 PE=1 SV=1	178.7	165.2	145.1	195	224.1	183.1	0.0759754	163	200.733	0.812023																														1.17406	0.231511		0.1561	0.806598
Q14118	Dystroglycan OS=Homo sapiens (Human) OX=9606 GN=DAG1 PE=1 SV=2	3610.7	3750.4	3053.4	4604.2	4472.4	3742.4	0.0825852	3471.5	4273	0.812427																														1.30631	0.385498		0.0551857	1.25817
P42702	Leukemia inhibitory factor receptor OS=Homo sapiens (Human) OX=9606 GN=LIFR PE=1 SV=1	1384	1438.3	1407.5	1849.5	1745.8	1609.9	0.03707	1409.93	1735.07	0.81261																														1.2481	0.31973		0.206214	0.685681
Q9H2G2	STE20-like serine/threonine-protein kinase OS=Homo sapiens (Human) OX=9606 GN=SLK PE=1 SV=1	9876.6	10513.5	10084	12650	13113.4	11720.9	0.0163992	10158	12494.8	0.812983																														1.14612	0.196753		0.159913	0.796115
Q8NC44	Reticulophagy regulator 2 OS=Homo sapiens (Human) OX=9606 GN=RETREG2 PE=1 SV=3	72.4	74.2	82.3	98.4	93.9	89.2	0.0127575	76.3	93.8333	0.813144																														1.1231	0.167486		0.0232175	1.63418
Q9H7C9	Mth938 domain-containing protein OS=Homo sapiens (Human) OX=9606 GN=AAMDC PE=1 SV=1	660.8	601.2	547.4	832.5	744.6	646.7	0.107098	603.133	741.267	0.813652																														1.23499	0.304499		0.138085	0.859852
P20908	Collagen alpha-1(V) chain OS=Homo sapiens (Human) OX=9606 GN=COL5A1 PE=1 SV=3	277.2	313.3	283.2	315.1	382.9	375.5	0.0704293	291.233	357.833	0.81388																														1.04619	0.0651448		0.758372	0.120118
Q9UJY4	ADP-ribosylation factor-binding protein GGA2 OS=Homo sapiens (Human) OX=9606 GN=GGA2 PE=1 SV=3	673.4	665.1	794.5	845.9	794.7	978.1	0.082701	711	872.9	0.814526																														1.05456	0.0766344		0.808906	0.0921022
Q9HD15	Steroid receptor RNA activator 1 OS=Homo sapiens (Human) OX=9606 GN=SRA1 PE=1 SV=1	1167.6	1176.3	1038.7	1467.6	1477.4	1206.7	0.082915	1127.53	1383.9	0.814751																														1.37974	0.4644		0.0608529	1.21572
Q309B1	Tripartite motif-containing protein 16-like protein OS=Homo sapiens (Human) OX=9606 GN=TRIM16L PE=2 SV=3	290.4	312.3	335.7	392.7	337.8	421.1	0.0814179	312.8	383.867	0.814866																														1.08096	0.112313		0.638246	0.195012
Q7Z4H7	HAUS augmin-like complex subunit 6 OS=Homo sapiens (Human) OX=9606 GN=HAUS6 PE=1 SV=2	1795.4	1793.6	1561.3	2183.5	2254.9	1880.7	0.0559182	1716.77	2106.37	0.815037																														1.22514	0.292946		0.178357	0.748711
P16949	Stathmin OS=Homo sapiens (Human) OX=9606 GN=STMN1 PE=1 SV=3	18874.7	21237.9	10923.1	28587.7	18394.8	15618.6	0.48808	17011.9	20867	0.815252																														1.06628	0.0925908		0.772628	0.11203
Q8NE01	Metal transporter CNNM3 OS=Homo sapiens (Human) OX=9606 GN=CNNM3 PE=1 SV=1	552	607.8	530.8	600.7	733	739.4	0.0874943	563.533	691.033	0.815494																														1.13457	0.182148		0.0948045	1.02317
Q5T0N5	Formin-binding protein 1-like OS=Homo sapiens (Human) OX=9606 GN=FNBP1L PE=1 SV=3	597.5	546.9	489.3	721.9	691.8	587.6	0.0796041	544.567	667.1	0.816319																														1.17663	0.234667		0.149739	0.824664
O95997	Securin OS=Homo sapiens (Human) OX=9606 GN=PTTG1 PE=1 SV=1	1074.5	1069.6	674.5	1495.4	1006.4	948.5	0.392854	939.533	1150.1	0.816914																														1.18111	0.240148		0.394807	0.403615
Q8N4Q1	Mitochondrial intermembrane space import and assembly protein 40 OS=Homo sapiens (Human) OX=9606 GN=CHCHD4 PE=1 SV=1	1417.7	1370.2	1210.7	1694.4	1773.8	1426.5	0.0854679	1332.87	1631.57	0.816924																														1.31954	0.400039		0.108597	0.964183
Q9NPA3	Mid1-interacting protein 1 OS=Homo sapiens (Human) OX=9606 GN=MID1IP1 PE=1 SV=1	1595.5	1563.9	1173.7	1998	1853.2	1452.6	0.20421	1444.37	1767.93	0.81698																														1.22862	0.297039		0.493607	0.306619
Q9BRP8	Partner of Y14 and mago OS=Homo sapiens (Human) OX=9606 GN=PYM1 PE=1 SV=1	1849.8	2155.3	1598.5	2531.2	2459.2	1867.3	0.194435	1867.87	2285.9	0.817125																														1.08201	0.11371		0.695818	0.157504
Q9HBM1	Kinetochore protein Spc25 OS=Homo sapiens (Human) OX=9606 GN=SPC25 PE=1 SV=1	2855.8	3518.7	2502.3	4043.5	3410.4	3407.7	0.152143	2958.93	3620.53	0.817264																														0.936001	-0.0954182		0.490602	0.30927
Q14192	Four and a half LIM domains protein 2 OS=Homo sapiens (Human) OX=9606 GN=FHL2 PE=1 SV=3	3187.6	3085.3	2837.5	4041.5	3858.6	3247	0.0891953	3036.8	3715.7	0.817289																														1.04093	0.0578754		0.217489	0.662562
Q12778	Forkhead box protein O1 OS=Homo sapiens (Human) OX=9606 GN=FOXO1 PE=1 SV=2	354.4	394.1	296.6	433.8	503.1	341.2	0.243702	348.367	426.033	0.817698																														1.14204	0.191619		0.378282	0.422184
Q9NUL3	Double-stranded RNA-binding protein Staufen homolog 2 OS=Homo sapiens (Human) OX=9606 GN=STAU2 PE=1 SV=2	909.7	919.4	1242.6	1043.8	1148.9	1563.6	0.309552	1023.9	1252.1	0.817746																														1.2187	0.285339		0.148232	0.829059
O94875	Sorbin and SH3 domain-containing protein 2 OS=Homo sapiens (Human) OX=9606 GN=SORBS2 PE=1 SV=3	4130.7	4346.5	4580.5	5340.7	5261.9	5363.8	0.0136795	4352.57	5322.13	0.817824																														1.01904	0.0272044		0.936403	0.0285374
Q96KC8	DnaJ homolog subfamily C member 1 OS=Homo sapiens (Human) OX=9606 GN=DNAJC1 PE=1 SV=1	415.2	344.3	355.7	552.3	413.2	398.1	0.228532	371.733	454.533	0.817835																														1.2191	0.285811		0.151753	0.818861
Q9HAU0	Pleckstrin homology domain-containing family A member 5 OS=Homo sapiens (Human) OX=9606 GN=PLEKHA5 PE=1 SV=1	3027.3	3131.8	3960.2	3648.4	3958.2	4756.8	0.16734	3373.1	4121.13	0.818488																														1.19502	0.257036		0.34685	0.459858
P18859	ATP synthase-coupling factor 6, mitochondrial OS=Homo sapiens (Human) OX=9606 GN=ATP5PF PE=1 SV=1	802.7	783.4	580.1	977.7	991	677.6	0.27622	722.067	882.1	0.818577																														1.04168	0.0589165		0.792945	0.100757
P35527	Keratin, type I cytoskeletal 9 OS=Homo sapiens (Human) OX=9606 GN=KRT9 PE=1 SV=3	14699.5	14771.3	18666.6	22479.1	16479	19847	0.182805	16045.8	19601.7	0.818592																														1.20995	0.274945		0.430773	0.365751
O14786	Neuropilin-1 OS=Homo sapiens (Human) OX=9606 GN=NRP1 PE=1 SV=3	525.4	512.3	476.2	603.6	676.1	568.9	0.0534298	504.633	616.2	0.818944																														1.18141	0.240513		0.306917	0.512978
P21926	CD9 antigen OS=Homo sapiens (Human) OX=9606 GN=CD9 PE=1 SV=4	1701.3	1672.5	1564	2729.6	1352.1	1945.3	0.45915	1645.93	2009	0.81928																														1.16658	0.222289		0.295742	0.529087
Q96T21	Selenocysteine insertion sequence-binding protein 2 OS=Homo sapiens (Human) OX=9606 GN=SECISBP2 PE=1 SV=2	1937.5	1803.2	1451.8	2907.1	1672.3	1758.4	0.445105	1730.83	2112.6	0.819291																														1.12476	0.169618		0.496121	0.304412
Q15172	Serine/threonine-protein phosphatase 2A 56 kDa regulatory subunit alpha isoform OS=Homo sapiens (Human) OX=9606 GN=PPP2R5A PE=1 SV=1	926.1	759	641.9	1007.7	1037	795.4	0.20263	775.667	946.7	0.819337																														1.09935	0.136651		0.612327	0.213017
Q8IVL5	Prolyl 3-hydroxylase 2 OS=Homo sapiens (Human) OX=9606 GN=P3H2 PE=1 SV=1	4239	4072	4899.6	5558.3	4834.7	5730.4	0.0602753	4403.53	5374.47	0.819343																														1.1167	0.159247		0.306038	0.514225
P02765	Alpha-2-HS-glycoprotein OS=Homo sapiens (Human) OX=9606 GN=AHSG PE=1 SV=2	7282.1	5930.1	7392.7	10786.2	5669.5	8691	0.418716	6868.3	8382.23	0.819388																														1.1421	0.191694		0.42583	0.370764
Q71U36	Tubulin alpha-1A chain OS=Homo sapiens (Human) OX=9606 GN=TUBA1A PE=1 SV=1	1083.2	1123.7	902.1	1332.5	1396.6	1063.3	0.147526	1036.33	1264.13	0.819797																														1.15008	0.201734		0.0439295	1.35724
Q9H6Y7	E3 ubiquitin-protein ligase RNF167 OS=Homo sapiens (Human) OX=9606 GN=RNF167 PE=1 SV=1	794.2	825.4	630.9	975.3	1022.1	746.2	0.198336	750.167	914.533	0.820273																														1.19408	0.255904		0.184741	0.733438
P10321	HLA class I histocompatibility antigen, C alpha chain OS=Homo sapiens (Human) OX=9606 GN=HLA-C PE=1 SV=3	317.3	252.4	273.4	430.4	287.8	309.6	0.300423	281.033	342.6	0.820296																														1.0132	0.0189199		0.947977	0.0232022
Q15599	Na(+)/H(+) exchange regulatory cofactor NHE-RF2 OS=Homo sapiens (Human) OX=9606 GN=SLC9A3R2 PE=1 SV=2	427.7	362.7	359.6	540.3	424.8	436.8	0.136784	383.333	467.3	0.820315																														1.05215	0.0733397		0.539738	0.267817
Q9H1U4	Multiple epidermal growth factor-like domains protein 9 OS=Homo sapiens (Human) OX=9606 GN=MEGF9 PE=2 SV=3	153.4	181	184.1	205.5	209.4	217.1	0.0480671	172.833	210.667	0.820411																														1.13369	0.181028		0.323618	0.489967
O75592	E3 ubiquitin-protein ligase MYCBP2 OS=Homo sapiens (Human) OX=9606 GN=MYCBP2 PE=1 SV=4	29.6	23.3	63	48.3	32.3	60.6	0.603401	38.6333	47.0667	0.820822																														1.11348	0.155071		0.368404	0.433676
Q9BVC6	Transmembrane protein 109 OS=Homo sapiens (Human) OX=9606 GN=TMEM109 PE=1 SV=1	2255.6	2315.1	1825.9	2791.6	2829.8	2170.9	0.159121	2132.2	2597.43	0.820887																														1.09653	0.132949		0.7331	0.134837
Q9H0K1	Serine/threonine-protein kinase SIK2 OS=Homo sapiens (Human) OX=9606 GN=SIK2 PE=1 SV=1	246.2	225.3	260	253.4	313.9	323.7	0.121523	243.833	297	0.820988																														1.16163	0.216151		0.244079	0.612469
O60716	Catenin delta-1 OS=Homo sapiens (Human) OX=9606 GN=CTNND1 PE=1 SV=1	13131.9	13332.6	11218.8	17754	14029	14096.8	0.143651	12561.1	15293.3	0.821348																														1.18029	0.239141		0.121508	0.915394
P12532	Creatine kinase U-type, mitochondrial OS=Homo sapiens (Human) OX=9606 GN=CKMT1B PE=1 SV=1	557.9	589.3	557.1	709.8	743	621.8	0.0661105	568.1	691.533	0.821508																														1.25228	0.324555		0.0139969	1.85397
Q17R31	Putative deoxyribonuclease TATDN3 OS=Homo sapiens (Human) OX=9606 GN=TATDN3 PE=1 SV=1	249.5	292.7	230.2	300.7	353.5	285.7	0.114323	257.467	313.3	0.82179																														1.10092	0.138703		0.572548	0.242188
Q01974	Tyrosine-protein kinase transmembrane receptor ROR2 OS=Homo sapiens (Human) OX=9606 GN=ROR2 PE=1 SV=2	556	566	550.9	679.6	666.9	689.1	0.000218526	557.633	678.533	0.821822																														1.26246	0.336234		0.0521927	1.28239
Q7Z309	Protein FAM122B OS=Homo sapiens (Human) OX=9606 GN=FAM122B PE=1 SV=2	1033.6	1127.5	1038.3	1309.6	1362	1221.2	0.0128436	1066.47	1297.6	0.821876																														1.12435	0.169085		0.462633	0.334763
P04439	HLA class I histocompatibility antigen, A alpha chain OS=Homo sapiens (Human) OX=9606 GN=HLA-A PE=1 SV=2	470	506.2	392.7	618.5	579.6	466.8	0.161877	456.3	554.967	0.822212																														1.49141	0.576678		0.135884	0.866833
A0AV02	Solute carrier family 12 member 8 OS=Homo sapiens (Human) OX=9606 GN=SLC12A8 PE=1 SV=4	177.1	157.8	176.1	206.4	213.9	201	0.0123146	170.333	207.1	0.822469																														1.02786	0.0396394		0.813806	0.0894792
Q9Y217	Myotubularin-related protein 6 OS=Homo sapiens (Human) OX=9606 GN=MTMR6 PE=1 SV=3	569.1	580.8	540.3	516.1	889.5	649.2	0.381759	563.4	684.933	0.822562																														1.11736	0.160092		0.779777	0.108029
Q9NY74	Ewing's tumor-associated antigen 1 OS=Homo sapiens (Human) OX=9606 GN=ETAA1 PE=1 SV=2	216.5	225.7	185.1	270	274.1	218.3	0.116377	209.1	254.133	0.822796																														1.14132	0.190699		0.302306	0.519553
O95721	Synaptosomal-associated protein 29 OS=Homo sapiens (Human) OX=9606 GN=SNAP29 PE=1 SV=1	3228.2	2850.5	2227.4	3871.5	3627.7	2590.8	0.296097	2768.7	3363.33	0.823201																														1.22804	0.296356		0.401462	0.396356
Q9HD33	39S ribosomal protein L47, mitochondrial OS=Homo sapiens (Human) OX=9606 GN=MRPL47 PE=1 SV=2	1647.4	1592.3	1822.9	2055.5	2041	2053	0.034443	1687.53	2049.83	0.823254																														1.19424	0.256096		0.31916	0.495991
P04264	Keratin, type II cytoskeletal 1 OS=Homo sapiens (Human) OX=9606 GN=KRT1 PE=1 SV=6	25422.5	21009.2	27158.3	42784.2	22123.7	24472.4	0.509228	24530	29793.4	0.823336																														1.25911	0.3324		0.0980644	1.00849
O43657	Tetraspanin-6 OS=Homo sapiens (Human) OX=9606 GN=TSPAN6 PE=1 SV=1	420.6	457.4	370.8	566.7	537.5	412.4	0.192935	416.267	505.533	0.823421																														1.13641	0.184481		0.194852	0.710295
Q70UQ0	Inhibitor of nuclear factor kappa-B kinase-interacting protein OS=Homo sapiens (Human) OX=9606 GN=IKBIP PE=1 SV=1	3467.1	3293.6	2775.4	4153.6	4251.5	3171.7	0.181707	3178.7	3858.93	0.823725																														1.00108	0.00155128		0.993828	0.0026887
Q9UPQ0	LIM and calponin homology domains-containing protein 1 OS=Homo sapiens (Human) OX=9606 GN=LIMCH1 PE=1 SV=4	9923.2	9948.8	9655.9	12622.6	12072.2	11150.9	0.0341074	9842.63	11948.6	0.82375																														1.20484	0.268847		0.0808732	1.0922
P50995	Annexin A11 OS=Homo sapiens (Human) OX=9606 GN=ANXA11 PE=1 SV=1	8375.1	8468.3	8287.9	9750.3	10508.4	10248.2	0.0116798	8377.1	10169	0.823791																														1.19593	0.258136		0.250428	0.601317
Q96C90	Protein phosphatase 1 regulatory subunit 14B OS=Homo sapiens (Human) OX=9606 GN=PPP1R14B PE=1 SV=3	274.9	258.6	263	365.6	307	294.1	0.117064	265.5	322.233	0.823937																														1.17871	0.237213		0.389484	0.409511
Q96A73	Putative monooxygenase p33MONOX OS=Homo sapiens (Human) OX=9606 GN=KIAA1191 PE=1 SV=1	602.1	604.6	468.5	661.8	777.6	593.7	0.165814	558.4	677.7	0.823963																														1.2896	0.366926		0.331817	0.479101
Q96AQ6	Pre-B-cell leukemia transcription factor-interacting protein 1 OS=Homo sapiens (Human) OX=9606 GN=PBXIP1 PE=1 SV=1	1641.3	1661.5	1234.2	1961.6	2012.6	1530.1	0.19472	1512.33	1834.77	0.824265																														1.10852	0.148636		0.494474	0.305856
Q13085	Acetyl-CoA carboxylase 1 OS=Homo sapiens (Human) OX=9606 GN=ACACA PE=1 SV=2	2999.2	2756.5	3244	3654.4	3576.6	3683.8	0.0395935	2999.9	3638.27	0.824541																														1.07152	0.0996523		0.582996	0.234334
P63279	SUMO-conjugating enzyme UBC9 OS=Homo sapiens (Human) OX=9606 GN=UBE2I PE=1 SV=1	2901.9	2622	2396.3	3718.5	3184.6	2700	0.188334	2640.07	3201.03	0.824755																														1.25505	0.327742		0.33632	0.473248
Q9H6E4	Coiled-coil domain-containing protein 134 OS=Homo sapiens (Human) OX=9606 GN=CCDC134 PE=1 SV=1	2245.2	2017	1930.3	2835.9	2536.9	2134.1	0.151352	2064.17	2502.3	0.824908																														1.13075	0.17728		0.31152	0.506514
Q9NT62	Ubiquitin-like-conjugating enzyme ATG3 OS=Homo sapiens (Human) OX=9606 GN=ATG3 PE=1 SV=1	2382.1	2461.8	2511.8	3111.7	2927.2	2877.5	0.00724014	2451.9	2972.13	0.824963																														1.0849	0.117562		0.243134	0.614154
O75381	Peroxisomal membrane protein PEX14 OS=Homo sapiens (Human) OX=9606 GN=PEX14 PE=1 SV=1	1875.5	1876.4	1513.2	2231	2329.8	1821.2	0.136339	1755.03	2127.33	0.824992																														1.19458	0.256508		0.00674127	2.17126
O43504	Ragulator complex protein LAMTOR5 OS=Homo sapiens (Human) OX=9606 GN=LAMTOR5 PE=1 SV=1	681.5	712.3	885.2	955.7	839.9	966.4	0.111174	759.667	920.667	0.825127																														1.05752	0.0806866		0.819921	0.0862278
P08243	Asparagine synthetase [glutamine-hydrolyzing] OS=Homo sapiens (Human) OX=9606 GN=ASNS PE=1 SV=4	4298.7	4260.8	6292.6	6423.4	5277.1	6295.5	0.261025	4950.7	5998.67	0.8253																														1.12672	0.172124		0.298665	0.524816
Q8TC07	TBC1 domain family member 15 OS=Homo sapiens (Human) OX=9606 GN=TBC1D15 PE=1 SV=2	2057.3	1944.9	2179.5	2231.6	2424.6	2833.5	0.120042	2060.57	2496.57	0.82536																														1.17541	0.23316		0.25035	0.601453
P24534	Elongation factor 1-beta OS=Homo sapiens (Human) OX=9606 GN=EEF1B2 PE=1 SV=3	11634.8	10535.8	9975.7	16251.3	11669.6	11022.5	0.300761	10715.4	12981.1	0.825462																														1.06868	0.0958299		0.774244	0.111122
Q9HCJ1	Progressive ankylosis protein homolog OS=Homo sapiens (Human) OX=9606 GN=ANKH PE=1 SV=2	1726.5	1762.8	1773.3	2007.3	2107.4	2256.6	0.0323154	1754.2	2123.77	0.825985																														1.13929	0.188136		0.302533	0.519227
Q9NPF5	DNA methyltransferase 1-associated protein 1 OS=Homo sapiens (Human) OX=9606 GN=DMAP1 PE=1 SV=1	3086.4	3020.2	2988.3	5195.7	2706.2	3108.4	0.495037	3031.63	3670.1	0.826036																														1.24475	0.315861		0.275423	0.559999
Q9NUN5	Lysosomal cobalamin transport escort protein LMBD1 OS=Homo sapiens (Human) OX=9606 GN=LMBRD1 PE=1 SV=1	368.6	370.8	343.5	485.5	431.2	394.2	0.0912086	360.967	436.967	0.826074																														1.2628	0.33663		0.188291	0.725171
Q0ZGT2	Nexilin OS=Homo sapiens (Human) OX=9606 GN=NEXN PE=1 SV=1	2179.5	2101.4	1740.4	2570.2	2557.6	2160.1	0.0913937	2007.1	2429.3	0.826205																														1.06154	0.0861539		0.574736	0.240532
Q9UJ41	Rab5 GDP/GTP exchange factor OS=Homo sapiens (Human) OX=9606 GN=RABGEF1 PE=1 SV=3	1139.4	1185	1102.4	1481.5	1420.6	1242.5	0.0670631	1142.27	1381.53	0.826811																														1.1955	0.257617		0.28069	0.551773
O14975	Very long-chain acyl-CoA synthetase OS=Homo sapiens (Human) OX=9606 GN=SLC27A2 PE=1 SV=2	90.9	80.2	137	136.4	107.6	128.6	0.351302	102.7	124.2	0.826892																														1.10638	0.145851		0.20423	0.689881
Q9BSJ2	Gamma-tubulin complex component 2 OS=Homo sapiens (Human) OX=9606 GN=TUBGCP2 PE=1 SV=2	1267	1244.2	1159.2	1321.6	1590.6	1526.5	0.0715911	1223.47	1479.57	0.826909																														1.30175	0.380448		0.16181	0.790995
Q14244	Ensconsin OS=Homo sapiens (Human) OX=9606 GN=MAP7 PE=1 SV=1	11713.5	10936.3	9603.5	15016.1	12201.4	11777.9	0.146686	10751.1	12998.5	0.827105																														0.965096	-0.051256		0.606313	0.217303
Q9BQD3	KxDL motif-containing protein 1 OS=Homo sapiens (Human) OX=9606 GN=KXD1 PE=1 SV=2	219.5	207.7	149	244.5	277.1	175	0.346502	192.067	232.2	0.82716																														1.16019	0.214355		0.456138	0.340903
Q68D85	Natural cytotoxicity triggering receptor 3 ligand 1 OS=Homo sapiens (Human) OX=9606 GN=NCR3LG1 PE=1 SV=1	564.1	576	575.4	697.8	700.8	675.2	0.00113538	571.833	691.267	0.827225																														1.00143	0.00206464		0.988798	0.00489247
Q6P587	Acylpyruvase FAHD1, mitochondrial OS=Homo sapiens (Human) OX=9606 GN=FAHD1 PE=1 SV=2	2059	2146.4	1634.6	2412.7	2647.2	1999.2	0.177151	1946.67	2353.03	0.827301																														1.12066	0.164347		0.361125	0.442343
O60499	Syntaxin-10 OS=Homo sapiens (Human) OX=9606 GN=STX10 PE=1 SV=1	1569	1789.4	1387.7	2147.1	1939.5	1649.8	0.152453	1582.03	1912.13	0.827366																														1.32968	0.411081		0.225457	0.646936
P25208	Nuclear transcription factor Y subunit beta OS=Homo sapiens (Human) OX=9606 GN=NFYB PE=1 SV=2	998.2	999.4	857.5	1113.4	1261	1076	0.0560543	951.7	1150.13	0.827469																														1.0494	0.0695611		0.648577	0.188038
Q9NVA4	Transmembrane protein 184C OS=Homo sapiens (Human) OX=9606 GN=TMEM184C PE=1 SV=2	138.3	131.5	148.3	158	165.9	181.3	0.0304393	139.367	168.4	0.827593																														1.04191	0.0592306		0.870977	0.0599931
Q9P2X0	Dolichol-phosphate mannosyltransferase subunit 3 OS=Homo sapiens (Human) OX=9606 GN=DPM3 PE=1 SV=2	607.2	585.5	469.7	730.5	698.2	579.9	0.139323	554.133	669.533	0.827641																														1.18764	0.248096		0.17004	0.769448
Q9NRP2	COX assembly mitochondrial protein 2 homolog OS=Homo sapiens (Human) OX=9606 GN=CMC2 PE=1 SV=1	2656.1	2343	1447.3	2944.9	2974.1	1869.7	0.432379	2148.8	2596.23	0.827661																														1.21171	0.277045		0.453901	0.343039
P07951	Tropomyosin beta chain OS=Homo sapiens (Human) OX=9606 GN=TPM2 PE=1 SV=1	6382.7	6180.8	5184.4	7603.8	7309.8	6527.9	0.0671822	5915.97	7147.17	0.827736																														1.06392	0.0893833		0.696013	0.157382
O95865	N(G),N(G)-dimethylarginine dimethylaminohydrolase 2 OS=Homo sapiens (Human) OX=9606 GN=DDAH2 PE=1 SV=1	95.8	89.9	101.6	116.1	109.7	121.1	0.0136267	95.7667	115.633	0.828193																														1.26925	0.343976		0.276401	0.55846
Q8NCD3	Holliday junction recognition protein OS=Homo sapiens (Human) OX=9606 GN=HJURP PE=1 SV=2	985.8	1039.3	966.1	1038.8	1288	1284.4	0.120958	997.067	1203.73	0.828312																														1.14272	0.192466		0.20511	0.688012
P36954	DNA-directed RNA polymerase II subunit RPB9 OS=Homo sapiens (Human) OX=9606 GN=POLR2I PE=1 SV=1	1217.3	1262.8	1197.8	1428.1	1612.8	1396.4	0.054941	1225.97	1479.1	0.82886																														1.06987	0.09744		0.527995	0.27737
Q5VUA4	Zinc finger protein 318 OS=Homo sapiens (Human) OX=9606 GN=ZNF318 PE=1 SV=2	1370.7	1501.9	1160.6	1649.5	1818.9	1397.5	0.156207	1344.4	1621.97	0.82887																														1.13931	0.188157		0.0490499	1.30936
Q8N3J3	Homologous recombination OB-fold protein OS=Homo sapiens (Human) OX=9606 GN=HROB PE=1 SV=1	2084.2	1483.9	1966.8	3303.2	1203.9	2170.4	0.600546	1844.97	2225.83	0.828888																														1.19086	0.252		0.441155	0.355409
Q9H019	Mitochondrial fission regulator 1-like OS=Homo sapiens (Human) OX=9606 GN=MTFR1L PE=1 SV=2	582.8	596.9	492.9	701.5	695.1	620.6	0.0537946	557.533	672.4	0.829169																														1.10497	0.144009		0.622883	0.205594
Q6ZSJ8	Uncharacterized protein C1orf122 OS=Homo sapiens (Human) OX=9606 GN=C1orf122 PE=4 SV=2	136.1	139.8	122.6	150.3	177.3	153	0.065112	132.833	160.2	0.829172																														1.06243	0.0873696		0.641468	0.192825
P54760	Ephrin type-B receptor 4 OS=Homo sapiens (Human) OX=9606 GN=EPHB4 PE=1 SV=2	500	599.5	678.2	625.8	666.9	851.1	0.236032	592.567	714.6	0.829228																														1.10727	0.147005		0.346183	0.460694
P49354	Protein farnesyltransferase/geranylgeranyltransferase type-1 subunit alpha OS=Homo sapiens (Human) OX=9606 GN=FNTA PE=1 SV=1	298.7	278.1	305.6	370.9	351.6	341.5	0.00717134	294.133	354.667	0.829323																														1.17006	0.226586		0.0527955	1.2774
P01040	Cystatin-A OS=Homo sapiens (Human) OX=9606 GN=CSTA PE=1 SV=1	310.2	284.9	259.1	350	350.6	329.1	0.0400944	284.733	343.233	0.829562																														1.03377	0.047913		0.883123	0.0539789
Q9NVS9	Pyridoxine-5'-phosphate oxidase OS=Homo sapiens (Human) OX=9606 GN=PNPO PE=1 SV=1	3815	3906.3	3887	4693.6	4760.3	4525.6	0.00326455	3869.43	4659.83	0.83038																														1.19182	0.253172		0.0613526	1.21217
Q16254	Transcription factor E2F4 OS=Homo sapiens (Human) OX=9606 GN=E2F4 PE=1 SV=2	270.4	248.2	239.8	334.1	326.4	252.7	0.175949	252.8	304.4	0.830486																														1.13523	0.182983		0.439361	0.357178
Q9NQX7	Integral membrane protein 2C OS=Homo sapiens (Human) OX=9606 GN=ITM2C PE=1 SV=1	84.5	80.8	89	107.2	100.7	98.2	0.00882708	84.7667	102.033	0.830774																														1.16581	0.221333		0.319574	0.495429
Q8IXM3	39S ribosomal protein L41, mitochondrial OS=Homo sapiens (Human) OX=9606 GN=MRPL41 PE=1 SV=1	2037.9	1999.4	1627.8	2537.5	2378.8	1902	0.181309	1888.37	2272.77	0.830867																														1.1625	0.217225		0.379023	0.421334
Q03167	Transforming growth factor beta receptor type 3 OS=Homo sapiens (Human) OX=9606 GN=TGFBR3 PE=1 SV=3	175.9	205.8	159.5	220.3	238.5	192.5	0.126216	180.4	217.1	0.830953																														1.17573	0.233561		0.25852	0.587505
P06702	Protein S100-A9 OS=Homo sapiens (Human) OX=9606 GN=S100A9 PE=1 SV=1	383.5	354.3	458.5	511.1	479.6	448.1	0.103913	398.767	479.6	0.831457																														1.15912	0.213034		0.00761766	2.11818
P47224	Guanine nucleotide exchange factor MSS4 OS=Homo sapiens (Human) OX=9606 GN=RABIF PE=1 SV=2	257.7	257.7	289.9	378.9	280.4	309.1	0.196105	268.433	322.8	0.831578																														1.22552	0.29339		0.166822	0.777746
Q96HH6	Transmembrane protein 19 OS=Homo sapiens (Human) OX=9606 GN=TMEM19 PE=1 SV=1	507.4	500.2	435.5	602.7	576.8	555.3	0.0307272	481.033	578.267	0.831854																														1.21035	0.275422		0.137574	0.861464
P78324	Tyrosine-protein phosphatase non-receptor type substrate 1 OS=Homo sapiens (Human) OX=9606 GN=SIRPA PE=1 SV=2	927.5	983.2	797.6	1138.1	1187.1	928.1	0.142023	902.767	1084.43	0.832478																														1.33889	0.42104		0.306367	0.513758
P0DJ07	Protein PET100 homolog, mitochondrial OS=Homo sapiens (Human) OX=9606 GN=PET100 PE=1 SV=1	880.4	725.5	614.1	1036.6	927.5	702.4	0.30329	740	888.833	0.832552																														1.0791	0.109832		0.542372	0.265703
Q8N2K0	Lysophosphatidylserine lipase ABHD12 OS=Homo sapiens (Human) OX=9606 GN=ABHD12 PE=1 SV=2	300.3	262.6	304.8	326.5	356.8	358.3	0.0293146	289.233	347.2	0.833045																														1.10206	0.140198		0.433587	0.362924
Q02413	Desmoglein-1 OS=Homo sapiens (Human) OX=9606 GN=DSG1 PE=1 SV=2	147.5	120.9	112.4	174.9	147.5	134.7	0.185552	126.933	152.367	0.833078																														1.05187	0.0729567		0.440554	0.356001
Q86T03	Type 1 phosphatidylinositol 4,5-bisphosphate 4-phosphatase OS=Homo sapiens (Human) OX=9606 GN=PIP4P1 PE=1 SV=1	100.4	100.3	117.9	116.2	115.5	150.6	0.20164	106.2	127.433	0.833377																														1.04484	0.0632837		0.719813	0.14278
O14641	Segment polarity protein dishevelled homolog DVL-2 OS=Homo sapiens (Human) OX=9606 GN=DVL2 PE=1 SV=1	1164.5	1235.7	1146.3	1300.3	1449.7	1502.4	0.0431582	1182.17	1417.47	0.834																														1.07506	0.104412		0.718577	0.143527
Q008S8	Epithelial cell-transforming sequence 2 oncogene-like OS=Homo sapiens (Human) OX=9606 GN=ECT2L PE=2 SV=2	393.1	297.8	108.7	317.3	470.3	171	0.6821	266.533	319.533	0.834133																														1.13363	0.180949		0.33054	0.480776
Q8NI22	Multiple coagulation factor deficiency protein 2 OS=Homo sapiens (Human) OX=9606 GN=MCFD2 PE=1 SV=1	985.6	806.3	599.6	1259.6	965.4	641.2	0.501592	797.167	955.4	0.83438																														1.14583	0.196399		0.408194	0.389133
O43768	Alpha-endosulfine OS=Homo sapiens (Human) OX=9606 GN=ENSA PE=1 SV=1	5282.2	5067.9	3302.2	6228.3	6238.4	3890.4	0.421193	4550.77	5452.37	0.834641																														1.23636	0.306104		0.0473194	1.32496
P62633	Cellular nucleic acid-binding protein OS=Homo sapiens (Human) OX=9606 GN=CNBP PE=1 SV=1	2252.3	2168.2	2042.9	2772.8	2602.4	2367.6	0.0484176	2154.47	2580.93	0.834763																														1.17746	0.235677		0.478865	0.319787
Q9Y6I3	Epsin-1 OS=Homo sapiens (Human) OX=9606 GN=EPN1 PE=1 SV=2	583.5	497	361.2	580.6	701.8	442.9	0.394271	480.567	575.1	0.835623																														1.11921	0.162478		0.33939	0.469301
P63313	Thymosin beta-10 OS=Homo sapiens (Human) OX=9606 GN=TMSB10 PE=1 SV=2	1347.4	1458.4	873.6	2045.6	1216.7	1139.2	0.526469	1226.47	1467.17	0.835942																														1.25087	0.32293		0.096288	1.01643
Q8IXS6	Paralemmin-2 OS=Homo sapiens (Human) OX=9606 GN=PALM2 PE=1 SV=3	494.3	506.4	536.4	667.6	575.8	594.6	0.0524394	512.367	612.667	0.836289																														0.916901	-0.125162		0.697853	0.156236
P19022	Cadherin-2 OS=Homo sapiens (Human) OX=9606 GN=CDH2 PE=1 SV=4	583	657	768.1	775.8	810.3	815.1	0.128816	669.367	800.4	0.83629																														1.1546	0.207392		0.432451	0.364063
Q6P161	39S ribosomal protein L54, mitochondrial OS=Homo sapiens (Human) OX=9606 GN=MRPL54 PE=1 SV=1	505.8	488.6	372.5	574.2	620.2	438.9	0.269704	455.633	544.433	0.836895																														1.10235	0.140582		0.273541	0.562977
Q9UKR5	Ergosterol biosynthetic protein 28 homolog OS=Homo sapiens (Human) OX=9606 GN=ERG28 PE=1 SV=1	997.2	810.1	846.8	1291	911.3	968.7	0.28394	884.7	1057	0.836991																														1.03558	0.0504332		0.822073	0.0850898
Q9NQC8	Intraflagellar transport protein 46 homolog OS=Homo sapiens (Human) OX=9606 GN=IFT46 PE=1 SV=1	130.9	143.8	106.5	166	159.1	130.2	0.185978	127.067	151.767	0.83725																														1.1521	0.204272		0.503805	0.297738
Q9UHB6	LIM domain and actin-binding protein 1 OS=Homo sapiens (Human) OX=9606 GN=LIMA1 PE=1 SV=1	17733.2	18437.9	15720.6	24454.1	17351.2	20151	0.241085	17297.2	20652.1	0.837553																														1.16611	0.22171		0.0660654	1.18003
Q9BWF2	E3 ubiquitin-protein ligase TRAIP OS=Homo sapiens (Human) OX=9606 GN=TRAIP PE=1 SV=1	622.2	290.4	309.5	633.3	433.8	392	0.582256	407.367	486.367	0.837571																														1.15112	0.203043		0.31402	0.503043
Q14257	Reticulocalbin-2 OS=Homo sapiens (Human) OX=9606 GN=RCN2 PE=1 SV=1	9623.1	8681.7	7492.7	11511.8	10577.9	8709.9	0.186011	8599.17	10266.5	0.837592																														1.11116	0.152072		0.292886	0.533301
Q14457	Beclin-1 OS=Homo sapiens (Human) OX=9606 GN=BECN1 PE=1 SV=2	567.5	571.9	539.1	740.9	643.9	618.8	0.0913517	559.5	667.867	0.837742																														1.12386	0.168467		0.0251299	1.59981
Q9Y2Y0	ADP-ribosylation factor-like protein 2-binding protein OS=Homo sapiens (Human) OX=9606 GN=ARL2BP PE=1 SV=1	1083.5	749.3	664.7	1193.2	956.9	830.7	0.389075	832.5	993.6	0.837862																														1.17226	0.229289		0.323567	0.490036
Q9UEU0	Vesicle transport through interaction with t-SNAREs homolog 1B OS=Homo sapiens (Human) OX=9606 GN=VTI1B PE=1 SV=3	1899	1801	1670.5	2399.5	2087.4	1922.1	0.116009	1790.17	2136.33	0.837962																														1.13519	0.182939		0.263188	0.579734
Q9Y5X3	Sorting nexin-5 OS=Homo sapiens (Human) OX=9606 GN=SNX5 PE=1 SV=1	7039.7	7203.5	6532.6	8532.2	8545.6	7699.8	0.0215281	6925.27	8259.2	0.838491																														1.15382	0.206417		0.338429	0.470532
Q53T59	HCLS1-binding protein 3 OS=Homo sapiens (Human) OX=9606 GN=HS1BP3 PE=1 SV=1	400.1	386.5	518	505	504.8	545.9	0.174311	434.867	518.567	0.838594																														1.06268	0.0877116		0.420487	0.376248
Q96JQ2	Calmin OS=Homo sapiens (Human) OX=9606 GN=CLMN PE=1 SV=1	528.7	552.2	448.5	610.5	666.6	546.6	0.104607	509.8	607.9	0.838625																														1.0574	0.0805158		0.593353	0.226687
O43795	Unconventional myosin-Ib OS=Homo sapiens (Human) OX=9606 GN=MYO1B PE=1 SV=3	8377.4	8232.2	9370.6	12285.5	9910	8773.6	0.244568	8660.07	10323	0.838907																														1.15883	0.212664		0.35906	0.444833
Q53S33	BolA-like protein 3 OS=Homo sapiens (Human) OX=9606 GN=BOLA3 PE=1 SV=1	873.1	830.9	708.6	1014.1	1060.2	801.5	0.188716	804.2	958.6	0.838932																														1.09143	0.126224		0.0429618	1.36692
P53367	Arfaptin-1 OS=Homo sapiens (Human) OX=9606 GN=ARFIP1 PE=1 SV=2	1442.2	1377.8	1034.3	2115.4	1436	1036.8	0.529699	1284.77	1529.4	0.840046																														1.15131	0.203274		0.230722	0.636911
Q13162	Peroxiredoxin-4 OS=Homo sapiens (Human) OX=9606 GN=PRDX4 PE=1 SV=1	4562.9	4544.4	4549	5620.8	5724	4911.4	0.0768947	4552.1	5418.73	0.840067																														1.13078	0.177323		0.292482	0.533901
Q96QF0	Rab-3A-interacting protein OS=Homo sapiens (Human) OX=9606 GN=RAB3IP PE=1 SV=1	847.9	876.8	764.2	993.9	973.5	995.1	0.0380462	829.633	987.5	0.840135																														1.05721	0.0802682		0.714281	0.146131
Q96PE2	Rho guanine nucleotide exchange factor 17 OS=Homo sapiens (Human) OX=9606 GN=ARHGEF17 PE=1 SV=1	184	187.9	172.7	193.3	235	219.5	0.0915649	181.533	215.933	0.840692																														1.08913	0.123175		0.597539	0.223634
Q9BY89	Uncharacterized protein KIAA1671 OS=Homo sapiens (Human) OX=9606 GN=KIAA1671 PE=1 SV=2	1515.7	1579.2	1390.5	1726.6	2023.5	1584.7	0.147269	1495.13	1778.27	0.840781																														1.11076	0.151546		0.016984	1.76996
Q9Y4K3	TNF receptor-associated factor 6 OS=Homo sapiens (Human) OX=9606 GN=TRAF6 PE=1 SV=1	258.3	224.9	273.4	287.8	292.6	319.4	0.0589684	252.2	299.933	0.840854																														1.0924	0.127503		0.478747	0.319893
Q9NRF9	DNA polymerase epsilon subunit 3 OS=Homo sapiens (Human) OX=9606 GN=POLE3 PE=1 SV=1	1296	1411.3	1137.4	1584.9	1641.1	1346	0.115444	1281.57	1524	0.840923																														1.28457	0.36129		0.10343	0.985354
Q15102	Platelet-activating factor acetylhydrolase IB subunit gamma OS=Homo sapiens (Human) OX=9606 GN=PAFAH1B3 PE=1 SV=1	3671.6	3282.4	2996.9	4592.9	3589.4	3650.6	0.188687	3316.97	3944.3	0.840952																														1.11616	0.158541		0.038047	1.41968
Q9BRK5	45 kDa calcium-binding protein OS=Homo sapiens (Human) OX=9606 GN=SDF4 PE=1 SV=1	5815.6	6218.2	4966.7	7199.6	7165.2	5847.7	0.140072	5666.83	6737.5	0.841088																														1.23982	0.31013		0.17413	0.759126
Q9UJC3	Protein Hook homolog 1 OS=Homo sapiens (Human) OX=9606 GN=HOOK1 PE=1 SV=2	1966.4	1828.2	1555.8	2247	2205.5	1907.8	0.105931	1783.47	2120.1	0.841218																														1.06873	0.0958941		0.736017	0.133112
P52594	Arf-GAP domain and FG repeat-containing protein 1 OS=Homo sapiens (Human) OX=9606 GN=AGFG1 PE=1 SV=2	3754.3	4115.7	3954.6	4534.6	4688.6	4831.7	0.00594588	3941.53	4684.97	0.841315																														1.42594	0.511915		0.135574	0.867824
Q12907	Vesicular integral-membrane protein VIP36 OS=Homo sapiens (Human) OX=9606 GN=LMAN2 PE=1 SV=1	3489.5	3416.2	4081.6	4212.4	4171.3	4671.7	0.0640696	3662.43	4351.8	0.84159																														1.10293	0.141344		0.0135914	1.86674
Q6UVJ0	Spindle assembly abnormal protein 6 homolog OS=Homo sapiens (Human) OX=9606 GN=SASS6 PE=1 SV=1	3322.4	3439.6	2868.1	3744.5	4142	3553.9	0.0700215	3210.03	3813.47	0.841763																														1.10228	0.140486		0.498742	0.302124
P62875	DNA-directed RNA polymerases I, II, and III subunit RPABC5 OS=Homo sapiens (Human) OX=9606 GN=POLR2L PE=1 SV=1	332	279.4	344.8	414.8	339.2	381.8	0.114194	318.733	378.6	0.841874																														0.939342	-0.090277		0.753454	0.122943
Q16890	Tumor protein D53 OS=Homo sapiens (Human) OX=9606 GN=TPD52L1 PE=1 SV=1	1313.3	1311.4	1076.6	1557.5	1544.8	1293.7	0.118132	1233.77	1465.33	0.84197																														1.10316	0.141647		0.387861	0.411324
P18827	Syndecan-1 OS=Homo sapiens (Human) OX=9606 GN=SDC1 PE=1 SV=3	1755.8	1393.5	967.2	2369.1	1355.4	1164	0.594504	1372.17	1629.5	0.842078																														1.20064	0.263804		0.00443067	2.35353
P26447	Protein S100-A4 OS=Homo sapiens (Human) OX=9606 GN=S100A4 PE=1 SV=1	6189.7	5564.8	4056.2	7708.4	6182.7	4881.4	0.396712	5270.23	6257.5	0.842227																														1.14047	0.189631		0.413143	0.3839
Q9BWF3	RNA-binding protein 4 OS=Homo sapiens (Human) OX=9606 GN=RBM4 PE=1 SV=1	376.2	371.2	583.9	522.4	396.2	661.6	0.469446	443.767	526.733	0.842488																														1.23102	0.299857		0.0601958	1.22043
Q9Y446	Plakophilin-3 OS=Homo sapiens (Human) OX=9606 GN=PKP3 PE=1 SV=1	2573.9	2714.1	2233.8	2991.1	3146.9	2788.9	0.0622042	2507.27	2975.63	0.842599																														1.06912	0.0964185		0.617243	0.209544
Q5ZPR3	CD276 antigen OS=Homo sapiens (Human) OX=9606 GN=CD276 PE=1 SV=1	1810.4	1688.4	1281.7	2190.6	1987.9	1493.8	0.322797	1593.5	1890.77	0.84278																														1.0285	0.0405394		0.948678	0.022881
P51825	AF4/FMR2 family member 1 OS=Homo sapiens (Human) OX=9606 GN=AFF1 PE=1 SV=1	251.4	230	311	299.6	255.1	385.3	0.348151	264.133	313.333	0.842979																														1.18895	0.249693		0.163166	0.78737
Q15714	TSC22 domain family protein 1 OS=Homo sapiens (Human) OX=9606 GN=TSC22D1 PE=1 SV=3	268.3	233.1	203.5	295	301.6	239.3	0.1842	234.967	278.633	0.843283																														1.06949	0.0969267		0.435697	0.360816
P62987	Ubiquitin-60S ribosomal protein L40 OS=Homo sapiens (Human) OX=9606 GN=UBA52 PE=1 SV=2	495.3	732.3	602.3	711.2	776.2	682.5	0.23479	609.967	723.3	0.843311																														1.11448	0.15637		0.547767	0.261404
Q15208	Serine/threonine-protein kinase 38 OS=Homo sapiens (Human) OX=9606 GN=STK38 PE=1 SV=1	161.1	143.8	209.7	193.1	188.5	228.6	0.256987	171.533	203.4	0.84333																														1.10952	0.149942		0.488431	0.311197
Q9BQI0	Allograft inflammatory factor 1-like OS=Homo sapiens (Human) OX=9606 GN=AIF1L PE=1 SV=1	1417.8	1321.8	1025.4	1671.6	1664	1128.4	0.348509	1255	1488	0.843414																														1.1232	0.167611		0.101677	0.992776
Q9UBR2	Cathepsin Z OS=Homo sapiens (Human) OX=9606 GN=CTSZ PE=1 SV=1	3760.5	3651.9	4006.3	5264	3836.8	4437.6	0.225411	3806.23	4512.8	0.843431																														1.03596	0.0509631		0.748211	0.125976
Q86TS9	39S ribosomal protein L52, mitochondrial OS=Homo sapiens (Human) OX=9606 GN=MRPL52 PE=1 SV=2	539.1	520	396.8	560.4	650.6	515	0.207529	485.3	575.333	0.843511																														1.11764	0.160451		0.512123	0.290626
Q96E09	Protein FAM122A OS=Homo sapiens (Human) OX=9606 GN=FAM122A PE=1 SV=1	178.8	177.6	210.8	207.7	239.7	224.9	0.0717224	189.067	224.1	0.843671																														1.26743	0.341912		0.286223	0.543296
Q13952	Nuclear transcription factor Y subunit gamma OS=Homo sapiens (Human) OX=9606 GN=NFYC PE=1 SV=3	4060.5	4217.1	3163.8	4651.6	5051.1	3857.2	0.215826	3813.8	4519.97	0.843767																														1.19034	0.251372		0.483262	0.315817
Q9UBB5	Methyl-CpG-binding domain protein 2 OS=Homo sapiens (Human) OX=9606 GN=MBD2 PE=1 SV=1	281.9	289.4	268.3	343	358.4	293.5	0.107288	279.867	331.633	0.843904																														1.13813	0.186659		0.342151	0.465782
Q8IYB7	DIS3-like exonuclease 2 OS=Homo sapiens (Human) OX=9606 GN=DIS3L2 PE=1 SV=4	322.6	305.3	347.8	404.5	368.2	382.9	0.0218326	325.233	385.2	0.844323																														1.04271	0.0603414		0.839264	0.0761013
P62328	Thymosin beta-4 OS=Homo sapiens (Human) OX=9606 GN=TMSB4X PE=1 SV=2	616.7	830.5	623.3	734	913.9	804.3	0.225407	690.167	817.4	0.844344																														1.09099	0.125642		0.289106	0.538943
P14854	Cytochrome c oxidase subunit 6B1 OS=Homo sapiens (Human) OX=9606 GN=COX6B1 PE=1 SV=2	2811.5	2728.7	2221.3	3363.1	3361.7	2466.2	0.25937	2587.17	3063.67	0.844467																														1.0647	0.0904517		0.785776	0.104701
P48735	Isocitrate dehydrogenase [NADP], mitochondrial OS=Homo sapiens (Human) OX=9606 GN=IDH2 PE=1 SV=2	5626.9	5267.4	5413.6	6379.1	6459.8	6468.8	0.00727362	5435.97	6435.9	0.844632																														1.14167	0.191149		0.433044	0.363468
Q5U5X0	Complex III assembly factor LYRM7 OS=Homo sapiens (Human) OX=9606 GN=LYRM7 PE=1 SV=1	2043.8	1799.1	2452	2635.7	2251.3	2565.8	0.174108	2098.3	2484.27	0.844636																														1.14247	0.19216		0.277964	0.556012
Q9H0X4	Protein FAM234A OS=Homo sapiens (Human) OX=9606 GN=FAM234A PE=1 SV=1	807.3	820.1	663.3	961.4	1002.3	747.3	0.221495	763.567	903.667	0.844965																														1.01992	0.0284519		0.892899	0.0491977
P02788	Lactotransferrin OS=Homo sapiens (Human) OX=9606 GN=LTF PE=1 SV=6	575.3	483.2	1060.3	1045.8	528.2	933.1	0.616189	706.267	835.7	0.84512																														1.08875	0.122674		0.250625	0.600975
Q9H939	Proline-serine-threonine phosphatase-interacting protein 2 OS=Homo sapiens (Human) OX=9606 GN=PSTPIP2 PE=1 SV=4	3996.7	4317	3392.1	5461.9	4132	4250.2	0.242152	3901.93	4614.7	0.845544																														1.14149	0.190921		0.348281	0.45807
P78527	DNA-dependent protein kinase catalytic subunit OS=Homo sapiens (Human) OX=9606 GN=PRKDC PE=1 SV=3	19194.9	18970.1	21056.7	25184.6	24817.6	20028.1	0.150491	19740.6	23343.4	0.845658																														1.21019	0.275234		0.249069	0.60368
Q53LP3	Ankyrin repeat domain-containing protein SOWAHC OS=Homo sapiens (Human) OX=9606 GN=SOWAHC PE=1 SV=1	177	206.8	176.3	225.6	233.8	202.8	0.0680001	186.7	220.733	0.845817																														1.15163	0.203672		0.0180079	1.74454
O43676	NADH dehydrogenase [ubiquinone] 1 beta subcomplex subunit 3 OS=Homo sapiens (Human) OX=9606 GN=NDUFB3 PE=1 SV=3	1374.3	1040.7	855.5	1391.9	1438.1	1035.5	0.374882	1090.17	1288.5	0.846074																														1.11566	0.157899		0.705129	0.151731
Q5EG05	Caspase recruitment domain-containing protein 16 OS=Homo sapiens (Human) OX=9606 GN=CARD16 PE=1 SV=1	244.6	219.1	164.1	243.9	282.6	215.5	0.285168	209.267	247.333	0.846092																														1.13728	0.185584		0.26279	0.580391
Q14114	Low-density lipoprotein receptor-related protein 8 OS=Homo sapiens (Human) OX=9606 GN=LRP8 PE=1 SV=4	201	221.1	323.5	280.1	237.1	363.5	0.443867	248.533	293.567	0.846599																														1.0268	0.0381509		0.934589	0.0293794
Q14542	Equilibrative nucleoside transporter 2 OS=Homo sapiens (Human) OX=9606 GN=SLC29A2 PE=1 SV=3	454	416.8	543.3	642.5	482	545.5	0.230589	471.367	556.667	0.846766																														1.17476	0.232367		0.207973	0.681993
Q9Y281	Cofilin-2 OS=Homo sapiens (Human) OX=9606 GN=CFL2 PE=1 SV=1	7026.8	7003	6091.1	8676.4	7731.8	7345.2	0.0769155	6706.97	7917.8	0.847075																														1.12402	0.16867		0.469077	0.328756
O75330	Hyaluronan mediated motility receptor OS=Homo sapiens (Human) OX=9606 GN=HMMR PE=1 SV=2	6746.7	7325.9	6687.1	8289.9	8703.1	7511.1	0.0490945	6919.9	8168.03	0.847193																														1.12932	0.175454		0.268511	0.571038
Q9Y508	E3 ubiquitin-protein ligase RNF114 OS=Homo sapiens (Human) OX=9606 GN=RNF114 PE=1 SV=1	4922.8	4831	5601.5	6273.2	5463.4	6384.3	0.0735199	5118.43	6040.3	0.847381																														1.31299	0.392853		0.229271	0.63965
Q99447	Ethanolamine-phosphate cytidylyltransferase OS=Homo sapiens (Human) OX=9606 GN=PCYT2 PE=1 SV=1	115.4	78.5	91.1	124.8	113.8	97.7	0.27662	95	112.1	0.847458																														1.12264	0.166899		0.19396	0.712287
Q9NRG0	Chromatin accessibility complex protein 1 OS=Homo sapiens (Human) OX=9606 GN=CHRAC1 PE=1 SV=1	831.4	772.6	641.9	941	962.7	745.7	0.207651	748.633	883.133	0.847701																														1.14079	0.19003		0.330862	0.480353
O95167	NADH dehydrogenase [ubiquinone] 1 alpha subcomplex subunit 3 OS=Homo sapiens (Human) OX=9606 GN=NDUFA3 PE=1 SV=1	437.4	363.4	365.6	525.2	430.1	420.6	0.172882	388.8	458.633	0.847736																														1.3416	0.423959		0.163531	0.7864
Q8IV50	LysM and putative peptidoglycan-binding domain-containing protein 2 OS=Homo sapiens (Human) OX=9606 GN=LYSMD2 PE=1 SV=1	868.8	930.8	745.6	1029	1134.7	838.4	0.223915	848.4	1000.7	0.847807																														1.17379	0.231174		0.333075	0.477458
Q9NUM4	Transmembrane protein 106B OS=Homo sapiens (Human) OX=9606 GN=TMEM106B PE=1 SV=2	377.1	368.3	514.3	521.1	415.8	548.8	0.294307	419.9	495.233	0.847883																														1.29385	0.371667		0.16301	0.787787
Q9UHQ4	B-cell receptor-associated protein 29 OS=Homo sapiens (Human) OX=9606 GN=BCAP29 PE=1 SV=2	2534.4	2351.5	2313.1	2916	2818.8	2755.7	0.00905934	2399.67	2830.17	0.847889																														1.06301	0.0881587		0.679097	0.168068
Q15181	Inorganic pyrophosphatase OS=Homo sapiens (Human) OX=9606 GN=PPA1 PE=1 SV=2	11226.8	11171.1	10977.4	13282.1	13060.5	13012.6	6.29e-05	11125.1	13118.4	0.848053																														1.09963	0.137018		0.478067	0.320511
Q8NBP7	Proprotein convertase subtilisin/kexin type 9 OS=Homo sapiens (Human) OX=9606 GN=PCSK9 PE=1 SV=3	47.6	44.6	45.3	53.6	48.8	59.7	0.112121	45.8333	54.0333	0.848242																														1.13874	0.187433		0.279191	0.554098
Q9UM47	Neurogenic locus notch homolog protein 3 OS=Homo sapiens (Human) OX=9606 GN=NOTCH3 PE=1 SV=2	249.8	250.7	223.9	300.3	293.2	260.5	0.0513486	241.467	284.667	0.848244																														1.15389	0.206502		0.29288	0.533311
P12035	Keratin, type II cytoskeletal 3 OS=Homo sapiens (Human) OX=9606 GN=KRT3 PE=1 SV=3	73.9	84.8	101.9	117.2	89.4	100.5	0.248132	86.8667	102.367	0.848584																														1.15101	0.202896		0.244784	0.611216
P47755	F-actin-capping protein subunit alpha-2 OS=Homo sapiens (Human) OX=9606 GN=CAPZA2 PE=1 SV=3	1068.1	1121.6	1220.6	1337.8	1263.2	1417.4	0.0324674	1136.77	1339.47	0.848671																														1.10195	0.140065		0.293359	0.532601
Q9UGP4	LIM domain-containing protein 1 OS=Homo sapiens (Human) OX=9606 GN=LIMD1 PE=1 SV=1	1091.7	1075.3	1000.1	1329.5	1259.1	1142.9	0.0545022	1055.7	1243.83	0.848747																														1.1567	0.210015		0.309269	0.509664
P21291	Cysteine and glycine-rich protein 1 OS=Homo sapiens (Human) OX=9606 GN=CSRP1 PE=1 SV=3	16083.8	14804.2	12312	20786.1	16318.4	13793.9	0.348386	14400	16966.1	0.84875																														1.11955	0.162919		0.451184	0.345646
Q99732	Lipopolysaccharide-induced tumor necrosis factor-alpha factor OS=Homo sapiens (Human) OX=9606 GN=LITAF PE=1 SV=2	472.4	479.4	426.7	595.5	558.3	470.1	0.145845	459.5	541.3	0.848882																														1.02604	0.0370863		0.732451	0.135222
Q14061	Cytochrome c oxidase copper chaperone OS=Homo sapiens (Human) OX=9606 GN=COX17 PE=1 SV=2	283.1	312	247.9	377.5	344	271.5	0.256235	281	331	0.848943																														1.04198	0.059321		0.762472	0.117776
Q99807	5-demethoxyubiquinone hydroxylase, mitochondrial OS=Homo sapiens (Human) OX=9606 GN=COQ7 PE=1 SV=3	602	515.1	441.7	711.2	613.1	511.8	0.282012	519.6	612.033	0.848973																														1.23128	0.300162		0.0429406	1.36713
Q9Y6G5	COMM domain-containing protein 10 OS=Homo sapiens (Human) OX=9606 GN=COMMD10 PE=1 SV=1	1199.3	1098.9	933.7	1408.4	1323.8	1074.3	0.209577	1077.3	1268.83	0.849048																														1.02967	0.0421866		0.719223	0.143136
Q9UL46	Proteasome activator complex subunit 2 OS=Homo sapiens (Human) OX=9606 GN=PSME2 PE=1 SV=4	13860.3	12913.6	9872	19659	12019.5	11480.2	0.512334	12215.3	14386.2	0.849096																														1.27592	0.351536		0.103345	0.98571
Q92692	Nectin-2 OS=Homo sapiens (Human) OX=9606 GN=NECTIN2 PE=1 SV=1	1986.9	2258.2	1672.4	2887.5	1936.9	2140.9	0.368662	1972.5	2321.77	0.849569																														0.997695	-0.00332962		0.986915	0.00572014
Q96PE7	Methylmalonyl-CoA epimerase, mitochondrial OS=Homo sapiens (Human) OX=9606 GN=MCEE PE=1 SV=1	804.1	912.2	704.5	917.4	1107.9	823.9	0.244177	806.933	949.733	0.849642																														1.09564	0.131775		0.616518	0.210054
Q13017	Rho GTPase-activating protein 5 OS=Homo sapiens (Human) OX=9606 GN=ARHGAP5 PE=1 SV=2	621.8	798.9	546.5	824	765.5	725.8	0.257412	655.733	771.767	0.849652																														1.24587	0.317158		0.126775	0.896966
Q96R06	Sperm-associated antigen 5 OS=Homo sapiens (Human) OX=9606 GN=SPAG5 PE=1 SV=2	6634.9	6985.7	5264.6	7771.6	8070.5	6383.3	0.206312	6295.07	7408.47	0.849712																														1.14757	0.198577		0.254886	0.593654
Q15293	Reticulocalbin-1 OS=Homo sapiens (Human) OX=9606 GN=RCN1 PE=1 SV=1	14560.5	14988.1	11611	17493.4	17778.4	13159.5	0.26364	13719.9	16143.8	0.849855																														1.05474	0.0768844		0.493438	0.306768
O00244	Copper transport protein ATOX1 OS=Homo sapiens (Human) OX=9606 GN=ATOX1 PE=1 SV=1	2589.6	2218.7	2276.6	3093.9	2687.2	2555	0.111532	2361.63	2778.7	0.849906																														1.14868	0.199981		0.347753	0.458729
Q13541	Eukaryotic translation initiation factor 4E-binding protein 1 OS=Homo sapiens (Human) OX=9606 GN=EIF4EBP1 PE=1 SV=3	1207.5	1297.8	926.3	1352.5	1579.1	1105.9	0.318842	1143.87	1345.83	0.849932																														1.22561	0.2935		0.0767518	1.11491
P78356	Phosphatidylinositol 5-phosphate 4-kinase type-2 beta OS=Homo sapiens (Human) OX=9606 GN=PIP4K2B PE=1 SV=1	192	182.2	245.3	228.5	216.9	283.2	0.268602	206.5	242.867	0.850261																														1.07344	0.102239		0.595116	0.225399
Q92820	Gamma-glutamyl hydrolase OS=Homo sapiens (Human) OX=9606 GN=GGH PE=1 SV=2	2988.1	3097	2383.9	3535.1	3555.9	2868.6	0.191489	2823	3319.87	0.850335																														1.0893	0.123399		0.20039	0.698124
Q9H3H3	UPF0696 protein C11orf68 OS=Homo sapiens (Human) OX=9606 GN=C11orf68 PE=1 SV=3	589	636.2	639.1	695.5	737.6	759.3	0.0121091	621.433	730.8	0.850347																														1.07449	0.103658		0.257369	0.589444
Q9NQ92	Coordinator of PRMT5 and differentiation stimulator OS=Homo sapiens (Human) OX=9606 GN=COPRS PE=1 SV=3	310.6	273	211	363.1	326.5	244.8	0.365014	264.867	311.467	0.850385																														1.47704	0.562711		0.234277	0.630271
Q92581	Sodium/hydrogen exchanger 6 OS=Homo sapiens (Human) OX=9606 GN=SLC9A6 PE=1 SV=2	512.6	507	523.9	595.5	591.5	627.4	0.00721335	514.5	604.8	0.850694																														1.04967	0.0699294		0.511851	0.290857
O75380	NADH dehydrogenase [ubiquinone] iron-sulfur protein 6, mitochondrial OS=Homo sapiens (Human) OX=9606 GN=NDUFS6 PE=1 SV=1	1872.8	1848.3	1776.3	2520.3	1974.1	1967.6	0.219076	1832.47	2154	0.850727																														1.27004	0.344874		0.359166	0.444705
Q6NXE6	Armadillo repeat-containing protein 6 OS=Homo sapiens (Human) OX=9606 GN=ARMC6 PE=1 SV=2	2689.9	2934.7	2840	3179.9	3373.4	3395.1	0.00748695	2821.53	3316.13	0.85085																														1.14157	0.191025		0.306308	0.513841
O95159	Zinc finger protein-like 1 OS=Homo sapiens (Human) OX=9606 GN=ZFPL1 PE=1 SV=2	909.6	873.1	708.3	986.9	1118.7	821.9	0.24787	830.333	975.833	0.850897																														1.0789	0.109562		0.510347	0.292135
Q5R3I4	Tetratricopeptide repeat protein 38 OS=Homo sapiens (Human) OX=9606 GN=TTC38 PE=1 SV=1	423.2	387.2	398.2	418.9	530.4	470.5	0.1506	402.867	473.267	0.851247																														1.09178	0.126686		0.527274	0.277963
P42892	Endothelin-converting enzyme 1 OS=Homo sapiens (Human) OX=9606 GN=ECE1 PE=1 SV=2	2688.6	2687.4	2488	3263.2	3220.9	2753.3	0.0917344	2621.33	3079.13	0.851322																														1.15317	0.205601		0.295082	0.530057
Q9UH92	Max-like protein X OS=Homo sapiens (Human) OX=9606 GN=MLX PE=1 SV=2	1524.8	1284.5	1096.2	1507.1	1713.8	1366.2	0.231216	1301.83	1529.03	0.851409																														1.15064	0.20244		0.396812	0.401415
Q86UU0	B-cell CLL/lymphoma 9-like protein OS=Homo sapiens (Human) OX=9606 GN=BCL9L PE=1 SV=1	1398.2	1226.2	889.5	1531.2	1522.2	1073.1	0.391149	1171.3	1375.5	0.851545																														1.17516	0.232853		0.269463	0.569501
Q6P4F7	Rho GTPase-activating protein 11A OS=Homo sapiens (Human) OX=9606 GN=ARHGAP11A PE=1 SV=2	507.3	473.7	415.2	551.3	571.6	516.7	0.0744746	465.4	546.533	0.851549																														0.994488	-0.00797415		0.957698	0.0187712
P61024	Cyclin-dependent kinases regulatory subunit 1 OS=Homo sapiens (Human) OX=9606 GN=CKS1B PE=1 SV=1	2787.8	2367.2	1334.8	3274.4	2789.2	1557.3	0.603916	2163.27	2540.3	0.851579																														1.18718	0.247541		0.318474	0.496925
Q2TAA2	Isoamyl acetate-hydrolyzing esterase 1 homolog OS=Homo sapiens (Human) OX=9606 GN=IAH1 PE=1 SV=1	426	457.6	408.6	542.9	500.9	473.6	0.0440865	430.733	505.8	0.851588																														1.11245	0.153742		0.153719	0.813274
O95562	Vesicle transport protein SFT2B OS=Homo sapiens (Human) OX=9606 GN=SFT2D2 PE=1 SV=1	321.1	274.5	215.6	362.7	361.5	228.3	0.438644	270.4	317.5	0.851654																														1.17151	0.228368		0.126829	0.896782
P20674	Cytochrome c oxidase subunit 5A, mitochondrial OS=Homo sapiens (Human) OX=9606 GN=COX5A PE=1 SV=2	2835	2685.7	2341.6	3425.2	3165.5	2640.4	0.183112	2620.77	3077.03	0.851719																														1.24507	0.316223		0.165623	0.780879
Q9UBS4	DnaJ homolog subfamily B member 11 OS=Homo sapiens (Human) OX=9606 GN=DNAJB11 PE=1 SV=1	5743.6	5756.8	5738.3	7435	6174.2	6625.1	0.113621	5746.23	6744.77	0.851954																														1.1701	0.226626		0.114901	0.939677
O15294	UDP-N-acetylglucosamine--peptide N-acetylglucosaminyltransferase 110 kDa subunit OS=Homo sapiens (Human) OX=9606 GN=OGT PE=1 SV=3	2558.8	2539.9	3267.5	2803.5	3150.3	3866.1	0.290338	2788.73	3273.3	0.851964																														1.17796	0.236288		0.0595268	1.22529
Q9BRA2	Thioredoxin domain-containing protein 17 OS=Homo sapiens (Human) OX=9606 GN=TXNDC17 PE=1 SV=1	2818.1	3411.4	3068.1	3641.4	3581.8	3687.4	0.0845859	3099.2	3636.87	0.852162																														1.02257	0.0322019		0.94116	0.0263366
Q9NQS7	Inner centromere protein OS=Homo sapiens (Human) OX=9606 GN=INCENP PE=1 SV=3	3741.1	4161.5	3212.7	4581.2	4553.5	3907.1	0.145441	3705.1	4347.27	0.852283																														1.19247	0.253951		0.325602	0.487313
Q99720	Sigma non-opioid intracellular receptor 1 OS=Homo sapiens (Human) OX=9606 GN=SIGMAR1 PE=1 SV=1	1429.9	1271.5	1108.4	1693.2	1447.1	1329.3	0.197273	1269.93	1489.87	0.852381																														1.1131	0.154585		0.137306	0.86231
Q99959	Plakophilin-2 OS=Homo sapiens (Human) OX=9606 GN=PKP2 PE=1 SV=2	2316.2	2547.8	3045.8	2506.7	2982.7	3790	0.363953	2636.6	3093.13	0.852404																														1.13628	0.184323		0.322547	0.491407
P53701	Cytochrome c-type heme lyase OS=Homo sapiens (Human) OX=9606 GN=HCCS PE=1 SV=1	4082.6	3932.6	4322.5	5134.4	4671.4	4660.5	0.0249525	4112.57	4822.1	0.852858																														1.04421	0.0624057		0.756818	0.121009
Q86VR2	Reticulophagy regulator 3 OS=Homo sapiens (Human) OX=9606 GN=RETREG3 PE=1 SV=1	408.6	339.8	329.4	422.8	461.4	379.4	0.145699	359.267	421.2	0.85296																														1.16597	0.221525		0.128266	0.89189
Q9H5X1	Cytosolic iron-sulfur assembly component 2A OS=Homo sapiens (Human) OX=9606 GN=CIAO2A PE=1 SV=1	1379.7	1312.3	1079.6	1578.6	1547.4	1293.1	0.167593	1257.2	1473.03	0.853477																														1.06367	0.0890549		0.361833	0.441492
Q3ZCM7	Tubulin beta-8 chain OS=Homo sapiens (Human) OX=9606 GN=TUBB8 PE=1 SV=2	128.2	143	216.8	152.2	155.7	263.7	0.577554	162.667	190.533	0.853744																														1.10981	0.150312		0.365538	0.437067
Q53H82	Endoribonuclease LACTB2 OS=Homo sapiens (Human) OX=9606 GN=LACTB2 PE=1 SV=2	4924.4	5040.1	4451.7	5791.3	5947.6	5143.9	0.059587	4805.4	5627.6	0.853899																														1.08305	0.115095		0.281669	0.550262
Q9H1C7	Cysteine-rich and transmembrane domain-containing protein 1 OS=Homo sapiens (Human) OX=9606 GN=CYSTM1 PE=1 SV=1	266.1	254.3	215.4	355	276.4	230	0.37581	245.267	287.133	0.854191																														1.10839	0.148467		0.378215	0.422261
O15160	DNA-directed RNA polymerases I and III subunit RPAC1 OS=Homo sapiens (Human) OX=9606 GN=POLR1C PE=1 SV=1	1817.4	1707.7	2213.5	2041.6	2145.5	2529.9	0.201701	1912.87	2239	0.85434																														1.18381	0.243439		0.027434	1.56171
Q05682	Caldesmon OS=Homo sapiens (Human) OX=9606 GN=CALD1 PE=1 SV=3	9953.1	11066.1	8093.9	12463.2	11978.3	9627.6	0.251112	9704.37	11356.4	0.854531																														1.15438	0.207123		0.176932	0.752193
Q8N0Z3	Spindle and centriole-associated protein 1 OS=Homo sapiens (Human) OX=9606 GN=SPICE1 PE=1 SV=1	1683.5	1580.2	1116.4	1841.5	1902.1	1382	0.358311	1460.03	1708.53	0.854554																														1.00563	0.00810267		0.963193	0.0162865
Q8WUF8	Cotranscriptional regulator FAM172A OS=Homo sapiens (Human) OX=9606 GN=FAM172A PE=1 SV=1	488.7	423.2	521.2	566	507.3	603.3	0.113302	477.7	558.867	0.854766																														1.09459	0.130386		0.593318	0.226712
Q15041	ADP-ribosylation factor-like protein 6-interacting protein 1 OS=Homo sapiens (Human) OX=9606 GN=ARL6IP1 PE=1 SV=2	1282.3	1068.8	1052.8	1662.3	1093.9	1224	0.387324	1134.63	1326.73	0.855208																														0.988068	-0.0173178		0.702324	0.153462
Q9ULW0	Targeting protein for Xklp2 OS=Homo sapiens (Human) OX=9606 GN=TPX2 PE=1 SV=2	15825.2	18391.2	16185.3	20550.5	19210.8	19170.1	0.0503013	16800.6	19643.8	0.855261																														1.02117	0.0302301		0.809651	0.0917021
Q01844	RNA-binding protein EWS OS=Homo sapiens (Human) OX=9606 GN=EWSR1 PE=1 SV=1	6099.3	6142.8	4649.9	6868.8	7482.8	5391.2	0.299225	5630.67	6580.93	0.855603																														1.07833	0.108805		0.648729	0.187937
P54725	UV excision repair protein RAD23 homolog A OS=Homo sapiens (Human) OX=9606 GN=RAD23A PE=1 SV=1	7425.8	7512	6470	8782.6	8711.9	7525.6	0.086918	7135.93	8340.03	0.855624																														1.11553	0.157728		0.253645	0.595773
Q9Y3C5	RING finger protein 11 OS=Homo sapiens (Human) OX=9606 GN=RNF11 PE=1 SV=1	433.3	374.9	248.7	471.2	466.3	297.7	0.493119	352.3	411.733	0.855651																														1.07516	0.104545		0.276594	0.558157
Q8N0V3	Putative ribosome-binding factor A, mitochondrial OS=Homo sapiens (Human) OX=9606 GN=RBFA PE=1 SV=3	566.1	539.5	472.5	632.3	673.1	538.2	0.151795	526.033	614.533	0.855988																														1.19902	0.26185		0.223746	0.650245
Q86SX6	Glutaredoxin-related protein 5, mitochondrial OS=Homo sapiens (Human) OX=9606 GN=GLRX5 PE=1 SV=2	646.2	588.2	520.3	742.8	726.4	580.6	0.201838	584.9	683.267	0.856035																														1.19725	0.259726		0.1621	0.790216
Q8N668	COMM domain-containing protein 1 OS=Homo sapiens (Human) OX=9606 GN=COMMD1 PE=1 SV=1	303.8	277.1	241.6	339.8	327.4	293.4	0.117477	274.167	320.2	0.856236																														1.07477	0.104026		0.543871	0.264504
P55347	Homeobox protein PKNOX1 OS=Homo sapiens (Human) OX=9606 GN=PKNOX1 PE=1 SV=3	404.5	441.3	319.1	474.4	494.6	391.4	0.247603	388.3	453.467	0.856292																														1.18158	0.240719		0.360764	0.442777
O96000	NADH dehydrogenase [ubiquinone] 1 beta subcomplex subunit 10 OS=Homo sapiens (Human) OX=9606 GN=NDUFB10 PE=1 SV=3	4410.4	4379.4	3329.1	5096.7	5258.8	3792.5	0.31567	4039.63	4716	0.85658																														0.92634	-0.110386		0.345384	0.461698
O60437	Periplakin OS=Homo sapiens (Human) OX=9606 GN=PPL PE=1 SV=4	14540	15290.2	13034.1	17223.2	17659.6	15156.3	0.08003	14288.1	16679.7	0.856616																														1.06714	0.0937512		0.0794869	1.0997
P05783	Keratin, type I cytoskeletal 18 OS=Homo sapiens (Human) OX=9606 GN=KRT18 PE=1 SV=2	57984.7	63490.8	59414	69334.3	73313.5	68475.3	0.0108036	60296.5	70374.4	0.856796																														1.18142	0.240519		0.112337	0.949476
Q15185	Prostaglandin E synthase 3 OS=Homo sapiens (Human) OX=9606 GN=PTGES3 PE=1 SV=1	7072.3	6631.6	6002	9498	6879.9	6620.3	0.356412	6568.63	7666.07	0.856845																														1.09674	0.133222		0.363744	0.439204
Q765P7	Protein MTSS 2 OS=Homo sapiens (Human) OX=9606 GN=MTSS2 PE=1 SV=1	1351.4	1398.8	1127	1590.7	1477.4	1456.5	0.106526	1292.4	1508.2	0.856916																														1.25225	0.324524		0.0841143	1.07513
Q15631	Translin OS=Homo sapiens (Human) OX=9606 GN=TSN PE=1 SV=1	10872.6	10319	9392.8	12447.3	12414.5	10816.6	0.0725734	10194.8	11892.8	0.857225																														1.11028	0.15092		0.141263	0.849972
Q9BV73	Centrosome-associated protein CEP250 OS=Homo sapiens (Human) OX=9606 GN=CEP250 PE=1 SV=2	806.9	731.2	618.5	851.5	942.2	721.6	0.230374	718.867	838.433	0.857393																														1.12936	0.175507		0.14544	0.837315
Q9NQ34	Transmembrane protein 9B OS=Homo sapiens (Human) OX=9606 GN=TMEM9B PE=1 SV=1	70.4	82.5	70.3	85.7	83.5	91.1	0.0724448	74.4	86.7667	0.857472																														1.01444	0.0206887		0.879268	0.0558788
P51151	Ras-related protein Rab-9A OS=Homo sapiens (Human) OX=9606 GN=RAB9A PE=1 SV=1	2177	2142.2	2523.4	2637.7	2416.3	2925.2	0.120937	2280.87	2659.73	0.857555																														1.09051	0.12501		0.380657	0.419467
O43707	Alpha-actinin-4 OS=Homo sapiens (Human) OX=9606 GN=ACTN4 PE=1 SV=2	45134.8	46955.2	42983	53004.1	54003.4	50470.1	0.00883268	45024.3	52492.5	0.857728																														1.13999	0.189021		0.398209	0.399889
Q6I9Y2	THO complex subunit 7 homolog OS=Homo sapiens (Human) OX=9606 GN=THOC7 PE=1 SV=3	1568.7	1349.4	1094.1	1829.4	1573.7	1271.1	0.357639	1337.4	1558.07	0.858371																														1.1159	0.158214		0.0556444	1.25458
Q96II8	DISP complex protein LRCH3 OS=Homo sapiens (Human) OX=9606 GN=LRCH3 PE=1 SV=2	919.2	1000.2	924.5	1077.4	1129	1106.6	0.0120124	947.967	1104.33	0.858406																														0.932832	-0.10031		0.63315	0.198494
Q9UPT8	Zinc finger CCCH domain-containing protein 4 OS=Homo sapiens (Human) OX=9606 GN=ZC3H4 PE=1 SV=3	1993.9	2207.1	1917.2	2343.6	2564.9	2218	0.0669197	2039.4	2375.5	0.858514																														1.13444	0.18198		0.162193	0.789969
O43474	Krueppel-like factor 4 OS=Homo sapiens (Human) OX=9606 GN=KLF4 PE=1 SV=3	228.6	204.7	188.8	254	238.8	231.8	0.078193	207.367	241.533	0.858543																														1.02847	0.0404989		0.917891	0.0372091
Q9Y342	Plasmolipin OS=Homo sapiens (Human) OX=9606 GN=PLLP PE=1 SV=1	98.1	119.6	74.9	94.9	157.2	88.7	0.568807	97.5333	113.6	0.858568																														1.15131	0.203277		0.197184	0.705128
Q14254	Flotillin-2 OS=Homo sapiens (Human) OX=9606 GN=FLOT2 PE=1 SV=2	4940.3	5045.3	5480.1	5882.6	5991.6	6128	0.0226965	5155.23	6000.73	0.859101																														1.02511	0.0357784		0.760737	0.118765
P10109	Adrenodoxin, mitochondrial OS=Homo sapiens (Human) OX=9606 GN=FDX1 PE=1 SV=1	1955.5	1910.9	1589.8	2285.6	2176.6	1887.5	0.146297	1818.73	2116.57	0.859285																														1.08202	0.113726		0.497914	0.302846
Q9UNW9	RNA-binding protein Nova-2 OS=Homo sapiens (Human) OX=9606 GN=NOVA2 PE=1 SV=1	457.9	513.6	417.7	585.8	574.4	456.3	0.213182	463.067	538.833	0.859388																														0.88004	-0.184358		0.597933	0.223347
O95139	NADH dehydrogenase [ubiquinone] 1 beta subcomplex subunit 6 OS=Homo sapiens (Human) OX=9606 GN=NDUFB6 PE=1 SV=3	2060.3	1965	1851.7	2604.8	2242.2	1991.5	0.206663	1959	2279.5	0.859399																														1.14729	0.198232		0.432825	0.363688
Q96FV2	Secernin-2 OS=Homo sapiens (Human) OX=9606 GN=SCRN2 PE=1 SV=3	145.5	133.7	161	184.1	148.2	179.9	0.165861	146.733	170.733	0.85943																														1.12811	0.173906		0.368111	0.434022
P26012	Integrin beta-8 OS=Homo sapiens (Human) OX=9606 GN=ITGB8 PE=1 SV=1	1904.3	1866.8	1670.7	2331.7	2100.7	1898.7	0.126798	1813.93	2110.37	0.859535																														1.04244	0.0599607		0.846758	0.0722406
Q14160	Protein scribble homolog OS=Homo sapiens (Human) OX=9606 GN=SCRIB PE=1 SV=4	9560.6	9971.3	9315.4	11002.5	11443.9	11115	0.00378099	9615.77	11187.1	0.859538																														1.14037	0.189507		0.320315	0.494422
Q99757	Thioredoxin, mitochondrial OS=Homo sapiens (Human) OX=9606 GN=TXN2 PE=1 SV=2	1821.8	1892.5	1545.4	2222.1	2113.8	1783	0.169306	1753.23	2039.63	0.859583																														1.10888	0.149105		0.375607	0.425267
Q8IX03	Protein KIBRA OS=Homo sapiens (Human) OX=9606 GN=WWC1 PE=1 SV=1	256.7	271.3	269.5	286.2	323.2	318	0.0494813	265.833	309.133	0.859931																														1.10117	0.139043		0.253245	0.596459
P02768	Albumin OS=Homo sapiens (Human) OX=9606 GN=ALB PE=1 SV=2	4548.9	3963.6	7207.4	7146.9	4152.4	6980.6	0.573275	5239.97	6093.3	0.859955																														1.19141	0.252673		0.0428597	1.36795
Q9ULD9	Zinc finger protein 608 OS=Homo sapiens (Human) OX=9606 GN=ZNF608 PE=1 SV=4	495.2	455.7	403.9	446.1	547.9	580.9	0.215535	451.6	524.967	0.860245																														1.23746	0.307381		0.173419	0.760904
Q4KMP7	TBC1 domain family member 10B OS=Homo sapiens (Human) OX=9606 GN=TBC1D10B PE=1 SV=3	1824.1	1854.9	1639.7	2053	2219	1910.7	0.0658425	1772.9	2060.9	0.860255																														1.08903	0.123047		0.4686	0.329198
P42224	Signal transducer and activator of transcription 1-alpha/beta OS=Homo sapiens (Human) OX=9606 GN=STAT1 PE=1 SV=2	5510.1	5409.3	6442	5965.5	6352	7864	0.248419	5787.13	6727.17	0.860263																														1.05237	0.0736381		0.643439	0.191493
Q9UI95	Mitotic spindle assembly checkpoint protein MAD2B OS=Homo sapiens (Human) OX=9606 GN=MAD2L2 PE=1 SV=2	555	507.2	440.1	589.1	621.2	535.2	0.129302	500.767	581.833	0.86067																														1.14078	0.190024		0.221867	0.653906
P12429	Annexin A3 OS=Homo sapiens (Human) OX=9606 GN=ANXA3 PE=1 SV=3	9006.5	9450.1	9031.5	10078.2	11003	10855.6	0.0198499	9162.7	10645.6	0.860703																														1.09275	0.127959		0.315153	0.501478
P19404	NADH dehydrogenase [ubiquinone] flavoprotein 2, mitochondrial OS=Homo sapiens (Human) OX=9606 GN=NDUFV2 PE=1 SV=2	3917.8	3421.3	3457.8	4727.3	3987.9	3828.8	0.160217	3598.97	4181.33	0.860722																														0.998278	-0.00248624		0.985608	0.00629576
Q9H0H5	Rac GTPase-activating protein 1 OS=Homo sapiens (Human) OX=9606 GN=RACGAP1 PE=1 SV=1	8406	9190.4	7341.8	9942.9	10298.3	8725.2	0.135311	8312.73	9655.47	0.860935																														1.07127	0.0993179		0.492796	0.307333
Q16799	Reticulon-1 OS=Homo sapiens (Human) OX=9606 GN=RTN1 PE=1 SV=1	420.4	496.6	971.8	747.8	495	950	0.666398	629.6	730.933	0.861364																														1.45686	0.542867		0.18943	0.722551
Q71UI9	Histone H2A.V OS=Homo sapiens (Human) OX=9606 GN=H2AZ2 PE=1 SV=3	4113.4	4203.1	3437.4	4691	5021.3	3930.7	0.19903	3917.97	4547.67	0.861533																														1.00403	0.00580187		0.96257	0.0165675
Q9UIM3	FK506-binding protein-like OS=Homo sapiens (Human) OX=9606 GN=FKBPL PE=1 SV=1	362.3	335	356.6	441.6	424.9	356.7	0.152425	351.3	407.733	0.861593																														1.02016	0.0288009		0.886359	0.0523901
Q13433	Zinc transporter ZIP6 OS=Homo sapiens (Human) OX=9606 GN=SLC39A6 PE=1 SV=3	568.2	558.8	475.5	691.4	639.1	528.8	0.216762	534.167	619.767	0.861884																														1.00042	0.000609191		0.997678	0.00100974
O75368	SH3 domain-binding glutamic acid-rich-like protein OS=Homo sapiens (Human) OX=9606 GN=SH3BGRL PE=1 SV=1	3467.6	3159.8	2841.9	4043.8	3729	3213.6	0.175045	3156.43	3662.13	0.861911																														1.04235	0.059841		0.832353	0.0796924
Q07021	Complement component 1 Q subcomponent-binding protein, mitochondrial OS=Homo sapiens (Human) OX=9606 GN=C1QBP PE=1 SV=1	5873.4	6474	5467	7272.5	7327.6	6068.1	0.14	5938.13	6889.4	0.861923																														1.0358	0.0507478		0.747761	0.126237
Q9NVZ3	Adaptin ear-binding coat-associated protein 2 OS=Homo sapiens (Human) OX=9606 GN=NECAP2 PE=1 SV=1	655	706	742.4	762.6	795.4	881.8	0.068578	701.133	813.267	0.86212																														1.04394	0.0620429		0.528298	0.277121
P43487	Ran-specific GTPase-activating protein OS=Homo sapiens (Human) OX=9606 GN=RANBP1 PE=1 SV=1	10759.3	11611.3	9910.8	13624.5	12716.1	11098.2	0.135249	10760.5	12479.6	0.862245																														1.10223	0.140431		0.509156	0.293149
P21583	Kit ligand OS=Homo sapiens (Human) OX=9606 GN=KITLG PE=1 SV=1	383	458.8	323.5	462.6	558.5	330.2	0.474954	388.433	450.433	0.862355																														1.05353	0.0752304		0.515268	0.287967
O00418	Eukaryotic elongation factor 2 kinase OS=Homo sapiens (Human) OX=9606 GN=EEF2K PE=1 SV=2	1348.7	1304.2	1717.4	1555.7	1524.6	1987.2	0.307866	1456.77	1689.17	0.862417																														1.01574	0.0225353		0.710805	0.148249
Q9H4A6	Golgi phosphoprotein 3 OS=Homo sapiens (Human) OX=9606 GN=GOLPH3 PE=1 SV=1	2372.2	2207.7	1668	2476.7	2783	1983.3	0.352787	2082.63	2414.33	0.862612																														1.07097	0.0989184		0.0982371	1.00772
O15305	Phosphomannomutase 2 OS=Homo sapiens (Human) OX=9606 GN=PMM2 PE=1 SV=1	4007.5	4061.1	3849.4	4583.7	4845.9	4386	0.0255869	3972.67	4605.2	0.862648																														1.0814	0.112895		0.583075	0.234276
Q92522	Histone H1.10 OS=Homo sapiens (Human) OX=9606 GN=H1-10 PE=1 SV=1	8883.4	12036.8	9216.7	10932.1	12918.1	11082	0.260776	10045.6	11644.1	0.862726																														1.14485	0.19516		0.418299	0.378513
Q03393	6-pyruvoyl tetrahydrobiopterin synthase OS=Homo sapiens (Human) OX=9606 GN=PTS PE=1 SV=1	1307.8	1270.1	1222.6	1618.7	1340.9	1445.5	0.120625	1266.83	1468.37	0.86275																														1.20953	0.274445		0.324013	0.489438
O15027	Protein transport protein Sec16A OS=Homo sapiens (Human) OX=9606 GN=SEC16A PE=1 SV=4	7345.3	7330.6	6734.2	8306	8659.5	7846.4	0.0224678	7136.7	8270.63	0.862896																														1.10604	0.145405		0.681405	0.166595
Q6ZU35	Capping protein inhibiting regulator of actin dynamics OS=Homo sapiens (Human) OX=9606 GN=CRACD PE=1 SV=3	1020.5	1000.2	847.2	1202.8	1175.9	944.8	0.20806	955.967	1107.83	0.862916																														1.22756	0.295799		0.092693	1.03295
Q68EM7	Rho GTPase-activating protein 17 OS=Homo sapiens (Human) OX=9606 GN=ARHGAP17 PE=1 SV=1	5065.7	4837.3	4093.1	6057.1	5429	4733.3	0.203661	4665.37	5406.47	0.862923																														1.37261	0.456925		0.219067	0.659423
P36575	Arrestin-C OS=Homo sapiens (Human) OX=9606 GN=ARR3 PE=1 SV=2	268.3	188	174.9	237.8	272.1	221.5	0.383825	210.4	243.8	0.863002																														1.11073	0.151504		0.0728149	1.13778
Q9BVT8	Transmembrane and ubiquitin-like domain-containing protein 1 OS=Homo sapiens (Human) OX=9606 GN=TMUB1 PE=1 SV=1	78.6	76.4	58.6	90	88.7	68.8	0.293151	71.2	82.5	0.86303																														0.980358	-0.0286193		0.763245	0.117336
Q8NC51	Plasminogen activator inhibitor 1 RNA-binding protein OS=Homo sapiens (Human) OX=9606 GN=SERBP1 PE=1 SV=2	24565	25439.8	18860.9	35288.6	23269.8	21233.7	0.509632	22955.2	26597.4	0.863064																														1.07063	0.0984607		0.577666	0.238323
Q9NYP9	Protein Mis18-alpha OS=Homo sapiens (Human) OX=9606 GN=MIS18A PE=1 SV=1	429.7	497.9	281.2	362.9	619.9	417.6	0.562778	402.933	466.8	0.863182																														1.09566	0.131807		0.449549	0.347223
Q96CV9	Optineurin OS=Homo sapiens (Human) OX=9606 GN=OPTN PE=1 SV=3	2661	2660.2	2251.9	3305.6	2893.5	2573.9	0.199419	2524.37	2924.33	0.863228																														1.1723	0.229346		0.458906	0.338277
Q14432	cGMP-inhibited 3',5'-cyclic phosphodiesterase A OS=Homo sapiens (Human) OX=9606 GN=PDE3A PE=1 SV=3	4460.6	4365.8	3792.6	5229.2	4544.8	4843.2	0.0817704	4206.33	4872.4	0.863298																														1.0785	0.109023		0.58354	0.23393
Q15003	Condensin complex subunit 2 OS=Homo sapiens (Human) OX=9606 GN=NCAPH PE=1 SV=3	6715.1	7386.6	6811	7817.9	8647.4	7752.8	0.041151	6970.9	8072.7	0.863515																														1.21803	0.284547		0.139202	0.856354
Q08380	Galectin-3-binding protein OS=Homo sapiens (Human) OX=9606 GN=LGALS3BP PE=1 SV=1	3793.7	3964.4	3893.7	4725.6	4585.1	4180.2	0.0540886	3883.93	4496.97	0.863678																														1.0453	0.0639106		0.624299	0.204607
Q9NRY2	SOSS complex subunit C OS=Homo sapiens (Human) OX=9606 GN=INIP PE=1 SV=1	811.9	767.3	519.3	896.1	911.8	621.4	0.447544	699.5	809.767	0.863829																														1.14577	0.196316		0.27276	0.56422
O60504	Vinexin OS=Homo sapiens (Human) OX=9606 GN=SORBS3 PE=1 SV=2	1470.9	1641.9	1673	1661.6	1838.1	2039.7	0.134653	1595.27	1846.47	0.863956																														0.663224	-0.592433		0.453965	0.342977
Q13557	Calcium/calmodulin-dependent protein kinase type II subunit delta OS=Homo sapiens (Human) OX=9606 GN=CAMK2D PE=1 SV=3	203.1	177.6	259.8	277.9	194.2	269.1	0.404179	213.5	247.067	0.864139																														0.977632	-0.0326361		0.735281	0.133547
O75132	Zinc finger BED domain-containing protein 4 OS=Homo sapiens (Human) OX=9606 GN=ZBED4 PE=1 SV=2	402.3	380.2	256.1	442.4	432.4	326.7	0.408973	346.2	400.5	0.864419																														1.09393	0.129523		0.472525	0.325575
Q99640	Membrane-associated tyrosine- and threonine-specific cdc2-inhibitory kinase OS=Homo sapiens (Human) OX=9606 GN=PKMYT1 PE=1 SV=1	398.2	345.2	535.9	423.9	405.4	650.6	0.532769	426.433	493.3	0.86445																														1.08544	0.118281		0.552714	0.257499
Q07817	Bcl-2-like protein 1 OS=Homo sapiens (Human) OX=9606 GN=BCL2L1 PE=1 SV=1	779.7	733.6	778.2	941.1	882.7	827	0.0501959	763.833	883.6	0.864456																														1.07259	0.101105		0.753896	0.122688
Q15059	Bromodomain-containing protein 3 OS=Homo sapiens (Human) OX=9606 GN=BRD3 PE=1 SV=1	3557.9	4128.2	3232.1	4207.9	4611.2	3811	0.178676	3639.4	4210.03	0.864459																														1.06622	0.0925037		0.109749	0.959598
P26374	Rab proteins geranylgeranyltransferase component A 2 OS=Homo sapiens (Human) OX=9606 GN=CHML PE=1 SV=2	2259.4	2326.9	2397	2622.2	2629.7	2826.2	0.0151525	2327.77	2692.7	0.864473																														1.10693	0.146562		0.546224	0.26263
O95379	Tumor necrosis factor alpha-induced protein 8 OS=Homo sapiens (Human) OX=9606 GN=TNFAIP8 PE=1 SV=1	315.2	279.4	221.9	344.6	332.8	266.8	0.307889	272.167	314.733	0.864753																														1.0023	0.00331302		0.96493	0.0155043
Q02556	Interferon regulatory factor 8 OS=Homo sapiens (Human) OX=9606 GN=IRF8 PE=1 SV=2	784	555.6	276.1	782.6	693	392.5	0.67928	538.567	622.7	0.864889																														1.03066	0.0435736		0.562244	0.250075
Q9H6K1	Protein ILRUN OS=Homo sapiens (Human) OX=9606 GN=ILRUN PE=1 SV=2	241.3	241	210.8	241.7	308.2	251.3	0.219574	231.033	267.067	0.865077																														1.07898	0.109662		0.446564	0.350116
P83916	Chromobox protein homolog 1 OS=Homo sapiens (Human) OX=9606 GN=CBX1 PE=1 SV=1	3761.2	3620.8	4541.4	4842.4	4044.7	4892.1	0.194052	3974.47	4593.07	0.865319																														1.08411	0.11651		0.463608	0.333849
Q969L2	Protein MAL2 OS=Homo sapiens (Human) OX=9606 GN=MAL2 PE=1 SV=1	178.8	187.3	219.3	221.2	234.9	220.2	0.119912	195.133	225.433	0.865592																														1.2146	0.280481		0.0995736	1.00186
Q9BPZ3	Polyadenylate-binding protein-interacting protein 2 OS=Homo sapiens (Human) OX=9606 GN=PAIP2 PE=1 SV=1	1327.2	1114.4	1072	1160.2	1621.8	1277.1	0.332849	1171.2	1353.03	0.865611																														1.10635	0.145806		0.214968	0.667627
Q9H082	Ras-related protein Rab-33B OS=Homo sapiens (Human) OX=9606 GN=RAB33B PE=1 SV=1	169.6	165.2	339.4	278.1	168.3	332.3	0.666906	224.733	259.567	0.865802																														1.08325	0.115371		0.477915	0.320649
Q9NZJ9	Diphosphoinositol polyphosphate phosphohydrolase 2 OS=Homo sapiens (Human) OX=9606 GN=NUDT4 PE=1 SV=2	491.8	488.8	446	564.7	556.6	526.2	0.0192934	475.533	549.167	0.865918																														1.08359	0.115822		0.695261	0.157852
P61020	Ras-related protein Rab-5B OS=Homo sapiens (Human) OX=9606 GN=RAB5B PE=1 SV=1	1615.5	1537.3	1612.1	1790.6	1763.2	1947.2	0.0344278	1588.3	1833.67	0.866188																														1.03654	0.0517754		0.732879	0.134968
P35052	Glypican-1 OS=Homo sapiens (Human) OX=9606 GN=GPC1 PE=1 SV=2	3124.1	3089.6	2367.6	3682.5	3494.8	2729.4	0.313268	2860.43	3302.23	0.866212																														1.12025	0.163823		0.428513	0.368036
P11169	Solute carrier family 2, facilitated glucose transporter member 3 OS=Homo sapiens (Human) OX=9606 GN=SLC2A3 PE=1 SV=1	1048.8	878.3	863.5	1165.4	1021.8	1034.3	0.132996	930.2	1073.83	0.866242																														1.04374	0.0617647		0.391407	0.407371
Q5T5X7	BEN domain-containing protein 3 OS=Homo sapiens (Human) OX=9606 GN=BEND3 PE=1 SV=1	87.9	114.5	94.9	120.2	119	104	0.194332	99.1	114.4	0.866259																														1.01651	0.0236241		0.887158	0.051999
Q13136	Liprin-alpha-1 OS=Homo sapiens (Human) OX=9606 GN=PPFIA1 PE=1 SV=1	3997.7	4077.1	4467.8	4691.3	4628.9	5157.5	0.0444004	4180.87	4825.9	0.866339																														1.02214	0.031599		0.924573	0.0340588
P40425	Pre-B-cell leukemia transcription factor 2 OS=Homo sapiens (Human) OX=9606 GN=PBX2 PE=1 SV=2	729.4	685.6	598.7	760.4	855.2	708.3	0.148267	671.233	774.633	0.866517																														1.0875	0.121016		0.0298713	1.52475
A4FU01	Myotubularin-related protein 11 OS=Homo sapiens (Human) OX=9606 GN=MTMR11 PE=2 SV=2	59.7	53.3	58.4	63.2	69	65.6	0.0278662	57.1333	65.9333	0.866532																														1.07002	0.0976367		0.388219	0.410923
O00411	DNA-directed RNA polymerase, mitochondrial OS=Homo sapiens (Human) OX=9606 GN=POLRMT PE=1 SV=2	183.5	196.2	206	225.4	236.4	214.1	0.0304154	195.233	225.3	0.866548																														1.20774	0.272313		0.12628	0.898667
P51692	Signal transducer and activator of transcription 5B OS=Homo sapiens (Human) OX=9606 GN=STAT5B PE=1 SV=2	2647.3	2579.2	2916.1	3068.7	2980.5	3343.8	0.050247	2714.2	3131	0.86688																														1.05491	0.0771141		0.620819	0.207035
Q9P032	NADH dehydrogenase [ubiquinone] 1 alpha subcomplex assembly factor 4 OS=Homo sapiens (Human) OX=9606 GN=NDUFAF4 PE=1 SV=1	981.6	885.3	705.8	989.5	1130.6	847.4	0.316146	857.567	989.167	0.866959																														1.05358	0.0752955		0.818185	0.0871487
A3KN83	Protein strawberry notch homolog 1 OS=Homo sapiens (Human) OX=9606 GN=SBNO1 PE=1 SV=1	491.4	505.3	853.2	572.5	558.1	1002	0.642977	616.633	710.867	0.867439																														1.05141	0.0723227		0.831817	0.0799724
Q16832	Discoidin domain-containing receptor 2 OS=Homo sapiens (Human) OX=9606 GN=DDR2 PE=1 SV=2	1125	1108.6	1056.4	1196.1	1285.6	1310.9	0.0218682	1096.67	1264.2	0.867479																														1.10512	0.1442		0.0977735	1.00978
P48382	DNA-binding protein RFX5 OS=Homo sapiens (Human) OX=9606 GN=RFX5 PE=1 SV=1	581.5	589.1	480.5	647.3	687.8	568.2	0.165235	550.367	634.433	0.867493																														1.0642	0.0897709		0.759306	0.119583
Q86V81	THO complex subunit 4 OS=Homo sapiens (Human) OX=9606 GN=ALYREF PE=1 SV=3	8781	8853.1	7951.1	10045.7	10466.9	8979.8	0.0796223	8528.4	9830.8	0.867518																														1.15074	0.202558		0.0104643	1.98029
Q9Y6N7	Roundabout homolog 1 OS=Homo sapiens (Human) OX=9606 GN=ROBO1 PE=1 SV=1	4257.6	4613.5	3417.8	5042.8	5046	4073.8	0.263552	4096.3	4720.87	0.867701																														1.03179	0.045146		0.801093	0.0963171
Q9Y5T4	DnaJ homolog subfamily C member 15 OS=Homo sapiens (Human) OX=9606 GN=DNAJC15 PE=1 SV=2	504.6	495.1	384.9	658.5	490.1	447.1	0.412727	461.533	531.9	0.867707																														1.04804	0.0676959		0.705118	0.151738
Q6IPR1	Electron transfer flavoprotein regulatory factor 1 OS=Homo sapiens (Human) OX=9606 GN=ETFRF1 PE=1 SV=2	351.3	318.2	253.4	412.3	393.6	257.4	0.465233	307.633	354.433	0.867958																														1.11526	0.157379		0.537319	0.269768
P17568	NADH dehydrogenase [ubiquinone] 1 beta subcomplex subunit 7 OS=Homo sapiens (Human) OX=9606 GN=NDUFB7 PE=1 SV=4	985.7	963.7	925.2	1219.2	1075.8	1016.9	0.12666	958.2	1103.97	0.867961																														1.0482	0.0679149		0.716233	0.144945
P25815	Protein S100-P OS=Homo sapiens (Human) OX=9606 GN=S100P PE=1 SV=2	2368.7	1917.1	1724.1	2862.5	2296.8	1764.3	0.466153	2003.3	2307.87	0.868031																														1.33302	0.414697		0.369663	0.432194
Q8NEM2	SHC SH2 domain-binding protein 1 OS=Homo sapiens (Human) OX=9606 GN=SHCBP1 PE=1 SV=3	2395.2	2420.1	3575.5	2871.6	2708.4	4086.4	0.507057	2796.93	3222.13	0.868038																														0.997651	-0.00339218		0.989202	0.00471501
Q29980	MHC class I polypeptide-related sequence B OS=Homo sapiens (Human) OX=9606 GN=MICB PE=1 SV=1	334.8	278.3	282.8	396	325.1	310.8	0.23784	298.633	343.967	0.868204																														1.15845	0.212191		0.3652	0.43747
Q5RKV6	Exosome complex component MTR3 OS=Homo sapiens (Human) OX=9606 GN=EXOSC6 PE=1 SV=1	2141.9	2287.7	1880	2555.8	2592.2	2118	0.178872	2103.2	2422	0.868373																														1.06353	0.0888582		0.679321	0.167925
Q92945	Far upstream element-binding protein 2 OS=Homo sapiens (Human) OX=9606 GN=KHSRP PE=1 SV=4	26373.9	28314.7	22068.1	31886.8	30484.7	26014.4	0.20434	25585.6	29462	0.868427																														1.04994	0.0703003		0.80343	0.095052
Q13884	Beta-1-syntrophin OS=Homo sapiens (Human) OX=9606 GN=SNTB1 PE=1 SV=3	973.9	892.9	1157.3	1028.2	1104.1	1349.7	0.290646	1008.03	1160.67	0.868495																														1.11836	0.161387		0.0267645	1.57244
Q9NUU7	ATP-dependent RNA helicase DDX19A OS=Homo sapiens (Human) OX=9606 GN=DDX19A PE=1 SV=1	1870.3	1863.2	2401.4	1855.1	2234	2974	0.467014	2044.97	2354.37	0.868585																														1.08355	0.115765		0.475685	0.32268
O75170	Serine/threonine-protein phosphatase 6 regulatory subunit 2 OS=Homo sapiens (Human) OX=9606 GN=PPP6R2 PE=1 SV=2	332	367.6	329.5	404.7	404	376.1	0.0315981	343.033	394.933	0.868585																														1.11263	0.153976		0.013867	1.85802
P51397	Death-associated protein 1 OS=Homo sapiens (Human) OX=9606 GN=DAP PE=1 SV=3	2388.5	2416.9	1487	2985.3	2581	1677.9	0.556316	2097.47	2414.73	0.868612																														1.11154	0.15256		0.529038	0.276513
Q6P1M0	Long-chain fatty acid transport protein 4 OS=Homo sapiens (Human) OX=9606 GN=SLC27A4 PE=1 SV=1	166.5	145.9	155.7	169.3	206.9	162.6	0.223666	156.033	179.6	0.868782																														1.14372	0.193729		0.206788	0.684474
P45877	Peptidyl-prolyl cis-trans isomerase C OS=Homo sapiens (Human) OX=9606 GN=PPIC PE=1 SV=1	298.6	303.6	320.2	321.7	355.2	384.3	0.112008	307.467	353.733	0.869205																														1.08252	0.114391		0.162378	0.789474
Q9Y4Z0	U6 snRNA-associated Sm-like protein LSm4 OS=Homo sapiens (Human) OX=9606 GN=LSM4 PE=1 SV=1	3115.4	3015.9	2455.7	3441.1	3580.5	2855.9	0.228345	2862.33	3292.5	0.86935																														1.0604	0.0846153		0.662952	0.178518
P35354	Prostaglandin G/H synthase 2 OS=Homo sapiens (Human) OX=9606 GN=PTGS2 PE=1 SV=2	710.2	650	482.6	844.4	699.2	576.1	0.42242	614.267	706.567	0.869368																														1.03003	0.0426854		0.598437	0.222982
Q8WXH0	Nesprin-2 OS=Homo sapiens (Human) OX=9606 GN=SYNE2 PE=1 SV=3	20983.7	22218.1	17836.5	23633.7	25808.8	20761.8	0.194758	20346.1	23401.4	0.869438																														1.11781	0.16068		0.175641	0.755374
Q9NUQ6	SPATS2-like protein OS=Homo sapiens (Human) OX=9606 GN=SPATS2L PE=1 SV=2	294.5	268.8	347.8	312.1	320.1	415.5	0.331074	303.7	349.233	0.869619																														1.06127	0.0857957		0.402954	0.394745
P25325	3-mercaptopyruvate sulfurtransferase OS=Homo sapiens (Human) OX=9606 GN=MPST PE=1 SV=3	2492.3	2580.4	2309.9	2829.7	3039.6	2619.4	0.073681	2460.87	2829.57	0.869697																														1.09084	0.12544		0.450715	0.346098
O00462	Beta-mannosidase OS=Homo sapiens (Human) OX=9606 GN=MANBA PE=1 SV=3	660	613.9	548.3	631.1	757.7	706.1	0.138305	607.4	698.3	0.869827																														1.08409	0.116479		0.546673	0.262273
Q8NB37	Glutamine amidotransferase-like class 1 domain-containing protein 1 OS=Homo sapiens (Human) OX=9606 GN=GATD1 PE=1 SV=1	426.1	465.6	408.8	446.8	523	525.1	0.114039	433.5	498.3	0.869958																														1.18506	0.244961		0.140927	0.851005
P43686	26S proteasome regulatory subunit 6B OS=Homo sapiens (Human) OX=9606 GN=PSMC4 PE=1 SV=2	9484.9	9420.4	10304.2	10826.6	11536.9	11209.6	0.017365	9736.5	11191	0.870027																														1.08206	0.113787		0.29002	0.537572
Q86X55	Histone-arginine methyltransferase CARM1 OS=Homo sapiens (Human) OX=9606 GN=CARM1 PE=1 SV=3	1991.4	2143	2297.9	2199.2	2429.6	2762.5	0.181673	2144.1	2463.77	0.870253																														1.10108	0.138921		0.564961	0.247982
P13929	Beta-enolase OS=Homo sapiens (Human) OX=9606 GN=ENO3 PE=1 SV=5	9385.4	8970.8	8598.7	10341.4	10270.1	10360.9	0.0261543	8984.97	10324.1	0.870288																														1.35929	0.442851		0.201123	0.696538
Q9UEW8	STE20/SPS1-related proline-alanine-rich protein kinase OS=Homo sapiens (Human) OX=9606 GN=STK39 PE=1 SV=3	616.1	626.7	778.5	722.1	676.1	924	0.34611	673.767	774.067	0.870425																														1.18391	0.24356		0.256576	0.590783
Q8WZA9	Immunity-related GTPase family Q protein OS=Homo sapiens (Human) OX=9606 GN=IRGQ PE=1 SV=1	1302.4	1231.7	996.9	1468.5	1443.1	1145	0.276806	1177	1352.2	0.870433																														1.10355	0.142147		0.0807133	1.09305
P13073	Cytochrome c oxidase subunit 4 isoform 1, mitochondrial OS=Homo sapiens (Human) OX=9606 GN=COX4I1 PE=1 SV=1	5508.7	6076	5753.9	6772.7	6820.9	6323.9	0.0196739	5779.53	6639.17	0.870521																														0.978523	-0.0313228		0.915449	0.0383657
Q96G28	Cilia- and flagella-associated protein 36 OS=Homo sapiens (Human) OX=9606 GN=CFAP36 PE=1 SV=2	2608.5	2582.1	2216.6	3025.5	2930.3	2552.9	0.129449	2469.07	2836.23	0.870544																														1.33264	0.414289		0.177727	0.750247
P46736	Lys-63-specific deubiquitinase BRCC36 OS=Homo sapiens (Human) OX=9606 GN=BRCC3 PE=1 SV=2	1013.1	999.8	1316.5	1208.5	1208.4	1407.4	0.261817	1109.8	1274.77	0.870591																														1.13241	0.179398		0.259478	0.585899
P30408	Transmembrane 4 L6 family member 1 OS=Homo sapiens (Human) OX=9606 GN=TM4SF1 PE=1 SV=1	1210.6	1346.8	2730.8	1863.8	1534.3	2675.8	0.683796	1762.73	2024.63	0.870643																														1.06656	0.0929661		0.809033	0.0920339
P22681	E3 ubiquitin-protein ligase CBL OS=Homo sapiens (Human) OX=9606 GN=CBL PE=1 SV=2	403.1	388.8	307.4	430.2	484.4	347.8	0.33947	366.433	420.8	0.870802																														1.04781	0.0673809		0.776654	0.109772
Q8IZE3	Protein-associating with the carboxyl-terminal domain of ezrin OS=Homo sapiens (Human) OX=9606 GN=SCYL3 PE=1 SV=3	328.4	271.5	255.6	322.6	369.3	290.4	0.254968	285.167	327.433	0.870915																														1.11271	0.154071		0.309353	0.509546
Q8IXQ3	Uncharacterized protein C9orf40 OS=Homo sapiens (Human) OX=9606 GN=C9orf40 PE=1 SV=1	92.3	104.2	112.2	118.5	105	130.9	0.186845	102.9	118.133	0.87105																														1.09643	0.132819		0.576702	0.239048
O94763	Unconventional prefoldin RPB5 interactor 1 OS=Homo sapiens (Human) OX=9606 GN=URI1 PE=1 SV=3	1218.3	1326.3	1021.7	1485.7	1421	1186.9	0.239296	1188.77	1364.53	0.871189																														1.05228	0.0735144		0.629192	0.201217
Q86V88	Magnesium-dependent phosphatase 1 OS=Homo sapiens (Human) OX=9606 GN=MDP1 PE=1 SV=1	679.7	684.8	745.4	833.6	821.7	766.5	0.024475	703.3	807.267	0.871211																														1.09003	0.124364		0.469122	0.328714
Q3ZCW2	Galectin-related protein OS=Homo sapiens (Human) OX=9606 GN=LGALSL PE=1 SV=2	368.9	337.5	333.4	431.7	421.7	340.1	0.21242	346.6	397.833	0.871219																														1.09795	0.134816		0.295722	0.529116
Q8IYB5	Stromal membrane-associated protein 1 OS=Homo sapiens (Human) OX=9606 GN=SMAP1 PE=1 SV=2	224	221	237.7	246.6	249.6	287.4	0.110444	227.567	261.2	0.871235																														1.10517	0.144271		0.419153	0.377627
P32320	Cytidine deaminase OS=Homo sapiens (Human) OX=9606 GN=CDA PE=1 SV=2	815	680.5	562.3	1434.5	216	711.3	0.803595	685.933	787.267	0.871285																														1.32917	0.41053		0.218754	0.660043
O15031	Plexin-B2 OS=Homo sapiens (Human) OX=9606 GN=PLXNB2 PE=1 SV=3	4793.9	5229	4620.5	5580.1	5924.8	5300.6	0.0478606	4881.13	5601.83	0.871346																														1.09839	0.135388		0.371762	0.429735
Q86XL3	Ankyrin repeat and LEM domain-containing protein 2 OS=Homo sapiens (Human) OX=9606 GN=ANKLE2 PE=1 SV=4	896.4	902.6	818.5	959.6	1094.1	949.7	0.0911834	872.5	1001.13	0.871512																														1.2189	0.285574		0.0897083	1.04717
P21589	5'-nucleotidase OS=Homo sapiens (Human) OX=9606 GN=NT5E PE=1 SV=1	1080.9	1239.5	878.7	1161.2	1417.9	1091.2	0.337113	1066.37	1223.43	0.871618																														1.10296	0.141379		0.380843	0.419255
Q07617	Sperm-associated antigen 1 OS=Homo sapiens (Human) OX=9606 GN=SPAG1 PE=1 SV=3	253.6	217.7	186.7	257.9	279.7	217.1	0.293232	219.333	251.567	0.87187																														1.0637	0.089087		0.590204	0.228998
O60637	Tetraspanin-3 OS=Homo sapiens (Human) OX=9606 GN=TSPAN3 PE=2 SV=1	106.6	90.6	113.3	129.2	112.8	114.1	0.15412	103.5	118.7	0.871946																														1.03669	0.051981		0.553762	0.256677
P08582	Melanotransferrin OS=Homo sapiens (Human) OX=9606 GN=MELTF PE=1 SV=2	60.3	70.4	56.6	67.6	79.7	67.5	0.187977	62.4333	71.6	0.871974																														1.05648	0.0792722		0.74129	0.130012
P19256	Lymphocyte function-associated antigen 3 OS=Homo sapiens (Human) OX=9606 GN=CD58 PE=1 SV=1	840.2	1028.7	709.3	1070.5	1092.7	793.5	0.398624	859.4	985.567	0.871986																														1.06788	0.0947455		0.621024	0.206891
P61956	Small ubiquitin-related modifier 2 OS=Homo sapiens (Human) OX=9606 GN=SUMO2 PE=1 SV=3	470.4	483.5	446.2	576.3	557.1	472.2	0.155524	466.7	535.2	0.87201																														1.04928	0.0693989		0.264251	0.577984
Q13242	Serine/arginine-rich splicing factor 9 OS=Homo sapiens (Human) OX=9606 GN=SRSF9 PE=1 SV=1	4301.1	4888.9	5571.1	5389.4	5357.4	6176.5	0.194354	4920.37	5641.1	0.872235																														1.14377	0.193797		0.342021	0.465947
P27707	Deoxycytidine kinase OS=Homo sapiens (Human) OX=9606 GN=DCK PE=1 SV=1	2599.6	2733.8	2435	3216.6	2540.5	3149.1	0.212781	2589.47	2968.73	0.872246																														1.10638	0.145842		0.213865	0.669861
Q9BRT3	Migration and invasion enhancer 1 OS=Homo sapiens (Human) OX=9606 GN=MIEN1 PE=1 SV=1	1185.1	1150.2	991.4	1541.6	1081.3	1190.9	0.368667	1108.9	1271.27	0.87228																														1.1368	0.184978		0.277123	0.557327
Q9ULL5	Proline-rich protein 12 OS=Homo sapiens (Human) OX=9606 GN=PRR12 PE=1 SV=3	350.8	391.4	392.9	390.2	444	467	0.120755	378.367	433.733	0.872349																														1.05889	0.0825584		0.764436	0.116659
O75093	Slit homolog 1 protein OS=Homo sapiens (Human) OX=9606 GN=SLIT1 PE=1 SV=4	436.4	380.4	337.5	471.2	473.7	378	0.257772	384.767	440.967	0.872553																														1.03192	0.0453288		0.915041	0.0385596
Q16611	Bcl-2 homologous antagonist/killer OS=Homo sapiens (Human) OX=9606 GN=BAK1 PE=1 SV=1	582.5	448.7	316.6	580.6	565.7	397.9	0.537383	449.267	514.733	0.872814																														1.11339	0.154955		0.112312	0.949575
Q5JTJ3	Cytochrome c oxidase assembly factor 6 homolog OS=Homo sapiens (Human) OX=9606 GN=COA6 PE=1 SV=1	243.5	219.6	157.3	252.4	280	178.4	0.491702	206.8	236.933	0.872819																														1.15311	0.205534		0.474596	0.323676
P04183	Thymidine kinase, cytosolic OS=Homo sapiens (Human) OX=9606 GN=TK1 PE=1 SV=2	5510.2	5997.3	5305.1	6244.8	6969.8	6045.8	0.084879	5604.2	6420.13	0.87291																														1.08021	0.111313		0.177723	0.750257
Q01081	Splicing factor U2AF 35 kDa subunit OS=Homo sapiens (Human) OX=9606 GN=U2AF1 PE=1 SV=3	3518.8	3569.8	4136.3	3983.6	4297.9	4577.6	0.107432	3741.63	4286.37	0.872915																														1.07387	0.102817		0.389735	0.40923
Q8N9E0	Protein FAM133A OS=Homo sapiens (Human) OX=9606 GN=FAM133A PE=1 SV=1	208.3	236.5	175.6	246.1	268.1	196.5	0.3376	206.8	236.9	0.872942																														1.2424	0.313126		0.246513	0.60816
P55145	Mesencephalic astrocyte-derived neurotrophic factor OS=Homo sapiens (Human) OX=9606 GN=MANF PE=1 SV=3	11212.7	10644.8	8090.7	12743.2	12516.2	9046.1	0.399661	9982.73	11435.2	0.872985																														1.0328	0.0465571		0.854825	0.0681229
Q9GZN8	UPF0687 protein C20orf27 OS=Homo sapiens (Human) OX=9606 GN=C20orf27 PE=1 SV=3	212.5	217	283.5	261.7	236.9	318.1	0.357055	237.667	272.233	0.873026																														1.08493	0.117598		0.637928	0.195229
P23434	Glycine cleavage system H protein, mitochondrial OS=Homo sapiens (Human) OX=9606 GN=GCSH PE=1 SV=2	2032.9	2077.9	1764.1	2439.3	2359.2	1930.6	0.213854	1958.3	2243.03	0.873059																														1.07499	0.104323		0.518131	0.28556
Q6UWP2	Dehydrogenase/reductase SDR family member 11 OS=Homo sapiens (Human) OX=9606 GN=DHRS11 PE=1 SV=1	1062.3	1081.5	1113.5	1210.8	1284.2	1235.4	0.00556132	1085.77	1243.47	0.873177																														1.06344	0.088742		0.640774	0.193295
Q96K17	Transcription factor BTF3 homolog 4 OS=Homo sapiens (Human) OX=9606 GN=BTF3L4 PE=1 SV=1	2310.8	2323.5	1894.5	2521	2739.4	2215.1	0.203036	2176.27	2491.83	0.87336																														1.217	0.283334		0.015776	1.802
P80303	Nucleobindin-2 OS=Homo sapiens (Human) OX=9606 GN=NUCB2 PE=1 SV=3	5645.6	5669.8	4884.2	6177	6849.1	5519.6	0.176171	5399.87	6181.9	0.873496																														1.16216	0.216811		0.307336	0.512386
P27144	Adenylate kinase 4, mitochondrial OS=Homo sapiens (Human) OX=9606 GN=AK4 PE=1 SV=1	3995	3742.1	3713.7	4836.8	4312.6	3953.7	0.154508	3816.93	4367.7	0.8739																														1.25993	0.333346		0.333231	0.477254
Q8IZA0	Dyslexia-associated protein KIAA0319-like protein OS=Homo sapiens (Human) OX=9606 GN=KIAA0319L PE=1 SV=2	1263.9	1212.1	1019.9	1404	1450.5	1145.3	0.239714	1165.3	1333.27	0.874019																														1.06092	0.0853204		0.467173	0.330522
Q96EC8	Protein YIPF6 OS=Homo sapiens (Human) OX=9606 GN=YIPF6 PE=1 SV=2	592.4	516.8	434.8	616.8	607.8	541.9	0.243673	514.667	588.833	0.874045																														1.06774	0.094564		0.38416	0.415488
P60059	Protein transport protein Sec61 subunit gamma OS=Homo sapiens (Human) OX=9606 GN=SEC61G PE=1 SV=1	103.5	75.1	48.5	83.2	101.2	75.4	0.581698	75.7	86.6	0.874134																														1.09499	0.130916		0.0590096	1.22908
Q9BQ04	RNA-binding protein 4B OS=Homo sapiens (Human) OX=9606 GN=RBM4B PE=1 SV=1	213.4	207	227.6	240.7	210.8	289.7	0.307805	216	247.067	0.874258																														0.959054	-0.0603165		0.48494	0.314312
Q9Y4E1	WASH complex subunit 2C OS=Homo sapiens (Human) OX=9606 GN=WASHC2C PE=1 SV=4	1663.1	1592.5	1696.7	1961.6	1897.6	1803.9	0.0168978	1650.77	1887.7	0.874486																														1.21555	0.281607		0.192189	0.716273
O00584	Ribonuclease T2 OS=Homo sapiens (Human) OX=9606 GN=RNASET2 PE=1 SV=2	378	333.9	254.3	419.6	422.9	262.3	0.516304	322.067	368.267	0.874547																														1.08874	0.122654		0.384503	0.415101
P54652	Heat shock-related 70 kDa protein 2 OS=Homo sapiens (Human) OX=9606 GN=HSPA2 PE=1 SV=1	7479.9	7653	6981.8	9490.5	7532.9	8260	0.198027	7371.57	8427.8	0.874673																														1.06511	0.091005		0.557783	0.253535
Q7Z6K5	Arpin OS=Homo sapiens (Human) OX=9606 GN=ARPIN PE=1 SV=1	2142.6	2203.9	2161.4	2476.7	2551	2412.3	0.00740682	2169.3	2480	0.874718																														1.02087	0.0297993		0.758052	0.120301
O75915	PRA1 family protein 3 OS=Homo sapiens (Human) OX=9606 GN=ARL6IP5 PE=1 SV=1	3469.5	3554.1	3175.3	4213.9	3729.7	3712.2	0.0801929	3399.63	3885.27	0.875006																														1.06706	0.0936432		0.608394	0.215815
O43678	NADH dehydrogenase [ubiquinone] 1 alpha subcomplex subunit 2 OS=Homo sapiens (Human) OX=9606 GN=NDUFA2 PE=1 SV=3	393.6	363	282.1	444.3	443.1	299.5	0.451113	346.233	395.633	0.875137																														1.0625	0.0874672		0.626956	0.202763
P15374	Ubiquitin carboxyl-terminal hydrolase isozyme L3 OS=Homo sapiens (Human) OX=9606 GN=UCHL3 PE=1 SV=1	2048.1	2070.9	2826.7	2814.4	2213.1	2908.2	0.382887	2315.23	2645.23	0.875247																														1.10186	0.139947		0.467594	0.330131
Q96CW5	Gamma-tubulin complex component 3 OS=Homo sapiens (Human) OX=9606 GN=TUBGCP3 PE=1 SV=2	225.7	261.4	324.2	280.8	318.8	327.2	0.318834	270.433	308.933	0.875378																														1.17333	0.230603		0.194337	0.711445
P49407	Beta-arrestin-1 OS=Homo sapiens (Human) OX=9606 GN=ARRB1 PE=1 SV=2	52.6	46.2	58	53.8	56.2	69.1	0.279073	52.2667	59.7	0.875489																														1.08554	0.118408		0.0606416	1.21723
Q9Y6V0	Protein piccolo OS=Homo sapiens (Human) OX=9606 GN=PCLO PE=1 SV=5	922.3	759.5	873.4	942.4	819.8	1156.3	0.351781	851.733	972.833	0.875518																														1.18973	0.250635		0.0458468	1.33869
P67809	Y-box-binding protein 1 OS=Homo sapiens (Human) OX=9606 GN=YBX1 PE=1 SV=3	6484.9	7783.3	7466.5	8400.9	8082.2	8340.8	0.111299	7244.9	8274.63	0.875555																														1.06805	0.0949738		0.491217	0.308727
Q9BWT6	Meiotic nuclear division protein 1 homolog OS=Homo sapiens (Human) OX=9606 GN=MND1 PE=1 SV=1	354.1	357.4	328.8	403.7	411.6	372.6	0.0334333	346.767	395.967	0.875747																														1.0385	0.0544946		0.606639	0.21707
Q8IXM2	Chromatin complexes subunit BAP18 OS=Homo sapiens (Human) OX=9606 GN=BAP18 PE=1 SV=1	933.4	948.9	606	1093.8	966.5	780.4	0.462654	829.433	946.9	0.875946																														1.12244	0.16664		0.17635	0.753626
Q16762	Thiosulfate sulfurtransferase OS=Homo sapiens (Human) OX=9606 GN=TST PE=1 SV=4	1734.6	1680.8	2034.5	2091.3	1974.2	2156.1	0.129557	1816.63	2073.87	0.875964																														1.00641	0.00921294		0.927912	0.0324932
O43278	Kunitz-type protease inhibitor 1 OS=Homo sapiens (Human) OX=9606 GN=SPINT1 PE=1 SV=2	508.3	508.3	450.1	613.7	540.3	520	0.124664	488.9	558	0.876165																														0.929586	-0.10534		0.421707	0.374989
Q9Y3E2	BolA-like protein 1 OS=Homo sapiens (Human) OX=9606 GN=BOLA1 PE=1 SV=1	427	429.2	404.6	461.2	539.8	437.8	0.188635	420.267	479.6	0.876286																														1.05942	0.0832744		0.749587	0.125178
O15347	High mobility group protein B3 OS=Homo sapiens (Human) OX=9606 GN=HMGB3 PE=1 SV=4	6845.2	6895.3	4572.8	7731.7	7539.2	5627.3	0.446063	6104.43	6966.07	0.87631																														1.06252	0.0874849		0.552471	0.25769
P60033	CD81 antigen OS=Homo sapiens (Human) OX=9606 GN=CD81 PE=1 SV=1	324	308.9	201.2	328.2	337.1	286.4	0.425115	278.033	317.233	0.876432																														0.977784	-0.032413		0.777133	0.109505
Q9UKY7	Protein CDV3 homolog OS=Homo sapiens (Human) OX=9606 GN=CDV3 PE=1 SV=1	5847.3	5780.7	4256.9	6721	6502.5	4898.4	0.390721	5294.97	6040.63	0.876558																														1.03505	0.0496938		0.836697	0.077432
Q9NYZ3	G2 and S phase-expressed protein 1 OS=Homo sapiens (Human) OX=9606 GN=GTSE1 PE=1 SV=3	3624	3979.7	3312.7	4142.4	4540.5	3770.1	0.158209	3638.8	4151	0.876608																														1.08976	0.124012		0.164458	0.783946
O14545	TRAF-type zinc finger domain-containing protein 1 OS=Homo sapiens (Human) OX=9606 GN=TRAFD1 PE=1 SV=1	1049.2	1109.9	923.5	1091.3	1306.5	1118.6	0.175282	1027.53	1172.13	0.876635																														1.10536	0.144523		0.000858291	3.06637
Q99622	Protein C10 OS=Homo sapiens (Human) OX=9606 GN=C12orf57 PE=1 SV=1	196.3	177.6	146.5	245.3	190.9	157.4	0.465136	173.467	197.867	0.876685																														1.33971	0.421924		0.177488	0.75083
Q96EX3	WD repeat-containing protein 34 OS=Homo sapiens (Human) OX=9606 GN=WDR34 PE=1 SV=2	294.2	308.4	274.5	302.6	365.4	332.4	0.137935	292.367	333.467	0.876749																														1.04463	0.0629937		0.748161	0.126005
Q5T7V8	RAB6-interacting golgin OS=Homo sapiens (Human) OX=9606 GN=GORAB PE=1 SV=1	1041	976.3	918	1258.4	1118	970.8	0.23519	978.433	1115.73	0.876942																														1.06754	0.0942835		0.50266	0.298725
Q06323	Proteasome activator complex subunit 1 OS=Homo sapiens (Human) OX=9606 GN=PSME1 PE=1 SV=1	13917.1	13503.1	11436	16619.8	14962.6	12722	0.263085	12952.1	14768.1	0.877028																														0.990656	-0.0135446		0.944306	0.0248875
P29966	Myristoylated alanine-rich C-kinase substrate OS=Homo sapiens (Human) OX=9606 GN=MARCKS PE=1 SV=4	8425.2	9504.2	6466.8	11133.2	8323	8360.1	0.425857	8132.07	9272.1	0.877047																														1.19126	0.252488		0.151422	0.81981
P12277	Creatine kinase B-type OS=Homo sapiens (Human) OX=9606 GN=CKB PE=1 SV=1	12443.4	14010.6	12950.4	16474.8	14605.8	13846.8	0.128466	13134.8	14975.8	0.877068																														1.24124	0.311786		0.220022	0.657535
P04424	Argininosuccinate lyase OS=Homo sapiens (Human) OX=9606 GN=ASL PE=1 SV=4	78.6	86.1	109.7	105.1	89.9	117.8	0.360193	91.4667	104.267	0.877238																														1.06335	0.0886099		0.0445281	1.35137
O43432	Eukaryotic translation initiation factor 4 gamma 3 OS=Homo sapiens (Human) OX=9606 GN=EIF4G3 PE=1 SV=2	11234.7	11484.9	9613.6	12553.6	13016	11287.7	0.127027	10777.7	12285.8	0.877254																														1.02299	0.0327855		0.727204	0.138344
Q9Y5J9	Mitochondrial import inner membrane translocase subunit Tim8 B OS=Homo sapiens (Human) OX=9606 GN=TIMM8B PE=1 SV=1	1831.4	1406	850.2	2160.9	1445.7	1052.8	0.681678	1362.53	1553.13	0.87728																														1.09986	0.13732		0.476808	0.321657
Q9BW91	ADP-ribose pyrophosphatase, mitochondrial OS=Homo sapiens (Human) OX=9606 GN=NUDT9 PE=1 SV=1	3123.6	2969.3	2841	3915.5	3106.4	3158.5	0.248697	2977.97	3393.47	0.877559																														1.05036	0.0708886		0.457972	0.339162
P49327	Fatty acid synthase OS=Homo sapiens (Human) OX=9606 GN=FASN PE=1 SV=3	31460.9	24571.6	29418.7	38991.2	30397.4	27978.3	0.378785	28483.7	32455.6	0.877621																														1.11101	0.151874		0.403135	0.394549
Q99816	Tumor susceptibility gene 101 protein OS=Homo sapiens (Human) OX=9606 GN=TSG101 PE=1 SV=2	2390	2363.4	2940.7	2684.2	2689.9	3392.5	0.303802	2564.7	2922.2	0.877661																														1.07351	0.102339		0.409392	0.387861
Q8IWF2	FAD-dependent oxidoreductase domain-containing protein 2 OS=Homo sapiens (Human) OX=9606 GN=FOXRED2 PE=1 SV=1	35.9	27.6	46.4	42.7	41.5	41	0.44764	36.6333	41.7333	0.877796																														1.15285	0.205204		0.146995	0.832698
Q9Y3P9	Rab GTPase-activating protein 1 OS=Homo sapiens (Human) OX=9606 GN=RABGAP1 PE=1 SV=3	4903.4	4453	4413.7	5522.7	4832.8	5328	0.0734979	4590.03	5227.83	0.877999																														1.09658	0.133008		0.477738	0.32081
O75886	Signal transducing adapter molecule 2 OS=Homo sapiens (Human) OX=9606 GN=STAM2 PE=1 SV=1	3849	3616.5	3233.4	4454.2	4305.8	3422	0.26904	3566.3	4060.67	0.878255																														1.09287	0.128115		0.714178	0.146193
Q9NQA3	WAS protein family homolog 6 OS=Homo sapiens (Human) OX=9606 GN=WASH6P PE=1 SV=3	142.7	118.6	85.1	149.3	160	85	0.611383	115.467	131.433	0.878519																														1.07947	0.110325		0.702867	0.153127
Q92609	TBC1 domain family member 5 OS=Homo sapiens (Human) OX=9606 GN=TBC1D5 PE=1 SV=1	573.4	545.8	566	610.7	653.2	653.9	0.0157433	561.733	639.267	0.878715																														0.993123	-0.00995531		0.974086	0.0114029
Q8WVD3	E3 ubiquitin-protein ligase RNF138 OS=Homo sapiens (Human) OX=9606 GN=RNF138 PE=1 SV=1	321.7	308.9	264.6	352.6	361.1	305	0.169241	298.4	339.567	0.878767																														1.05841	0.0819034		0.483006	0.316048
Q96GP6	Scavenger receptor class F member 2 OS=Homo sapiens (Human) OX=9606 GN=SCARF2 PE=1 SV=5	570.6	534.4	349.4	490.1	690.8	474.1	0.531488	484.8	551.667	0.878792																														1.17312	0.230349		0.405722	0.391772
Q7Z4H8	Protein O-glucosyltransferase 3 OS=Homo sapiens (Human) OX=9606 GN=POGLUT3 PE=1 SV=2	5380.9	5154.1	4191.9	5718.7	6175.9	4863.1	0.270779	4908.97	5585.9	0.878814																														1.05283	0.0742682		0.657208	0.182297
Q86WX3	Active regulator of SIRT1 OS=Homo sapiens (Human) OX=9606 GN=RPS19BP1 PE=1 SV=1	1681.8	1907.3	1680.6	2016.6	2093.8	1885.8	0.0694209	1756.57	1998.73	0.87884																														0.964902	-0.0515457		0.846066	0.0725957
Q9BZF9	Uveal autoantigen with coiled-coil domains and ankyrin repeats OS=Homo sapiens (Human) OX=9606 GN=UACA PE=1 SV=2	2303.8	2365.7	1896.5	2429	2739.7	2302.3	0.200281	2188.67	2490.33	0.878865																														1.12271	0.166981		0.412794	0.384266
P0DP25	Calmodulin-3 OS=Homo sapiens (Human) OX=9606 GN=CALM3 PE=1 SV=1	32174.5	28453.3	20776.7	38505.6	29423.3	24685.7	0.518203	27134.8	30871.5	0.87896																														1.0972	0.133825		0.577135	0.238722
Q00765	Receptor expression-enhancing protein 5 OS=Homo sapiens (Human) OX=9606 GN=REEP5 PE=1 SV=3	6150.9	6606.4	5665.8	7960.1	6524.4	6472.1	0.223671	6141.03	6985.53	0.879107																														1.02781	0.0395735		0.670455	0.17363
Q01469	Fatty acid-binding protein 5 OS=Homo sapiens (Human) OX=9606 GN=FABP5 PE=1 SV=3	5354.2	5997.1	4927.1	6703.4	5998.5	5814.7	0.146038	5426.13	6172.2	0.879125																														0.758154	-0.399438		0.485503	0.313808
P29466	Caspase-1 OS=Homo sapiens (Human) OX=9606 GN=CASP1 PE=1 SV=1	415.9	424.3	500.5	496.5	456.8	571.7	0.230669	446.9	508.333	0.879148																														1.02985	0.0424274		0.779577	0.108141
Q9NXR1	Nuclear distribution protein nudE homolog 1 OS=Homo sapiens (Human) OX=9606 GN=NDE1 PE=1 SV=3	450.7	485.4	301.4	473.8	554.7	379	0.497346	412.5	469.167	0.879218																														1.07661	0.106494		0.149446	0.825516
Q9HC38	Glyoxalase domain-containing protein 4 OS=Homo sapiens (Human) OX=9606 GN=GLOD4 PE=1 SV=1	9152.7	9035.1	8831.4	10115.5	10677.4	9935.4	0.0189945	9006.4	10242.8	0.879294																														1.25381	0.326318		0.170123	0.769237
P78357	Contactin-associated protein 1 OS=Homo sapiens (Human) OX=9606 GN=CNTNAP1 PE=1 SV=1	1491	1499.8	1488.7	1698.9	1674.5	1721	0.00272774	1493.17	1698.13	0.879299																														1.16485	0.220139		0.0589637	1.22942
Q01629	Interferon-induced transmembrane protein 2 OS=Homo sapiens (Human) OX=9606 GN=IFITM2 PE=1 SV=2	903.3	852.2	805.1	914.8	1048.6	947.8	0.0838401	853.533	970.4	0.879569																														1.24472	0.315824		0.168125	0.774368
Q8WXX5	DnaJ homolog subfamily C member 9 OS=Homo sapiens (Human) OX=9606 GN=DNAJC9 PE=1 SV=1	7035.9	7352.7	6536.9	8221.3	8191.9	7366.6	0.0622456	6975.17	7926.6	0.87997																														1.12151	0.165445		0.235447	0.628106
O15162	Phospholipid scramblase 1 OS=Homo sapiens (Human) OX=9606 GN=PLSCR1 PE=1 SV=1	683	696.4	591.5	766.4	814.4	656.7	0.202643	656.967	745.833	0.880849																														1.08393	0.116271		0.663104	0.178419
P15924	Desmoplakin OS=Homo sapiens (Human) OX=9606 GN=DSP PE=1 SV=3	34735.2	34116.9	33382.8	38393.4	39987.5	37678	0.00838054	34078.3	38686.3	0.880888																														1.02857	0.0406458		0.644894	0.190511
P82932	28S ribosomal protein S6, mitochondrial OS=Homo sapiens (Human) OX=9606 GN=MRPS6 PE=1 SV=3	1045.3	877.4	726.3	1153.2	1045.1	807.1	0.437171	883	1001.8	0.881413																														1.0453	0.0639167		0.732738	0.135051
Q9C0B0	RING finger protein unkempt homolog OS=Homo sapiens (Human) OX=9606 GN=UNK PE=1 SV=2	409.6	383.7	403.5	351.1	482	524.6	0.412566	398.933	452.567	0.881491																														1.08252	0.114392		0.243626	0.613276
O00217	NADH dehydrogenase [ubiquinone] iron-sulfur protein 8, mitochondrial OS=Homo sapiens (Human) OX=9606 GN=NDUFS8 PE=1 SV=1	3492.6	3250.6	2973.2	3937.6	3881.6	3202.1	0.207826	3238.8	3673.77	0.881602																														1.11974	0.163162		0.307048	0.512794
Q9UNE7	E3 ubiquitin-protein ligase CHIP OS=Homo sapiens (Human) OX=9606 GN=STUB1 PE=1 SV=2	7151.7	7485	6787.1	8511.2	8194.5	7595.1	0.0504087	7141.27	8100.27	0.881609																														1.08029	0.111417		0.445832	0.350828
Q9HAN9	Nicotinamide/nicotinic acid mononucleotide adenylyltransferase 1 OS=Homo sapiens (Human) OX=9606 GN=NMNAT1 PE=1 SV=1	354.8	315	404.2	400.9	378.1	439.1	0.208896	358	406.033	0.881701																														1.06562	0.0916985		0.327777	0.484422
Q96P16	Regulation of nuclear pre-mRNA domain-containing protein 1A OS=Homo sapiens (Human) OX=9606 GN=RPRD1A PE=1 SV=1	1539.9	1369.8	1332.5	1741.8	1613.6	1455.9	0.148092	1414.07	1603.77	0.881716																														1.07003	0.0976516		0.251256	0.599883
Q16595	Frataxin, mitochondrial OS=Homo sapiens (Human) OX=9606 GN=FXN PE=1 SV=2	894.6	916.4	826.3	1094.7	1003.1	892.6	0.17084	879.1	996.8	0.881922																														1.02405	0.0342901		0.860836	0.0650796
O94876	Transmembrane and coiled-coil domains protein 1 OS=Homo sapiens (Human) OX=9606 GN=TMCC1 PE=1 SV=3	247.6	250.1	198.7	284.7	275.2	229.7	0.262389	232.133	263.2	0.881966																														1.09455	0.130339		0.416922	0.379946
P16989	Y-box-binding protein 3 OS=Homo sapiens (Human) OX=9606 GN=YBX3 PE=1 SV=4	5057.2	5127.8	4623.5	5560.2	5871.9	5354.2	0.0390839	4936.17	5595.43	0.882178																														1.12536	0.17038		0.441526	0.355044
Q9BT43	DNA-directed RNA polymerase III subunit RPC7-like OS=Homo sapiens (Human) OX=9606 GN=POLR3GL PE=1 SV=1	399.6	414.5	266.5	352.2	529.9	342.6	0.568364	360.2	408.233	0.882339																														1.08263	0.114535		0.512074	0.290667
Q8TCZ2	CD99 antigen-like protein 2 OS=Homo sapiens (Human) OX=9606 GN=CD99L2 PE=1 SV=1	1755.7	1751.8	1311.6	1977.7	1920.6	1561.4	0.339615	1606.37	1819.9	0.882668																														1.1533	0.205764		0.057264	1.24212
Q9HBM0	Vezatin OS=Homo sapiens (Human) OX=9606 GN=VEZT PE=1 SV=3	1751.4	1748.9	2108.5	2215.4	1901.8	2236.2	0.199042	1869.6	2117.8	0.882803																														1.02702	0.0384626		0.0432578	1.36394
P52657	Transcription initiation factor IIA subunit 2 OS=Homo sapiens (Human) OX=9606 GN=GTF2A2 PE=1 SV=1	706	613.3	461.6	732.4	775.2	509.2	0.511259	593.633	672.267	0.883033																														1.14508	0.195451		0.238889	0.621804
Q13255	Metabotropic glutamate receptor 1 OS=Homo sapiens (Human) OX=9606 GN=GRM1 PE=1 SV=3	254.2	205.1	171.1	224.5	303.2	186.2	0.548134	210.133	237.967	0.883037																														1.08631	0.119437		0.0784068	1.10565
Q9Y2Q3	Glutathione S-transferase kappa 1 OS=Homo sapiens (Human) OX=9606 GN=GSTK1 PE=1 SV=3	4024.9	3646.4	3684	4285.3	4426.4	4141.9	0.0323717	3785.1	4284.53	0.883433																														1.04827	0.0680054		0.594925	0.225538
Q9Y287	Integral membrane protein 2B OS=Homo sapiens (Human) OX=9606 GN=ITM2B PE=1 SV=1	842.6	644.1	453.1	749.8	884.3	561.2	0.592841	646.6	731.767	0.883615																														1.15434	0.207066		0.103567	0.984781
Q86WR7	Proline and serine-rich protein 2 OS=Homo sapiens (Human) OX=9606 GN=PROSER2 PE=1 SV=2	2352.2	2361.3	2139.7	2582.2	2814.4	2359	0.135497	2284.4	2585.2	0.883645																														1.08492	0.117587		0.598967	0.222597
O94919	Endonuclease domain-containing 1 protein OS=Homo sapiens (Human) OX=9606 GN=ENDOD1 PE=1 SV=2	1063.7	979.7	1029.1	1185.7	1139.9	1151.1	0.0151529	1024.17	1158.9	0.88374																														1.11025	0.150879		0.517076	0.286446
P07311	Acylphosphatase-1 OS=Homo sapiens (Human) OX=9606 GN=ACYP1 PE=1 SV=2	4686	4317.6	3633.9	5465.6	4467.5	4366.8	0.301956	4212.5	4766.63	0.883747																														1.08677	0.120044		0.546539	0.262379
Q8WUI4	Histone deacetylase 7 OS=Homo sapiens (Human) OX=9606 GN=HDAC7 PE=1 SV=2	616.3	674.8	789	662.1	727.3	964.3	0.44638	693.367	784.567	0.883757																														1.1549	0.207763		0.0659813	1.18058
A5A3E0	POTE ankyrin domain family member F OS=Homo sapiens (Human) OX=9606 GN=POTEF PE=1 SV=2	203.6	186.9	176.1	216.9	178.8	245.4	0.329414	188.867	213.7	0.883793																														1.01291	0.018501		0.825918	0.083063
Q9Y692	Glucocorticoid modulatory element-binding protein 1 OS=Homo sapiens (Human) OX=9606 GN=GMEB1 PE=1 SV=2	1069.6	1070.6	921.9	1276	1086.7	1101.7	0.164926	1020.7	1154.8	0.883876																														1.13513	0.182857		0.229024	0.640119
O43852	Calumenin OS=Homo sapiens (Human) OX=9606 GN=CALU PE=1 SV=2	15552.1	15895.4	14263.9	19521.4	17181.9	15011.8	0.260731	15237.1	17238.4	0.883908																														0.961099	-0.0572431		0.76833	0.114452
Q9UEE9	Craniofacial development protein 1 OS=Homo sapiens (Human) OX=9606 GN=CFDP1 PE=1 SV=1	4894.4	5198.8	3538.3	5803.5	5431.6	4186.7	0.446084	4543.83	5140.6	0.883911																														1.06431	0.0899172		0.653964	0.184446
P54709	Sodium/potassium-transporting ATPase subunit beta-3 OS=Homo sapiens (Human) OX=9606 GN=ATP1B3 PE=1 SV=1	6223.7	6380.4	6513.3	8524.8	6170.2	6933	0.350719	6372.47	7209.33	0.883919																														1.07087	0.09878		0.403838	0.393793
Q9NQ50	39S ribosomal protein L40, mitochondrial OS=Homo sapiens (Human) OX=9606 GN=MRPL40 PE=1 SV=1	2733.2	2752.9	2534.5	3214.7	3093.4	2765.7	0.102604	2673.53	3024.6	0.88393																														0.992404	-0.011		0.940056	0.0268462
Q8N5N7	39S ribosomal protein L50, mitochondrial OS=Homo sapiens (Human) OX=9606 GN=MRPL50 PE=1 SV=2	2030.4	1940	1649.1	2233.6	2249.9	1873.9	0.21774	1873.17	2119.13	0.883931																														1.13769	0.18611		0.45905	0.33814
Q641Q2	WASH complex subunit 2A OS=Homo sapiens (Human) OX=9606 GN=WASHC2A PE=1 SV=3	1554.8	1645.5	1406.3	1839.1	1817.7	1554.4	0.159801	1535.53	1737.07	0.883981																														1.07552	0.105035		0.227224	0.643546
P46095	G-protein coupled receptor 6 OS=Homo sapiens (Human) OX=9606 GN=GPR6 PE=1 SV=1	454.7	474.1	532	494.5	538.1	619.9	0.228096	486.933	550.833	0.883994																														1.13588	0.183805		0.268914	0.570387
Q9BWW4	Single-stranded DNA-binding protein 3 OS=Homo sapiens (Human) OX=9606 GN=SSBP3 PE=1 SV=1	425	346	224.1	425.7	433.8	266.1	0.615511	331.7	375.2	0.884062																														1.07343	0.102231		0.48529	0.313999
Q96EY4	Translation machinery-associated protein 16 OS=Homo sapiens (Human) OX=9606 GN=TMA16 PE=1 SV=2	799	787.9	606.5	898.1	869.6	713.1	0.322428	731.133	826.933	0.88415																														1.13122	0.177882		0.555464	0.255344
Q9BT09	Protein canopy homolog 3 OS=Homo sapiens (Human) OX=9606 GN=CNPY3 PE=1 SV=1	4555.6	4337.8	3723.6	5462.7	4551.4	4254.6	0.287747	4205.67	4756.23	0.884243																														1.10821	0.148231		0.120516	0.918955
Q96GX2	Ataxin-7-like protein 3B OS=Homo sapiens (Human) OX=9606 GN=ATXN7L3B PE=1 SV=2	129.5	110.9	138.6	136	140.3	152.3	0.172546	126.333	142.867	0.884274																														1.10437	0.14323		0.174631	0.757879
Q7Z434	Mitochondrial antiviral-signaling protein OS=Homo sapiens (Human) OX=9606 GN=MAVS PE=1 SV=2	3335.4	3514.9	2894.1	3730.2	4068.9	3220.1	0.245143	3248.13	3673.07	0.884311																														1.07548	0.104982		0.00192274	2.71608
Q5VWG9	Transcription initiation factor TFIID subunit 3 OS=Homo sapiens (Human) OX=9606 GN=TAF3 PE=1 SV=1	386	450.2	349.7	453.9	476.1	410.8	0.226113	395.3	446.933	0.884472																														1.25564	0.328428		0.0191687	1.71741
O94766	Galactosylgalactosylxylosylprotein 3-beta-glucuronosyltransferase 3 OS=Homo sapiens (Human) OX=9606 GN=B3GAT3 PE=1 SV=2	75.6	68.5	91	93.4	85.8	86.6	0.259595	78.3667	88.6	0.8845																														1.1049	0.143917		0.053807	1.26916
Q8N5M9	Protein jagunal homolog 1 OS=Homo sapiens (Human) OX=9606 GN=JAGN1 PE=1 SV=1	859.2	853.4	759.1	860.4	991.9	942	0.100797	823.9	931.433	0.884551																														1.13463	0.182216		0.0527425	1.27784
Q96FF9	Sororin OS=Homo sapiens (Human) OX=9606 GN=CDCA5 PE=1 SV=1	2758.8	2880	2440	3246.7	3161.4	2725	0.169599	2692.93	3044.37	0.884563																														1.09421	0.129893		0.0720667	1.14227
Q96FH0	BLOC-1-related complex subunit 8 OS=Homo sapiens (Human) OX=9606 GN=BORCS8 PE=1 SV=1	424.1	392.4	281.6	411.5	519.5	310.3	0.55877	366.033	413.767	0.884637																														1.04845	0.068254		0.728979	0.137285
Q7Z3K6	Mesoderm induction early response protein 3 OS=Homo sapiens (Human) OX=9606 GN=MIER3 PE=1 SV=2	311.7	286.2	291.3	360	344.9	300.2	0.151996	296.4	335.033	0.884688																														1.05775	0.0810052		0.659722	0.180639
Q08043	Alpha-actinin-3 OS=Homo sapiens (Human) OX=9606 GN=ACTN3 PE=1 SV=2	954.8	1001.1	687.4	1088.3	1149.1	750.2	0.509823	881.1	995.867	0.884757																														1.15626	0.209472		0.22325	0.651209
Q9P016	Thymocyte nuclear protein 1 OS=Homo sapiens (Human) OX=9606 GN=THYN1 PE=1 SV=1	4924.4	4870.4	3965	5406	5594.5	4550.7	0.25277	4586.6	5183.73	0.884806																														0.984632	-0.022343		0.950754	0.0219317
Q96FS4	Signal-induced proliferation-associated protein 1 OS=Homo sapiens (Human) OX=9606 GN=SIPA1 PE=1 SV=1	300.3	376.1	358.2	321	400.6	447.4	0.370937	344.867	389.667	0.88503																														1.13503	0.182727		0.302258	0.519622
O75792	Ribonuclease H2 subunit A OS=Homo sapiens (Human) OX=9606 GN=RNASEH2A PE=1 SV=2	3297.5	3458.9	3268.3	3832.4	3887.3	3606.3	0.0181572	3341.57	3775.33	0.885105																														1.0239	0.0340731		0.776262	0.109992
Q9NZ53	Podocalyxin-like protein 2 OS=Homo sapiens (Human) OX=9606 GN=PODXL2 PE=1 SV=1	157.8	161.7	162.1	176.5	196.8	170.8	0.114448	160.533	181.367	0.885131																														1.08327	0.11539		0.0869453	1.06075
Q12904	Aminoacyl tRNA synthase complex-interacting multifunctional protein 1 OS=Homo sapiens (Human) OX=9606 GN=AIMP1 PE=1 SV=2	9955.6	10438	8164.2	11135	11655.4	9470.4	0.266087	9519.27	10753.6	0.885217																														1.03547	0.0502922		0.769931	0.113548
Q07866	Kinesin light chain 1 OS=Homo sapiens (Human) OX=9606 GN=KLC1 PE=1 SV=2	10193.2	10279.5	7964.7	11565.5	11217.7	9339.5	0.297662	9479.13	10707.6	0.885274																														1.01442	0.0206528		0.856218	0.0674155
P49914	5-formyltetrahydrofolate cyclo-ligase OS=Homo sapiens (Human) OX=9606 GN=MTHFS PE=1 SV=2	841.2	819.7	841.7	905.5	963.2	958.2	0.0173666	834.2	942.3	0.885281																														1.06383	0.0892686		0.719234	0.14313
Q9H081	Protein MIS12 homolog OS=Homo sapiens (Human) OX=9606 GN=MIS12 PE=1 SV=1	536.7	477.1	347.4	525.7	606.2	405.6	0.507111	453.733	512.5	0.885333																														1.08524	0.118015		0.511161	0.291442
Q96BR5	Cytochrome c oxidase assembly factor 7 OS=Homo sapiens (Human) OX=9606 GN=COA7 PE=1 SV=2	6917.5	7300.7	6351.6	8716	7245.5	7266.1	0.206772	6856.6	7742.53	0.885576																														0.951104	-0.0723251		0.315303	0.501272
Q9HCN8	Stromal cell-derived factor 2-like protein 1 OS=Homo sapiens (Human) OX=9606 GN=SDF2L1 PE=1 SV=2	1696.4	1842	1568.4	2128.1	1904.9	1733.4	0.197413	1702.27	1922.13	0.885613																														1.13086	0.17742		0.473713	0.324485
Q9Y5Z4	Heme-binding protein 2 OS=Homo sapiens (Human) OX=9606 GN=HEBP2 PE=1 SV=1	1367.4	1362.8	1253	1659.3	1505.5	1332.4	0.203522	1327.73	1499.07	0.885707																														1.17478	0.232391		0.127826	0.893382
P53365	Arfaptin-2 OS=Homo sapiens (Human) OX=9606 GN=ARFIP2 PE=1 SV=1	2021.6	1955.5	1419.9	2026.4	2418.2	1648.4	0.473347	1799	2031	0.885771																														1.2221	0.289357		0.0820627	1.08585
Q8TED1	Probable glutathione peroxidase 8 OS=Homo sapiens (Human) OX=9606 GN=GPX8 PE=1 SV=2	2709.4	2584.2	2648.7	3007.8	3034.6	2923.6	0.00232787	2647.43	2988.67	0.885824																														0.972164	-0.0407285		0.860261	0.0653697
P17900	Ganglioside GM2 activator OS=Homo sapiens (Human) OX=9606 GN=GM2A PE=1 SV=4	1070.2	986	896.2	1362.7	1026.1	943.6	0.434726	984.133	1110.8	0.885968																														1.12924	0.175354		0.143778	0.842306
Q9NYD6	Homeobox protein Hox-C10 OS=Homo sapiens (Human) OX=9606 GN=HOXC10 PE=1 SV=2	698.8	637.1	558.9	743.8	733.8	661	0.178849	631.6	712.867	0.886																														1.20155	0.264902		0.481063	0.317798
Q5VT66	Mitochondrial amidoxime-reducing component 1 OS=Homo sapiens (Human) OX=9606 GN=MTARC1 PE=1 SV=1	640.9	649.1	760.3	673.3	756.3	884.1	0.303436	683.433	771.233	0.886156																														1.02608	0.0371365		0.811673	0.090619
O75312	Zinc finger protein ZPR1 OS=Homo sapiens (Human) OX=9606 GN=ZPR1 PE=1 SV=1	3353.1	3415.6	2883.1	4069.8	3617.8	3203.2	0.251964	3217.27	3630.27	0.886234																														1.14696	0.197819		0.249065	0.603688
Q9HAS0	Protein Njmu-R1 OS=Homo sapiens (Human) OX=9606 GN=C17orf75 PE=1 SV=2	2191.3	2054.8	1775.8	2209.2	2428.4	2156.4	0.166426	2007.3	2264.67	0.886356																														1.01215	0.0174241		0.863609	0.063683
Q96C19	EF-hand domain-containing protein D2 OS=Homo sapiens (Human) OX=9606 GN=EFHD2 PE=1 SV=1	13884.4	14510.8	11073	17377.2	14450.7	12698.5	0.387216	13156.1	14842.1	0.8864																														1.13027	0.176669		0.488089	0.311501
Q96CP2	FLYWCH family member 2 OS=Homo sapiens (Human) OX=9606 GN=FLYWCH2 PE=1 SV=1	1596.9	1575.3	888.4	1659.2	1861.1	1059.6	0.632386	1353.53	1526.63	0.886613																														1.11766	0.160483		0.274314	0.561752
Q9NU22	Midasin OS=Homo sapiens (Human) OX=9606 GN=MDN1 PE=1 SV=2	957.8	1055.6	1150.4	1150.1	1258.1	1159.8	0.122264	1054.6	1189.33	0.886715																														1.10542	0.144594		0.42342	0.373228
P62258	14-3-3 protein epsilon OS=Homo sapiens (Human) OX=9606 GN=YWHAE PE=1 SV=1	24618.2	23113.3	18394.6	27214.6	26378.3	20946.2	0.360258	22042	24846.4	0.887133																														1.06154	0.08616		0.741131	0.130105
Q6IBW4	Condensin-2 complex subunit H2 OS=Homo sapiens (Human) OX=9606 GN=NCAPH2 PE=1 SV=1	454.2	363.6	250.4	456.1	456.2	291.8	0.603715	356.067	401.367	0.887136																														1.11282	0.154225		0.70645	0.150919
Q9P0W2	SWI/SNF-related matrix-associated actin-dependent regulator of chromatin subfamily E member 1-related OS=Homo sapiens (Human) OX=9606 GN=HMG20B PE=1 SV=1	2747.7	2712.2	2552.2	3205.8	3134.8	2690.4	0.159166	2670.7	3010.33	0.887177																														1.1137	0.155365		0.0892664	1.04931
P30040	Endoplasmic reticulum resident protein 29 OS=Homo sapiens (Human) OX=9606 GN=ERP29 PE=1 SV=4	10648.5	9756.2	9162.9	12254.9	11290.7	9781.5	0.224827	9855.87	11109	0.887194																														1.08233	0.114135		0.173331	0.761124
Q01664	Transcription factor AP-4 OS=Homo sapiens (Human) OX=9606 GN=TFAP4 PE=1 SV=2	887.6	901.6	747.9	959	989.8	910.8	0.146736	845.7	953.2	0.887222																														1.10467	0.143609		0.344947	0.462248
Q04917	14-3-3 protein eta OS=Homo sapiens (Human) OX=9606 GN=YWHAH PE=1 SV=4	11067.1	9846.8	8758.6	13000.3	10338.4	10100.7	0.339802	9890.83	11146.5	0.887351																														1.12822	0.174043		0.296938	0.527334
P30046	D-dopachrome decarboxylase OS=Homo sapiens (Human) OX=9606 GN=DDT PE=1 SV=3	4118.9	4145.2	4078.8	6298.7	3017.5	4593	0.636957	4114.3	4636.4	0.887391																														1.21164	0.27696		0.126187	0.898986
O43674	NADH dehydrogenase [ubiquinone] 1 beta subcomplex subunit 5, mitochondrial OS=Homo sapiens (Human) OX=9606 GN=NDUFB5 PE=1 SV=1	2035	1811	1949.4	2215	2075.9	2239.2	0.0446875	1931.8	2176.7	0.88749																														1.11662	0.159141		0.416976	0.379889
Q6FI81	Anamorsin OS=Homo sapiens (Human) OX=9606 GN=CIAPIN1 PE=1 SV=2	8700	8941.1	8016.2	10392	9347.9	9169.9	0.0891687	8552.43	9636.6	0.887495																														1.00763	0.0109694		0.885473	0.0528249
Q12979	Active breakpoint cluster region-related protein OS=Homo sapiens (Human) OX=9606 GN=ABR PE=1 SV=2	111.3	99.7	115.7	112.2	113.3	142.6	0.30343	108.9	122.7	0.887531																														0.982912	-0.0248658		0.76123	0.118484
Q96GD0	Pyridoxal phosphate phosphatase OS=Homo sapiens (Human) OX=9606 GN=PDXP PE=1 SV=2	973.5	1075.8	998.7	1312.7	1026.1	1095.2	0.271787	1016	1144.67	0.887595																														1.0162	0.023187		0.867111	0.0619252
Q7L7X3	Serine/threonine-protein kinase TAO1 OS=Homo sapiens (Human) OX=9606 GN=TAOK1 PE=1 SV=1	1244.7	1246.1	1452.5	1338.8	1465.4	1638.1	0.211389	1314.43	1480.77	0.887671																														1.18203	0.241264		0.175303	0.756211
O75718	Cartilage-associated protein OS=Homo sapiens (Human) OX=9606 GN=CRTAP PE=1 SV=1	4572.2	4587.2	4777.5	5663.5	5067.7	4968.7	0.103098	4645.63	5233.3	0.887706																														1.0078	0.0112066		0.963317	0.0162306
Q9UJU6	Drebrin-like protein OS=Homo sapiens (Human) OX=9606 GN=DBNL PE=1 SV=1	7223.9	7814.1	7045.7	8160.1	8774.5	7941.3	0.0526605	7361.23	8291.97	0.887755																														1.13711	0.18537		0.449744	0.347035
Q96RL1	BRCA1-A complex subunit RAP80 OS=Homo sapiens (Human) OX=9606 GN=UIMC1 PE=1 SV=2	1129.5	1125.4	1250	1372	1213.1	1362.1	0.0915096	1168.3	1315.73	0.887946																														1.1048	0.143788		0.0859806	1.0656
Q9NY12	H/ACA ribonucleoprotein complex subunit 1 OS=Homo sapiens (Human) OX=9606 GN=GAR1 PE=1 SV=1	5755	5402.5	4087.3	6794.1	5926.4	4447.6	0.497172	5081.6	5722.7	0.887972																														1.13205	0.178933		0.242977	0.614434
Q96AY3	Peptidyl-prolyl cis-trans isomerase FKBP10 OS=Homo sapiens (Human) OX=9606 GN=FKBP10 PE=1 SV=1	8518.7	8913.3	7363	10098	9754.7	8069.7	0.258093	8265	9307.47	0.887997																														1.14958	0.201106		0.0742036	1.12957
Q96G46	tRNA-dihydrouridine(47) synthase [NAD(P)(+)]-like OS=Homo sapiens (Human) OX=9606 GN=DUS3L PE=1 SV=2	854.7	922.2	993.4	953.9	1032	1133.8	0.155665	923.433	1039.9	0.888002																														1.05628	0.0789956		0.442619	0.35397
O43399	Tumor protein D54 OS=Homo sapiens (Human) OX=9606 GN=TPD52L2 PE=1 SV=2	8017.5	8143.3	6333.3	9236.3	9302.9	6791.1	0.40841	7498.03	8443.43	0.888031																														1.18734	0.247729		0.249752	0.602492
Q9UBM7	7-dehydrocholesterol reductase OS=Homo sapiens (Human) OX=9606 GN=DHCR7 PE=1 SV=1	686.4	688.2	759.6	902.3	798.2	702.4	0.25788	711.4	800.967	0.888177																														1.04062	0.0574471		0.297772	0.526117
O15400	Syntaxin-7 OS=Homo sapiens (Human) OX=9606 GN=STX7 PE=1 SV=4	947.9	835.6	962.9	941.9	1040.1	1110.1	0.144918	915.467	1030.7	0.888199																														1.13874	0.187439		0.347768	0.458711
Q96EK6	Glucosamine 6-phosphate N-acetyltransferase OS=Homo sapiens (Human) OX=9606 GN=GNPNAT1 PE=1 SV=1	2461.7	2508.9	2577.5	2764.9	2780.9	2952	0.0172787	2516.03	2832.6	0.888242																														1.04619	0.0651516		0.496218	0.304327
Q96A26	Protein FAM162A OS=Homo sapiens (Human) OX=9606 GN=FAM162A PE=1 SV=2	1870.1	1923.9	1450	2193	2207.6	1502.4	0.478791	1748	1967.67	0.888362																														1.16566	0.221148		0.072596	1.13909
P55854	Small ubiquitin-related modifier 3 OS=Homo sapiens (Human) OX=9606 GN=SUMO3 PE=1 SV=2	529.7	488.5	466.7	607.7	560	503.8	0.16684	494.967	557.167	0.888364																														1.09764	0.13441		0.205497	0.687194
Q06587	E3 ubiquitin-protein ligase RING1 OS=Homo sapiens (Human) OX=9606 GN=RING1 PE=1 SV=2	102.5	104.4	122.5	111.1	120.9	138.7	0.255479	109.8	123.567	0.888589																														1.49497	0.580113		0.0216785	1.66397
Q9GZT3	SRA stem-loop-interacting RNA-binding protein, mitochondrial OS=Homo sapiens (Human) OX=9606 GN=SLIRP PE=1 SV=1	2146.6	2026.5	1627.7	2329.7	2415.8	1782.6	0.394551	1933.6	2176.03	0.888589																														1.00693	0.00996571		0.953984	0.0204588
Q6NW29	RWD domain-containing protein 4 OS=Homo sapiens (Human) OX=9606 GN=RWDD4 PE=1 SV=3	1002.5	1124.5	1065.8	1361.7	1129.2	1101.7	0.243358	1064.27	1197.53	0.888716																														1.01591	0.0227737		0.708898	0.149416
Q6N043	Zinc finger protein 280D OS=Homo sapiens (Human) OX=9606 GN=ZNF280D PE=1 SV=3	213.5	202	224.8	221.6	232.3	266.5	0.177573	213.433	240.133	0.888812																														1.05697	0.0799276		0.489268	0.310454
P30049	ATP synthase subunit delta, mitochondrial OS=Homo sapiens (Human) OX=9606 GN=ATP5F1D PE=1 SV=2	2213.5	2221.3	1712.6	2494	2549.7	1872.3	0.406833	2049.13	2305.33	0.888866																														1.13817	0.186714		0.140068	0.853661
P42773	Cyclin-dependent kinase 4 inhibitor C OS=Homo sapiens (Human) OX=9606 GN=CDKN2C PE=1 SV=1	1218.8	1105.5	949.8	1362.7	1350.4	970.3	0.426217	1091.37	1227.8	0.88888																														1.07076	0.0986414		0.665103	0.177111
Q6UW02	Cytochrome P450 20A1 OS=Homo sapiens (Human) OX=9606 GN=CYP20A1 PE=1 SV=1	1038.1	904.6	809.9	1038.3	1079.9	978.5	0.219198	917.533	1032.23	0.888882																														1.08598	0.119		0.431423	0.365096
Q13488	V-type proton ATPase 116 kDa subunit a3 OS=Homo sapiens (Human) OX=9606 GN=TCIRG1 PE=1 SV=3	748.5	740.6	777.5	832.2	831.9	885.8	0.0163879	755.533	849.967	0.888898																														1.10148	0.139446		0.0261076	1.58323
Q9Y224	RNA transcription, translation and transport factor protein OS=Homo sapiens (Human) OX=9606 GN=RTRAF PE=1 SV=1	8066.4	7103	5536.9	8782.8	8543.7	5966.5	0.501671	6902.1	7764.33	0.888949																														1.06417	0.0897221		0.528117	0.27727
Q99590	Protein SCAF11 OS=Homo sapiens (Human) OX=9606 GN=SCAF11 PE=1 SV=2	12745.8	13700.4	10055.5	16289.8	13189.1	11581.4	0.439234	12167.2	13686.8	0.888978																														1.02402	0.0342451		0.761982	0.118055
Q9NSI2	Protein FAM207A OS=Homo sapiens (Human) OX=9606 GN=FAM207A PE=1 SV=2	2517.4	2645.4	2150.3	2641.9	3076	2506.5	0.253201	2437.7	2741.47	0.889196																														0.983032	-0.0246891		0.914739	0.0387026
Q03013	Glutathione S-transferase Mu 4 OS=Homo sapiens (Human) OX=9606 GN=GSTM4 PE=1 SV=3	369.9	305.3	309.2	361.5	384.3	361.2	0.180833	328.133	369	0.88925																														1.02949	0.041935		0.654659	0.183985
P84243	Histone H3.3 OS=Homo sapiens (Human) OX=9606 GN=H3-3A PE=1 SV=2	1241.7	1351.9	1796.5	1383.5	1480.5	2072.7	0.544524	1463.37	1645.57	0.889278																														0.994705	-0.00765876		0.973608	0.0116157
Q9P2W1	Homologous-pairing protein 2 homolog OS=Homo sapiens (Human) OX=9606 GN=PSMC3IP PE=1 SV=1	1358.7	1345.6	1139.6	1583	1446.1	1293	0.221963	1281.3	1440.7	0.889359																														1.05794	0.0812511		0.676396	0.169799
Q9BSL1	Ubiquitin-associated domain-containing protein 1 OS=Homo sapiens (Human) OX=9606 GN=UBAC1 PE=1 SV=1	2072.1	1738.5	1364.3	2068.9	2158.4	1590.5	0.472612	1724.97	1939.27	0.889494																														1.05578	0.0783104		0.341041	0.467193
O14777	Kinetochore protein NDC80 homolog OS=Homo sapiens (Human) OX=9606 GN=NDC80 PE=1 SV=1	8565.7	9491.4	7462.6	10832.6	9095.5	8761.7	0.291563	8506.57	9563.27	0.889504																														1.06073	0.0850547		0.645541	0.190076
Q9NRX5	Serine incorporator 1 OS=Homo sapiens (Human) OX=9606 GN=SERINC1 PE=1 SV=1	920.8	768.2	596.1	921.3	952.8	694.7	0.489362	761.7	856.267	0.889559																														1.07841	0.108912		0.389049	0.409996
Q16643	Drebrin OS=Homo sapiens (Human) OX=9606 GN=DBN1 PE=1 SV=4	9644	9968.3	9247.3	11169.3	11057.9	10214.3	0.0369615	9619.87	10813.8	0.889589																														1.14968	0.201227		0.2641	0.578232
Q13813	Spectrin alpha chain, non-erythrocytic 1 OS=Homo sapiens (Human) OX=9606 GN=SPTAN1 PE=1 SV=3	103746	101657	82265.7	119764	109503	94061.9	0.306092	95889.7	107776	0.889711																														0.97193	-0.0410759		0.748882	0.125587
Q9NWB6	Arginine and glutamate-rich protein 1 OS=Homo sapiens (Human) OX=9606 GN=ARGLU1 PE=1 SV=1	4004.8	3531	2412.7	4765.8	3440.9	2974	0.596738	3316.17	3726.9	0.889792																														1.15616	0.209347		0.196706	0.706182
Q9UHY7	Enolase-phosphatase E1 OS=Homo sapiens (Human) OX=9606 GN=ENOPH1 PE=1 SV=1	513.2	506.2	718.4	597.3	539.3	816.4	0.548954	579.267	651	0.889811																														1.17872	0.237216		0.107822	0.967294
P53814	Smoothelin OS=Homo sapiens (Human) OX=9606 GN=SMTN PE=1 SV=7	967.1	1065.4	876.4	1067.7	1198.6	1002.6	0.205312	969.633	1089.63	0.889871																														1.1036	0.142215		0.494403	0.305919
P36941	Tumor necrosis factor receptor superfamily member 3 OS=Homo sapiens (Human) OX=9606 GN=LTBR PE=1 SV=1	345	322	296.3	333.7	414.6	333.8	0.283285	321.1	360.7	0.890213																														0.998158	-0.00266005		0.980647	0.00848746
Q08722	Leukocyte surface antigen CD47 OS=Homo sapiens (Human) OX=9606 GN=CD47 PE=1 SV=1	2243	2231.5	1852.1	2508.6	2537.9	2058	0.269899	2108.87	2368.17	0.890506																														1.05884	0.0824877		0.801053	0.0963387
Q5SRE5	Nucleoporin NUP188 homolog OS=Homo sapiens (Human) OX=9606 GN=NUP188 PE=1 SV=1	1500.6	1450.8	1628.4	1638.6	1873.9	1630.3	0.132369	1526.6	1714.27	0.890527																														1.13527	0.183032		0.0177201	1.75153
Q02241	Kinesin-like protein KIF23 OS=Homo sapiens (Human) OX=9606 GN=KIF23 PE=1 SV=3	2594.6	2642.4	4335.1	2923.1	3097.4	4727.5	0.654156	3190.7	3582.67	0.890594																														1.14721	0.198134		0.153865	0.812861
O75157	TSC22 domain family protein 2 OS=Homo sapiens (Human) OX=9606 GN=TSC22D2 PE=1 SV=3	851.3	786.2	778.2	1304.4	567.1	840.3	0.692222	805.233	903.933	0.890811																														1.0349	0.0494891		0.665849	0.176624
Q13405	39S ribosomal protein L49, mitochondrial OS=Homo sapiens (Human) OX=9606 GN=MRPL49 PE=1 SV=1	2919.3	2677.2	2345.3	3073.9	3233.9	2607.2	0.266836	2647.27	2971.67	0.890836																														1.10528	0.144416		0.0384416	1.4152
O60443	Gasdermin-E OS=Homo sapiens (Human) OX=9606 GN=GSDME PE=1 SV=2	3889.5	3269.9	4029.1	4126.5	3720.2	4712.7	0.287872	3729.5	4186.47	0.890847																														1.14331	0.193221		0.027618	1.55881
A2RRP1	Neuroblastoma-amplified sequence OS=Homo sapiens (Human) OX=9606 GN=NBAS PE=1 SV=2	262.2	260.5	279.6	279.1	358.7	262.8	0.384285	267.433	300.2	0.890851																														1.12091	0.164677		0.241159	0.617697
Q9BYC8	39S ribosomal protein L32, mitochondrial OS=Homo sapiens (Human) OX=9606 GN=MRPL32 PE=1 SV=1	1317.9	1149.4	1090.5	1356.7	1409.7	1227.3	0.174021	1185.93	1331.23	0.890853																														1.13274	0.179814		0.0115773	1.93639
Q9H3Q1	Cdc42 effector protein 4 OS=Homo sapiens (Human) OX=9606 GN=CDC42EP4 PE=1 SV=1	2271	2353.7	1810	2494.2	2558.3	2170.4	0.280876	2144.9	2407.63	0.890875																														1.01963	0.0280415		0.928689	0.0321295
Q96C01	Protein FAM136A OS=Homo sapiens (Human) OX=9606 GN=FAM136A PE=1 SV=1	2056.2	1938.3	1557.9	2458	1981.3	1793.1	0.416756	1850.8	2077.47	0.890893																														1.08801	0.121688		0.378443	0.422
Q15642	Cdc42-interacting protein 4 OS=Homo sapiens (Human) OX=9606 GN=TRIP10 PE=1 SV=3	5197.7	5235.8	4334.2	6312.6	5181.1	5081.6	0.29332	4922.57	5525.1	0.890946																														1.07171	0.0999093		0.456349	0.340703
P61218	DNA-directed RNA polymerases I, II, and III subunit RPABC2 OS=Homo sapiens (Human) OX=9606 GN=POLR2F PE=1 SV=1	552.7	551.1	534.5	779.8	515.4	543.6	0.509122	546.1	612.933	0.890961																														1.0796	0.1105		0.571638	0.242879
P09429	High mobility group protein B1 OS=Homo sapiens (Human) OX=9606 GN=HMGB1 PE=1 SV=3	9083	10841.2	8459	11870.2	10645.4	9339.1	0.320472	9461.07	10618.2	0.891021																														1.16386	0.218912		0.439366	0.357173
O75128	Protein cordon-bleu OS=Homo sapiens (Human) OX=9606 GN=COBL PE=1 SV=2	1725.2	1855.6	1899.2	1745	2185.4	2219.8	0.278782	1826.67	2050.07	0.891028																														1.14871	0.200017		0.0714203	1.14618
Q13445	Transmembrane emp24 domain-containing protein 1 OS=Homo sapiens (Human) OX=9606 GN=TMED1 PE=1 SV=1	2425.4	2324.4	2126.6	2679.4	2714.5	2323.3	0.148536	2292.13	2572.4	0.891049																														1.15289	0.205255		0.306169	0.514039
P06454	Prothymosin alpha OS=Homo sapiens (Human) OX=9606 GN=PTMA PE=1 SV=2	8737	8579.6	5151.7	9699.4	9523.1	5992.5	0.614971	7489.43	8405	0.891069																														1.26773	0.342243		0.026659	1.57416
P52655	Transcription initiation factor IIA subunit 1 OS=Homo sapiens (Human) OX=9606 GN=GTF2A1 PE=1 SV=1	933.3	897.1	879.8	1179.7	936	925.8	0.313663	903.4	1013.83	0.891073																														1.08231	0.11412		0.736961	0.132555
O75030	Microphthalmia-associated transcription factor OS=Homo sapiens (Human) OX=9606 GN=MITF PE=1 SV=2	817.1	806.3	715.3	900.9	954.3	769.2	0.225876	779.567	874.8	0.891137																														0.999896	-0.000150245		0.998747	0.000544427
O00559	Receptor-binding cancer antigen expressed on SiSo cells OS=Homo sapiens (Human) OX=9606 GN=EBAG9 PE=1 SV=1	839.3	874.4	800.5	984.3	936.5	900.5	0.0347209	838.067	940.433	0.891149																														1.11914	0.162391		0.372512	0.42886
Q96P70	Importin-9 OS=Homo sapiens (Human) OX=9606 GN=IPO9 PE=1 SV=3	5848.5	5712.8	6465.2	5802.3	6563.5	7861.6	0.34939	6008.83	6742.47	0.891192																														0.937948	-0.0924205		0.655656	0.183324
P31949	Protein S100-A11 OS=Homo sapiens (Human) OX=9606 GN=S100A11 PE=1 SV=2	7451.5	6058.4	4858.4	8774.4	6563.2	5271.5	0.590133	6122.77	6869.7	0.891271																														1.0879	0.121548		0.452422	0.344457
P17301	Integrin alpha-2 OS=Homo sapiens (Human) OX=9606 GN=ITGA2 PE=1 SV=1	1479.3	1505.3	1183.8	1571.4	1703.1	1402.2	0.279436	1389.47	1558.9	0.891312																														1.05748	0.0806356		0.302867	0.518749
Q02818	Nucleobindin-1 OS=Homo sapiens (Human) OX=9606 GN=NUCB1 PE=1 SV=4	10340.1	10600.5	9304.3	11820.8	12224.9	9886.4	0.229266	10081.6	11310.7	0.891336																														1.05257	0.0739138		0.690555	0.160802
Q92481	Transcription factor AP-2-beta OS=Homo sapiens (Human) OX=9606 GN=TFAP2B PE=1 SV=2	1736.9	1718.9	1405.2	1767.4	2030.6	1655.6	0.270974	1620.33	1817.87	0.891338																														1.06538	0.0913683		0.517397	0.286176
Q93062	RNA-binding protein with multiple splicing OS=Homo sapiens (Human) OX=9606 GN=RBPMS PE=1 SV=1	1786.8	1752	1380.1	1920.2	1951.8	1644.9	0.292374	1639.63	1838.97	0.891606																														1.05492	0.0771324		0.619231	0.208147
Q8TB96	T-cell immunomodulatory protein OS=Homo sapiens (Human) OX=9606 GN=ITFG1 PE=1 SV=1	1888.5	1877.2	1318.1	1881.2	2179.2	1641.1	0.448305	1694.6	1900.5	0.89166																														1.05361	0.0753397		0.653787	0.184564
Q12974	Protein tyrosine phosphatase type IVA 2 OS=Homo sapiens (Human) OX=9606 GN=PTP4A2 PE=1 SV=1	2025.3	1919.2	1746.4	2084.7	2349	1948.4	0.191089	1896.97	2127.37	0.891697																														0.997547	-0.00354299		0.981418	0.0081458
Q13404	Ubiquitin-conjugating enzyme E2 variant 1 OS=Homo sapiens (Human) OX=9606 GN=UBE2V1 PE=1 SV=2	200.7	192.8	203.3	215.3	233	220.9	0.024335	198.933	223.067	0.891811																														1.02785	0.0396277		0.886263	0.0524376
Q9BQE3	Tubulin alpha-1C chain OS=Homo sapiens (Human) OX=9606 GN=TUBA1C PE=1 SV=1	1095.8	1116	1226.5	1223.4	1300.6	1331.2	0.0580812	1146.1	1285.07	0.89186																														1.11419	0.155999		0.0721482	1.14177
Q9UBV8	Peflin OS=Homo sapiens (Human) OX=9606 GN=PEF1 PE=1 SV=1	2257.9	1991.3	1516.3	2621.3	2087.7	1755.4	0.523105	1921.83	2154.8	0.891885																														1.04129	0.0583715		0.748535	0.125788
O43765	Small glutamine-rich tetratricopeptide repeat-containing protein alpha OS=Homo sapiens (Human) OX=9606 GN=SGTA PE=1 SV=1	9818.8	9588.2	7773.6	12247.7	9455.5	8769.9	0.437436	9060.2	10157.7	0.891954																														1.06138	0.0859399		0.0681241	1.1667
Q9P003	Protein cornichon homolog 4 OS=Homo sapiens (Human) OX=9606 GN=CNIH4 PE=1 SV=1	135.4	129	143.5	147.7	149.4	160.2	0.0457336	135.967	152.433	0.891975																														1.21299	0.278572		0.265311	0.576245
Q8NFD5	AT-rich interactive domain-containing protein 1B OS=Homo sapiens (Human) OX=9606 GN=ARID1B PE=1 SV=2	305.7	284	271.7	260.3	348.5	356.9	0.379501	287.133	321.9	0.891995																														0.999014	-0.00142319		0.985718	0.00624711
O75607	Nucleoplasmin-3 OS=Homo sapiens (Human) OX=9606 GN=NPM3 PE=1 SV=3	968.7	1034.2	947	960.4	1176.6	1169.6	0.229985	983.3	1102.2	0.892125																														1.08501	0.117711		0.510808	0.291742
Q15435	Protein phosphatase 1 regulatory subunit 7 OS=Homo sapiens (Human) OX=9606 GN=PPP1R7 PE=1 SV=1	3725	3543.9	2916.1	3940.7	4151	3323.4	0.305126	3395	3805.03	0.892239																														1.09104	0.125704		0.624281	0.20462
P02786	Transferrin receptor protein 1 OS=Homo sapiens (Human) OX=9606 GN=TFRC PE=1 SV=2	21718.6	23636	20089.1	23028.3	25816.5	24498.9	0.117407	21814.6	24447.9	0.892288																														1.06588	0.0920407		0.499684	0.301305
P60660	Myosin light polypeptide 6 OS=Homo sapiens (Human) OX=9606 GN=MYL6 PE=1 SV=2	12016.4	11988.7	9691.7	14464.9	12932.1	10364.6	0.403338	11232.3	12587.2	0.892356																														0.967845	-0.0471527		0.876212	0.0573908
Q09666	Neuroblast differentiation-associated protein AHNAK OS=Homo sapiens (Human) OX=9606 GN=AHNAK PE=1 SV=2	197047	219048	175379	234649	229916	198186	0.236027	197158	220917	0.892452																														1.05875	0.0823629		0.38467	0.414912
Q8TCD5	5'(3')-deoxyribonucleotidase, cytosolic type OS=Homo sapiens (Human) OX=9606 GN=NT5C PE=1 SV=2	519.7	465.8	499.3	569.8	524.4	569.4	0.0521204	494.933	554.533	0.892522																														1.10598	0.145326		0.300397	0.522304
Q6P2E9	Enhancer of mRNA-decapping protein 4 OS=Homo sapiens (Human) OX=9606 GN=EDC4 PE=1 SV=1	2877.4	2961.8	2761	2944.2	3393.8	3297.4	0.112418	2866.73	3211.8	0.892563																														1.11734	0.160073		0.0446123	1.35055
P60983	Glia maturation factor beta OS=Homo sapiens (Human) OX=9606 GN=GMFB PE=1 SV=2	2665.8	2381.7	2166	2969.8	2803	2308.6	0.309878	2404.5	2693.8	0.892605																														1.01991	0.0284438		0.537926	0.269277
O94923	D-glucuronyl C5-epimerase OS=Homo sapiens (Human) OX=9606 GN=GLCE PE=1 SV=3	1057.8	1032.1	1201.1	1188.9	1141.1	1356.8	0.194256	1097	1228.93	0.892644																														1.03524	0.049972		0.780258	0.107762
O60831	PRA1 family protein 2 OS=Homo sapiens (Human) OX=9606 GN=PRAF2 PE=1 SV=1	1827	1684.2	1388.2	2076.9	1802.3	1608.8	0.354475	1633.13	1829.33	0.892748																														1.096	0.132251		0.0869089	1.06094
O94903	Pyridoxal phosphate homeostasis protein OS=Homo sapiens (Human) OX=9606 GN=PLPBP PE=1 SV=1	3129.4	3274.5	3029.9	3384.8	3730.1	3452.2	0.0487879	3144.6	3522.37	0.892752																														1.11584	0.15813		0.276384	0.558487
P00751	Complement factor B OS=Homo sapiens (Human) OX=9606 GN=CFB PE=1 SV=2	339.4	548.2	660.1	767.7	379.5	586.4	0.69433	515.9	577.867	0.892766																														1.0553	0.0776592		0.562952	0.249529
Q9Y4B5	Microtubule cross-linking factor 1 OS=Homo sapiens (Human) OX=9606 GN=MTCL1 PE=1 SV=5	677.9	612.4	725.1	871.6	625.2	760.3	0.384303	671.8	752.367	0.892916																														1.12331	0.167757		0.231026	0.636338
P60604	Ubiquitin-conjugating enzyme E2 G2 OS=Homo sapiens (Human) OX=9606 GN=UBE2G2 PE=1 SV=1	329.8	334.3	310.8	345.4	414	332.4	0.260112	324.967	363.933	0.892929																														1.0633	0.0885493		0.565256	0.247755
Q15311	RalA-binding protein 1 OS=Homo sapiens (Human) OX=9606 GN=RALBP1 PE=1 SV=3	165.5	179.7	159.5	172.1	203.9	189.2	0.151382	168.233	188.4	0.892958																														1.25594	0.328765		0.142098	0.847411
O43688	Phospholipid phosphatase 2 OS=Homo sapiens (Human) OX=9606 GN=PLPP2 PE=1 SV=1	1217.9	1095	849	1325.7	1275.5	939.7	0.481104	1053.97	1180.3	0.892965																														1.08314	0.115217		0.389273	0.409746
Q9UMY4	Sorting nexin-12 OS=Homo sapiens (Human) OX=9606 GN=SNX12 PE=1 SV=4	1918.8	1979.4	2109.2	2392.3	2077.3	2257.8	0.10227	2002.47	2242.47	0.892975																														1.08637	0.119519		0.481683	0.317238
Q8WVK7	Spindle and kinetochore-associated protein 2 OS=Homo sapiens (Human) OX=9606 GN=SKA2 PE=1 SV=1	400.5	394.6	327.4	356.8	495.7	404.2	0.407798	374.167	418.9	0.893212																														1.13239	0.179366		0.155975	0.806945
Q9H706	GRB2-associated and regulator of MAPK protein 1 OS=Homo sapiens (Human) OX=9606 GN=GAREM1 PE=1 SV=2	718	572.3	544.9	646.5	675.7	732.2	0.310284	611.733	684.8	0.893302																														1.01567	0.0224328		0.764974	0.116354
Q10589	Bone marrow stromal antigen 2 OS=Homo sapiens (Human) OX=9606 GN=BST2 PE=1 SV=1	2125.6	2479	2069	2573.5	2693.2	2203.7	0.246796	2224.53	2490.13	0.893339																														1.12978	0.176036		0.394878	0.403538
P39060	Collagen alpha-1(XVIII) chain OS=Homo sapiens (Human) OX=9606 GN=COL18A1 PE=1 SV=5	1017.7	994.9	992.5	1070.7	1143.7	1149.3	0.0324718	1001.7	1121.23	0.893391																														1.11724	0.159935		0.366087	0.436415
P55789	FAD-linked sulfhydryl oxidase ALR OS=Homo sapiens (Human) OX=9606 GN=GFER PE=1 SV=2	130	122.4	93.4	146.7	137.7	102.6	0.477267	115.267	129	0.89354																														1.10118	0.139052		0.416023	0.380882
Q04206	Transcription factor p65 OS=Homo sapiens (Human) OX=9606 GN=RELA PE=1 SV=2	1928	1954.2	2229.7	2036.6	2240.9	2562.2	0.262968	2037.3	2279.9	0.893592																														1.07195	0.100239		0.626021	0.203411
A6NKF1	SAC3 domain-containing protein 1 OS=Homo sapiens (Human) OX=9606 GN=SAC3D1 PE=1 SV=2	477.9	435.9	480.5	517.6	523.7	519	0.0597698	464.767	520.1	0.89361																														1.08914	0.123187		0.706969	0.150599
Q9Y587	AP-4 complex subunit sigma-1 OS=Homo sapiens (Human) OX=9606 GN=AP4S1 PE=1 SV=1	269.7	270.5	386.7	306.4	297.3	433.3	0.565755	308.967	345.667	0.893828																														1.06706	0.0936347		0.279694	0.553317
Q9NR28	Diablo homolog, mitochondrial OS=Homo sapiens (Human) OX=9606 GN=DIABLO PE=1 SV=1	2045.2	1573.8	1405.7	2166.7	1895.2	1559.4	0.486927	1674.9	1873.77	0.893868																														1.10181	0.139876		0.285157	0.544916
Q86X83	COMM domain-containing protein 2 OS=Homo sapiens (Human) OX=9606 GN=COMMD2 PE=1 SV=2	2434.7	2096.1	2033.3	2631.9	2430	2280.2	0.185331	2188.03	2447.37	0.894036																														1.06208	0.0868866		0.306318	0.513828
Q96GS4	BLOC-1-related complex subunit 6 OS=Homo sapiens (Human) OX=9606 GN=BORCS6 PE=1 SV=2	1211.4	1239.1	1098.3	1314	1414.9	1240.4	0.104247	1182.93	1323.1	0.894062																														1.04357	0.0615295		0.515182	0.288039
Q562F6	Shugoshin 2 OS=Homo sapiens (Human) OX=9606 GN=SGO2 PE=1 SV=2	1355.1	1425.4	1371	1510.7	1601.4	1529.8	0.0109069	1383.83	1547.3	0.894354																														1.09263	0.127811		0.53256	0.273631
Q8IUF1	COBW domain-containing protein 2 OS=Homo sapiens (Human) OX=9606 GN=CBWD2 PE=2 SV=1	731.3	731.2	665.8	747.1	820.7	811.7	0.0583724	709.433	793.167	0.894432																														1.00492	0.00708506		0.972343	0.0121804
Q8TAE8	Growth arrest and DNA damage-inducible proteins-interacting protein 1 OS=Homo sapiens (Human) OX=9606 GN=GADD45GIP1 PE=1 SV=1	1234.6	1209.6	1175	1344.4	1390.5	1311.3	0.00936222	1206.4	1348.73	0.894469																														1.11708	0.159738		0.103653	0.984418
P20248	Cyclin-A2 OS=Homo sapiens (Human) OX=9606 GN=CCNA2 PE=1 SV=2	4865.1	3826.1	4195.1	5421.6	4148.6	4835.5	0.350408	4295.43	4801.9	0.894528																														1.09588	0.132091		0.58328	0.234123
P08572	Collagen alpha-2(IV) chain OS=Homo sapiens (Human) OX=9606 GN=COL4A2 PE=1 SV=4	1396.1	1506.2	1335.5	1649.1	1653.1	1435	0.139139	1412.6	1579.07	0.894579																														1.01118	0.0160342		0.880265	0.0553865
Q96T17	MAP7 domain-containing protein 2 OS=Homo sapiens (Human) OX=9606 GN=MAP7D2 PE=1 SV=2	359.9	340.9	370.2	369.6	377.4	450.2	0.237852	357	399.067	0.894587																														1.13815	0.186691		0.11038	0.957111
O15230	Laminin subunit alpha-5 OS=Homo sapiens (Human) OX=9606 GN=LAMA5 PE=1 SV=8	1729.2	1674.2	1865.3	2014	1918.4	1957.1	0.0488884	1756.23	1963.17	0.894592																														1.12266	0.166918		0.42523	0.371377
P10415	Apoptosis regulator Bcl-2 OS=Homo sapiens (Human) OX=9606 GN=BCL2 PE=1 SV=2	174.6	151.3	149.2	171.3	191.8	167.9	0.167375	158.367	177	0.894727																														1.14218	0.191786		0.0935354	1.02902
Q2KJY2	Kinesin-like protein KIF26B OS=Homo sapiens (Human) OX=9606 GN=KIF26B PE=1 SV=1	577.4	618.2	484.9	586.6	742.3	549	0.414303	560.167	625.967	0.894883																														1.08724	0.120667		0.467995	0.329759
O14730	Serine/threonine-protein kinase RIO3 OS=Homo sapiens (Human) OX=9606 GN=RIOK3 PE=1 SV=2	499.6	502.6	424	512.4	594.6	486.4	0.25426	475.4	531.133	0.895067																														1.18686	0.247151		0.353521	0.451584
O60361	Putative nucleoside diphosphate kinase OS=Homo sapiens (Human) OX=9606 GN=NME2P1 PE=5 SV=1	551.1	442.1	424	579.2	454.5	549.4	0.369173	472.4	527.7	0.895206																														0.876284	-0.19053		0.5614	0.250727
Q9BS40	Latexin OS=Homo sapiens (Human) OX=9606 GN=LXN PE=1 SV=2	2255.1	2117.8	2083.7	2997.8	1639.9	2574.6	0.595206	2152.2	2404.1	0.895221																														1.03315	0.0470447		0.603568	0.219274
Q01082	Spectrin beta chain, non-erythrocytic 1 OS=Homo sapiens (Human) OX=9606 GN=SPTBN1 PE=1 SV=2	74243.6	73404	66638.8	87351.4	76603.9	75402.3	0.149587	71428.8	79785.9	0.895256																														1.06948	0.0969143		0.321429	0.492915
P29692	Elongation factor 1-delta OS=Homo sapiens (Human) OX=9606 GN=EEF1D PE=1 SV=5	19290.5	18990.9	17278.7	21624.5	21777.1	18657.3	0.157886	18520	20686.3	0.89528																														1.07083	0.0987345		0.584907	0.232914
Q9BQP7	Mitochondrial genome maintenance exonuclease 1 OS=Homo sapiens (Human) OX=9606 GN=MGME1 PE=1 SV=1	318.3	316.5	455.9	370	361.1	487.1	0.528002	363.567	406.067	0.895337																														1.03633	0.0514888		0.559863	0.251918
Q9NR19	Acetyl-coenzyme A synthetase, cytoplasmic OS=Homo sapiens (Human) OX=9606 GN=ACSS2 PE=1 SV=1	500.8	462.2	473.9	527.2	532.2	545.3	0.0238332	478.967	534.9	0.895432																														1.03134	0.0445179		0.641704	0.192666
P53634	Dipeptidyl peptidase 1 OS=Homo sapiens (Human) OX=9606 GN=CTSC PE=1 SV=2	3813.4	3140.3	2549	4916.5	2695.3	2999.8	0.66973	3167.57	3537.2	0.895501																														1.10529	0.144424		0.282731	0.548626
P07099	Epoxide hydrolase 1 OS=Homo sapiens (Human) OX=9606 GN=EPHX1 PE=1 SV=1	202.1	177.8	263.7	243.5	210.8	264.4	0.459297	214.533	239.567	0.895506																														1.11534	0.157484		0.474147	0.324087
P02774	Vitamin D-binding protein OS=Homo sapiens (Human) OX=9606 GN=GC PE=1 SV=2	389.1	420.4	863.5	614.5	427.5	826.1	0.752649	557.667	622.7	0.895562																														1.03877	0.0548778		0.673459	0.171689
Q00587	Cdc42 effector protein 1 OS=Homo sapiens (Human) OX=9606 GN=CDC42EP1 PE=1 SV=1	931.5	963.5	748.3	931.9	1115.5	904	0.337415	881.1	983.8	0.895609																														1.11914	0.162388		0.652583	0.185365
O95376	E3 ubiquitin-protein ligase ARIH2 OS=Homo sapiens (Human) OX=9606 GN=ARIH2 PE=1 SV=1	2393.8	2388.2	2062.3	2697.6	2595.3	2349.1	0.152618	2281.43	2547.33	0.895616																														1.01808	0.0258508		0.834958	0.0783354
Q9H7E9	UPF0488 protein C8orf33 OS=Homo sapiens (Human) OX=9606 GN=C8orf33 PE=1 SV=1	1583.6	1664.9	1272.5	1809.4	1822.7	1415.8	0.383153	1507	1682.63	0.89562																														1.16165	0.216176		0.397803	0.400332
Q8NA72	Centrosomal protein POC5 OS=Homo sapiens (Human) OX=9606 GN=POC5 PE=1 SV=2	21.5	17.4	65.1	33.8	28	54.3	0.829825	34.6667	38.7	0.895779																														1.0776	0.107827		0.236222	0.626679
O95563	Mitochondrial pyruvate carrier 2 OS=Homo sapiens (Human) OX=9606 GN=MPC2 PE=1 SV=1	188.3	170.8	206.9	189	221	221.8	0.217859	188.667	210.6	0.895853																														0.988406	-0.0168246		0.891859	0.0497036
Q9H1E5	Thioredoxin-related transmembrane protein 4 OS=Homo sapiens (Human) OX=9606 GN=TMX4 PE=1 SV=1	1890.7	2011.9	2247.6	2273.7	2240.4	2350.7	0.141306	2050.07	2288.27	0.895904																														1.17664	0.234667		0.35279	0.452483
P60174	Triosephosphate isomerase OS=Homo sapiens (Human) OX=9606 GN=TPI1 PE=1 SV=3	29900.6	30814.1	24303.3	35015	33021	26846.5	0.363021	28339.3	31627.5	0.896035																														1.09471	0.13055		0.404929	0.392621
Q99442	Translocation protein SEC62 OS=Homo sapiens (Human) OX=9606 GN=SEC62 PE=1 SV=1	6187.5	6452.8	4840	7357.7	6645.2	5504.4	0.410418	5826.77	6502.43	0.89609																														1.13435	0.18186		0.179232	0.746584
Q99547	M-phase phosphoprotein 6 OS=Homo sapiens (Human) OX=9606 GN=MPHOSPH6 PE=1 SV=2	3568.5	3579.2	2158.8	4191.4	3622.1	2571.1	0.6197	3102.17	3461.53	0.896183																														1.10919	0.14951		0.105763	0.975666
Q9BZL4	Protein phosphatase 1 regulatory subunit 12C OS=Homo sapiens (Human) OX=9606 GN=PPP1R12C PE=1 SV=1	448.3	449.3	348.5	469.1	523.2	398.1	0.384761	415.367	463.467	0.896217																														0.99004	-0.0144408		0.913119	0.0394724
P02794	Ferritin heavy chain OS=Homo sapiens (Human) OX=9606 GN=FTH1 PE=1 SV=2	6327.6	5213.1	5300.8	7789.1	5823.5	5176.9	0.510139	5613.83	6263.17	0.896325																														1.07079	0.0986706		0.448655	0.348087
Q32MZ4	Leucine-rich repeat flightless-interacting protein 1 OS=Homo sapiens (Human) OX=9606 GN=LRRFIP1 PE=1 SV=2	8335.1	8749.8	7047.4	9890.8	9212.8	7818.8	0.309672	8044.1	8974.13	0.896365																														1.14336	0.193278		0.198218	0.702858
P43121	Cell surface glycoprotein MUC18 OS=Homo sapiens (Human) OX=9606 GN=MCAM PE=1 SV=2	8414.2	8813.9	7690.9	10191.4	9460.1	8147.9	0.251035	8306.33	9266.47	0.896386																														1.22344	0.29094		0.194998	0.709969
O00161	Synaptosomal-associated protein 23 OS=Homo sapiens (Human) OX=9606 GN=SNAP23 PE=1 SV=1	5098.3	4609.1	3552.1	5733.1	5135.3	3920.7	0.508645	4419.83	4929.7	0.896572																														1.04165	0.0588744		0.712175	0.147413
Q9BWD3	Retrotransposon Gag-like protein 8A OS=Homo sapiens (Human) OX=9606 GN=RTL8A PE=1 SV=3	1343.5	1265	1124.3	1402.7	1438.4	1321.9	0.141469	1244.27	1387.67	0.896661																														1.11398	0.155726		0.30946	0.509395
Q8IXL7	Methionine-R-sulfoxide reductase B3 OS=Homo sapiens (Human) OX=9606 GN=MSRB3 PE=1 SV=2	301.2	315.7	289.4	310.6	382.1	318	0.261355	302.1	336.9	0.896705																														1.06353	0.0888662		0.236786	0.625644
Q8NDV7	Trinucleotide repeat-containing gene 6A protein OS=Homo sapiens (Human) OX=9606 GN=TNRC6A PE=1 SV=2	305.9	316.3	253.6	313.9	364.1	298.6	0.292007	291.933	325.533	0.896785																														1.10078	0.138523		0.166019	0.779842
Q9BZM1	Group XIIA secretory phospholipase A2 OS=Homo sapiens (Human) OX=9606 GN=PLA2G12A PE=1 SV=1	199.3	171.6	175.9	210.4	191.8	207.5	0.12319	182.267	203.233	0.896835																														1.4804	0.565987		0.119657	0.922063
Q15032	R3H domain-containing protein 1 OS=Homo sapiens (Human) OX=9606 GN=R3HDM1 PE=1 SV=3	1077.7	1009.6	824.5	1109.1	1170	967.5	0.315132	970.6	1082.2	0.896877																														1.24482	0.315933		0.366563	0.435852
O95429	BAG family molecular chaperone regulator 4 OS=Homo sapiens (Human) OX=9606 GN=BAG4 PE=1 SV=1	2608.5	2469.3	1924.6	3323.9	2056.6	2426.4	0.575654	2334.13	2602.3	0.89695																														1.04551	0.0642121		0.70551	0.151497
P08134	Rho-related GTP-binding protein RhoC OS=Homo sapiens (Human) OX=9606 GN=RHOC PE=1 SV=1	262.6	250.8	313.1	298.6	275.3	347.5	0.331322	275.5	307.133	0.897005																														1.08487	0.117516		0.581465	0.235477
P13674	Prolyl 4-hydroxylase subunit alpha-1 OS=Homo sapiens (Human) OX=9606 GN=P4HA1 PE=1 SV=2	12162.3	12115.6	11507.3	15261	12792.2	11839.4	0.31019	11928.4	13297.5	0.897039																														1.02645	0.0376687		0.811301	0.0908177
P23470	Receptor-type tyrosine-protein phosphatase gamma OS=Homo sapiens (Human) OX=9606 GN=PTPRG PE=1 SV=4	1139.6	1258.6	1102	1182	1431.4	1288.2	0.207224	1166.73	1300.53	0.897119																														1.08174	0.113354		0.537674	0.269481
P27797	Calreticulin OS=Homo sapiens (Human) OX=9606 GN=CALR PE=1 SV=1	37106.8	36126.2	28304.6	45751.3	34702.5	32726.4	0.479402	33845.9	37726.7	0.897132																														0.921484	-0.117969		0.472263	0.325816
Q9NVH0	Exonuclease 3'-5' domain-containing protein 2 OS=Homo sapiens (Human) OX=9606 GN=EXD2 PE=1 SV=2	331.1	356	537.7	373.3	388.5	603.3	0.660937	408.267	455.033	0.897224																														1.06537	0.0913542		0.163023	0.78775
Q6T4R5	Nance-Horan syndrome protein OS=Homo sapiens (Human) OX=9606 GN=NHS PE=1 SV=2	205.6	225.5	221.8	220.4	248.4	258.8	0.149631	217.633	242.533	0.897334																														1.01927	0.0275433		0.821316	0.0854898
Q8TEA8	D-aminoacyl-tRNA deacylase 1 OS=Homo sapiens (Human) OX=9606 GN=DTD1 PE=1 SV=2	2169.1	1855.6	1653.9	2267.2	2148.1	1912.8	0.308499	1892.87	2109.37	0.897363																														1.16653	0.222224		0.118798	0.925192
Q9UHN1	DNA polymerase subunit gamma-2, mitochondrial OS=Homo sapiens (Human) OX=9606 GN=POLG2 PE=1 SV=1	334.8	353.4	333.6	367.3	392.3	379	0.0161499	340.6	379.533	0.897418																														1.00379	0.00545244		0.961554	0.0170262
Q53FA7	Quinone oxidoreductase PIG3 OS=Homo sapiens (Human) OX=9606 GN=TP53I3 PE=1 SV=2	2813	2883.8	2677	3285.8	2925.7	3119.4	0.071567	2791.27	3110.3	0.897427																														0.978869	-0.030813		0.906051	0.0428476
P05787	Keratin, type II cytoskeletal 8 OS=Homo sapiens (Human) OX=9606 GN=KRT8 PE=1 SV=7	60223.9	68959.5	72434.8	66166.1	78230	80250.4	0.251896	67206.1	74882.2	0.897491																														1.12459	0.169398		0.313493	0.503773
Q14671	Pumilio homolog 1 OS=Homo sapiens (Human) OX=9606 GN=PUM1 PE=1 SV=3	1744.7	1577	1787.1	1676.7	1866.8	2148.2	0.293727	1702.93	1897.23	0.897588																														1.02976	0.0423144		0.70563	0.151423
O43264	Centromere/kinetochore protein zw10 homolog OS=Homo sapiens (Human) OX=9606 GN=ZW10 PE=1 SV=3	2090.4	2091	2172.4	2254.2	2309.3	2513.5	0.0795455	2117.93	2359	0.89781																														1.16372	0.218749		0.0314863	1.50188
Q9Y3D6	Mitochondrial fission 1 protein OS=Homo sapiens (Human) OX=9606 GN=FIS1 PE=1 SV=2	3243	2759.3	2408.8	3782.4	2682	2903.5	0.488092	2803.7	3122.63	0.897864																														1.10325	0.141761		0.176623	0.752953
P14927	Cytochrome b-c1 complex subunit 7 OS=Homo sapiens (Human) OX=9606 GN=UQCRB PE=1 SV=2	5186.7	3181	2330.6	5953.2	3300.8	2660.9	0.773827	3566.1	3971.63	0.897893																														1.13883	0.187548		0.32664	0.485931
Q6NYC8	Phostensin OS=Homo sapiens (Human) OX=9606 GN=PPP1R18 PE=1 SV=1	1103.3	989.6	804.7	1174.7	1159.6	892.5	0.434348	965.867	1075.6	0.897979																														1.07387	0.102816		0.347652	0.458855
Q86WR0	Coiled-coil domain-containing protein 25 OS=Homo sapiens (Human) OX=9606 GN=CCDC25 PE=1 SV=2	3682	3581.1	4038.1	4322.7	3957.8	4302.1	0.0806796	3767.07	4194.2	0.898161																														1.17944	0.238097		0.28546	0.544454
Q6PI98	INO80 complex subunit C OS=Homo sapiens (Human) OX=9606 GN=INO80C PE=1 SV=1	120.3	118.6	125.1	135.9	136.3	133	0.00791942	121.333	135.067	0.898322																														1.17497	0.232625		0.0485368	1.31393
P83876	Thioredoxin-like protein 4A OS=Homo sapiens (Human) OX=9606 GN=TXNL4A PE=1 SV=1	405.4	337.5	397.7	426.6	392.1	450.9	0.195469	380.2	423.2	0.898393																														1.1025	0.140781		0.539677	0.267866
P61769	Beta-2-microglobulin OS=Homo sapiens (Human) OX=9606 GN=B2M PE=1 SV=1	5760.9	5771.4	5350.4	7083.4	5450.6	6258.1	0.308048	5627.57	6264.03	0.898393																														1.07088	0.0987944		0.550244	0.259445
O75503	Ceroid-lipofuscinosis neuronal protein 5 OS=Homo sapiens (Human) OX=9606 GN=CLN5 PE=1 SV=2	537.9	513	450.1	621.3	561.4	487.9	0.300141	500.333	556.867	0.89848																														1.07246	0.100925		0.475548	0.322806
O43181	NADH dehydrogenase [ubiquinone] iron-sulfur protein 4, mitochondrial OS=Homo sapiens (Human) OX=9606 GN=NDUFS4 PE=1 SV=1	1161.3	1097.6	1022.4	1312	1224.8	1115	0.159239	1093.77	1217.27	0.898543																														1.12346	0.167944		0.338743	0.470129
O15446	DNA-directed RNA polymerase I subunit RPA34 OS=Homo sapiens (Human) OX=9606 GN=POLR1G PE=1 SV=1	2408.3	2519.8	1741.5	2292.9	2937.2	2191.2	0.49858	2223.2	2473.77	0.89871																														1.10284	0.141221		0.525076	0.279777
P52758	2-iminobutanoate/2-iminopropanoate deaminase OS=Homo sapiens (Human) OX=9606 GN=RIDA PE=1 SV=1	587.4	598.9	609.7	711.5	636.5	650.4	0.0901106	598.667	666.133	0.898719																														1.0985	0.135534		0.697822	0.156255
O75581	Low-density lipoprotein receptor-related protein 6 OS=Homo sapiens (Human) OX=9606 GN=LRP6 PE=1 SV=2	45.2	36.7	45	53.3	50.2	37.7	0.447886	42.3	47.0667	0.898725																														1.16687	0.22265		0.143867	0.842039
Q08623	Pseudouridine-5'-phosphatase OS=Homo sapiens (Human) OX=9606 GN=PUDP PE=1 SV=3	2786.2	2974.8	2256.3	2939.9	3379	2599.7	0.389772	2672.43	2972.87	0.898942																														1.09175	0.126639		0.608751	0.21556
Q9BS26	Endoplasmic reticulum resident protein 44 OS=Homo sapiens (Human) OX=9606 GN=ERP44 PE=1 SV=1	4174.1	4248.9	4451.5	4764.1	4803.7	4751.8	0.0249927	4291.5	4773.2	0.899082																														1.09943	0.136758		0.510389	0.292099
Q9Y3B3	Transmembrane emp24 domain-containing protein 7 OS=Homo sapiens (Human) OX=9606 GN=TMED7 PE=1 SV=2	2323	1923.7	1693.3	2193.2	2378.3	2034.8	0.364231	1980	2202.1	0.899142																														1.09918	0.136427		0.533687	0.272713
P15529	Membrane cofactor protein OS=Homo sapiens (Human) OX=9606 GN=CD46 PE=1 SV=3	1940.5	2000.2	1898.6	2338.2	2143.2	2011.9	0.138498	1946.43	2164.43	0.899281																														1.09724	0.133885		0.0995096	1.00213
Q8N806	Putative E3 ubiquitin-protein ligase UBR7 OS=Homo sapiens (Human) OX=9606 GN=UBR7 PE=1 SV=2	5442.5	5257.2	4449.6	5835.4	6065.8	4944.8	0.285249	5049.77	5615.33	0.899282																														1.23768	0.307636		0.00644049	2.19108
P28065	Proteasome subunit beta type-9 OS=Homo sapiens (Human) OX=9606 GN=PSMB9 PE=1 SV=2	1474.8	1591.7	1185.8	1626.9	1659.3	1441.8	0.331365	1417.43	1576	0.899387																														1.21892	0.285602		0.310348	0.508151
P42785	Lysosomal Pro-X carboxypeptidase OS=Homo sapiens (Human) OX=9606 GN=PRCP PE=1 SV=1	2271	2233	1955.4	2487.1	2383.1	2310	0.121275	2153.13	2393.4	0.899613																														0.990104	-0.0143482		0.933124	0.0300605
O75323	Protein NipSnap homolog 2 OS=Homo sapiens (Human) OX=9606 GN=NIPSNAP2 PE=1 SV=1	1232.4	1228.1	1044.5	1245	1481.5	1169.1	0.321212	1168.33	1298.53	0.899733																														1.16025	0.214433		0.345714	0.461283
Q9BV79	Enoyl-[acyl-carrier-protein] reductase, mitochondrial OS=Homo sapiens (Human) OX=9606 GN=MECR PE=1 SV=2	1325.2	1322.3	1987.5	1531.3	1450.7	2169.2	0.616306	1545	1717.07	0.89979																														1.04514	0.0636987		0.53068	0.275167
A6NHX0	Cytosolic arginine sensor for mTORC1 subunit 2 OS=Homo sapiens (Human) OX=9606 GN=CASTOR2 PE=1 SV=3	126	120.1	123.9	123.5	144.9	142.8	0.175154	123.333	137.067	0.899805																														1.10393	0.142643		0.0610304	1.21445
Q9NX55	Huntingtin-interacting protein K OS=Homo sapiens (Human) OX=9606 GN=HYPK PE=1 SV=2	1381.5	1266.7	1106.3	1531.5	1412	1228.6	0.307141	1251.5	1390.7	0.899907																														1.09492	0.130826		0.333948	0.476321
Q9BYN8	28S ribosomal protein S26, mitochondrial OS=Homo sapiens (Human) OX=9606 GN=MRPS26 PE=1 SV=1	2897.3	2821.8	2345.5	3222	3128.2	2608.4	0.311975	2688.2	2986.2	0.900208																														1.12867	0.174621		0.11479	0.940094
P42566	Epidermal growth factor receptor substrate 15 OS=Homo sapiens (Human) OX=9606 GN=EPS15 PE=1 SV=2	4731.4	4817.4	4728.9	5248.3	5387.8	5222.8	0.00237948	4759.23	5286.3	0.900296																														0.951471	-0.0717682		0.66024	0.180298
P07686	Beta-hexosaminidase subunit beta OS=Homo sapiens (Human) OX=9606 GN=HEXB PE=1 SV=3	6029.3	5863.7	6422.9	7126	6472.9	6745	0.0559445	6105.3	6781.3	0.900314																														1.14532	0.195756		0.209213	0.679412
Q6WCQ1	Myosin phosphatase Rho-interacting protein OS=Homo sapiens (Human) OX=9606 GN=MPRIP PE=1 SV=3	4862.5	4944.3	4864.8	5448.6	5540.5	5306.2	0.00813376	4890.53	5431.77	0.900358																														1.01816	0.0259672		0.846539	0.0723532
O00767	Acyl-CoA desaturase OS=Homo sapiens (Human) OX=9606 GN=SCD PE=1 SV=2	640.7	451.2	1096.9	965	438.6	1027.2	0.778056	729.6	810.267	0.900444																														1.07593	0.105584		0.701882	0.153736
Q16774	Guanylate kinase OS=Homo sapiens (Human) OX=9606 GN=GUK1 PE=1 SV=2	666.7	667.8	619.2	732.8	726.7	710.1	0.0314672	651.233	723.2	0.900489																														1.04949	0.0696891		0.0733451	1.13463
Q9P2B2	Prostaglandin F2 receptor negative regulator OS=Homo sapiens (Human) OX=9606 GN=PTGFRN PE=1 SV=2	5441.1	5665.3	4601.6	6457.8	5904.9	5077.8	0.327772	5236	5813.5	0.900662																														1.23857	0.308678		0.18878	0.724044
Q9BPW8	Protein NipSnap homolog 1 OS=Homo sapiens (Human) OX=9606 GN=NIPSNAP1 PE=1 SV=1	809.1	742.3	1989.2	1182.3	876.3	1872.5	0.808904	1180.2	1310.37	0.900664																														0.984561	-0.0224481		0.830594	0.0806111
Q92696	Geranylgeranyl transferase type-2 subunit alpha OS=Homo sapiens (Human) OX=9606 GN=RABGGTA PE=1 SV=2	423.8	386.5	454.3	422.1	448.8	533	0.311199	421.533	467.967	0.900776																														1.07245	0.100909		0.608719	0.215583
Q92805	Golgin subfamily A member 1 OS=Homo sapiens (Human) OX=9606 GN=GOLGA1 PE=1 SV=3	2629.3	2774.7	2387.4	3023.7	3052.9	2572.3	0.217853	2597.13	2882.97	0.900854																														1.16849	0.224642		0.293791	0.531962
P23142	Fibulin-1 OS=Homo sapiens (Human) OX=9606 GN=FBLN1 PE=1 SV=4	246.2	239.5	256.8	276.2	277.9	270.1	0.0184843	247.5	274.733	0.900874																														1.02506	0.0357143		0.674119	0.171263
Q8NHQ8	Ras association domain-containing protein 8 OS=Homo sapiens (Human) OX=9606 GN=RASSF8 PE=1 SV=2	2202.4	2169.7	1705	2320.9	2459.6	1965.2	0.364623	2025.7	2248.57	0.900885																														1.0956	0.131716		0.366109	0.43639
Q9NQG5	Regulation of nuclear pre-mRNA domain-containing protein 1B OS=Homo sapiens (Human) OX=9606 GN=RPRD1B PE=1 SV=1	2528.5	2597.4	2373.6	2722	2921.5	2680.3	0.0516832	2499.83	2774.6	0.900971																														1.046	0.064885		0.679303	0.167936
Q9C0C2	182 kDa tankyrase-1-binding protein OS=Homo sapiens (Human) OX=9606 GN=TNKS1BP1 PE=1 SV=4	8629.2	8598.3	6956.5	9152.6	9883	7804.1	0.342761	8061.33	8946.57	0.901053																														1.04746	0.0668885		0.654845	0.183861
Q15276	Rab GTPase-binding effector protein 1 OS=Homo sapiens (Human) OX=9606 GN=RABEP1 PE=1 SV=2	7929.8	7380.4	6074.4	8675.3	8152.8	6900.5	0.363036	7128.2	7909.53	0.901216																														1.02649	0.0377231		0.853966	0.0685596
Q29983	MHC class I polypeptide-related sequence A OS=Homo sapiens (Human) OX=9606 GN=MICA PE=1 SV=1	1750.5	1613.5	1422	2322	1452.8	1535.7	0.60081	1595.33	1770.17	0.901233																														1.0441	0.0622532		0.332688	0.477963
Q15417	Calponin-3 OS=Homo sapiens (Human) OX=9606 GN=CNN3 PE=1 SV=1	10148	9997.6	8161.3	11986.7	10003.9	9418	0.364157	9435.63	10469.5	0.901247																														1.11393	0.155657		0.212168	0.673319
Q8TAV0	Protein FAM76A OS=Homo sapiens (Human) OX=9606 GN=FAM76A PE=2 SV=1	206.6	223	172	225	237.8	204.7	0.296736	200.533	222.5	0.901273																														1.13165	0.178426		0.352562	0.452765
Q9UKG9	Peroxisomal carnitine O-octanoyltransferase OS=Homo sapiens (Human) OX=9606 GN=CROT PE=1 SV=2	1268.9	1110.5	897.3	1394.5	1196	1044.6	0.464498	1092.23	1211.7	0.901406																														1.07133	0.0994089		0.830737	0.0805365
Q6P4Q7	Metal transporter CNNM4 OS=Homo sapiens (Human) OX=9606 GN=CNNM4 PE=1 SV=3	645.6	630.7	630.6	703.6	696	715.1	0.000790437	635.633	704.9	0.901735																														1.12745	0.173065		0.36582	0.436733
Q96AY2	Crossover junction endonuclease EME1 OS=Homo sapiens (Human) OX=9606 GN=EME1 PE=1 SV=2	40.9	55.6	43	55.6	50.8	48.3	0.394838	46.5	51.5667	0.901745																														1.1899	0.250838		0.0109497	1.9606
Q06547	GA-binding protein subunit beta-1 OS=Homo sapiens (Human) OX=9606 GN=GABPB1 PE=1 SV=2	335.3	323.9	475.4	500.9	312.5	444.8	0.608393	378.2	419.4	0.901764																														1.12904	0.175092		0.213369	0.670869
Q6VEQ5	WAS protein family homolog 2 OS=Homo sapiens (Human) OX=9606 GN=WASH2P PE=2 SV=2	555.1	564.3	541	609	623.7	608.5	0.00275793	553.467	613.733	0.901803																														1.05203	0.0731809		0.505317	0.296436
Q13277	Syntaxin-3 OS=Homo sapiens (Human) OX=9606 GN=STX3 PE=1 SV=3	1231.4	1170.8	1174.2	1425.2	1283.1	1257.2	0.117828	1192.13	1321.83	0.901879																														1.00418	0.00601667		0.964535	0.0156818
Q9NXF7	DDB1- and CUL4-associated factor 16 OS=Homo sapiens (Human) OX=9606 GN=DCAF16 PE=1 SV=1	317.6	358.5	342.1	358.6	411.3	359	0.165709	339.4	376.3	0.90194																														1.00282	0.00406409		0.992281	0.00336547
Q6ZSZ5	Rho guanine nucleotide exchange factor 18 OS=Homo sapiens (Human) OX=9606 GN=ARHGEF18 PE=1 SV=4	333.9	315.5	259.4	352.5	344.3	310.6	0.287977	302.933	335.8	0.902124																														1.02666	0.037954		0.801209	0.0962542
Q8IYV9	Izumo sperm-egg fusion protein 1 OS=Homo sapiens (Human) OX=9606 GN=IZUMO1 PE=1 SV=2	74.5	72.6	66	83.4	81.8	71	0.185248	71.0333	78.7333	0.902202																														1.0872	0.120618		0.331402	0.479645
Q03154	Aminoacylase-1 OS=Homo sapiens (Human) OX=9606 GN=ACY1 PE=1 SV=1	2631.9	2566.4	2668.7	3098.8	2662.6	2956.9	0.151815	2622.33	2906.1	0.902355																														1.09409	0.129732		0.363329	0.4397
Q86U70	LIM domain-binding protein 1 OS=Homo sapiens (Human) OX=9606 GN=LDB1 PE=1 SV=2	479.9	381.8	390.9	487.4	479.4	421.3	0.304866	417.533	462.7	0.902385																														1.04223	0.0596706		0.525254	0.279631
Q5T653	39S ribosomal protein L2, mitochondrial OS=Homo sapiens (Human) OX=9606 GN=MRPL2 PE=1 SV=2	103.2	108.4	101.8	115.4	117.4	114.5	0.017982	104.467	115.767	0.90239																														1.09186	0.12679		0.278939	0.554491
Q15075	Early endosome antigen 1 OS=Homo sapiens (Human) OX=9606 GN=EEA1 PE=1 SV=2	36847.8	36435.3	29511.1	41264.8	39513.7	33125.9	0.3414	34264.7	37968.1	0.90246																														0.985771	-0.0206753		0.943514	0.0252518
Q16850	Lanosterol 14-alpha demethylase OS=Homo sapiens (Human) OX=9606 GN=CYP51A1 PE=1 SV=3	249	195.6	304.9	328.9	219.6	282	0.578395	249.833	276.833	0.902468																														1.08947	0.123621		0.472737	0.32538
Q96FW1	Ubiquitin thioesterase OTUB1 OS=Homo sapiens (Human) OX=9606 GN=OTUB1 PE=1 SV=2	8054.6	7906.8	8593.5	8715.7	8973.1	9515.8	0.0493877	8184.97	9068.2	0.902601																														1.07568	0.105251		0.541429	0.266458
Q13614	Myotubularin-related protein 2 OS=Homo sapiens (Human) OX=9606 GN=MTMR2 PE=1 SV=4	1998	2022.5	1918.8	2054	2225.2	2300.8	0.0830912	1979.77	2193.33	0.902629																														1.16798	0.224017		0.0539671	1.26787
Q96F63	Coiled-coil domain-containing protein 97 OS=Homo sapiens (Human) OX=9606 GN=CCDC97 PE=1 SV=1	771	782.2	716.9	857.9	839.3	817.6	0.0355469	756.7	838.267	0.902696																														1.11884	0.162003		0.531439	0.274546
P51608	Methyl-CpG-binding protein 2 OS=Homo sapiens (Human) OX=9606 GN=MECP2 PE=1 SV=1	2406.3	2559.8	2210.1	2653.7	2732	2563.6	0.109212	2392.07	2649.77	0.902746																														0.993384	-0.00957653		0.852431	0.0693408
Q96EH3	Mitochondrial assembly of ribosomal large subunit protein 1 OS=Homo sapiens (Human) OX=9606 GN=MALSU1 PE=1 SV=1	1627.8	1611.4	1574.4	1851	1732.8	1748.3	0.0287071	1604.53	1777.37	0.902759																														1.07032	0.0980475		0.581113	0.235739
Q9Y247	Protein FAM50B OS=Homo sapiens (Human) OX=9606 GN=FAM50B PE=1 SV=1	343.8	329.5	305.8	315.7	440.7	327.9	0.474785	326.367	361.433	0.902979																														1.07038	0.0981253		0.618043	0.208982
Q9BVV8	Protein FAM174C OS=Homo sapiens (Human) OX=9606 GN=FAM174C PE=1 SV=2	291	305.7	263.9	348.6	343	261.4	0.39655	286.867	317.667	0.903043																														1.08304	0.115084		0.193922	0.712374
P13716	Delta-aminolevulinic acid dehydratase OS=Homo sapiens (Human) OX=9606 GN=ALAD PE=1 SV=1	1175.3	1056.9	1096.7	1271.5	1194.2	1220.5	0.0545009	1109.63	1228.73	0.903071																														1.05238	0.0736607		0.481125	0.317742
Q8IUD2	ELKS/Rab6-interacting/CAST family member 1 OS=Homo sapiens (Human) OX=9606 GN=ERC1 PE=1 SV=1	12602.2	12248.1	10627.4	13992.8	13544.9	11736.2	0.241808	11825.9	13091.3	0.90334																														1.02138	0.0305144		0.759701	0.119357
P67812	Signal peptidase complex catalytic subunit SEC11A OS=Homo sapiens (Human) OX=9606 GN=SEC11A PE=1 SV=1	408.4	401.4	450.1	422.2	474.6	497.9	0.181738	419.967	464.9	0.903348																														1.1518	0.203889		0.168895	0.772384
P63027	Vesicle-associated membrane protein 2 OS=Homo sapiens (Human) OX=9606 GN=VAMP2 PE=1 SV=3	104	106.3	97.3	125	114.5	101	0.251099	102.533	113.5	0.903377																														1.09405	0.129681		0.206928	0.68418
P35610	Sterol O-acyltransferase 1 OS=Homo sapiens (Human) OX=9606 GN=SOAT1 PE=1 SV=3	254.9	257.3	330.6	322.7	336.7	273.3	0.397309	280.933	310.9	0.903613																														1.01815	0.0259552		0.492128	0.307922
O15126	Secretory carrier-associated membrane protein 1 OS=Homo sapiens (Human) OX=9606 GN=SCAMP1 PE=1 SV=2	2050.3	1930.6	1657.9	2315.5	2110.5	1814.2	0.344918	1879.6	2080.07	0.903625																														1.11638	0.158834		0.170907	0.767241
Q14651	Plastin-1 OS=Homo sapiens (Human) OX=9606 GN=PLS1 PE=1 SV=2	4375.7	3836.5	3822.9	4593.4	4251	4473.4	0.128578	4011.7	4439.27	0.903685																														1.02297	0.0327699		0.738725	0.131517
Q96C55	Zinc finger protein 524 OS=Homo sapiens (Human) OX=9606 GN=ZNF524 PE=1 SV=1	144.3	174	124.9	164.7	185.4	140.3	0.461757	147.733	163.467	0.903752																														1.15335	0.205831		0.339288	0.469431
Q96RK0	Protein capicua homolog OS=Homo sapiens (Human) OX=9606 GN=CIC PE=1 SV=2	487.5	515.3	456.8	528.8	564.9	521.3	0.0777182	486.533	538.333	0.903777																														1.03413	0.0484151		0.489068	0.310631
O43854	EGF-like repeat and discoidin I-like domain-containing protein 3 OS=Homo sapiens (Human) OX=9606 GN=EDIL3 PE=1 SV=1	893.9	929.8	914.6	1026.9	1006.6	996.1	0.00229982	912.767	1009.87	0.903849																														0.988006	-0.0174076		0.937885	0.0278505
O75044	SLIT-ROBO Rho GTPase-activating protein 2 OS=Homo sapiens (Human) OX=9606 GN=SRGAP2 PE=1 SV=3	2281.1	2174.6	1755.4	2274	2561.4	2036.4	0.375303	2070.37	2290.6	0.903853																														1.16344	0.218393		0.443275	0.353327
Q96MW5	Conserved oligomeric Golgi complex subunit 8 OS=Homo sapiens (Human) OX=9606 GN=COG8 PE=1 SV=2	2190.5	2280.7	1803.8	2100	2773.8	2068	0.468361	2091.67	2313.93	0.903944																														1.08372	0.115991		0.468661	0.329142
Q8N335	Glycerol-3-phosphate dehydrogenase 1-like protein OS=Homo sapiens (Human) OX=9606 GN=GPD1L PE=1 SV=1	1861.5	1828.6	2110.3	2150.7	1985.8	2279.3	0.170773	1933.47	2138.6	0.904081																														1.18661	0.246846		0.165752	0.780541
Q14011	Cold-inducible RNA-binding protein OS=Homo sapiens (Human) OX=9606 GN=CIRBP PE=1 SV=1	5009.7	5383.8	4472.2	5217.6	6164.9	5060.1	0.297381	4955.23	5480.87	0.904097																														1.01701	0.0243391		0.689934	0.161192
O76071	Probable cytosolic iron-sulfur protein assembly protein CIAO1 OS=Homo sapiens (Human) OX=9606 GN=CIAO1 PE=1 SV=1	1135.7	1234	1595.1	1158.1	1496.2	1731	0.554758	1321.6	1461.77	0.904111																														1.10433	0.143177		0.232865	0.632895
Q24JP5	Transmembrane protein 132A OS=Homo sapiens (Human) OX=9606 GN=TMEM132A PE=1 SV=1	125.4	129.8	106	128.8	151.9	118.8	0.359817	120.4	133.167	0.90413																														1.15564	0.20869		0.123377	0.908766
Q9Y5J7	Mitochondrial import inner membrane translocase subunit Tim9 OS=Homo sapiens (Human) OX=9606 GN=TIMM9 PE=1 SV=1	1094.6	984.9	737.6	1172	1153.1	790.7	0.574909	939.033	1038.6	0.904134																														1.05948	0.0833516		0.309294	0.509628
Q9GZQ3	COMM domain-containing protein 5 OS=Homo sapiens (Human) OX=9606 GN=COMMD5 PE=1 SV=1	789.7	721	597.7	786.8	867.5	677.6	0.397064	702.8	777.3	0.904155																														1.09706	0.133637		0.555457	0.25535
Q5VYM1	Uncharacterized protein C9orf131 OS=Homo sapiens (Human) OX=9606 GN=C9orf131 PE=2 SV=3	219.3	264.1	238.6	203.3	282.8	312.4	0.526596	240.667	266.167	0.904195																														1.21294	0.278506		0.19939	0.700297
Q8TDP1	Ribonuclease H2 subunit C OS=Homo sapiens (Human) OX=9606 GN=RNASEH2C PE=1 SV=1	2267.1	2410.7	1866.6	2415.1	2735.2	2087.2	0.405198	2181.47	2412.5	0.904235																														1.0864	0.119553		0.383574	0.416151
Q3V6T2	Girdin OS=Homo sapiens (Human) OX=9606 GN=CCDC88A PE=1 SV=2	5851.4	6031.1	5020	6478.4	6622.7	5585.2	0.256785	5634.17	6228.77	0.90454																														1.06358	0.0889325		0.451531	0.345312
Q7Z4H3	5'-deoxynucleotidase HDDC2 OS=Homo sapiens (Human) OX=9606 GN=HDDC2 PE=1 SV=1	382.4	341.7	421.6	429.7	374.6	462.3	0.307716	381.9	422.2	0.904548																														0.983479	-0.024034		0.643144	0.191692
O00273	DNA fragmentation factor subunit alpha OS=Homo sapiens (Human) OX=9606 GN=DFFA PE=1 SV=1	2839	2462.3	2061.6	2876.5	2987.9	2275.3	0.457535	2454.3	2713.23	0.904567																														1.00972	0.0139575		0.939746	0.0269895
O43920	NADH dehydrogenase [ubiquinone] iron-sulfur protein 5 OS=Homo sapiens (Human) OX=9606 GN=NDUFS5 PE=1 SV=3	184	185.4	187.4	205.2	208.2	202.1	0.00191549	185.6	205.167	0.90463																														0.999541	-0.000662682		0.997295	0.00117619
Q5EBL4	RILP-like protein 1 OS=Homo sapiens (Human) OX=9606 GN=RILPL1 PE=1 SV=1	2627.8	2483.7	2107.6	2793.3	2808.4	2378.2	0.293387	2406.37	2659.97	0.90466																														1.0797	0.110625		0.279574	0.553503
Q96G23	Ceramide synthase 2 OS=Homo sapiens (Human) OX=9606 GN=CERS2 PE=1 SV=1	1192.5	1179.7	1254.4	1387.5	1320.5	1300.1	0.0228963	1208.87	1336.03	0.904818																														1.01615	0.0231133		0.906719	0.0425274
O15020	Spectrin beta chain, non-erythrocytic 2 OS=Homo sapiens (Human) OX=9606 GN=SPTBN2 PE=1 SV=3	4146.6	4212.6	4189.4	4281.6	4857	4729.3	0.126182	4182.87	4622.63	0.904867																														1.16596	0.221513		0.0980915	1.00837
Q9BW72	HIG1 domain family member 2A, mitochondrial OS=Homo sapiens (Human) OX=9606 GN=HIGD2A PE=1 SV=1	567.6	488.5	417.7	602	589.6	437	0.494634	491.267	542.867	0.904949																														1.32613	0.407225		0.23388	0.631008
Q494V2	Cilia- and flagella-associated protein 100 OS=Homo sapiens (Human) OX=9606 GN=CFAP100 PE=1 SV=1	302.8	233.1	371.8	450.9	224.1	327.9	0.704832	302.567	334.3	0.905075																														1.06676	0.0932421		0.216758	0.664025
Q5RI15	Cytochrome c oxidase assembly protein COX20, mitochondrial OS=Homo sapiens (Human) OX=9606 GN=COX20 PE=1 SV=2	1046.1	1009.8	988.1	1113.1	1136.1	1113.6	0.0130327	1014.67	1120.93	0.905198																														0.891396	-0.165862		0.548944	0.260472
Q9H334	Forkhead box protein P1 OS=Homo sapiens (Human) OX=9606 GN=FOXP1 PE=1 SV=1	133.6	131.1	108.7	127.5	155.7	129.3	0.342183	124.467	137.5	0.905212																														1.14831	0.199514		0.393125	0.40547
Q567U6	Coiled-coil domain-containing protein 93 OS=Homo sapiens (Human) OX=9606 GN=CCDC93 PE=1 SV=2	3066.1	2940.8	3167.9	3302.3	3315.5	3516.1	0.0286393	3058.27	3377.97	0.905357																														1.01806	0.025816		0.860706	0.065145
Q13523	Serine/threonine-protein kinase PRP4 homolog OS=Homo sapiens (Human) OX=9606 GN=PRPF4B PE=1 SV=3	10585.6	11372.6	10467.7	11652.2	12800.7	11360.2	0.108755	10808.6	11937.7	0.90542																														1.08189	0.113552		0.440203	0.356347
P13284	Gamma-interferon-inducible lysosomal thiol reductase OS=Homo sapiens (Human) OX=9606 GN=IFI30 PE=1 SV=3	2106.1	2063.9	1711.9	2095.6	2512.1	1888.4	0.414904	1960.63	2165.37	0.905451																														1.08579	0.118746		0.458076	0.339063
P51452	Dual specificity protein phosphatase 3 OS=Homo sapiens (Human) OX=9606 GN=DUSP3 PE=1 SV=1	2968.2	2777.9	2624.2	3368.8	3067.1	2808.1	0.214436	2790.1	3081.33	0.905485																														0.846795	-0.239915		0.502177	0.299144
Q01415	N-acetylgalactosamine kinase OS=Homo sapiens (Human) OX=9606 GN=GALK2 PE=1 SV=1	207.7	183.1	282.8	221.3	210.1	312.5	0.623977	224.533	247.967	0.905498																														1.07971	0.110639		0.50718	0.294838
Q9HCE6	Rho guanine nucleotide exchange factor 10-like protein OS=Homo sapiens (Human) OX=9606 GN=ARHGEF10L PE=1 SV=4	281	243.5	237.2	254.4	323.4	263.3	0.369886	253.9	280.367	0.9056																														1.08117	0.112587		0.34032	0.468113
Q9BZD4	Kinetochore protein Nuf2 OS=Homo sapiens (Human) OX=9606 GN=NUF2 PE=1 SV=2	7264	7363.5	6412.3	7616.9	8204.3	7410.8	0.133867	7013.27	7744	0.905639																														1.03261	0.0462973		0.174388	0.758483
Q9HBE1	POZ-, AT hook-, and zinc finger-containing protein 1 OS=Homo sapiens (Human) OX=9606 GN=PATZ1 PE=1 SV=1	828.2	915.2	766.1	849	1002.9	919	0.232919	836.5	923.633	0.905662																														0.984817	-0.0220726		0.895855	0.0477621
P04156	Major prion protein OS=Homo sapiens (Human) OX=9606 GN=PRNP PE=1 SV=1	1100.1	869.1	755.9	1260.8	935.8	812.3	0.605053	908.367	1002.97	0.90568																														1.07423	0.1033		0.512229	0.290536
Q9NRR5	Ubiquilin-4 OS=Homo sapiens (Human) OX=9606 GN=UBQLN4 PE=1 SV=2	3274.9	3359.6	2565.5	3353.6	3844.4	2957.4	0.425692	3066.67	3385.13	0.905922																														1.07532	0.104764		0.0141835	1.84822
Q9UJZ1	Stomatin-like protein 2, mitochondrial OS=Homo sapiens (Human) OX=9606 GN=STOML2 PE=1 SV=1	3065.4	3058	3010.6	3308.3	3508.5	3263.7	0.0464187	3044.67	3360.17	0.906106																														1.089	0.122998		0.425577	0.371022
Q15643	Thyroid receptor-interacting protein 11 OS=Homo sapiens (Human) OX=9606 GN=TRIP11 PE=1 SV=3	11191.4	11359.1	9227.6	11775.2	13162.7	10131.6	0.382562	10592.7	11689.8	0.906146																														1.01666	0.0238399		0.90131	0.0451258
Q9Y639	Neuroplastin OS=Homo sapiens (Human) OX=9606 GN=NPTN PE=1 SV=2	5187.1	5090.4	6748.2	7495.2	4967.7	6324.6	0.555369	5675.23	6262.5	0.906225																														1.0004	0.00057491		0.998157	0.000800997
A0A0U1RRE5	Negative regulator of P-body association OS=Homo sapiens (Human) OX=9606 GN=NBDY PE=1 SV=1	363.5	318.6	298.7	369.1	387.1	325.8	0.270982	326.933	360.667	0.90647																														1.0566	0.0794327		0.717418	0.144228
P51858	Hepatoma-derived growth factor OS=Homo sapiens (Human) OX=9606 GN=HDGF PE=1 SV=1	30760.6	33170.7	27266.8	34351.5	36168.8	30077.7	0.276764	30399.4	33532.7	0.90656																														1.06575	0.0918657		0.712279	0.14735
P62195	26S proteasome regulatory subunit 8 OS=Homo sapiens (Human) OX=9606 GN=PSMC5 PE=1 SV=1	13233.3	12364.8	14733.9	14526.3	13799.5	16157.8	0.231702	13444	14827.9	0.906671																														1.13041	0.176844		0.417396	0.379451
Q9BTT6	Leucine-rich repeat-containing protein 1 OS=Homo sapiens (Human) OX=9606 GN=LRRC1 PE=1 SV=1	1052.6	1050.1	1014.8	1120.4	1191.1	1126.3	0.0242863	1039.17	1145.93	0.90683																														0.969812	-0.0442223		0.884697	0.0532052
Q96GN5	Cell division cycle-associated 7-like protein OS=Homo sapiens (Human) OX=9606 GN=CDCA7L PE=1 SV=2	1744.1	1634.1	1553.5	1769.8	1908.9	1759.2	0.084054	1643.9	1812.63	0.906913																														1.20208	0.265528		0.0692951	1.1593
P01023	Alpha-2-macroglobulin OS=Homo sapiens (Human) OX=9606 GN=A2M PE=1 SV=3	3905.9	3795.1	5982.7	5832.9	3459	5796	0.681716	4561.23	5029.3	0.906932																														1.13211	0.179008		0.0212537	1.67256
Q6AWC2	Protein WWC2 OS=Homo sapiens (Human) OX=9606 GN=WWC2 PE=1 SV=2	589.8	639	771.1	694.6	647.4	863	0.467398	666.633	735	0.906984																														1.04404	0.0621833		0.880821	0.0551122
O95983	Methyl-CpG-binding domain protein 3 OS=Homo sapiens (Human) OX=9606 GN=MBD3 PE=1 SV=1	4150	4301.5	3411.1	5003.6	4309.6	3765.3	0.423468	3954.2	4359.5	0.907031																														1.0658	0.0919416		0.491715	0.308286
P54252	Ataxin-3 OS=Homo sapiens (Human) OX=9606 GN=ATXN3 PE=1 SV=5	1731.9	1689.7	1510.5	1941.5	1834.3	1660.5	0.191595	1644.03	1812.1	0.907253																														1.11735	0.160084		0.264301	0.577902
O75475	PC4 and SFRS1-interacting protein OS=Homo sapiens (Human) OX=9606 GN=PSIP1 PE=1 SV=1	22605.7	23342.2	18347.5	26562.8	22774.5	21520.7	0.371009	21431.8	23619.3	0.907384																														1.12364	0.168177		0.164778	0.783102
Q92900	Regulator of nonsense transcripts 1 OS=Homo sapiens (Human) OX=9606 GN=UPF1 PE=1 SV=2	8677.4	8846.5	9798.7	8785.3	9646.6	11678.3	0.398395	9107.53	10036.7	0.90742																														1.00748	0.0107552		0.96298	0.0163826
O14672	Disintegrin and metalloproteinase domain-containing protein 10 OS=Homo sapiens (Human) OX=9606 GN=ADAM10 PE=1 SV=1	2343.8	2321	1951.9	2443.3	2543.4	2304.1	0.215543	2205.57	2430.27	0.907541																														1.01175	0.0168507		0.847858	0.0716769
Q6IAA8	Ragulator complex protein LAMTOR1 OS=Homo sapiens (Human) OX=9606 GN=LAMTOR1 PE=1 SV=2	2453.6	2114.8	1792.8	2458.6	2539.5	2010.9	0.440514	2120.4	2336.33	0.907576																														1.11353	0.155143		0.246516	0.608155
P09496	Clathrin light chain A OS=Homo sapiens (Human) OX=9606 GN=CLTA PE=1 SV=1	4943.3	4703.1	3049.3	5870.5	4536.4	3580.1	0.6549	4231.9	4662.33	0.907679																														1.12953	0.175721		0.353177	0.452008
Q8WWM7	Ataxin-2-like protein OS=Homo sapiens (Human) OX=9606 GN=ATXN2L PE=1 SV=2	17444.9	17840.7	14248.9	19726.7	18811.6	16033.4	0.350375	16511.5	18190.6	0.907696																														1.01602	0.0229327		0.829482	0.0811928
Q7Z422	SUZ domain-containing protein 1 OS=Homo sapiens (Human) OX=9606 GN=SZRD1 PE=1 SV=1	760	742	535.4	807.3	873.4	563.3	0.594865	679.133	748	0.907932																														0.878309	-0.1872		0.546455	0.262446
O60684	Importin subunit alpha-7 OS=Homo sapiens (Human) OX=9606 GN=KPNA6 PE=1 SV=1	2406.5	2629.6	3155.9	2639.3	2891.6	3490.6	0.457832	2730.67	3007.17	0.908053																														1.17488	0.232518		0.517913	0.285743
O60220	Mitochondrial import inner membrane translocase subunit Tim8 A OS=Homo sapiens (Human) OX=9606 GN=TIMM8A PE=1 SV=1	1067.5	1028.7	666.5	1039.2	1195.4	807.8	0.613484	920.9	1014.13	0.908066																														1.12526	0.170254		0.257878	0.588586
Q9BXY0	Protein MAK16 homolog OS=Homo sapiens (Human) OX=9606 GN=MAK16 PE=1 SV=2	1325.6	1407.5	1857.6	1572	1501.7	1981.2	0.526207	1530.23	1684.97	0.908168																														1.04765	0.0671628		0.636883	0.19594
Q8N183	NADH dehydrogenase [ubiquinone] 1 alpha subcomplex assembly factor 2 OS=Homo sapiens (Human) OX=9606 GN=NDUFAF2 PE=1 SV=1	5052.3	4631.4	3748.2	5937.5	4995.2	3857	0.566129	4477.3	4929.9	0.908193																														1.02897	0.0412004		0.813665	0.0895545
Q9BX40	Protein LSM14 homolog B OS=Homo sapiens (Human) OX=9606 GN=LSM14B PE=1 SV=1	2655.2	2116.5	1988.9	2809.2	2049.7	2583.8	0.496439	2253.53	2480.9	0.908353																														1.07246	0.100929		0.591898	0.227753
Q687X5	Metalloreductase STEAP4 OS=Homo sapiens (Human) OX=9606 GN=STEAP4 PE=1 SV=1	1967	2164.9	1929.8	2310.3	2429.1	1933.8	0.310038	2020.57	2224.4	0.908365																														1.06743	0.0941363		0.790026	0.102359
O60493	Sorting nexin-3 OS=Homo sapiens (Human) OX=9606 GN=SNX3 PE=1 SV=3	2998.6	2989.8	2853.4	3320.8	3422.4	2989.6	0.13948	2947.27	3244.27	0.908454																														1.06185	0.0865838		0.264869	0.576969
P49458	Signal recognition particle 9 kDa protein OS=Homo sapiens (Human) OX=9606 GN=SRP9 PE=1 SV=2	6970.4	7050.6	5416.8	7460.1	7890.2	6044.7	0.444886	6479.27	7131.67	0.908521																														0.985008	-0.021793		0.940466	0.026657
Q9NP61	ADP-ribosylation factor GTPase-activating protein 3 OS=Homo sapiens (Human) OX=9606 GN=ARFGAP3 PE=1 SV=1	2012.9	1996.8	2097.7	2278.4	2143.7	2298.7	0.0312672	2035.8	2240.27	0.908731																														1.03221	0.0457389		0.745662	0.127458
P62807	Histone H2B type 1-C/E/F/G/I OS=Homo sapiens (Human) OX=9606 GN=H2BC8 PE=1 SV=4	10362.5	10440.1	10163.7	9866.2	12415.9	11788.8	0.309269	10322.1	11357	0.908878																														0.977467	-0.0328804		0.806402	0.0934482
Q96NI8	Zinc finger protein 570 OS=Homo sapiens (Human) OX=9606 GN=ZNF570 PE=2 SV=1	712.8	553.7	933.7	979.2	673.3	767.8	0.634859	733.4	806.767	0.909061																														1.12898	0.175014		0.43634	0.360175
Q96T76	MMS19 nucleotide excision repair protein homolog OS=Homo sapiens (Human) OX=9606 GN=MMS19 PE=1 SV=2	1057.7	1173.5	993.7	1009.3	1395.9	1142.2	0.456665	1074.97	1182.47	0.909088																														1.05104	0.0718241		0.333185	0.477314
Q8IX90	Spindle and kinetochore-associated protein 3 OS=Homo sapiens (Human) OX=9606 GN=SKA3 PE=1 SV=2	1631.9	1628.6	1453.7	1680.3	1869.6	1635.7	0.168237	1571.4	1728.53	0.909094																														1.12172	0.165715		0.148804	0.827385
P57764	Gasdermin-D OS=Homo sapiens (Human) OX=9606 GN=GSDMD PE=1 SV=1	481.2	506.6	644.4	510	605.2	680.2	0.48447	544.067	598.467	0.909101																														1.01352	0.0193741		0.678668	0.168342
Q86U42	Polyadenylate-binding protein 2 OS=Homo sapiens (Human) OX=9606 GN=PABPN1 PE=1 SV=3	3822.3	4201.4	3986.1	4398.7	4587.6	4224.2	0.0579675	4003.27	4403.5	0.90911																														1.11876	0.161906		0.511812	0.290889
Q13596	Sorting nexin-1 OS=Homo sapiens (Human) OX=9606 GN=SNX1 PE=1 SV=3	10245.6	10956	8608.9	11721.5	11516.7	9552.2	0.368267	9936.83	10930.1	0.909123																														0.997299	-0.00390215		0.987104	0.00563728
Q9BSE5	Agmatinase, mitochondrial OS=Homo sapiens (Human) OX=9606 GN=AGMAT PE=1 SV=2	229.8	274.1	311.5	302.7	254.4	339.8	0.471401	271.8	298.967	0.909131																														1.04662	0.0657324		0.180298	0.74401
P62857	40S ribosomal protein S28 OS=Homo sapiens (Human) OX=9606 GN=RPS28 PE=1 SV=1	7731.7	8064.8	6384.5	8831.5	8572.7	6993.2	0.392645	7393.67	8132.47	0.909154																														1.01519	0.0217548		0.852474	0.0693189
Q92539	Phosphatidate phosphatase LPIN2 OS=Homo sapiens (Human) OX=9606 GN=LPIN2 PE=1 SV=1	830.8	834.5	917.1	815	964.9	1060.2	0.355303	860.8	946.7	0.909264																														0.980161	-0.0289089		0.917414	0.0374347
Q8WXE0	Caskin-2 OS=Homo sapiens (Human) OX=9606 GN=CASKIN2 PE=1 SV=2	187.3	275.1	197	217.1	282.8	225.3	0.563627	219.8	241.733	0.909266																														1.01581	0.0226327		0.868577	0.0611915
P40424	Pre-B-cell leukemia transcription factor 1 OS=Homo sapiens (Human) OX=9606 GN=PBX1 PE=1 SV=1	110	123	96.8	117.4	137.3	108	0.394435	109.933	120.9	0.909291																														1.04734	0.0667243		0.566365	0.246903
P82909	28S ribosomal protein S36, mitochondrial OS=Homo sapiens (Human) OX=9606 GN=MRPS36 PE=1 SV=2	998.4	978.6	649.5	1027.7	1129	731.7	0.623476	875.5	962.8	0.909327																														1.00235	0.00339143		0.982758	0.00755335
Q9H4Z3	mRNA (2'-O-methyladenosine-N(6)-)-methyltransferase OS=Homo sapiens (Human) OX=9606 GN=PCIF1 PE=1 SV=1	459.4	388	910.2	530.6	424.6	977.6	0.816335	585.867	644.267	0.909354																														1.04315	0.0609483		0.541654	0.266278
Q9H4I3	TraB domain-containing protein OS=Homo sapiens (Human) OX=9606 GN=TRABD PE=1 SV=1	425.4	438.1	489.5	453.7	481.5	551.8	0.281846	451	495.667	0.909886																														1.03533	0.0500895		0.690517	0.160825
Q16555	Dihydropyrimidinase-related protein 2 OS=Homo sapiens (Human) OX=9606 GN=DPYSL2 PE=1 SV=1	3413.6	3636.9	4228.7	3543.1	3724.9	5126.3	0.553338	3759.73	4131.43	0.910031																														1.02873	0.0408691		0.652619	0.18534
Q96F10	Diamine acetyltransferase 2 OS=Homo sapiens (Human) OX=9606 GN=SAT2 PE=1 SV=1	212.9	194.3	209	231.8	201	244.3	0.252354	205.4	225.7	0.910058																														0.994609	-0.00779818		0.931916	0.0306231
Q9Y5K8	V-type proton ATPase subunit D OS=Homo sapiens (Human) OX=9606 GN=ATP6V1D PE=1 SV=1	3428	2991.8	2958.9	3597.9	3478.2	3229.5	0.17944	3126.23	3435.2	0.910059																														1.07915	0.10989		0.263372	0.579431
P82930	28S ribosomal protein S34, mitochondrial OS=Homo sapiens (Human) OX=9606 GN=MRPS34 PE=1 SV=2	1763.8	1811.2	1796.9	1917.7	2039.1	1944.6	0.0285777	1790.63	1967.13	0.910276																														1.02628	0.0374227		0.727133	0.138386
Q9UMZ2	Synergin gamma OS=Homo sapiens (Human) OX=9606 GN=SYNRG PE=1 SV=2	4114.7	3750.1	3325.6	3923.6	4582	3783.9	0.336493	3730.13	4096.5	0.910566																														1.1638	0.218847		0.298705	0.524758
Q9Y219	Protein jagged-2 OS=Homo sapiens (Human) OX=9606 GN=JAG2 PE=1 SV=3	265.9	274.7	228.5	241.7	331.9	271	0.463577	256.367	281.533	0.910609																														1.08278	0.114744		0.455041	0.34195
P05114	Non-histone chromosomal protein HMG-14 OS=Homo sapiens (Human) OX=9606 GN=HMGN1 PE=1 SV=3	7087.3	7938.6	5856.9	8755.1	8122.2	6052.7	0.541305	6960.93	7643.33	0.91072																														1.06009	0.0841898		0.591139	0.22831
Q15653	NF-kappa-B inhibitor beta OS=Homo sapiens (Human) OX=9606 GN=NFKBIB PE=1 SV=2	333	353	326	349.8	390.2	371.2	0.0884433	337.333	370.4	0.910727																														1.08324	0.115358		0.190023	0.721194
P61088	Ubiquitin-conjugating enzyme E2 N OS=Homo sapiens (Human) OX=9606 GN=UBE2N PE=1 SV=1	3474.3	3371.7	2824.4	3586.3	3884.7	3144.7	0.345537	3223.47	3538.57	0.910953																														0.981217	-0.0273551		0.901437	0.0450644
Q9Y3X0	Coiled-coil domain-containing protein 9 OS=Homo sapiens (Human) OX=9606 GN=CCDC9 PE=1 SV=1	2634.5	2769.4	2050.3	2846.4	2972.5	2363.2	0.448833	2484.73	2727.37	0.911038																														1.05326	0.0748655		0.780581	0.107582
Q96CW1	AP-2 complex subunit mu OS=Homo sapiens (Human) OX=9606 GN=AP2M1 PE=1 SV=2	2295.8	2242.9	3966.1	2922.3	2523.4	3889.2	0.713268	2834.93	3111.63	0.911076																														1.02414	0.0344134		0.826008	0.0830158
P16455	Methylated-DNA--protein-cysteine methyltransferase OS=Homo sapiens (Human) OX=9606 GN=MGMT PE=1 SV=1	891.8	821.8	673.2	900.4	939	779.7	0.393911	795.6	873.033	0.911305																														1.10244	0.140703		0.122665	0.911281
P16220	Cyclic AMP-responsive element-binding protein 1 OS=Homo sapiens (Human) OX=9606 GN=CREB1 PE=1 SV=2	378.7	375.7	312.9	406.2	422.3	342.6	0.347092	355.767	390.367	0.911365																														1.0588	0.0824296		0.285162	0.544908
Q7Z5J4	Retinoic acid-induced protein 1 OS=Homo sapiens (Human) OX=9606 GN=RAI1 PE=1 SV=2	324.3	326.7	333.2	308.5	403.7	367.7	0.369192	328.067	359.967	0.911381																														0.752114	-0.410976		0.30639	0.513725
Q04721	Neurogenic locus notch homolog protein 2 OS=Homo sapiens (Human) OX=9606 GN=NOTCH2 PE=1 SV=3	3279.3	3340.3	3170.7	3649.7	3688	3403.1	0.0503208	3263.43	3580.27	0.911506																														1.00274	0.00394058		0.962406	0.0166418
Q9UHN6	Cell surface hyaluronidase OS=Homo sapiens (Human) OX=9606 GN=CEMIP2 PE=1 SV=1	3061	3036.9	3005.8	3369.2	3392.8	3225.5	0.0223313	3034.57	3329.17	0.911509																														1.07326	0.102006		0.781535	0.107051
Q2TB10	Zinc finger protein 800 OS=Homo sapiens (Human) OX=9606 GN=ZNF800 PE=1 SV=1	839.6	862.8	691.5	967.7	920.6	738	0.432667	797.967	875.433	0.91151																														1.02221	0.0316896		0.813801	0.089482
P08574	Cytochrome c1, heme protein, mitochondrial OS=Homo sapiens (Human) OX=9606 GN=CYC1 PE=1 SV=3	3642.3	3821.2	4172.6	3996.7	4215.5	4552.6	0.169178	3878.7	4254.93	0.911577																														1.09477	0.130634		0.165983	0.779937
Q9Y2R0	Cytochrome c oxidase assembly factor 3 homolog, mitochondrial OS=Homo sapiens (Human) OX=9606 GN=COA3 PE=1 SV=1	528.8	574.2	497.8	531.6	642.2	582.2	0.262371	533.6	585.333	0.911617																														1.116	0.158336		0.059768	1.22353
P49454	Centromere protein F OS=Homo sapiens (Human) OX=9606 GN=CENPF PE=1 SV=3	26902.2	30401.7	23277.9	29913.1	32272.7	26201.1	0.392786	26860.6	29462.3	0.911694																														1.12581	0.170965		0.0235975	1.62713
Q15262	Receptor-type tyrosine-protein phosphatase kappa OS=Homo sapiens (Human) OX=9606 GN=PTPRK PE=1 SV=2	196	218.5	194.1	206.3	233.7	227.4	0.161015	202.867	222.467	0.911897																														1.10443	0.143299		0.332516	0.478187
P62166	Neuronal calcium sensor 1 OS=Homo sapiens (Human) OX=9606 GN=NCS1 PE=1 SV=2	2117.3	1878	1569.1	2247.3	2013	1840.7	0.42061	1854.8	2033.67	0.912047																														1.06093	0.0853356		0.468404	0.32938
Q9BW71	HIRA-interacting protein 3 OS=Homo sapiens (Human) OX=9606 GN=HIRIP3 PE=1 SV=3	2024.2	2215.3	1681.8	2251.9	2377.6	1861.9	0.436674	1973.77	2163.8	0.912176																														1.12009	0.163613		0.044244	1.35415
Q9UIL1	Short coiled-coil protein OS=Homo sapiens (Human) OX=9606 GN=SCOC PE=1 SV=2	121.4	122.2	121.1	128.5	134.7	136.6	0.0389257	121.567	133.267	0.912206																														1.16969	0.226127		0.615193	0.210989
Q99627	COP9 signalosome complex subunit 8 OS=Homo sapiens (Human) OX=9606 GN=COPS8 PE=1 SV=1	1183.6	1121.6	1009.7	1226.7	1257	1150.2	0.16466	1104.97	1211.3	0.912216																														1.03579	0.0507335		0.798278	0.0978456
Q8N2F6	Armadillo repeat-containing protein 10 OS=Homo sapiens (Human) OX=9606 GN=ARMC10 PE=1 SV=1	812.4	737.4	709.3	759.2	897.1	819.9	0.228699	753.033	825.4	0.912325																														1.03511	0.0497876		0.851472	0.0698295
P06493	Cyclin-dependent kinase 1 OS=Homo sapiens (Human) OX=9606 GN=CDK1 PE=1 SV=3	8973.2	10017.7	11718.4	10158.2	10785.8	12710	0.426087	10236.4	11218	0.912501																														1.0055	0.00791104		0.962558	0.0165733
O00461	Golgi integral membrane protein 4 OS=Homo sapiens (Human) OX=9606 GN=GOLIM4 PE=1 SV=1	3937	4132	3256.2	4653.7	4303.2	3453.1	0.465014	3775.07	4136.67	0.912587																														1.11909	0.162331		0.336333	0.473231
P54289	Voltage-dependent calcium channel subunit alpha-2/delta-1 OS=Homo sapiens (Human) OX=9606 GN=CACNA2D1 PE=1 SV=3	3705.6	4061.6	3424.7	4184.8	4460.1	3618.8	0.31642	3730.63	4087.9	0.912604																														1.08458	0.117142		0.582382	0.234792
P62879	Guanine nucleotide-binding protein G(I)/G(S)/G(T) subunit beta-2 OS=Homo sapiens (Human) OX=9606 GN=GNB2 PE=1 SV=3	193.9	179.7	221	202.1	211.7	237.7	0.305605	198.2	217.167	0.912663																														1.08862	0.122498		0.284851	0.545383
Q96EP5	DAZ-associated protein 1 OS=Homo sapiens (Human) OX=9606 GN=DAZAP1 PE=1 SV=1	2233.8	2156	2181.6	2312.6	2443.5	2442.8	0.0233719	2190.47	2399.63	0.912834																														1.05488	0.0770814		0.484341	0.314849
Q86Y56	Dynein assembly factor 5, axonemal OS=Homo sapiens (Human) OX=9606 GN=DNAAF5 PE=1 SV=4	3285.5	3254.4	3532.5	2871.2	3739.6	4421.6	0.551879	3357.47	3677.47	0.912984																														1.03423	0.0485502		0.553393	0.256966
O15127	Secretory carrier-associated membrane protein 2 OS=Homo sapiens (Human) OX=9606 GN=SCAMP2 PE=1 SV=2	1876.5	1806.8	1821.1	2055.7	2005.9	1967.3	0.00687051	1834.8	2009.63	0.913002																														1.08938	0.123509		0.0789671	1.10255
Q16629	Serine/arginine-rich splicing factor 7 OS=Homo sapiens (Human) OX=9606 GN=SRSF7 PE=1 SV=1	6407.9	6074.3	4480.9	5403.7	7843.5	5330.3	0.627544	5654.37	6192.5	0.913099																														1.05938	0.0832242		0.617115	0.209634
Q14197	Peptidyl-tRNA hydrolase ICT1, mitochondrial OS=Homo sapiens (Human) OX=9606 GN=MRPL58 PE=1 SV=1	5481.5	5697.3	4834.9	5995.9	6104.7	5436.2	0.203995	5337.9	5845.6	0.913148																														1.0434	0.0612916		0.478308	0.320292
Q86WP2	Vasculin OS=Homo sapiens (Human) OX=9606 GN=GPBP1 PE=1 SV=1	659.9	711.7	512.9	760.9	727.4	575.4	0.509087	628.167	687.9	0.913166																														1.09661	0.133056		0.22034	0.656907
Q13510	Acid ceramidase OS=Homo sapiens (Human) OX=9606 GN=ASAH1 PE=1 SV=5	4375.2	3974.8	3369.5	4516.8	4645	3672.1	0.42912	3906.5	4277.97	0.913167																														1.10859	0.148731		0.464823	0.332712
Q9UGM6	Tryptophan--tRNA ligase, mitochondrial OS=Homo sapiens (Human) OX=9606 GN=WARS2 PE=1 SV=1	1408.4	1281.5	1305.6	1555.1	1412.7	1407.4	0.11432	1331.83	1458.4	0.913215																														1.02919	0.0415148		0.837206	0.0771677
Q9Y6G3	39S ribosomal protein L42, mitochondrial OS=Homo sapiens (Human) OX=9606 GN=MRPL42 PE=1 SV=1	1582.3	1640	1322.9	1652.3	1869.4	1455.4	0.405564	1515.07	1659.03	0.913223																														0.968334	-0.0464234		0.788136	0.103399
Q9NRX2	39S ribosomal protein L17, mitochondrial OS=Homo sapiens (Human) OX=9606 GN=MRPL17 PE=1 SV=1	1575.9	1639.4	1264.9	1923.9	1608.1	1373.8	0.514753	1493.4	1635.27	0.913246																														1.02473	0.035243		0.894712	0.0483169
P05204	Non-histone chromosomal protein HMG-17 OS=Homo sapiens (Human) OX=9606 GN=HMGN2 PE=1 SV=3	10436.6	12866.3	12257	13471.5	12039	13425.3	0.275522	11853.3	12978.6	0.913296																														1.08174	0.113357		0.571792	0.242762
P60709	Actin, cytoplasmic 1 OS=Homo sapiens (Human) OX=9606 GN=ACTB PE=1 SV=1	19509.3	20719.6	20844.6	21116	22097.4	23655	0.103066	20357.8	22289.5	0.913339																														1.02891	0.0411204		0.874227	0.0583758
P00492	Hypoxanthine-guanine phosphoribosyltransferase OS=Homo sapiens (Human) OX=9606 GN=HPRT1 PE=1 SV=2	7897.1	7248.9	5837.3	8066.4	8123.2	6784.5	0.430311	6994.43	7658.03	0.913346																														1.09927	0.136548		0.197374	0.704709
Q96D31	Calcium release-activated calcium channel protein 1 OS=Homo sapiens (Human) OX=9606 GN=ORAI1 PE=1 SV=2	215.7	197.1	181.8	224.7	221	205.2	0.192169	198.2	216.967	0.913504																														1.09574	0.131908		0.484581	0.314634
Q8WXF1	Paraspeckle component 1 OS=Homo sapiens (Human) OX=9606 GN=PSPC1 PE=1 SV=1	7207.8	7183.2	7527.4	7841.2	7975.2	8174.1	0.00976498	7306.13	7996.83	0.913628																														1.07002	0.0976384		0.679033	0.168109
Q9BUK6	Protein misato homolog 1 OS=Homo sapiens (Human) OX=9606 GN=MSTO1 PE=1 SV=1	297.5	272	454.7	302.1	335.9	482.9	0.706415	341.4	373.633	0.91373																														1.19485	0.256833		0.284225	0.546338
O00443	Phosphatidylinositol 4-phosphate 3-kinase C2 domain-containing subunit alpha OS=Homo sapiens (Human) OX=9606 GN=PIK3C2A PE=1 SV=2	321.9	322.5	336.1	358.6	376.7	337.7	0.0961532	326.833	357.667	0.913793																														0.97244	-0.0403183		0.447238	0.349462
Q9BUF5	Tubulin beta-6 chain OS=Homo sapiens (Human) OX=9606 GN=TUBB6 PE=1 SV=1	3395	3511.1	4273	3965	3787.1	4481.3	0.370176	3726.37	4077.8	0.913818																														1.07443	0.103574		0.303607	0.517688
Q8WUR7	UPF0235 protein C15orf40 OS=Homo sapiens (Human) OX=9606 GN=C15orf40 PE=1 SV=2	1393.4	1318.8	1004.9	1405.1	1555.4	1107.1	0.546797	1239.03	1355.87	0.913831																														1.04734	0.0667323		0.188822	0.723947
Q6ULP2	Aftiphilin OS=Homo sapiens (Human) OX=9606 GN=AFTPH PE=1 SV=3	1111.1	1076.8	938.9	1149.6	1231.2	1040.8	0.266999	1042.27	1140.53	0.913841																														1.12816	0.173968		0.0153054	1.81515
Q7Z401	C-myc promoter-binding protein OS=Homo sapiens (Human) OX=9606 GN=DENND4A PE=1 SV=2	58.8	51.8	71.9	64.4	52.4	82.9	0.622889	60.8333	66.5667	0.913871																														1.06754	0.0942837		0.292854	0.533349
Q8N4V1	Membrane magnesium transporter 1 OS=Homo sapiens (Human) OX=9606 GN=MMGT1 PE=1 SV=1	822.1	750.1	568.3	906.2	825.7	610.3	0.594611	713.5	780.733	0.913884																														1.05969	0.0836394		0.582108	0.234996
Q5T6F2	Ubiquitin-associated protein 2 OS=Homo sapiens (Human) OX=9606 GN=UBAP2 PE=1 SV=1	4964.2	4683.8	4017.9	5106.2	5453	4394	0.3647	4555.3	4984.4	0.913911																														1.08058	0.111811		0.421545	0.375156
O14964	Hepatocyte growth factor-regulated tyrosine kinase substrate OS=Homo sapiens (Human) OX=9606 GN=HGS PE=1 SV=1	6691.1	5710.9	4834.9	7714.8	5857.9	5285.9	0.586527	5745.63	6286.2	0.914007																														0.982001	-0.0262036		0.872359	0.0593048
Q5TBB1	Ribonuclease H2 subunit B OS=Homo sapiens (Human) OX=9606 GN=RNASEH2B PE=1 SV=1	2559.8	2790.2	2610.4	2664.9	3063.2	2981.2	0.167214	2653.47	2903.1	0.914011																														1.11689	0.159493		0.303573	0.517737
Q9NRG1	Phosphoribosyltransferase domain-containing protein 1 OS=Homo sapiens (Human) OX=9606 GN=PRTFDC1 PE=1 SV=1	570.3	620.1	466.9	612.7	635.4	564.9	0.377481	552.433	604.333	0.91412																														1.04138	0.0585003		0.325384	0.487604
Q8WWQ0	PH-interacting protein OS=Homo sapiens (Human) OX=9606 GN=PHIP PE=1 SV=2	154.5	160.2	209.4	175	208.1	190.2	0.46802	174.7	191.1	0.914181																														0.988046	-0.0173494		0.866708	0.0621273
Q96J01	THO complex subunit 3 OS=Homo sapiens (Human) OX=9606 GN=THOC3 PE=1 SV=1	2332.6	2335.4	2851.8	2460.5	2616.2	3148.2	0.435407	2506.6	2741.63	0.914273																														1.10252	0.140804		0.085127	1.06993
P10606	Cytochrome c oxidase subunit 5B, mitochondrial OS=Homo sapiens (Human) OX=9606 GN=COX5B PE=1 SV=2	4675.5	4753.4	4484.1	5392.6	5194.8	4629.4	0.189544	4637.67	5072.27	0.914318																														1.04352	0.0614606		0.658189	0.181649
Q6NT76	Homeobox-containing protein 1 OS=Homo sapiens (Human) OX=9606 GN=HMBOX1 PE=1 SV=1	14.6	14	20.5	15.3	18	20.4	0.582477	16.3667	17.9	0.914339																														1.01451	0.0207826		0.770751	0.113086
Q9NPL8	Complex I assembly factor TIMMDC1, mitochondrial OS=Homo sapiens (Human) OX=9606 GN=TIMMDC1 PE=1 SV=2	1160.1	1240.8	1314.9	1270.9	1332.2	1460.5	0.183852	1238.6	1354.53	0.914411																														1.04192	0.059242		0.52821	0.277193
P41247	Patatin-like phospholipase domain-containing protein 4 OS=Homo sapiens (Human) OX=9606 GN=PNPLA4 PE=1 SV=3	157.2	144.2	122.8	141.2	172.4	150.3	0.387602	141.4	154.633	0.914421																														1.06854	0.0956368		0.426312	0.370273
P20338	Ras-related protein Rab-4A OS=Homo sapiens (Human) OX=9606 GN=RAB4A PE=1 SV=3	726.3	732.7	626	670	859.9	750	0.383855	695	759.967	0.914514																														1.00092	0.001331		0.980037	0.00875749
Q96MW1	Coiled-coil domain-containing protein 43 OS=Homo sapiens (Human) OX=9606 GN=CCDC43 PE=1 SV=2	3206.1	3131.8	2614.5	3499.6	3429.5	2859.2	0.368994	2984.13	3262.77	0.914602																														1.04914	0.0692116		0.811661	0.0906253
Q86UN3	Reticulon-4 receptor-like 2 OS=Homo sapiens (Human) OX=9606 GN=RTN4RL2 PE=1 SV=1	603.6	634.1	429	560.4	725.2	536.3	0.585128	555.567	607.3	0.914814																														1.11938	0.162694		0.365897	0.436641
Q9NX57	Ras-related protein Rab-20 OS=Homo sapiens (Human) OX=9606 GN=RAB20 PE=1 SV=1	245.9	259	299.8	259.1	275.9	344.5	0.471218	268.233	293.167	0.914952																														1.04733	0.0667229		0.444437	0.35219
Q0PNE2	Elongator complex protein 6 OS=Homo sapiens (Human) OX=9606 GN=ELP6 PE=1 SV=1	1397.2	1483.1	1072.1	1480	1610.2	1229.3	0.506762	1317.47	1439.83	0.915013																														1.0308	0.0437624		0.846233	0.0725098
P05387	60S acidic ribosomal protein P2 OS=Homo sapiens (Human) OX=9606 GN=RPLP2 PE=1 SV=1	11099.7	10359.7	7805.1	12635.2	11098.9	8240.9	0.610427	9754.83	10658.3	0.915231																														1.05655	0.0793662		0.411659	0.385462
Q9Y244	Proteasome maturation protein OS=Homo sapiens (Human) OX=9606 GN=POMP PE=1 SV=1	759.5	686.5	568.3	729.9	877.7	593.2	0.569414	671.433	733.6	0.915258																														1.05694	0.0798984		0.169546	0.770712
Q14247	Src substrate cortactin OS=Homo sapiens (Human) OX=9606 GN=CTTN PE=1 SV=2	27794.7	28507.6	25356.3	33100.7	28792.5	27312.4	0.290892	27219.5	29735.2	0.915398																														1.0861	0.119158		0.533026	0.273251
O14662	Syntaxin-16 OS=Homo sapiens (Human) OX=9606 GN=STX16 PE=1 SV=3	1158.6	983.5	877.3	1198.8	1088.9	1010.6	0.406106	1006.47	1099.43	0.915441																														1.15539	0.208381		0.362173	0.441084
P04066	Tissue alpha-L-fucosidase OS=Homo sapiens (Human) OX=9606 GN=FUCA1 PE=1 SV=4	158.9	168	190.6	167.5	171.7	226	0.506194	172.5	188.4	0.915605																														0.959497	-0.05965		0.397671	0.400476
O75531	Barrier-to-autointegration factor OS=Homo sapiens (Human) OX=9606 GN=BANF1 PE=1 SV=1	5552.9	5494.5	3686.6	6375.1	5408.2	4308.2	0.624837	4911.33	5363.83	0.915639																														1.04856	0.068406		0.316978	0.498971
P50895	Basal cell adhesion molecule OS=Homo sapiens (Human) OX=9606 GN=BCAM PE=1 SV=2	5230.6	5346.5	4933.4	5667.8	5845.8	5424.3	0.0516757	5170.17	5645.97	0.915727																														0.992932	-0.010233		0.959655	0.017885
Q5SYB0	FERM and PDZ domain-containing protein 1 OS=Homo sapiens (Human) OX=9606 GN=FRMPD1 PE=1 SV=1	525.4	480.5	395	493.3	565.7	470.8	0.423058	466.967	509.933	0.915741																														1.06655	0.0929564		0.129644	0.887247
Q13332	Receptor-type tyrosine-protein phosphatase S OS=Homo sapiens (Human) OX=9606 GN=PTPRS PE=1 SV=3	1167.7	1160.2	1068.2	1173	1281.7	1253.5	0.0849107	1132.03	1236.07	0.915835																														1.05573	0.0782467		0.373009	0.42828
Q9H444	Charged multivesicular body protein 4b OS=Homo sapiens (Human) OX=9606 GN=CHMP4B PE=1 SV=1	7899	5712.2	4353	9350.1	5557.5	4706.6	0.771945	5988.07	6538.07	0.915877																														1.0351	0.0497642		0.752734	0.123359
O95197	Reticulon-3 OS=Homo sapiens (Human) OX=9606 GN=RTN3 PE=1 SV=2	7176.3	6073.3	5509.5	7812.1	6238.7	6425.3	0.457738	6253.03	6825.37	0.916146																														0.994547	-0.00788798		0.933829	0.0297326
P11117	Lysosomal acid phosphatase OS=Homo sapiens (Human) OX=9606 GN=ACP2 PE=1 SV=3	2122.7	2015.7	1576.9	2094.8	2318.6	1824.7	0.473067	1905.1	2079.37	0.916192																														1.02971	0.042238		0.749884	0.125006
O43493	Trans-Golgi network integral membrane protein 2 OS=Homo sapiens (Human) OX=9606 GN=TGOLN2 PE=1 SV=4	4986	5657.7	4574.2	5652.1	6485.5	4471.3	0.534215	5072.63	5536.3	0.91625																														1.07039	0.0981332		0.51299	0.289891
P08729	Keratin, type II cytoskeletal 7 OS=Homo sapiens (Human) OX=9606 GN=KRT7 PE=1 SV=5	11321.3	13381.6	13099.9	12775.8	15038.7	13441.4	0.284081	12600.9	13752	0.9163																														1.09569	0.131836		0.069606	1.15735
P42025	Beta-centractin OS=Homo sapiens (Human) OX=9606 GN=ACTR1B PE=1 SV=1	326	354.1	484	398.8	369.1	502.4	0.606509	388.033	423.433	0.916398																														1.00645	0.00927145		0.904674	0.0435081
O75947	ATP synthase subunit d, mitochondrial OS=Homo sapiens (Human) OX=9606 GN=ATP5PD PE=1 SV=3	5328.2	4855.6	3573.9	6435.8	4537.9	4038	0.668452	4585.9	5003.9	0.916465																														1.04033	0.057045		0.488638	0.311012
P19419	ETS domain-containing protein Elk-1 OS=Homo sapiens (Human) OX=9606 GN=ELK1 PE=1 SV=2	315.6	329.9	287.2	354.5	348.2	315	0.181539	310.9	339.233	0.916478																														0.993846	-0.00890526		0.926221	0.0332852
O60232	Protein ZNRD2 OS=Homo sapiens (Human) OX=9606 GN=ZNRD2 PE=1 SV=1	732.7	669.7	647.9	852.1	669.8	715	0.383264	683.433	745.633	0.916581																														1.06938	0.0967805		0.520399	0.283663
Q9GZZ9	Ubiquitin-like modifier-activating enzyme 5 OS=Homo sapiens (Human) OX=9606 GN=UBA5 PE=1 SV=1	2550.3	2465.4	2900.8	2812.9	2699.3	3124.6	0.262464	2638.83	2878.93	0.916601																														1.02249	0.0320905		0.775982	0.110148
Q15818	Neuronal pentraxin-1 OS=Homo sapiens (Human) OX=9606 GN=NPTX1 PE=2 SV=2	262	234.6	193.6	280.1	261.3	211.5	0.504451	230.067	250.967	0.916722																														0.966729	-0.0488168		0.589598	0.229444
Q8WWI5	Choline transporter-like protein 1 OS=Homo sapiens (Human) OX=9606 GN=SLC44A1 PE=1 SV=1	947.1	944.7	866.7	1104.3	946.7	957.5	0.241523	919.5	1002.83	0.916902																														1.06713	0.0937295		0.00652936	2.18513
Q8IVB5	LIX1-like protein OS=Homo sapiens (Human) OX=9606 GN=LIX1L PE=2 SV=1	289.6	272	277	313.9	289.7	311	0.0594677	279.533	304.867	0.916904																														1.04348	0.0614063		0.762356	0.117842
O43813	Glutathione S-transferase LANCL1 OS=Homo sapiens (Human) OX=9606 GN=LANCL1 PE=1 SV=1	222.9	170.6	204.6	208.3	207.5	236.5	0.383576	199.367	217.433	0.916909																														1.13652	0.184623		0.263762	0.578788
Q15843	NEDD8 OS=Homo sapiens (Human) OX=9606 GN=NEDD8 PE=1 SV=1	7156.4	5982.5	4549.6	7857.4	6045.4	5387.5	0.639489	5896.17	6430.1	0.916963																														1.07139	0.0994854		0.670427	0.173648
Q9Y3D9	28S ribosomal protein S23, mitochondrial OS=Homo sapiens (Human) OX=9606 GN=MRPS23 PE=1 SV=2	3302.9	3196.3	3005.4	4036.3	3122	3206.3	0.432687	3168.2	3454.87	0.917025																														0.994027	-0.00864336		0.973565	0.0116351
P21266	Glutathione S-transferase Mu 3 OS=Homo sapiens (Human) OX=9606 GN=GSTM3 PE=1 SV=3	16546.9	15013.6	12210.4	17030.2	16197	14502.9	0.431566	14590.3	15910	0.91705																														1.05325	0.0748487		0.697626	0.156378
Q9NZQ3	NCK-interacting protein with SH3 domain OS=Homo sapiens (Human) OX=9606 GN=NCKIPSD PE=1 SV=1	83.6	101.8	123.2	104.9	94.1	137.5	0.620876	102.867	112.167	0.917088																														1.08855	0.122407		0.609943	0.214711
O14617	AP-3 complex subunit delta-1 OS=Homo sapiens (Human) OX=9606 GN=AP3D1 PE=1 SV=1	4197.9	4275	5567.2	4641	4747.5	5920.8	0.522779	4680.03	5103.1	0.917096																														1.08422	0.116655		0.411187	0.385961
Q9BU89	Deoxyhypusine hydroxylase OS=Homo sapiens (Human) OX=9606 GN=DOHH PE=1 SV=1	818.8	795.9	711.8	898.8	892.8	745.2	0.3164	775.5	845.6	0.9171																														1.04318	0.0609861		0.774588	0.110929
Q99933	BAG family molecular chaperone regulator 1 OS=Homo sapiens (Human) OX=9606 GN=BAG1 PE=1 SV=4	4564.2	4863	4436.3	5142.9	5212.9	4760.5	0.0925255	4621.17	5038.77	0.917123																														1.13502	0.182717		0.18315	0.737193
Q16718	NADH dehydrogenase [ubiquinone] 1 alpha subcomplex subunit 5 OS=Homo sapiens (Human) OX=9606 GN=NDUFA5 PE=1 SV=3	2874.3	2621.2	2345.5	3280.9	2644.8	2623.6	0.427245	2613.67	2849.77	0.917151																														1.15012	0.201786		0.605969	0.21755
Q9BRD0	BUD13 homolog OS=Homo sapiens (Human) OX=9606 GN=BUD13 PE=1 SV=1	2120	2300	1940.4	2447.9	2400.2	2085.2	0.283322	2120.13	2311.1	0.91737																														1.07763	0.10786		0.584006	0.233583
Q96D71	RalBP1-associated Eps domain-containing protein 1 OS=Homo sapiens (Human) OX=9606 GN=REPS1 PE=1 SV=3	797.4	766	666.5	862.6	827.6	740.5	0.280394	743.3	810.233	0.91739																														1.06089	0.0852766		0.230883	0.636608
Q9H875	PRKR-interacting protein 1 OS=Homo sapiens (Human) OX=9606 GN=PRKRIP1 PE=1 SV=1	2252.9	2375.7	1868.7	2426.9	2588.6	2066.7	0.41984	2165.77	2360.73	0.917413																														1.12357	0.168095		0.0201909	1.69484
Q8NC56	LEM domain-containing protein 2 OS=Homo sapiens (Human) OX=9606 GN=LEMD2 PE=1 SV=1	2936.3	2825.4	2706.3	3148.9	3241.1	2840.2	0.160337	2822.67	3076.73	0.917423																														1.15121	0.203152		0.272677	0.564351
Q8NCC3	Phospholipase A2 group XV OS=Homo sapiens (Human) OX=9606 GN=PLA2G15 PE=1 SV=2	797	704.9	563	811.2	815.6	623.9	0.541506	688.3	750.233	0.917448																														1.06977	0.0972997		0.294082	0.531531
O95202	Mitochondrial proton/calcium exchanger protein OS=Homo sapiens (Human) OX=9606 GN=LETM1 PE=1 SV=1	11986.8	11807.5	11260	13110.5	13157.2	11940.1	0.100646	11684.8	12735.9	0.917464																														1.07049	0.0982724		0.389603	0.409377
Q9HCM3	UPF0606 protein KIAA1549 OS=Homo sapiens (Human) OX=9606 GN=KIAA1549 PE=1 SV=4	309.3	274.9	238.9	301	333.6	262.5	0.441503	274.367	299.033	0.917512																														1.03826	0.0541676		0.719137	0.143188
P49750	YLP motif-containing protein 1 OS=Homo sapiens (Human) OX=9606 GN=YLPM1 PE=1 SV=4	11161.1	11397.2	9394.9	12121.6	12451.9	10251.7	0.362681	10651.1	11608.4	0.917531																														1.0305	0.0433414		0.83907	0.0762018
Q14318	Peptidyl-prolyl cis-trans isomerase FKBP8 OS=Homo sapiens (Human) OX=9606 GN=FKBP8 PE=1 SV=2	3285.2	3443	3796.7	3653.6	3576.3	4239.6	0.295908	3508.3	3823.17	0.917642																														1.02273	0.0324234		0.635108	0.197152
P38571	Lysosomal acid lipase/cholesteryl ester hydrolase OS=Homo sapiens (Human) OX=9606 GN=LIPA PE=1 SV=2	845.4	702.4	824.4	865.1	916	803.8	0.273878	790.733	861.633	0.917714																														1.05935	0.0831737		0.567525	0.246015
Q5SYE7	NHS-like protein 1 OS=Homo sapiens (Human) OX=9606 GN=NHSL1 PE=1 SV=2	10.5		92.9	62.8	13.7	92.5		51.7	56.3333	0.917751																														0.976005	-0.0350391		0.699539	0.155188
Q5PSV4	Breast cancer metastasis-suppressor 1-like protein OS=Homo sapiens (Human) OX=9606 GN=BRMS1L PE=1 SV=2	1695.4	1525	1457.4	1741.3	1731.4	1623.5	0.179019	1559.27	1698.73	0.9179																														1.0546	0.0766912		0.522284	0.282093
P54750	Calcium/calmodulin-dependent 3',5'-cyclic nucleotide phosphodiesterase 1A OS=Homo sapiens (Human) OX=9606 GN=PDE1A PE=1 SV=2	1265.3	1203.5	1256.9	1243.8	1308.9	1505.7	0.292329	1241.9	1352.8	0.918022																														1.02608	0.0371417		0.814457	0.089132
Q9UPN7	Serine/threonine-protein phosphatase 6 regulatory subunit 1 OS=Homo sapiens (Human) OX=9606 GN=PPP6R1 PE=1 SV=5	1435.4	1424.9	1204.7	1522.7	1532.5	1372.4	0.264498	1355	1475.87	0.918105																														1.00355	0.00511958		0.909218	0.041332
Q6P2Q9	Pre-mRNA-processing-splicing factor 8 OS=Homo sapiens (Human) OX=9606 GN=PRPF8 PE=1 SV=2	5257.4	5062.6	5461	6321.7	6247.2	4617.7	0.490044	5260.33	5728.87	0.918215																														0.954952	-0.0665		0.490139	0.309681
Q92508	Piezo-type mechanosensitive ion channel component 1 OS=Homo sapiens (Human) OX=9606 GN=PIEZO1 PE=1 SV=4	1044.5	1067.7	988.4	1077.1	1207.6	1091.4	0.143957	1033.53	1125.37	0.918397																														1.07257	0.101072		0.434503	0.362007
O43665	Regulator of G-protein signaling 10 OS=Homo sapiens (Human) OX=9606 GN=RGS10 PE=1 SV=3	2378.3	2134.1	1607	2558.6	2359.9	1743.7	0.617573	2039.8	2220.73	0.918525																														0.983269	-0.0243417		0.898046	0.0467012
O15455	Toll-like receptor 3 OS=Homo sapiens (Human) OX=9606 GN=TLR3 PE=1 SV=1	596.8	567.5	443.7	566.2	706.2	478.2	0.593409	536	583.533	0.918542																														1.04873	0.0686493		0.174058	0.759305
Q15811	Intersectin-1 OS=Homo sapiens (Human) OX=9606 GN=ITSN1 PE=1 SV=3	1061.9	1018	1070.7	1086.3	1143.6	1199.9	0.086538	1050.2	1143.27	0.918596																														1.01542	0.0220702		0.891602	0.0498288
P19823	Inter-alpha-trypsin inhibitor heavy chain H2 OS=Homo sapiens (Human) OX=9606 GN=ITIH2 PE=1 SV=2	1104.8	868.3	1426.3	1380.8	966.3	1353.3	0.658412	1133.13	1233.47	0.918657																														1.06021	0.0843465		0.756343	0.121281
O75781	Paralemmin-1 OS=Homo sapiens (Human) OX=9606 GN=PALM PE=1 SV=2	2096.7	1636.2	1122	2473.2	1465.4	1345.3	0.769902	1618.3	1761.3	0.91881																														1.08673	0.119991		0.467313	0.330392
Q96H20	Vacuolar-sorting protein SNF8 OS=Homo sapiens (Human) OX=9606 GN=SNF8 PE=1 SV=1	2632.8	2243.3	1936.3	2660	2497.8	2255.9	0.449422	2270.8	2471.23	0.918893																														1.05172	0.07275		0.0586879	1.23145
Q9P209	Centrosomal protein of 72 kDa OS=Homo sapiens (Human) OX=9606 GN=CEP72 PE=1 SV=2	340.7	363.8	276.8	348.4	359	360.4	0.383239	327.1	355.933	0.918992																														1.20193	0.265352		0.267518	0.572648
Q16740	ATP-dependent Clp protease proteolytic subunit, mitochondrial OS=Homo sapiens (Human) OX=9606 GN=CLPP PE=1 SV=1	2896	2471.8	2391.5	3044.5	2800.3	2598.1	0.326279	2586.43	2814.3	0.919033																														1.08233	0.114135		0.604316	0.218736
P28715	DNA repair protein complementing XP-G cells OS=Homo sapiens (Human) OX=9606 GN=ERCC5 PE=1 SV=3	2333.2	2280.9	1922.3	2413.6	2549.1	2149.5	0.333586	2178.8	2370.73	0.919041																														0.97421	-0.0376947		0.793165	0.100636
Q9BVC5	Ashwin OS=Homo sapiens (Human) OX=9606 GN=C2orf49 PE=1 SV=1	3454.5	3915.2	3055.7	3961.8	4000.4	3379.9	0.394978	3475.13	3780.7	0.919177																														1.00813	0.0116747		0.879043	0.0559898
Q9P035	Very-long-chain (3R)-3-hydroxyacyl-CoA dehydratase 3 OS=Homo sapiens (Human) OX=9606 GN=HACD3 PE=1 SV=2	2272.1	1827.6	1911.5	2285.2	2082.2	2172.3	0.328694	2003.73	2179.9	0.919186																														1.03709	0.0525391		0.70253	0.153335
Q9HAP2	MLX-interacting protein OS=Homo sapiens (Human) OX=9606 GN=MLXIP PE=1 SV=2	117.7	118.2	96.5	113.6	133.2	114.8	0.366905	110.8	120.533	0.919248																														1.11926	0.162541		0.0279485	1.55364
Q96EU7	C1GALT1-specific chaperone 1 OS=Homo sapiens (Human) OX=9606 GN=C1GALT1C1 PE=1 SV=1	307	277.9	296.3	303.7	327.7	327.2	0.0908214	293.733	319.533	0.919257																														1.00809	0.0116249		0.93178	0.0306867
P15586	N-acetylglucosamine-6-sulfatase OS=Homo sapiens (Human) OX=9606 GN=GNS PE=1 SV=3	6273.2	5734.1	5515.7	7012	6278.5	5770.2	0.30589	5841	6353.57	0.919326																														1.04659	0.0656962		0.636619	0.19612
O00410	Importin-5 OS=Homo sapiens (Human) OX=9606 GN=IPO5 PE=1 SV=4	29565.5	28238.8	26792.5	30904.5	30976.6	30130.9	0.0783456	28198.9	30670.7	0.919411																														1.01745	0.024964		0.800287	0.0967542
Q92747	Actin-related protein 2/3 complex subunit 1A OS=Homo sapiens (Human) OX=9606 GN=ARPC1A PE=2 SV=2	458.8	469.9	509.2	464.1	504	595.8	0.399921	479.3	521.3	0.919432																														0.994473	-0.00799527		0.973572	0.0116321
P06865	Beta-hexosaminidase subunit alpha OS=Homo sapiens (Human) OX=9606 GN=HEXA PE=1 SV=2	4625.2	4062.4	4142.2	4820.7	4798.6	4334.3	0.189524	4276.6	4651.2	0.919462																														1.08643	0.119596		0.429507	0.367029
Q9Y333	U6 snRNA-associated Sm-like protein LSm2 OS=Homo sapiens (Human) OX=9606 GN=LSM2 PE=1 SV=1	5422.4	4589.1	3368.2	5940.6	4653.8	3957.2	0.663414	4459.9	4850.53	0.919466																														0.977162	-0.0333304		0.831321	0.0802312
P49757	Protein numb homolog OS=Homo sapiens (Human) OX=9606 GN=NUMB PE=1 SV=2	608.1	617.3	625.4	642.3	681.6	689	0.0525397	616.933	670.967	0.919469																														1.10996	0.150512		0.425259	0.371346
Q9NZ09	Ubiquitin-associated protein 1 OS=Homo sapiens (Human) OX=9606 GN=UBAP1 PE=1 SV=1	2009.9	2006.8	1453.7	2076.2	2222.4	1650.9	0.561047	1823.47	1983.17	0.919472																														1.05167	0.0726776		0.425579	0.37102
Q15084	Protein disulfide-isomerase A6 OS=Homo sapiens (Human) OX=9606 GN=PDIA6 PE=1 SV=1	17576.3	16671.6	14218.1	18689.8	18355.4	15663.6	0.365679	16155.3	17569.6	0.919505																														1.04432	0.0625676		0.368842	0.433159
Q86UV5	Ubiquitin carboxyl-terminal hydrolase 48 OS=Homo sapiens (Human) OX=9606 GN=USP48 PE=1 SV=1	3293.8	3241.5	3471.2	3269.2	3623.3	3989.9	0.293859	3335.5	3627.47	0.919512																														1.02918	0.0414933		0.748658	0.125716
Q02252	Methylmalonate-semialdehyde dehydrogenase [acylating], mitochondrial OS=Homo sapiens (Human) OX=9606 GN=ALDH6A1 PE=1 SV=2	422.8	401.4	490.9	421.5	464.9	543.8	0.443714	438.367	476.733	0.919522																														1.1064	0.145869		0.14871	0.82766
Q96AT9	Ribulose-phosphate 3-epimerase OS=Homo sapiens (Human) OX=9606 GN=RPE PE=1 SV=1	947.9	966.3	636.9	938.5	1047.9	787.9	0.603037	850.367	924.767	0.919547																														1.08414	0.116555		0.601021	0.22111
Q8N3U4	Cohesin subunit SA-2 OS=Homo sapiens (Human) OX=9606 GN=STAG2 PE=1 SV=3	6807.4	6615.9	6857	6938	7381.6	7734.9	0.11335	6760.1	7351.5	0.919554																														1.12209	0.166193		0.368539	0.433517
Q5JSZ5	Protein PRRC2B OS=Homo sapiens (Human) OX=9606 GN=PRRC2B PE=1 SV=2	7436.1	7086.6	6131.2	7800.5	7861.4	6795.5	0.313734	6884.63	7485.8	0.919692																														1.07397	0.102949		0.703645	0.152646
O95749	Geranylgeranyl pyrophosphate synthase OS=Homo sapiens (Human) OX=9606 GN=GGPS1 PE=1 SV=1	2933.3	2606.7	2501.2	3417.3	2757.5	2567.8	0.477694	2680.4	2914.2	0.919772																														1.02046	0.0292185		0.750472	0.124666
P61916	NPC intracellular cholesterol transporter 2 OS=Homo sapiens (Human) OX=9606 GN=NPC2 PE=1 SV=1	3707	3650.7	3480.3	4208.8	3822.6	3751.3	0.143616	3612.67	3927.57	0.919823																														1.01541	0.0220652		0.864899	0.0630347
P35270	Sepiapterin reductase OS=Homo sapiens (Human) OX=9606 GN=SPR PE=1 SV=1	4613.7	4379.6	3952.6	4544.8	5086.3	4442.7	0.247847	4315.3	4691.27	0.919858																														1.057	0.0799779		0.521613	0.282651
Q92954	Proteoglycan 4 OS=Homo sapiens (Human) OX=9606 GN=PRG4 PE=1 SV=3	2071.3	1661.5	1640.2	3106.4	1108.1	1626.4	0.821374	1791	1946.97	0.919892																														1.15528	0.208237		0.344763	0.46248
P60468	Protein transport protein Sec61 subunit beta OS=Homo sapiens (Human) OX=9606 GN=SEC61B PE=1 SV=2	1048.1	821.8	567	1034.7	1018.5	595.8	0.741434	812.3	883	0.919932																														1.09416	0.129819		0.111646	0.952156
Q92600	CCR4-NOT transcription complex subunit 9 OS=Homo sapiens (Human) OX=9606 GN=CNOT9 PE=1 SV=1	5382.8	4734.7	3657.1	4960.6	5842.5	4170.3	0.597441	4591.53	4991.13	0.919938																														1.05983	0.0838268		7.83e-05	4.106
O14979	Heterogeneous nuclear ribonucleoprotein D-like OS=Homo sapiens (Human) OX=9606 GN=HNRNPDL PE=1 SV=3	11515.6	11830.9	12010.8	13339.9	12015.5	13077.2	0.114364	11785.8	12810.9	0.919982																														0.987148	-0.0186617		0.846269	0.0724916
Q9H9J2	39S ribosomal protein L44, mitochondrial OS=Homo sapiens (Human) OX=9606 GN=MRPL44 PE=1 SV=1	1985.9	1723	1357.1	1773.1	2046.4	1686.3	0.535613	1688.67	1835.27	0.920121																														1.01874	0.0267848		0.827548	0.082207
O60239	SH3 domain-binding protein 5 OS=Homo sapiens (Human) OX=9606 GN=SH3BP5 PE=1 SV=2	1995.5	2010.2	1555.1	2238.7	2130.4	1674.4	0.52085	1853.6	2014.5	0.920129																														0.993582	-0.00928896		0.918584	0.0368812
Q15388	Mitochondrial import receptor subunit TOM20 homolog OS=Homo sapiens (Human) OX=9606 GN=TOMM20 PE=1 SV=1	2351.9	2406.1	2006.9	2395.3	2684.6	2272.1	0.325751	2254.97	2450.67	0.920144																														1.082	0.113698		0.169073	0.771926
Q92896	Golgi apparatus protein 1 OS=Homo sapiens (Human) OX=9606 GN=GLG1 PE=1 SV=2	7469.3	8174.1	6734.2	8349.2	8823.3	7144.8	0.377849	7459.2	8105.77	0.920234																														1.03133	0.0445024		0.711108	0.148064
O60216	Double-strand-break repair protein rad21 homolog OS=Homo sapiens (Human) OX=9606 GN=RAD21 PE=1 SV=2	7944.6	7737.3	7835.9	8213.3	8589.7	8751	0.0378153	7839.27	8518	0.920318																														1.07167	0.0998579		0.268556	0.570966
P12829	Myosin light chain 4 OS=Homo sapiens (Human) OX=9606 GN=MYL4 PE=1 SV=3	92.2	85.5	96.8	112.7	90.6	94.9	0.373149	91.5	99.4	0.920523																														0.999304	-0.00100484		0.99063	0.00408866
Q6DKK2	Tetratricopeptide repeat protein 19, mitochondrial OS=Homo sapiens (Human) OX=9606 GN=TTC19 PE=1 SV=4	724.4	692.8	644.9	779.1	809.4	651.6	0.352315	687.367	746.7	0.920539																														1.05694	0.0798911		0.481097	0.317767
O95881	Thioredoxin domain-containing protein 12 OS=Homo sapiens (Human) OX=9606 GN=TXNDC12 PE=1 SV=1	3139.3	3233.2	2316.8	3313.2	3650.8	2473.5	0.613842	2896.43	3145.83	0.920721																														1.09465	0.130464		0.292727	0.533537
Q9NQ48	Leucine zipper transcription factor-like protein 1 OS=Homo sapiens (Human) OX=9606 GN=LZTFL1 PE=1 SV=1	2376.8	2084.9	1586.6	2450.1	2386.7	1731	0.623067	2016.1	2189.27	0.920902																														1.02119	0.0302478		0.800409	0.0966879
Q00059	Transcription factor A, mitochondrial OS=Homo sapiens (Human) OX=9606 GN=TFAM PE=1 SV=1	9891.9	10775.1	8522	11483.5	11177	9033.6	0.45665	9729.67	10564.7	0.92096																														1.09398	0.129589		0.0510483	1.29202
P23528	Cofilin-1 OS=Homo sapiens (Human) OX=9606 GN=CFL1 PE=1 SV=3	39940.5	42348	37773.5	47161.5	40890.7	42307.1	0.220284	40020.7	43453.1	0.921008																														1.01673	0.0239333		0.897642	0.0468967
Q8NFJ5	Retinoic acid-induced protein 3 OS=Homo sapiens (Human) OX=9606 GN=GPRC5A PE=1 SV=2	1711	1933.4	1320.1	1616	2262.6	1511.1	0.658229	1654.83	1796.57	0.921109																														1.13743	0.185784		0.0766056	1.11574
O75976	Carboxypeptidase D OS=Homo sapiens (Human) OX=9606 GN=CPD PE=1 SV=2	11418	11629.5	11006.1	13601.5	11934.2	11433.8	0.273383	11351.2	12323.2	0.921127																														1.04929	0.0694092		0.687379	0.162804
Q8NBJ4	Golgi membrane protein 1 OS=Homo sapiens (Human) OX=9606 GN=GOLM1 PE=1 SV=1	4924.8	5286.5	3691.1	6120.6	5001.1	3970.5	0.642131	4634.13	5030.73	0.921165																														1.14228	0.19191		0.348723	0.457519
P02771	Alpha-fetoprotein OS=Homo sapiens (Human) OX=9606 GN=AFP PE=1 SV=1	1766.2	1679.7	3741.5	2917	1565.9	3319.6	0.823307	2395.8	2600.83	0.921166																														1.01065	0.015288		0.920878	0.0357979
Q92466	DNA damage-binding protein 2 OS=Homo sapiens (Human) OX=9606 GN=DDB2 PE=1 SV=1	27.2	21.9	80.7	40.9	26.5	73.5	0.88247	43.2667	46.9667	0.921221																														0.982904	-0.024878		0.821239	0.0855303
P53567	CCAAT/enhancer-binding protein gamma OS=Homo sapiens (Human) OX=9606 GN=CEBPG PE=1 SV=1	448.1	473.5	290.8	486.2	494.1	335.6	0.677418	404.133	438.633	0.921347																														1.06757	0.0943308		0.562155	0.250144
Q06787	Synaptic functional regulator FMR1 OS=Homo sapiens (Human) OX=9606 GN=FMR1 PE=1 SV=1	2911	3170	4055.6	3215.7	3392.5	4393.5	0.598301	3378.87	3667.23	0.921367																														1.05076	0.0714327		0.651139	0.186326
P52815	39S ribosomal protein L12, mitochondrial OS=Homo sapiens (Human) OX=9606 GN=MRPL12 PE=1 SV=2	4467.9	4611.9	3690.5	4992.8	4747.9	4117.6	0.402293	4256.77	4619.43	0.921491																														1.09573	0.131886		0.329444	0.482219
Q9H7E2	Tudor domain-containing protein 3 OS=Homo sapiens (Human) OX=9606 GN=TDRD3 PE=1 SV=1	26.3	35.6	39.1	30.3	35.3	44	0.631753	33.6667	36.5333	0.921533																														1.08095	0.112304		0.690467	0.160857
P52564	Dual specificity mitogen-activated protein kinase kinase 6 OS=Homo sapiens (Human) OX=9606 GN=MAP2K6 PE=1 SV=1	757.2	841.8	1015.9	861.4	874.6	1101.5	0.53328	871.633	945.833	0.921551																														1.06862	0.0957434		0.417502	0.379342
Q92484	Acid sphingomyelinase-like phosphodiesterase 3a OS=Homo sapiens (Human) OX=9606 GN=SMPDL3A PE=1 SV=2	350.7	355.8	288.1	360.4	390.4	328.4	0.375584	331.533	359.733	0.921609																														1.26446	0.338525		0.447517	0.349191
Q6EMK4	Vasorin OS=Homo sapiens (Human) OX=9606 GN=VASN PE=1 SV=1	1304.2	1272.4	1156.4	1261.7	1529.4	1258.9	0.370883	1244.33	1350	0.921728																														1.05215	0.0733349		0.435519	0.360993
P08069	Insulin-like growth factor 1 receptor OS=Homo sapiens (Human) OX=9606 GN=IGF1R PE=1 SV=1	2768.4	3082.3	2544.2	2834.4	3412.9	2860.4	0.388558	2798.3	3035.9	0.921737																														1.09836	0.135346		0.358879	0.445052
Q13257	Mitotic spindle assembly checkpoint protein MAD2A OS=Homo sapiens (Human) OX=9606 GN=MAD2L1 PE=1 SV=1	1335.1	1464.4	1926.1	1672	1455.2	1999.6	0.606356	1575.2	1708.93	0.921745																														0.988909	-0.0160899		0.909736	0.0410847
Q92664	Transcription factor IIIA OS=Homo sapiens (Human) OX=9606 GN=GTF3A PE=1 SV=3	69.9	68.5	87.8	69.5	80.8	95.1	0.545199	75.4	81.8	0.92176																														1.1492	0.200624		0.163587	0.786251
Q9NVG8	TBC1 domain family member 13 OS=Homo sapiens (Human) OX=9606 GN=TBC1D13 PE=1 SV=3	3037.8	2736.1	2461.8	2973.9	3123.2	2837.6	0.300339	2745.23	2978.23	0.921766																														1.05257	0.0739227		0.781506	0.107067
Q9UBI1	COMM domain-containing protein 3 OS=Homo sapiens (Human) OX=9606 GN=COMMD3 PE=1 SV=1	2491.8	2217.5	1943.4	2479.4	2585.1	2152.8	0.412181	2217.57	2405.77	0.921771																														1.07417	0.103218		0.158654	0.799549
Q96DH6	RNA-binding protein Musashi homolog 2 OS=Homo sapiens (Human) OX=9606 GN=MSI2 PE=1 SV=1	1173.8	1110.3	1121.2	1194.7	1272.8	1226.5	0.0335455	1135.1	1231.33	0.921846																														1.1806	0.239516		0.251497	0.599467
Q5JTV8	Torsin-1A-interacting protein 1 OS=Homo sapiens (Human) OX=9606 GN=TOR1AIP1 PE=1 SV=2	10855	10929.5	8739	12230.2	11272.1	9602.8	0.459146	10174.5	11035	0.922018																														1.13862	0.187293		0.440145	0.356404
Q9UHP3	Ubiquitin carboxyl-terminal hydrolase 25 OS=Homo sapiens (Human) OX=9606 GN=USP25 PE=1 SV=4	377.1	368.7	338.7	370.9	407.6	397.7	0.128959	361.5	392.067	0.922037																														1.00656	0.00943587		0.91573	0.0382327
Q3YEC7	Rab-like protein 6 OS=Homo sapiens (Human) OX=9606 GN=RABL6 PE=1 SV=2	412.2	391.6	374.7	355.6	486.3	436.1	0.479453	392.833	426	0.922144																														1.13882	0.187538		0.215598	0.666355
Q9UMX5	Neudesin OS=Homo sapiens (Human) OX=9606 GN=NENF PE=1 SV=1	4927.7	4530	4056.3	5386.1	5114.9	4153.9	0.452545	4504.67	4884.97	0.922149																														1.01167	0.0167436		0.875192	0.0578968
P08236	Beta-glucuronidase OS=Homo sapiens (Human) OX=9606 GN=GUSB PE=1 SV=2	657	721	533.4	690.4	794.7	587.6	0.544663	637.133	690.9	0.922179																														0.963451	-0.0537163		0.710905	0.148189
Q8IZQ5	Selenoprotein H OS=Homo sapiens (Human) OX=9606 GN=SELENOH PE=1 SV=2	1323.6	1588	1433.2	1301.4	1948.3	1461.5	0.605792	1448.27	1570.4	0.922228																														0.939999	-0.0892694		0.166422	0.778789
Q9H008	Phospholysine phosphohistidine inorganic pyrophosphate phosphatase OS=Homo sapiens (Human) OX=9606 GN=LHPP PE=1 SV=2	575.5	558.5	594.8	595.8	625	653.7	0.0815795	576.267	624.833	0.922273																														1.03717	0.052658		0.801166	0.0962774
P40763	Signal transducer and activator of transcription 3 OS=Homo sapiens (Human) OX=9606 GN=STAT3 PE=1 SV=2	7227.9	7191	7608.1	7115.2	8069.9	8691.7	0.309534	7342.33	7958.93	0.922527																														1.03446	0.0488746		0.30613	0.514094
Q9BQL6	Fermitin family homolog 1 OS=Homo sapiens (Human) OX=9606 GN=FERMT1 PE=1 SV=1	1857.4	1899.9	2677.3	2041	2103.8	2829.2	0.650266	2144.87	2324.67	0.922656																														1.0626	0.0876048		0.56115	0.250921
Q9H4I2	Zinc fingers and homeoboxes protein 3 OS=Homo sapiens (Human) OX=9606 GN=ZHX3 PE=1 SV=3	258.7	249.7	306.5	291.6	274.5	317.1	0.356414	271.633	294.4	0.922668																														1.03877	0.0548701		0.74977	0.125072
Q8N556	Actin filament-associated protein 1 OS=Homo sapiens (Human) OX=9606 GN=AFAP1 PE=1 SV=2	2965.7	3133.9	3005.4	2999	3301	3567.9	0.25807	3035	3289.3	0.922689																														1.3301	0.411539		0.262785	0.5804
Q58FF6	Putative heat shock protein HSP 90-beta 4 OS=Homo sapiens (Human) OX=9606 GN=HSP90AB4P PE=5 SV=1	827.4	599.7	408.6	839.8	729.2	419.7	0.784668	611.9	662.9	0.923065																														0.923803	-0.114343		0.578927	0.237376
Q8IWV7	E3 ubiquitin-protein ligase UBR1 OS=Homo sapiens (Human) OX=9606 GN=UBR1 PE=1 SV=1	332.2	324.6	340.5	311	358.2	411	0.440314	332.433	360.067	0.923255																														1.00964	0.0138399		0.489143	0.310564
Q96HD1	Protein disulfide isomerase CRELD1 OS=Homo sapiens (Human) OX=9606 GN=CRELD1 PE=1 SV=3	445.1	429.8	404	476.8	494.3	414.1	0.285135	426.3	461.733	0.92326																														1.06734	0.0940193		0.588609	0.230173
Q8NBS9	Thioredoxin domain-containing protein 5 OS=Homo sapiens (Human) OX=9606 GN=TXNDC5 PE=1 SV=2	10167.6	10071.4	7990.9	11232.1	10736.3	8607.1	0.507374	9409.97	10191.8	0.923285																														1.0797	0.110627		0.297773	0.526114
Q8TAQ2	SWI/SNF complex subunit SMARCC2 OS=Homo sapiens (Human) OX=9606 GN=SMARCC2 PE=1 SV=1	9018.2	9460	8307.3	10113.2	10100.7	8792.4	0.255458	8928.5	9668.77	0.923437																														1.08627	0.119388		0.202779	0.692977
P60903	Protein S100-A10 OS=Homo sapiens (Human) OX=9606 GN=S100A10 PE=1 SV=2	7834.8	7373.9	5827.5	8786.9	7214.5	6777	0.536873	7012.07	7592.8	0.923515																														1.24005	0.310399		0.124763	0.903913
P50402	Emerin OS=Homo sapiens (Human) OX=9606 GN=EMD PE=1 SV=1	6555.6	7234.5	6242.5	7199.6	7761	6730.4	0.25628	6677.53	7230.33	0.923544																														1.0865	0.119693		0.522688	0.281758
Q9Y383	Putative RNA-binding protein Luc7-like 2 OS=Homo sapiens (Human) OX=9606 GN=LUC7L2 PE=1 SV=2	6004.9	6575.4	4926.7	6765.4	6660.9	5529.7	0.484126	5835.67	6318.67	0.92356																														1.02425	0.0345704		0.594821	0.225614
P49321	Nuclear autoantigenic sperm protein OS=Homo sapiens (Human) OX=9606 GN=NASP PE=1 SV=2	32214.6	33921.3	25321.3	37412.5	32914.7	28692.4	0.526774	30485.7	33006.5	0.923627																														1.0571	0.0801179		0.353099	0.452104
P52306	Rap1 GTPase-GDP dissociation stimulator 1 OS=Homo sapiens (Human) OX=9606 GN=RAP1GDS1 PE=1 SV=3	4864.8	4268.4	3804.8	4938.7	4862	4204.8	0.411377	4312.67	4668.5	0.92378																														1.05391	0.0757554		0.505022	0.296689
Q9H2U2	Inorganic pyrophosphatase 2, mitochondrial OS=Homo sapiens (Human) OX=9606 GN=PPA2 PE=1 SV=2	5962.1	5729.4	5385.1	6472	6156.6	5856.6	0.127166	5692.2	6161.73	0.923798																														0.991294	-0.0126146		0.909875	0.0410183
O00170	AH receptor-interacting protein OS=Homo sapiens (Human) OX=9606 GN=AIP PE=1 SV=2	8574.5	8771.4	7830.2	9431.8	9397.7	8423	0.190345	8392.03	9084.17	0.923809																														1.05616	0.0788347		0.59238	0.2274
Q96IZ7	Serine/Arginine-related protein 53 OS=Homo sapiens (Human) OX=9606 GN=RSRC1 PE=1 SV=1	4445.6	4407.1	3652.1	4925	4620.1	3989.7	0.414831	4168.27	4511.6	0.9239																														1.28578	0.362648		0.277685	0.556447
Q9UHY8	Fasciculation and elongation protein zeta-2 OS=Homo sapiens (Human) OX=9606 GN=FEZ2 PE=1 SV=2	572.8	563.2	458.7	516.8	677.1	531.9	0.528709	531.567	575.267	0.924035																														0.933069	-0.0999449		0.500244	0.300818
Q92558	Wiskott-Aldrich syndrome protein family member 1 OS=Homo sapiens (Human) OX=9606 GN=WASF1 PE=1 SV=1	156.1	166.3	144.2	153.7	190.6	160.6	0.395345	155.533	168.3	0.924143																														1.05636	0.0791058		0.719384	0.143039
P14209	CD99 antigen OS=Homo sapiens (Human) OX=9606 GN=CD99 PE=1 SV=1	1246	1035.7	707.2	1272.3	1210.3	751.3	0.73737	996.3	1077.97	0.92424																														0.984889	-0.021967		0.958492	0.0184113
Q00577	Transcriptional activator protein Pur-alpha OS=Homo sapiens (Human) OX=9606 GN=PURA PE=1 SV=2	4794.6	5069.8	4798.6	5157.8	5585.1	5120.9	0.0974051	4887.67	5287.93	0.924306																														1.0059	0.00849403		0.943449	0.0252817
Q9H3Z4	DnaJ homolog subfamily C member 5 OS=Homo sapiens (Human) OX=9606 GN=DNAJC5 PE=1 SV=1	2315.4	2159.5	1837.2	2811.9	1683.7	2333.4	0.664656	2104.03	2276.33	0.924308																														1.05005	0.0704525		0.515159	0.288058
Q9NRY5	Protein FAM114A2 OS=Homo sapiens (Human) OX=9606 GN=FAM114A2 PE=1 SV=4	2544.9	2403.3	1994.5	2710.3	2632.7	2168.1	0.467803	2314.23	2503.7	0.924325																														1.10663	0.146175		0.251829	0.598895
Q9UIQ6	Leucyl-cystinyl aminopeptidase OS=Homo sapiens (Human) OX=9606 GN=LNPEP PE=1 SV=3	4034.6	4039.9	3873.3	4351.3	4474.8	4098.4	0.0802022	3982.6	4308.17	0.92443																														1.05343	0.0750939		0.72131	0.141878
Q7Z6I8	UPF0461 protein C5orf24 OS=Homo sapiens (Human) OX=9606 GN=C5orf24 PE=1 SV=1	3038.4	3568.8	2632.7	3592.1	3189.1	3212.4	0.467255	3079.97	3331.2	0.924582																														1.08136	0.112844		0.498406	0.302416
Q92625	Ankyrin repeat and SAM domain-containing protein 1A OS=Homo sapiens (Human) OX=9606 GN=ANKS1A PE=1 SV=4	316.5	357.5	384	348	363.5	432.8	0.4314	352.667	381.433	0.924583																														1.08102	0.112397		0.211505	0.674678
P08962	CD63 antigen OS=Homo sapiens (Human) OX=9606 GN=CD63 PE=1 SV=2	8611.6	7677.4	6098.5	10752.2	6786.5	6671.6	0.716865	7462.5	8070.1	0.92471																														1.08225	0.114032		0.0188291	1.72517
Q96ER9	Mitochondrial potassium channel OS=Homo sapiens (Human) OX=9606 GN=CCDC51 PE=1 SV=2	5395.2	5286	4647.1	5916.4	5552.3	5107.6	0.276396	5109.43	5525.43	0.924712																														1.0815	0.113029		0.39329	0.405287
O14561	Acyl carrier protein, mitochondrial OS=Homo sapiens (Human) OX=9606 GN=NDUFAB1 PE=1 SV=3	410.6	405.6	331.7	462.9	417.7	360.7	0.470841	382.633	413.767	0.924756																														1.20779	0.272376		0.0144489	1.84017
Q86TP1	Exopolyphosphatase PRUNE1 OS=Homo sapiens (Human) OX=9606 GN=PRUNE1 PE=1 SV=2	177.3	164.2	195.7	174.3	195.8	210.8	0.357679	179.067	193.633	0.924772																														1.04972	0.0700101		0.243671	0.613196
Q01105	Protein SET OS=Homo sapiens (Human) OX=9606 GN=SET PE=1 SV=3	21634.9	23007.9	17630.2	23947.8	24107.3	19274.6	0.497502	20757.7	22443.2	0.924896																														1.10324	0.141745		0.123045	0.909936
Q9BRF8	Serine/threonine-protein phosphatase CPPED1 OS=Homo sapiens (Human) OX=9606 GN=CPPED1 PE=1 SV=3	2266.2	2060.9	1722.2	2284.8	2310.6	1944.1	0.458615	2016.43	2179.83	0.92504																														1.1749	0.232539		0.109521	0.960502
P17480	Nucleolar transcription factor 1 OS=Homo sapiens (Human) OX=9606 GN=UBTF PE=1 SV=1	13874.7	13174.8	11418.4	15321.8	12666.8	13595	0.385778	12822.6	13861.2	0.925074																														1.03843	0.0544083		0.725036	0.13964
Q9P2C4	Transmembrane protein 181 OS=Homo sapiens (Human) OX=9606 GN=TMEM181 PE=1 SV=2	176.2	179.2	206.4	223.2	196.8	187.3	0.352581	187.267	202.433	0.925078																														1.11055	0.151275		0.262469	0.580922
O43819	Protein SCO2 homolog, mitochondrial OS=Homo sapiens (Human) OX=9606 GN=SCO2 PE=1 SV=3	636.7	622.4	692.9	651.6	658.8	799.6	0.397318	650.667	703.333	0.925118																														1.06404	0.0895515		0.468819	0.328995
P02686	Myelin basic protein OS=Homo sapiens (Human) OX=9606 GN=MBP PE=1 SV=3	836.4	759.7	742.1	893.5	796.1	837.8	0.193788	779.4	842.467	0.92514																														1.13264	0.179686		0.17046	0.768377
Q9Y547	Intraflagellar transport protein 25 homolog OS=Homo sapiens (Human) OX=9606 GN=HSPB11 PE=1 SV=1	159.2	178	271.7	223.5	162.7	271.9	0.744859	202.967	219.367	0.925239																														1.07679	0.106736		0.443033	0.353564
Q03252	Lamin-B2 OS=Homo sapiens (Human) OX=9606 GN=LMNB2 PE=1 SV=4	19518.6	22075.1	19548.5	23122.4	21796.3	21162.6	0.192983	20380.7	22027.1	0.925257																														1.06711	0.0937137		0.521309	0.282905
Q8NHG8	E3 ubiquitin-protein ligase ZNRF2 OS=Homo sapiens (Human) OX=9606 GN=ZNRF2 PE=1 SV=1	364.5	368.7	255	431	360.6	276.4	0.671876	329.4	356	0.925281																														1.00863	0.0123923		0.908743	0.0415591
O95777	U6 snRNA-associated Sm-like protein LSm8 OS=Homo sapiens (Human) OX=9606 GN=LSM8 PE=1 SV=3	1917.2	1809.5	1526.1	2086.3	1950.9	1639.7	0.468235	1750.93	1892.3	0.925294																														1.06324	0.0884715		0.556646	0.254421
Q8NC54	Keratinocyte-associated transmembrane protein 2 OS=Homo sapiens (Human) OX=9606 GN=KCT2 PE=1 SV=2	185.2	194.9	149.2	208.4	200.6	163	0.510788	176.433	190.667	0.92535																														0.987643	-0.0179377		0.90102	0.0452653
Q9H160	Inhibitor of growth protein 2 OS=Homo sapiens (Human) OX=9606 GN=ING2 PE=1 SV=2	314.7	325	274.7	347.8	336.7	303.6	0.29385	304.8	329.367	0.925412																														1.11405	0.155819		0.215388	0.666779
Q15165	Serum paraoxonase/arylesterase 2 OS=Homo sapiens (Human) OX=9606 GN=PON2 PE=1 SV=4	2263.4	2157.9	2360.7	2510.4	2354.6	2463.6	0.0743941	2260.67	2442.87	0.925415																														1.05101	0.0717717		0.310044	0.508577
P48960	Adhesion G protein-coupled receptor E5 OS=Homo sapiens (Human) OX=9606 GN=ADGRE5 PE=1 SV=4	655.4	693.5	732.3	724.2	751.3	773.4	0.113341	693.733	749.633	0.92543																														1.04595	0.064816		0.43936	0.357179
Q9NXU5	ADP-ribosylation factor-like protein 15 OS=Homo sapiens (Human) OX=9606 GN=ARL15 PE=1 SV=1	686.6	667.6	765.6	782	739.2	769.4	0.189198	706.6	763.533	0.925434																														1.00435	0.00626485		0.9684	0.0139451
Q96ER3	Protein SAAL1 OS=Homo sapiens (Human) OX=9606 GN=SAAL1 PE=1 SV=2	4197.4	4107.8	3426.1	4416.6	4503.7	3756	0.405646	3910.43	4225.43	0.925451																														0.972256	-0.0405925		0.616113	0.210339
O75165	DnaJ homolog subfamily C member 13 OS=Homo sapiens (Human) OX=9606 GN=DNAJC13 PE=1 SV=5	1231.2	1218.7	1331.4	1279.3	1468.2	1338.2	0.212445	1260.43	1361.9	0.925496																														1.0545	0.0765593		0.552608	0.257583
Q8TCF1	AN1-type zinc finger protein 1 OS=Homo sapiens (Human) OX=9606 GN=ZFAND1 PE=1 SV=1	2987.8	3231.1	2445.1	2967.3	3582.2	2811.9	0.520708	2888	3120.47	0.925503																														1.03212	0.0456057		0.691426	0.160255
Q8IZ40	REST corepressor 2 OS=Homo sapiens (Human) OX=9606 GN=RCOR2 PE=1 SV=2	375.3	363.6	235	328.4	421	302.8	0.674635	324.633	350.733	0.925584																														1.3065	0.385705		0.0760336	1.11899
Q86Y37	CDK2-associated and cullin domain-containing protein 1 OS=Homo sapiens (Human) OX=9606 GN=CACUL1 PE=1 SV=1	815.7	731.7	608.6	797.7	827.6	703.8	0.468969	718.667	776.367	0.925679																														1.01086	0.0155768		0.907763	0.0420274
A9UHW6	MIF4G domain-containing protein OS=Homo sapiens (Human) OX=9606 GN=MIF4GD PE=1 SV=1	1580.6	1463.1	1374.6	1678.3	1566.9	1527.7	0.194411	1472.77	1590.97	0.925706																														1.0557	0.0781983		0.0680144	1.1674
Q9BXI9	Complement C1q tumor necrosis factor-related protein 6 OS=Homo sapiens (Human) OX=9606 GN=C1QTNF6 PE=1 SV=4	266.3	221.9	277.3	266.3	264.1	296.5	0.372531	255.167	275.633	0.925747																														0.99397	-0.00872605		0.864107	0.0634326
Q2M2I8	AP2-associated protein kinase 1 OS=Homo sapiens (Human) OX=9606 GN=AAK1 PE=1 SV=3	730.8	755.8	622.8	610.9	860.3	807.3	0.558611	703.133	759.5	0.925785																														1.05268	0.0740601		0.352514	0.452823
Q8N983	39S ribosomal protein L43, mitochondrial OS=Homo sapiens (Human) OX=9606 GN=MRPL43 PE=1 SV=1	1890.8	1849	1863.4	2122.6	1991	1938.6	0.105353	1867.73	2017.4	0.925812																														1.07116	0.0991726		0.550002	0.259636
O95298	NADH dehydrogenase [ubiquinone] 1 subunit C2 OS=Homo sapiens (Human) OX=9606 GN=NDUFC2 PE=1 SV=1	2674.2	2074.7	1872.8	2877.1	2298.7	1975.3	0.647261	2207.23	2383.7	0.925969																														1.04626	0.0652393		0.575094	0.240261
Q9UH65	Switch-associated protein 70 OS=Homo sapiens (Human) OX=9606 GN=SWAP70 PE=1 SV=1	8718.1	8178.5	7242.6	8928.1	9407.6	7733.3	0.384992	8046.4	8689.67	0.925973																														1.01625	0.0232489		0.871142	0.0599109
P52569	Cationic amino acid transporter 2 OS=Homo sapiens (Human) OX=9606 GN=SLC7A2 PE=1 SV=2	1071.8	1022.3	974.4	1108.4	1208.9	996.5	0.317753	1022.83	1104.6	0.925976																														1.13282	0.179918		0.470681	0.327273
Q9BXR0	Queuine tRNA-ribosyltransferase catalytic subunit 1 OS=Homo sapiens (Human) OX=9606 GN=QTRT1 PE=1 SV=3	861.7	742.9	858.9	887.7	843.8	928.9	0.241224	821.167	886.8	0.925989																														1.03721	0.0527078		0.670537	0.173577
Q9H4M9	EH domain-containing protein 1 OS=Homo sapiens (Human) OX=9606 GN=EHD1 PE=1 SV=2	12933.5	13160.3	13467.7	13974.9	14103.5	14643.1	0.0171096	13187.2	14240.5	0.926033																														1.19213	0.253538		0.353156	0.452033
Q9BW19	Kinesin-like protein KIFC1 OS=Homo sapiens (Human) OX=9606 GN=KIFC1 PE=1 SV=2	1080.2	1151.3	1417.9	1088.4	1328.3	1523.5	0.58409	1216.47	1313.4	0.926197																														0.960554	-0.0580617		0.782236	0.106662
Q92882	Osteoclast-stimulating factor 1 OS=Homo sapiens (Human) OX=9606 GN=OSTF1 PE=1 SV=2	2259.8	2057.1	1954.9	2598.6	2137.2	2035.3	0.456336	2090.6	2257.03	0.92626																														1.02037	0.0290897		0.880254	0.0553921
Q9BXK1	Krueppel-like factor 16 OS=Homo sapiens (Human) OX=9606 GN=KLF16 PE=1 SV=1	1068.4	1040.5	1069.1	1101	1137.9	1192.1	0.0724602	1059.33	1143.67	0.926261																														1.05506	0.0773305		0.394549	0.403899
Q6ZMI0	Protein phosphatase 1 regulatory subunit 21 OS=Homo sapiens (Human) OX=9606 GN=PPP1R21 PE=1 SV=1	2600.9	2481.6	2442.5	2747	2770.5	2606.5	0.0464447	2508.33	2708	0.926268																														1.08472	0.117329		0.604956	0.218276
Q07812	Apoptosis regulator BAX OS=Homo sapiens (Human) OX=9606 GN=BAX PE=1 SV=1	1887.5	1604.6	1439	1885.7	1892.8	1544.3	0.496032	1643.7	1774.27	0.926411																														1.10057	0.138253		0.17527	0.756292
Q14738	Serine/threonine-protein phosphatase 2A 56 kDa regulatory subunit delta isoform OS=Homo sapiens (Human) OX=9606 GN=PPP2R5D PE=1 SV=1	6832.2	7047.8	6760.9	7360.2	7676.1	7241.3	0.0311508	6880.3	7425.87	0.926532																														0.985212	-0.0214933		0.883024	0.0540277
Q5TEU4	Arginine-hydroxylase NDUFAF5, mitochondrial OS=Homo sapiens (Human) OX=9606 GN=NDUFAF5 PE=1 SV=1	167.4	162.7	167.2	155.3	174.3	207.1	0.477226	165.767	178.9	0.926588																														1.02133	0.0304453		0.711129	0.148052
P29590	Protein PML OS=Homo sapiens (Human) OX=9606 GN=PML PE=1 SV=3	1545.3	1459.9	1184.7	1564.2	1647	1309.4	0.500252	1396.63	1506.87	0.926846																														1.02706	0.0385176		0.892274	0.0495018
P78417	Glutathione S-transferase omega-1 OS=Homo sapiens (Human) OX=9606 GN=GSTO1 PE=1 SV=2	11884.2	10572.3	9779.1	13776.1	10336.3	10664.9	0.546312	10745.2	11592.4	0.926915																														1.06317	0.0883673		0.695379	0.157779
Q15370	Elongin-B OS=Homo sapiens (Human) OX=9606 GN=ELOB PE=1 SV=1	7716.1	8020.3	5956.4	8558.8	8130.3	6711.2	0.541268	7230.93	7800.1	0.927031																														1.03909	0.0553244		0.467173	0.330522
Q9Y3Z3	Deoxynucleoside triphosphate triphosphohydrolase SAMHD1 OS=Homo sapiens (Human) OX=9606 GN=SAMHD1 PE=1 SV=2	501	505.3	542.6	476	585.8	609	0.430318	516.3	556.933	0.927041																														1.07245	0.100914		0.338828	0.470021
Q7L576	Cytoplasmic FMR1-interacting protein 1 OS=Homo sapiens (Human) OX=9606 GN=CYFIP1 PE=1 SV=1	1173.6	1143.4	1507	1460.3	1359.1	1305	0.490063	1274.67	1374.8	0.927165																														0.648733	-0.624304		0.44822	0.348509
Q9BTK6	PAXIP1-associated glutamate-rich protein 1 OS=Homo sapiens (Human) OX=9606 GN=PAGR1 PE=1 SV=1	827.5	760.3	545.8	889.4	836.4	575.4	0.687598	711.2	767.067	0.927168																														1.00154	0.00222155		0.987234	0.00558005
Q96HR9	Receptor expression-enhancing protein 6 OS=Homo sapiens (Human) OX=9606 GN=REEP6 PE=1 SV=2	276.9	249	221.4	276.3	285.9	243.8	0.395786	249.1	268.667	0.927171																														1.0621	0.0869157		0.681792	0.166348
Q9Y6M0	Testisin OS=Homo sapiens (Human) OX=9606 GN=PRSS21 PE=1 SV=1	925.1	941.5	1314.8	1088.6	1063	1279.5	0.604024	1060.47	1143.7	0.927225																														1.05685	0.0797726		0.554811	0.255855
P22570	NADPH:adrenodoxin oxidoreductase, mitochondrial OS=Homo sapiens (Human) OX=9606 GN=FDXR PE=1 SV=3	427.1	391.4	500.7	458.4	488.6	475.7	0.397426	439.733	474.233	0.927251																														0.973001	-0.0394862		0.866687	0.0621375
O43488	Aflatoxin B1 aldehyde reductase member 2 OS=Homo sapiens (Human) OX=9606 GN=AKR7A2 PE=1 SV=3	2263.2	2076	2835.7	2291.7	2329.5	3116.2	0.623902	2391.63	2579.13	0.927301																														1.05299	0.0744916		0.370076	0.43171
Q86UW6	NEDD4-binding protein 2 OS=Homo sapiens (Human) OX=9606 GN=N4BP2 PE=1 SV=2	50.1	65.6	60.7	57.4	68.1	64.7	0.459797	58.8	63.4	0.927445																														1.01248	0.0178986		0.740258	0.130617
Q9NX18	Succinate dehydrogenase assembly factor 2, mitochondrial OS=Homo sapiens (Human) OX=9606 GN=SDHAF2 PE=1 SV=1	2775.1	2219.4	1684.5	2884.7	2353.2	1962	0.696364	2226.33	2399.97	0.927652																														1.0347	0.0492071		0.534645	0.271934
P20585	DNA mismatch repair protein Msh3 OS=Homo sapiens (Human) OX=9606 GN=MSH3 PE=1 SV=4	173.7	160.4	265.8	192.7	172.6	281.3	0.757337	199.967	215.533	0.927776																														1.08409	0.116487		0.494779	0.305588
P42677	40S ribosomal protein S27 OS=Homo sapiens (Human) OX=9606 GN=RPS27 PE=1 SV=3	745.2	804.2	2290.1	1047.7	815.1	2275.5	0.890515	1279.83	1379.43	0.927796																														0.952245	-0.0705954		0.413782	0.383228
Q8TCT8	Signal peptide peptidase-like 2A OS=Homo sapiens (Human) OX=9606 GN=SPPL2A PE=1 SV=2	587.2	550.7	457.7	624.2	624.7	470.7	0.556873	531.867	573.2	0.92789																														1.05695	0.0799085		0.68749	0.162734
Q96JB2	Conserved oligomeric Golgi complex subunit 3 OS=Homo sapiens (Human) OX=9606 GN=COG3 PE=1 SV=3	586.6	561.3	488.1	605.7	604.5	552.9	0.298548	545.333	587.7	0.927911																														1.03016	0.0428642		0.80978	0.0916331
O75600	2-amino-3-ketobutyrate coenzyme A ligase, mitochondrial OS=Homo sapiens (Human) OX=9606 GN=GCAT PE=1 SV=1	233.9	238.9	265.3	233.8	275.9	285.7	0.374945	246.033	265.133	0.927961																														1.06842	0.0954747		0.191623	0.717552
Q9Y3D7	Mitochondrial import inner membrane translocase subunit TIM16 OS=Homo sapiens (Human) OX=9606 GN=PAM16 PE=1 SV=2	1769.4	1625.2	1180.3	1902.1	1733.7	1293.8	0.665332	1524.97	1643.2	0.928047																														0.927729	-0.108224		0.717546	0.14415
Q9NSK0	Kinesin light chain 4 OS=Homo sapiens (Human) OX=9606 GN=KLC4 PE=1 SV=3	5400.8	5666.8	4422.3	5902.2	5920.5	4867.6	0.480092	5163.3	5563.43	0.928078																														0.96781	-0.0472044		0.677446	0.169125
Q96TA1	Protein Niban 2 OS=Homo sapiens (Human) OX=9606 GN=NIBAN2 PE=1 SV=3	13926.2	13810.3	12608.6	15219.5	14736	13516.1	0.191295	13448.4	14490.5	0.928079																														1.13612	0.184121		0.48964	0.310123
P21964	Catechol O-methyltransferase OS=Homo sapiens (Human) OX=9606 GN=COMT PE=1 SV=2	5818	5628.2	5649.8	6165.9	6147.4	6106.7	0.0126176	5698.67	6140	0.928122																														0.99935	-0.000937821		0.975305	0.0108597
Q15063	Periostin OS=Homo sapiens (Human) OX=9606 GN=POSTN PE=1 SV=2	91.3	69.4	87.8	93.7	81.3	92.7	0.471838	82.8333	89.2333	0.928278																														1.095	0.130928		0.397673	0.400474
O00165	HCLS1-associated protein X-1 OS=Homo sapiens (Human) OX=9606 GN=HAX1 PE=1 SV=2	3241.4	3330.6	2618.4	3174.1	3660.4	3065.5	0.461062	3063.47	3300	0.928323																														0.977316	-0.0331035		0.854459	0.0683086
Q9NZT2	Opioid growth factor receptor OS=Homo sapiens (Human) OX=9606 GN=OGFR PE=1 SV=3	4080.2	4096.8	4103.2	5003.7	3958.4	4266.1	0.415453	4093.4	4409.4	0.928335																														1.03528	0.0500151		0.80688	0.0931911
O00233	26S proteasome non-ATPase regulatory subunit 9 OS=Homo sapiens (Human) OX=9606 GN=PSMD9 PE=1 SV=3	8000.2	8139.5	6751.5	9000.8	8359.5	7296.7	0.426479	7630.4	8219	0.928385																														1.04182	0.0591067		0.740263	0.130614
Q969G3	SWI/SNF-related matrix-associated actin-dependent regulator of chromatin subfamily E member 1 OS=Homo sapiens (Human) OX=9606 GN=SMARCE1 PE=1 SV=2	7014.2	7153.7	5391.3	7428.7	7788.7	5849.1	0.573914	6519.73	7022.17	0.92845																														1.06669	0.0931355		0.369944	0.431864
Q9NPI1	Bromodomain-containing protein 7 OS=Homo sapiens (Human) OX=9606 GN=BRD7 PE=1 SV=1	3632.6	3766.7	2898.4	3803.4	4021.8	3265.6	0.494726	3432.57	3696.93	0.92849																														0.99274	-0.0105117		0.946412	0.0239198
O75674	TOM1-like protein 1 OS=Homo sapiens (Human) OX=9606 GN=TOM1L1 PE=1 SV=2	716.5	691.6	698.2	813.9	732.3	722	0.19913	702.1	756.067	0.928622																														1.05604	0.0786641		0.447885	0.348833
Q13643	Four and a half LIM domains protein 3 OS=Homo sapiens (Human) OX=9606 GN=FHL3 PE=1 SV=4	946.4	939.1	889.8	1172.3	845.7	970.5	0.534876	925.1	996.167	0.92866																														1.057	0.0799701		0.123314	0.908986
Q13459	Unconventional myosin-IXb OS=Homo sapiens (Human) OX=9606 GN=MYO9B PE=1 SV=3	218.2	205.8	224.6	214.1	279.1	205.2	0.553338	216.2	232.8	0.928694																														1.08061	0.11185		0.200302	0.698315
P11388	DNA topoisomerase 2-alpha OS=Homo sapiens (Human) OX=9606 GN=TOP2A PE=1 SV=3	10392.5	11755.3	17121.9	11929.7	13091.3	17260.4	0.721599	13089.9	14093.8	0.92877																														1.05929	0.0831019		0.600581	0.221428
O96028	Histone-lysine N-methyltransferase NSD2 OS=Homo sapiens (Human) OX=9606 GN=NSD2 PE=1 SV=1	336.6	311.4	335.4	324.1	351.8	382.9	0.278158	327.8	352.933	0.928787																														1.03251	0.0461627		0.773694	0.111431
Q9H2A2	2-aminomuconic semialdehyde dehydrogenase OS=Homo sapiens (Human) OX=9606 GN=ALDH8A1 PE=1 SV=1	315.1	287.7	379.4	309.4	335.2	412.9	0.576767	327.4	352.5	0.928794																														1.11315	0.154652		0.345895	0.461056
O60508	Pre-mRNA-processing factor 17 OS=Homo sapiens (Human) OX=9606 GN=CDC40 PE=1 SV=1	367.3	396.9	341.4	377.2	438.1	375	0.344757	368.533	396.767	0.928841																														1.08059	0.111824		0.619658	0.207848
P14406	Cytochrome c oxidase subunit 7A2, mitochondrial OS=Homo sapiens (Human) OX=9606 GN=COX7A2 PE=1 SV=1	498.1	550.9	669.2	614.8	520.8	714.1	0.592104	572.733	616.567	0.928907																														1.05929	0.0830911		0.585606	0.232394
Q13637	Ras-related protein Rab-32 OS=Homo sapiens (Human) OX=9606 GN=RAB32 PE=1 SV=3	363.2	338.6	287.8	349.2	386	330	0.417241	329.867	355.067	0.929027																														0.963631	-0.0534468		0.890237	0.0504944
Q9NZ08	Endoplasmic reticulum aminopeptidase 1 OS=Homo sapiens (Human) OX=9606 GN=ERAP1 PE=1 SV=3	1183.6	1216.6	1459	1243.9	1297.1	1612.8	0.535895	1286.4	1384.6	0.929077																														1.02449	0.0349118		0.882255	0.054406
Q8IZP9	Adhesion G-protein coupled receptor G2 OS=Homo sapiens (Human) OX=9606 GN=ADGRG2 PE=1 SV=2	77.9	94	111.1	88.5	106.9	109.2	0.572882	94.3333	101.533	0.929087																														1.03353	0.0475866		0.587595	0.230922
Q9H7F0	Probable cation-transporting ATPase 13A3 OS=Homo sapiens (Human) OX=9606 GN=ATP13A3 PE=1 SV=4	380.7	378.2	376.4	315.1	446.4	460.4	0.596475	378.433	407.3	0.929127																														1.03209	0.0455706		0.800423	0.0966805
P17676	CCAAT/enhancer-binding protein beta OS=Homo sapiens (Human) OX=9606 GN=CEBPB PE=1 SV=2	3083.9	3339	2519.8	3557.5	3418.7	2648	0.575448	2980.9	3208.07	0.929189																														0.991846	-0.0118114		0.916401	0.0379146
Q92621	Nuclear pore complex protein Nup205 OS=Homo sapiens (Human) OX=9606 GN=NUP205 PE=1 SV=3	1257	1194.7	1574.2	1529.3	1469.6	1333.8	0.493341	1341.97	1444.23	0.92919																														1.07973	0.110669		0.086125	1.06487
P10599	Thioredoxin OS=Homo sapiens (Human) OX=9606 GN=TXN PE=1 SV=3	17751.4	16931.9	16333.7	19900.6	17666.2	17329	0.249441	17005.7	18298.6	0.929342																														1.08514	0.117884		0.487114	0.312369
Q9BYD1	39S ribosomal protein L13, mitochondrial OS=Homo sapiens (Human) OX=9606 GN=MRPL13 PE=1 SV=1	224.7	226.3	301.6	256.2	246.5	307.1	0.58109	250.867	269.933	0.929365																														1.07254	0.101029		0.288791	0.539416
Q96JM3	Chromosome alignment-maintaining phosphoprotein 1 OS=Homo sapiens (Human) OX=9606 GN=CHAMP1 PE=1 SV=2	10549.1	10460.7	8871.4	10577.2	11754	9818.5	0.389297	9960.4	10716.6	0.929439																														1.13555	0.183394		0.254106	0.594985
Q96HE7	ERO1-like protein alpha OS=Homo sapiens (Human) OX=9606 GN=ERO1A PE=1 SV=2	9386.7	9180.2	7496.3	10286.1	9739.4	8012.5	0.510117	8687.73	9346	0.929567																														1.06143	0.086015		0.641282	0.192951
P09923	Intestinal-type alkaline phosphatase OS=Homo sapiens (Human) OX=9606 GN=ALPI PE=1 SV=2	11256.9	11406.2	9719.5	13246.3	11840.6	9748.9	0.527741	10794.2	11611.9	0.929578																														0.941725	-0.086622		0.766587	0.115438
P27105	Erythrocyte band 7 integral membrane protein OS=Homo sapiens (Human) OX=9606 GN=STOM PE=1 SV=3	6513.5	6814.2	7939.6	6868.3	7363.6	8645.3	0.47852	7089.1	7625.73	0.929629																														1.06368	0.0890633		0.671518	0.172942
Q15004	PCNA-associated factor OS=Homo sapiens (Human) OX=9606 GN=PCLAF PE=1 SV=1	1753.1	1698.2	1537.8	1948.5	1902.8	1515.3	0.471092	1663.03	1788.87	0.929658																														1.01806	0.0258232		0.57681	0.238967
Q9Y3C1	Nucleolar protein 16 OS=Homo sapiens (Human) OX=9606 GN=NOP16 PE=1 SV=2	4022.6	3963.6	3650.2	4347	4242	3927.4	0.161988	3878.8	4172.13	0.929692																														1.05537	0.077752		0.416984	0.37988
Q15554	Telomeric repeat-binding factor 2 OS=Homo sapiens (Human) OX=9606 GN=TERF2 PE=1 SV=3	1712	1895.4	1464.5	1701	2110.9	1643.4	0.544961	1690.63	1818.43	0.92972																														1.11844	0.161489		0.235374	0.628242
P84101	Small EDRK-rich factor 2 OS=Homo sapiens (Human) OX=9606 GN=SERF2 PE=1 SV=1	2196.6	1616.1	1058	2573.5	1412.8	1252.5	0.828968	1623.57	1746.27	0.929736																														1.12461	0.169419		0.114803	0.940046
Q9NYF8	Bcl-2-associated transcription factor 1 OS=Homo sapiens (Human) OX=9606 GN=BCLAF1 PE=1 SV=2	33978.3	36099.9	33264.3	39585.3	37144.9	34422	0.22179	34447.5	37050.7	0.929739																														0.968537	-0.0461213		0.253948	0.595255
Q8IWX8	Calcium homeostasis endoplasmic reticulum protein OS=Homo sapiens (Human) OX=9606 GN=CHERP PE=1 SV=3	8440.7	8517.1	7111.7	9092.6	9076.7	7718.3	0.400427	8023.17	8629.2	0.929769																														1.11952	0.162878		0.296583	0.527853
Q86UE8	Serine/threonine-protein kinase tousled-like 2 OS=Homo sapiens (Human) OX=9606 GN=TLK2 PE=1 SV=2	1011.6	1037.6	920.6	960.5	1164.7	1068.9	0.350682	989.933	1064.7	0.929777																														1.07811	0.108509		0.422484	0.37419
Q5FBB7	Shugoshin 1 OS=Homo sapiens (Human) OX=9606 GN=SGO1 PE=1 SV=1	948.2	995.3	876.6	905.8	1144.4	982.8	0.43352	940.033	1011	0.929805																														0.948995	-0.0755271		0.752795	0.123323
O75410	Transforming acidic coiled-coil-containing protein 1 OS=Homo sapiens (Human) OX=9606 GN=TACC1 PE=1 SV=2	1631.1	1612.7	1160.1	1617.4	1784.5	1334.1	0.61434	1467.97	1578.67	0.929878																														1.00984	0.0141251		0.77762	0.109233
Q7L4I2	Arginine/serine-rich coiled-coil protein 2 OS=Homo sapiens (Human) OX=9606 GN=RSRC2 PE=1 SV=1	5380	5382.5	3940.8	5754.7	5531.7	4525.6	0.579672	4901.1	5270.67	0.929882																														1.10638	0.145843		0.278414	0.555309
Q08170	Serine/arginine-rich splicing factor 4 OS=Homo sapiens (Human) OX=9606 GN=SRSF4 PE=1 SV=2	4453.2	5104.4	4757.2	5118.4	5179.4	5093.1	0.194882	4771.6	5130.3	0.930082																														1.02304	0.0328636		0.675087	0.17064
Q14974	Importin subunit beta-1 OS=Homo sapiens (Human) OX=9606 GN=KPNB1 PE=1 SV=2	29257.3	28032.4	25257.8	32843.8	28729.1	27167	0.380342	27515.8	29580	0.930219																														1.06525	0.0911889		0.624085	0.204756
P46783	40S ribosomal protein S10 OS=Homo sapiens (Human) OX=9606 GN=RPS10 PE=1 SV=1	25066.5	25631.4	19577.5	27653.6	26474.5	21418.5	0.553141	23425.1	25182.2	0.930226																														1.07281	0.101397		0.522866	0.28161
P48634	Protein PRRC2A OS=Homo sapiens (Human) OX=9606 GN=PRRC2A PE=1 SV=3	10174.9	10474.3	8216.9	10822.1	11131	9077.7	0.49184	9622.03	10343.6	0.93024																														1.15894	0.212808		0.0416354	1.38054
Q9BVK6	Transmembrane emp24 domain-containing protein 9 OS=Homo sapiens (Human) OX=9606 GN=TMED9 PE=1 SV=2	7308.6	7072.8	5228.8	7305.1	7963.6	5811.9	0.620667	6536.73	7026.87	0.930249																														1.00562	0.00808801		0.860278	0.0653612
Q58WW2	DDB1- and CUL4-associated factor 6 OS=Homo sapiens (Human) OX=9606 GN=DCAF6 PE=1 SV=1	1050.8	1178.4	1081.5	1083.9	1231.8	1243	0.271618	1103.57	1186.23	0.930312																														1.02069	0.0295378		0.843709	0.0738072
P33316	Deoxyuridine 5'-triphosphate nucleotidohydrolase, mitochondrial OS=Homo sapiens (Human) OX=9606 GN=DUT PE=1 SV=4	9119.2	10399.8	9291.9	10512	9799.3	10653.7	0.220037	9603.63	10321.7	0.930434																														1.14039	0.189522		0.317907	0.497701
Q6NXT1	Ankyrin repeat domain-containing protein 54 OS=Homo sapiens (Human) OX=9606 GN=ANKRD54 PE=1 SV=2	1506.1	1448.1	1229.8	1515.9	1622.6	1358	0.412721	1394.67	1498.83	0.930502																														1.01287	0.0184468		0.901644	0.044965
P14550	Aldo-keto reductase family 1 member A1 OS=Homo sapiens (Human) OX=9606 GN=AKR1A1 PE=1 SV=3	1502.1	1275.6	1169.1	1427.2	1527.2	1287	0.465107	1315.6	1413.8	0.930542																														0.997107	-0.00417971		0.983459	0.00724376
Q56VL3	OCIA domain-containing protein 2 OS=Homo sapiens (Human) OX=9606 GN=OCIAD2 PE=1 SV=1	1327.5	1201.1	885.1	1235.5	1404.2	1028.7	0.645698	1137.9	1222.8	0.930569																														1.07168	0.0998804		0.294676	0.530655
P23919	Thymidylate kinase OS=Homo sapiens (Human) OX=9606 GN=DTYMK PE=1 SV=4	2845.3	2711.1	2886.5	3089	2928.4	3055.3	0.0438938	2814.3	3024.23	0.930583																														1.03837	0.0543229		0.764835	0.116432
P56556	NADH dehydrogenase [ubiquinone] 1 alpha subcomplex subunit 6 OS=Homo sapiens (Human) OX=9606 GN=NDUFA6 PE=1 SV=4	2929.3	2492	3613.7	3160.9	2885.2	3662.8	0.605951	3011.67	3236.3	0.930589																														1.03634	0.0514988		0.642206	0.192326
Q9NX08	COMM domain-containing protein 8 OS=Homo sapiens (Human) OX=9606 GN=COMMD8 PE=1 SV=1	268.7	235.7	200.9	256.6	284.9	216.4	0.563754	235.1	252.633	0.930598																														1.03155	0.0448112		0.777327	0.109396
Q7L5Y1	Mitochondrial enolase superfamily member 1 OS=Homo sapiens (Human) OX=9606 GN=ENOSF1 PE=1 SV=1	310.1	283.6	353.1	322.3	308.4	386.7	0.497612	315.6	339.133	0.930607																														1.13238	0.17936		0.261989	0.581718
Q9P227	Rho GTPase-activating protein 23 OS=Homo sapiens (Human) OX=9606 GN=ARHGAP23 PE=1 SV=2	317.5	306.1	232.5	247.4	353.5	319	0.632471	285.367	306.633	0.930645																														1.08423	0.116666		0.506562	0.295367
P53999	Activated RNA polymerase II transcriptional coactivator p15 OS=Homo sapiens (Human) OX=9606 GN=SUB1 PE=1 SV=3	12149.4	11887.1	8939	13871.1	11602.3	9959.2	0.621382	10991.8	11810.9	0.930654																														1.04805	0.0677031		0.222572	0.65253
O76031	ATP-dependent Clp protease ATP-binding subunit clpX-like, mitochondrial OS=Homo sapiens (Human) OX=9606 GN=CLPX PE=1 SV=2	15556.9	16398.2	14840	17684.7	16359.7	16231.3	0.147455	15598.4	16758.6	0.93077																														1.0009	0.00130492		0.996697	0.00143681
Q13724	Mannosyl-oligosaccharide glucosidase OS=Homo sapiens (Human) OX=9606 GN=MOGS PE=1 SV=5	1624.6	1503.8	1634.6	1670.6	1788.8	1657.3	0.117579	1587.67	1705.57	0.930873																														1.08179	0.11342		0.299666	0.523362
P57772	Selenocysteine-specific elongation factor OS=Homo sapiens (Human) OX=9606 GN=EEFSEC PE=1 SV=4	540.7	504.3	540.5	478.5	572.1	652.5	0.520364	528.5	567.7	0.930949																														1.02851	0.0405593		0.573904	0.24116
Q9Y6E0	Serine/threonine-protein kinase 24 OS=Homo sapiens (Human) OX=9606 GN=STK24 PE=1 SV=1	1210	1311	1423.8	1480.6	1364.1	1392.6	0.258857	1314.93	1412.43	0.93097																														1.07409	0.103119		0.666624	0.176119
E9PRG8	Uncharacterized protein C11orf98 OS=Homo sapiens (Human) OX=9606 GN=C11orf98 PE=4 SV=2	5910.8	6063.1	5119.8	6259.7	6494.3	5607	0.34552	5697.9	6120.33	0.930979																														1.05861	0.0821777		0.622229	0.20605
P13797	Plastin-3 OS=Homo sapiens (Human) OX=9606 GN=PLS3 PE=1 SV=4	28994.3	28645.5	26025.1	32283.9	28861	28716.5	0.242514	27888.3	29953.8	0.931044																														1.00352	0.00506335		0.983977	0.00701498
O43310	CBP80/20-dependent translation initiation factor OS=Homo sapiens (Human) OX=9606 GN=CTIF PE=1 SV=1	1673.5	1467.6	1176.7	1642.5	1660.3	1334.7	0.585806	1439.27	1545.83	0.931062																														0.978713	-0.0310429		0.759619	0.119404
O00629	Importin subunit alpha-3 OS=Homo sapiens (Human) OX=9606 GN=KPNA4 PE=1 SV=1	2523.5	2315.3	2494.9	2493.8	2623	2758.8	0.148484	2444.57	2625.2	0.931193																														1.01912	0.027331		0.861273	0.0648594
Q96GD4	Aurora kinase B OS=Homo sapiens (Human) OX=9606 GN=AURKB PE=1 SV=3	584.3	648.5	931.8	696.4	691.5	936.4	0.712673	721.533	774.767	0.931291																														1.04724	0.0665964		0.486169	0.313213
Q9NQS1	Cell death regulator Aven OS=Homo sapiens (Human) OX=9606 GN=AVEN PE=1 SV=1	1428.6	1386.7	1051.8	1543.5	1490.7	1118.1	0.624329	1289.03	1384.1	0.931315																														1.05754	0.080707		0.246267	0.608593
Q15043	Metal cation symporter ZIP14 OS=Homo sapiens (Human) OX=9606 GN=SLC39A14 PE=1 SV=3	791.7	794.9	875.7	861.4	807.2	975.2	0.360775	820.767	881.267	0.931349																														1.05551	0.0779392		0.277365	0.556949
Q9H467	CUE domain-containing protein 2 OS=Homo sapiens (Human) OX=9606 GN=CUEDC2 PE=1 SV=1	1400.3	1208.8	1077.4	1427.9	1349.4	1180.6	0.49115	1228.83	1319.3	0.931428																														1.09045	0.124919		0.518283	0.285433
P01033	Metalloproteinase inhibitor 1 OS=Homo sapiens (Human) OX=9606 GN=TIMP1 PE=1 SV=1	222	196	185.5	220.2	226.7	201	0.334731	201.167	215.967	0.931471																														0.978097	-0.03195		0.885099	0.0530082
Q15021	Condensin complex subunit 1 OS=Homo sapiens (Human) OX=9606 GN=NCAPD2 PE=1 SV=3	8706.9	9194.6	12518.9	8793.5	9957.5	13904.7	0.723794	10140.1	10885.2	0.931549																														0.99776	-0.00323568		0.987531	0.00544928
Q9H0B6	Kinesin light chain 2 OS=Homo sapiens (Human) OX=9606 GN=KLC2 PE=1 SV=1	5960	5785.4	4297.7	6950.9	5126	5144.9	0.650607	5347.7	5740.6	0.931558																														1.08637	0.119515		0.516399	0.287015
P36405	ADP-ribosylation factor-like protein 3 OS=Homo sapiens (Human) OX=9606 GN=ARL3 PE=1 SV=2	1971.6	1841.1	1645.4	2016.3	1994.8	1847.7	0.302863	1819.37	1952.93	0.931607																														1.15349	0.20601		0.294895	0.530333
Q96FV9	THO complex subunit 1 OS=Homo sapiens (Human) OX=9606 GN=THOC1 PE=1 SV=1	8521.5	8401.9	7689.7	9358	8645.7	8415.8	0.192969	8204.37	8806.5	0.931626																														0.985933	-0.0204383		0.867731	0.0616147
Q8N9N2	Activating signal cointegrator 1 complex subunit 1 OS=Homo sapiens (Human) OX=9606 GN=ASCC1 PE=1 SV=1	1357	1161.7	1227.3	1258.6	1342.5	1419.5	0.285543	1248.67	1340.2	0.931702																														1.08321	0.115317		0.61141	0.213668
P43897	Elongation factor Ts, mitochondrial OS=Homo sapiens (Human) OX=9606 GN=TSFM PE=1 SV=2	1672.2	1663.2	2021.1	1797.5	1810.8	2140.6	0.466632	1785.5	1916.3	0.931743																														1.06228	0.0871651		0.686643	0.163269
Q86UA1	Pre-mRNA-processing factor 39 OS=Homo sapiens (Human) OX=9606 GN=PRPF39 PE=1 SV=3	233.2	224.7	282.6	255.8	242.8	296.1	0.49654	246.833	264.9	0.931798																														1.06106	0.0855085		0.414406	0.382574
P55769	NHP2-like protein 1 OS=Homo sapiens (Human) OX=9606 GN=SNU13 PE=1 SV=3	2583.7	2636	2357	2521.6	2931.2	2678.4	0.283089	2525.57	2710.4	0.931806																														1.09136	0.126132		0.227459	0.643096
P09669	Cytochrome c oxidase subunit 6C OS=Homo sapiens (Human) OX=9606 GN=COX6C PE=1 SV=2	3352.7	2710.7	1854.4	3850.7	2668.3	1977.7	0.796606	2639.27	2832.23	0.931868																														1.00215	0.00310124		0.979909	0.00881429
P21397	Amine oxidase [flavin-containing] A OS=Homo sapiens (Human) OX=9606 GN=MAOA PE=1 SV=1	180.1	166.3	206.7	189.4	178.8	225.3	0.505888	184.367	197.833	0.931929																														1.02484	0.0354023		0.790376	0.102166
Q92542	Nicastrin OS=Homo sapiens (Human) OX=9606 GN=NCSTN PE=1 SV=2	2089	1832.7	1441	1884.1	2213.6	1656.6	0.627469	1787.57	1918.1	0.931947																														1.02127	0.0303615		0.818466	0.0869992
P52735	Guanine nucleotide exchange factor VAV2 OS=Homo sapiens (Human) OX=9606 GN=VAV2 PE=1 SV=2	432.1	410.3	436.8	397.9	455.9	518.6	0.469057	426.4	457.467	0.93209																														1.03097	0.0440061		0.771017	0.112936
Q96SI1	BTB/POZ domain-containing protein KCTD15 OS=Homo sapiens (Human) OX=9606 GN=KCTD15 PE=1 SV=1	875	819.7	743	866.1	938.3	810.8	0.328263	812.567	871.733	0.932128																														0.944045	-0.0830721		0.212438	0.672769
P62312	U6 snRNA-associated Sm-like protein LSm6 OS=Homo sapiens (Human) OX=9606 GN=LSM6 PE=1 SV=1	4757.8	4584.9	3381.3	4869	5191.2	3589.5	0.661603	4241.33	4549.9	0.932182																														1.02891	0.041115		0.658437	0.181486
P58107	Epiplakin OS=Homo sapiens (Human) OX=9606 GN=EPPK1 PE=1 SV=3	3581.1	3922.8	4462.1	4132.2	4606.8	4096.3	0.404035	3988.67	4278.43	0.932273																														1.05783	0.0811067		0.473037	0.325105
Q96PU8	Protein quaking OS=Homo sapiens (Human) OX=9606 GN=QKI PE=1 SV=1	2485.1	2489.2	2143.4	2622	2770.9	2240.7	0.432262	2372.57	2544.53	0.932417																														1.03456	0.0490127		0.797906	0.0980481
Q96EL2	28S ribosomal protein S24, mitochondrial OS=Homo sapiens (Human) OX=9606 GN=MRPS24 PE=1 SV=1	420	411.8	463.9	452.6	462	475	0.183221	431.9	463.2	0.932427																														0.979193	-0.0303351		0.372742	0.428592
Q8TD57	Dynein heavy chain 3, axonemal OS=Homo sapiens (Human) OX=9606 GN=DNAH3 PE=2 SV=1	1117.7	1068.5	899.8	1186.3	1170.5	952.8	0.498746	1028.67	1103.2	0.932439																														0.855829	-0.224606		0.349513	0.456536
Q92665	28S ribosomal protein S31, mitochondrial OS=Homo sapiens (Human) OX=9606 GN=MRPS31 PE=1 SV=3	5660.6	5477.4	5081.4	6233	5767.3	5394	0.264847	5406.47	5798.1	0.932455																														1.01898	0.027121		0.904046	0.0438095
Q9BRJ6	Uncharacterized protein C7orf50 OS=Homo sapiens (Human) OX=9606 GN=C7orf50 PE=1 SV=1	2431.8	2503.9	2099.7	2576.3	2708.3	2260.3	0.404002	2345.13	2514.97	0.932471																														0.975896	-0.0352007		0.750901	0.124417
Q15386	Ubiquitin-protein ligase E3C OS=Homo sapiens (Human) OX=9606 GN=UBE3C PE=1 SV=3	340.7	388.6	433.1	384.6	428.1	433.8	0.426701	387.467	415.5	0.932531																														0.973679	-0.0384825		0.876404	0.0572955
P53396	ATP-citrate synthase OS=Homo sapiens (Human) OX=9606 GN=ACLY PE=1 SV=3	12191.5	10659.7	14727	15092.4	12411.7	12789.8	0.570319	12526.1	13431.3	0.932603																														1.08899	0.12299		0.271607	0.566059
P01042	Kininogen-1 OS=Homo sapiens (Human) OX=9606 GN=KNG1 PE=1 SV=2	1065	1039	1260.6	1219.4	1101.5	1286.5	0.41477	1121.53	1202.47	0.932694																														1.18157	0.2407		0.162473	0.789219
P43003	Excitatory amino acid transporter 1 OS=Homo sapiens (Human) OX=9606 GN=SLC1A3 PE=1 SV=1	179.7	153.8	133.8	177.7	164.7	158.6	0.498862	155.767	167	0.932735																														1.10302	0.141456		0.368297	0.433802
Q9Y5L0	Transportin-3 OS=Homo sapiens (Human) OX=9606 GN=TNPO3 PE=1 SV=3	720.7	649.4	1085.2	774.3	749.2	1108.5	0.757483	818.433	877.333	0.932865																														1.05599	0.0785928		0.559216	0.25242
Q969X5	Endoplasmic reticulum-Golgi intermediate compartment protein 1 OS=Homo sapiens (Human) OX=9606 GN=ERGIC1 PE=1 SV=1	3958.5	4134.3	4445.3	4261.4	4426.7	4751.2	0.211866	4179.37	4479.77	0.932943																														1.06528	0.0912282		0.646521	0.189418
A0MZ66	Shootin-1 OS=Homo sapiens (Human) OX=9606 GN=SHTN1 PE=1 SV=4	19783	19611.4	16043.6	22441.8	19491.3	17481.5	0.522109	18479.3	19804.9	0.93307																														1.02917	0.041479		0.760528	0.118885
Q96RU3	Formin-binding protein 1 OS=Homo sapiens (Human) OX=9606 GN=FNBP1 PE=1 SV=2	7083.4	6863.1	5890.2	7959.7	6954.6	6345.1	0.47369	6612.23	7086.47	0.933079																														1.05878	0.0824037		0.708558	0.149625
Q6NSJ0	Myogenesis-regulating glycosidase OS=Homo sapiens (Human) OX=9606 GN=MYORG PE=1 SV=2	577.6	497.5	673	685.8	477.3	710.1	0.668864	582.7	624.4	0.933216																														1.00705	0.0101298		0.857221	0.0669072
P05067	Amyloid-beta precursor protein OS=Homo sapiens (Human) OX=9606 GN=APP PE=1 SV=3	2161.1	2193.7	1614.6	2266	2376.4	1754	0.623999	1989.8	2132.13	0.933244																														1.11317	0.154677		0.176517	0.753214
Q92538	Golgi-specific brefeldin A-resistance guanine nucleotide exchange factor 1 OS=Homo sapiens (Human) OX=9606 GN=GBF1 PE=1 SV=2	5389.6	5397.8	6016.9	5184.3	6078.4	6743.3	0.482961	5601.43	6002	0.933261																														1.11484	0.156838		0.125218	0.902334
Q9Y3A6	Transmembrane emp24 domain-containing protein 5 OS=Homo sapiens (Human) OX=9606 GN=TMED5 PE=1 SV=1	1993	1813.8	1768.4	2106.3	1945	1922.4	0.214867	1858.4	1991.23	0.933291																														1.10568	0.14493		0.314823	0.501934
P31946	14-3-3 protein beta/alpha OS=Homo sapiens (Human) OX=9606 GN=YWHAB PE=1 SV=3	6918.8	6176.6	4725.8	7184	6733.7	5173.7	0.657893	5940.4	6363.8	0.933467																														1.11906	0.162291		0.253035	0.596819
Q15836	Vesicle-associated membrane protein 3 OS=Homo sapiens (Human) OX=9606 GN=VAMP3 PE=1 SV=3	235.9	247.4	234.1	261	260.6	246.9	0.0529099	239.133	256.167	0.933507																														1.18273	0.242115		0.159994	0.795896
P46100	Transcriptional regulator ATRX OS=Homo sapiens (Human) OX=9606 GN=ATRX PE=1 SV=5	7377.2	7473.8	7526.5	8312.8	7651.2	8006.6	0.102177	7459.17	7990.2	0.933539																														1.04674	0.0659097		0.574292	0.240867
Q13509	Tubulin beta-3 chain OS=Homo sapiens (Human) OX=9606 GN=TUBB3 PE=1 SV=2	56.2	62.1	91	56.3	71.4	96.5	0.770587	69.7667	74.7333	0.933541																														1.04824	0.0679759		0.684899	0.164374
Q12965	Unconventional myosin-Ie OS=Homo sapiens (Human) OX=9606 GN=MYO1E PE=1 SV=2	933.7	843.7	1131.1	1215.5	1032.5	867.3	0.628806	969.5	1038.43	0.933618																														1.04997	0.0703531		0.263106	0.579869
Q8IYH5	ZZ-type zinc finger-containing protein 3 OS=Homo sapiens (Human) OX=9606 GN=ZZZ3 PE=1 SV=1	719.9	723.8	682.4	775.1	785.4	716.2	0.132466	708.7	758.9	0.933852																														1.05848	0.0819976		0.325111	0.487969
P56381	ATP synthase subunit epsilon, mitochondrial OS=Homo sapiens (Human) OX=9606 GN=ATP5F1E PE=1 SV=2	6497.2	6104	4145.2	7957.8	4877.8	5094.2	0.765968	5582.13	5976.6	0.933998																														1.09089	0.125499		0.535309	0.271396
P68036	Ubiquitin-conjugating enzyme E2 L3 OS=Homo sapiens (Human) OX=9606 GN=UBE2L3 PE=1 SV=1	8345.5	8449.2	7220.5	9566.6	8819.5	7321.6	0.512062	8005.07	8569.23	0.934164																														1.00666	0.00957089		0.916461	0.0378858
O15439	Multidrug resistance-associated protein 4 OS=Homo sapiens (Human) OX=9606 GN=ABCC4 PE=1 SV=3	681.4	618.2	727.4	730	683.2	756.5	0.289876	675.667	723.233	0.934231																														1.03955	0.05596		0.0695607	1.15764
P39687	Acidic leucine-rich nuclear phosphoprotein 32 family member A OS=Homo sapiens (Human) OX=9606 GN=ANP32A PE=1 SV=1	9988.1	10458.5	7658.5	10602.2	11035	8444.1	0.606491	9368.37	10027.1	0.934305																														1.51008	0.594625		0.287379	0.541544
P04792	Heat shock protein beta-1 OS=Homo sapiens (Human) OX=9606 GN=HSPB1 PE=1 SV=2	20720.6	20105.3	16518.4	23756.6	19842.8	17773.3	0.575378	19114.8	20457.6	0.934362																														1.20349	0.267229		0.184792	0.733316
O00287	Regulatory factor X-associated protein OS=Homo sapiens (Human) OX=9606 GN=RFXAP PE=1 SV=1	661.1	738	664.6	753.8	792.3	662.4	0.36181	687.9	736.167	0.934435																														1.15915	0.213068		0.486804	0.312646
Q9H1B7	Probable E3 ubiquitin-protein ligase IRF2BPL OS=Homo sapiens (Human) OX=9606 GN=IRF2BPL PE=1 SV=1	3262.6	3453.2	2923.1	3729.5	3131	3450.6	0.389854	3212.97	3437.03	0.934808																														1.04457	0.0629158		0.318614	0.496735
Q8N3V7	Synaptopodin OS=Homo sapiens (Human) OX=9606 GN=SYNPO PE=1 SV=2	2917.9	3075.1	2559.6	3267.6	3112.8	2767.9	0.402674	2850.87	3049.43	0.934884																														1.1297	0.175944		0.0781157	1.10726
Q8NEZ2	Vacuolar protein sorting-associated protein 37A OS=Homo sapiens (Human) OX=9606 GN=VPS37A PE=1 SV=1	1771.8	1693.9	1231.4	1721.1	1864.2	1438.8	0.633172	1565.7	1674.7	0.934914																														0.978878	-0.0307985		0.666856	0.175968
Q9BYD6	39S ribosomal protein L1, mitochondrial OS=Homo sapiens (Human) OX=9606 GN=MRPL1 PE=1 SV=2	4532.6	4437.5	3726.3	4675.4	4872.6	4030.7	0.459419	4232.13	4526.23	0.935023																														1.0881	0.121807		0.552718	0.257496
Q86V48	Leucine zipper protein 1 OS=Homo sapiens (Human) OX=9606 GN=LUZP1 PE=1 SV=2	8217.5	8303.4	6756.3	8656.7	8889.9	7347.3	0.481242	7759.07	8297.97	0.935056																														0.735811	-0.442593		0.453998	0.342946
Q16719	Kynureninase OS=Homo sapiens (Human) OX=9606 GN=KYNU PE=1 SV=1	12413.2	11405.1	9524.1	12623.6	12802.8	10229.7	0.550732	11114.1	11885.4	0.935111																														1.01715	0.0245368		0.908503	0.0416737
O14787	Transportin-2 OS=Homo sapiens (Human) OX=9606 GN=TNPO2 PE=1 SV=3	3331.1	2931.9	2419.8	2968.8	3574.7	2741.4	0.609399	2894.27	3094.97	0.935153																														1.0249	0.0354803		0.893168	0.049067
Q8IZR5	CKLF-like MARVEL transmembrane domain-containing protein 4 OS=Homo sapiens (Human) OX=9606 GN=CMTM4 PE=1 SV=1	275.1	296.6	266.5	301	326	269.3	0.374184	279.4	298.767	0.935178																														1.07467	0.103894		0.432707	0.363806
Q9H6S3	Epidermal growth factor receptor kinase substrate 8-like protein 2 OS=Homo sapiens (Human) OX=9606 GN=EPS8L2 PE=1 SV=2	3478	3702.6	2946	3593.7	4083.1	3150.6	0.542699	3375.53	3609.13	0.935275																														0.988326	-0.0169407		0.910547	0.0406975
O14908	PDZ domain-containing protein GIPC1 OS=Homo sapiens (Human) OX=9606 GN=GIPC1 PE=1 SV=2	4158.3	4225.8	3609.3	4344.2	4431	4046.7	0.304891	3997.8	4273.97	0.935384																														1.06946	0.0968836		0.153772	0.813122
Q9Y2V2	Calcium-regulated heat-stable protein 1 OS=Homo sapiens (Human) OX=9606 GN=CARHSP1 PE=1 SV=2	5518.3	5509	3917.2	5901.7	5340.4	4734.7	0.618865	4981.5	5325.6	0.935388																														0.99151	-0.0123006		0.955388	0.0198204
Q14696	LRP chaperone MESD OS=Homo sapiens (Human) OX=9606 GN=MESD PE=1 SV=2	2245.2	2251	2023.6	2486	2385.2	2098.3	0.348509	2173.27	2323.17	0.935476																														1.0612	0.0857		0.343136	0.464534
Q99615	DnaJ homolog subfamily C member 7 OS=Homo sapiens (Human) OX=9606 GN=DNAJC7 PE=1 SV=2	19187.3	19797.4	20162.4	21033.5	20232.3	21960.7	0.0940906	19715.7	21075.5	0.93548																														1.07935	0.110159		0.243621	0.613285
O14668	Transmembrane gamma-carboxyglutamic acid protein 1 OS=Homo sapiens (Human) OX=9606 GN=PRRG1 PE=1 SV=1	755.5	783.8	580.8	795.2	870.5	600.5	0.66066	706.7	755.4	0.935531																														1.03215	0.0456501		0.0773634	1.11146
P30519	Heme oxygenase 2 OS=Homo sapiens (Human) OX=9606 GN=HMOX2 PE=1 SV=2	8370	7847.8	6757	9136.8	8261.6	7156.7	0.519424	7658.27	8185.03	0.935643																														1.01988	0.0284035		0.858893	0.0660607
Q15785	Mitochondrial import receptor subunit TOM34 OS=Homo sapiens (Human) OX=9606 GN=TOMM34 PE=1 SV=2	5991.5	5743.6	5521.5	6735.3	5975.8	5732.3	0.324239	5752.2	6147.8	0.935652																														1.03767	0.0533524		0.721183	0.141954
A2RU67	Protein FAM234B OS=Homo sapiens (Human) OX=9606 GN=FAM234B PE=1 SV=1	911.5	973.3	839.8	963	1032.4	916.2	0.291895	908.2	970.533	0.935774																														0.996205	-0.00548484		0.910675	0.0406364
P04632	Calpain small subunit 1 OS=Homo sapiens (Human) OX=9606 GN=CAPNS1 PE=1 SV=1	5109.7	4937.1	4407.8	5436.4	5464.1	4542.2	0.428265	4818.2	5147.57	0.936015																														1.07296	0.10159		0.392877	0.405744
P78347	General transcription factor II-I OS=Homo sapiens (Human) OX=9606 GN=GTF2I PE=1 SV=2	26360.1	27951.5	28632.4	27817.6	29757.1	31033.5	0.183701	27648	29536.1	0.936076																														1.07478	0.104047		0.447643	0.349068
Q9UKI8	Serine/threonine-protein kinase tousled-like 1 OS=Homo sapiens (Human) OX=9606 GN=TLK1 PE=1 SV=2	423.8	396.7	372.5	454	508.5	311.9	0.693018	397.667	424.8	0.936127																														1.22083	0.28786		0.36904	0.432926
Q5VV52	Zinc finger protein 691 OS=Homo sapiens (Human) OX=9606 GN=ZNF691 PE=1 SV=2	1309.1	1362.3	1269.8	1363.1	1462	1384.7	0.0909998	1313.73	1403.27	0.936196																														1.1021	0.140255		0.21779	0.661963
P02787	Serotransferrin OS=Homo sapiens (Human) OX=9606 GN=TF PE=1 SV=3	1374.2	1186.3	2521.9	2352.6	1041.2	2034.8	0.850671	1694.13	1809.53	0.936227																														1.04396	0.0620719		0.571338	0.243107
Q9H3N1	Thioredoxin-related transmembrane protein 1 OS=Homo sapiens (Human) OX=9606 GN=TMX1 PE=1 SV=1	7576.4	7331.9	6864.3	8275.6	8081.5	6897.7	0.380413	7257.53	7751.6	0.936263																														1.00385	0.00554829		0.940944	0.0264363
P30825	High affinity cationic amino acid transporter 1 OS=Homo sapiens (Human) OX=9606 GN=SLC7A1 PE=1 SV=1	1928.6	1940.8	1388.6	1834.3	2194.8	1586.8	0.662567	1752.67	1871.97	0.93627																														0.949029	-0.0754752		0.331531	0.479476
Q9GZT6	Coiled-coil domain-containing protein 90B, mitochondrial OS=Homo sapiens (Human) OX=9606 GN=CCDC90B PE=1 SV=2	152.7	129.4	92.9	132.1	172.4	96	0.778149	125	133.5	0.93633																														1.0598	0.0837858		0.409907	0.387314
Q9BVG4	Protein PBDC1 OS=Homo sapiens (Human) OX=9606 GN=PBDC1 PE=1 SV=1	6576.2	6443.2	5415.3	7833.3	5983.3	5870.7	0.607182	6144.9	6562.43	0.936375																														0.995982	-0.00580854		0.973112	0.0118372
Q07955	Serine/arginine-rich splicing factor 1 OS=Homo sapiens (Human) OX=9606 GN=SRSF1 PE=1 SV=2	13281.3	13686.4	12096.3	15081.2	13658.5	12974.6	0.325959	13021.3	13904.8	0.936465																														1.03845	0.0544258		0.778348	0.108826
Q13084	39S ribosomal protein L28, mitochondrial OS=Homo sapiens (Human) OX=9606 GN=MRPL28 PE=1 SV=4	2162.4	2016.1	2386.5	2213.6	2309.6	2486.6	0.335824	2188.33	2336.6	0.936546																														1.03598	0.0510016		0.779832	0.107999
Q9UBB6	Neurochondrin OS=Homo sapiens (Human) OX=9606 GN=NCDN PE=1 SV=1	1456.6	1444.9	1344	1277.7	1600.8	1654.4	0.506296	1415.17	1510.97	0.936597																														1.15717	0.210602		0.10689	0.971061
Q9GZM5	Protein YIPF3 OS=Homo sapiens (Human) OX=9606 GN=YIPF3 PE=1 SV=1	1241.7	1157	1230	1272.5	1280.4	1321.2	0.0705017	1209.57	1291.37	0.936656																														1.1463	0.19699		0.46126	0.336054
Q15005	Signal peptidase complex subunit 2 OS=Homo sapiens (Human) OX=9606 GN=SPCS2 PE=1 SV=3	5816.7	5894.4	5757.8	6299.2	6142.4	6208.4	0.0030269	5822.97	6216.67	0.93667																														1.11546	0.157638		0.574613	0.240625
P27348	14-3-3 protein theta OS=Homo sapiens (Human) OX=9606 GN=YWHAQ PE=1 SV=1	12987.3	11311.8	8806.6	12633	13279.4	9431.1	0.683546	11035.2	11781.2	0.936684																														1.03834	0.0542742		0.517815	0.285826
Q9BU76	Multiple myeloma tumor-associated protein 2 OS=Homo sapiens (Human) OX=9606 GN=MMTAG2 PE=1 SV=1	2044	2185.7	1940.7	2233.9	2389.9	1962.6	0.40201	2056.8	2195.47	0.93684																														1.1987	0.261466		0.227488	0.643042
Q8NFQ8	Torsin-1A-interacting protein 2 OS=Homo sapiens (Human) OX=9606 GN=TOR1AIP2 PE=1 SV=1	2300.8	2605.9	2159.5	2600.2	2678.9	2263.4	0.435251	2355.4	2514.17	0.936851																														1.01325	0.0189895		0.939003	0.0273332
Q9Y291	28S ribosomal protein S33, mitochondrial OS=Homo sapiens (Human) OX=9606 GN=MRPS33 PE=1 SV=1	1571.8	1614.2	1579.5	1729.5	1769	1587.9	0.18589	1588.5	1695.47	0.93691																														1.03646	0.0516678		0.642245	0.1923
Q9BQC6	Ribosomal protein 63, mitochondrial OS=Homo sapiens (Human) OX=9606 GN=MRPL57 PE=1 SV=1	328.8	347.9	346.9	376	331.9	384.6	0.293626	341.2	364.167	0.936934																														1.03041	0.0432213		0.158108	0.801045
Q9BZL1	Ubiquitin-like protein 5 OS=Homo sapiens (Human) OX=9606 GN=UBL5 PE=1 SV=1	1098	881.9	518.5	1185.8	715.2	765.4	0.816281	832.8	888.8	0.936994																														1.09442	0.13017		0.540435	0.267257
Q9BZK3	Putative nascent polypeptide-associated complex subunit alpha-like protein OS=Homo sapiens (Human) OX=9606 GN=NACA4P PE=5 SV=1	149.6	135.1	106.9	140.5	148.6	128.8	0.573023	130.533	139.3	0.937066																														1.04272	0.0603554		0.647994	0.188429
O43251	RNA binding protein fox-1 homolog 2 OS=Homo sapiens (Human) OX=9606 GN=RBFOX2 PE=1 SV=3	560.5	576.6	1141	699	605.3	1126.6	0.848399	759.367	810.3	0.937143																														1.07359	0.102442		0.534978	0.271664
O14618	Copper chaperone for superoxide dismutase OS=Homo sapiens (Human) OX=9606 GN=CCS PE=1 SV=1	1131.8	1094.6	1144.9	1263	1170	1164.3	0.127866	1123.77	1199.1	0.937175																														0.994105	-0.00853007		0.863807	0.0635833
P54802	Alpha-N-acetylglucosaminidase OS=Homo sapiens (Human) OX=9606 GN=NAGLU PE=1 SV=2	231.2	214.5	167.4	184	274.6	195.6	0.712592	204.367	218.067	0.937175																														1.06569	0.0917857		0.196509	0.706619
Q9UBE0	SUMO-activating enzyme subunit 1 OS=Homo sapiens (Human) OX=9606 GN=SAE1 PE=1 SV=1	9651.3	9947.5	8653	10166.2	10485.9	9491.5	0.271898	9417.27	10047.9	0.93724																														1.04688	0.0661012		0.685342	0.164093
Q9UKV8	Protein argonaute-2 OS=Homo sapiens (Human) OX=9606 GN=AGO2 PE=1 SV=3	797.9	712.8	870.4	730.2	744.2	1066.1	0.688421	793.7	846.833	0.937256																														1.02734	0.0389072		0.663238	0.178331
Q6P158	Putative ATP-dependent RNA helicase DHX57 OS=Homo sapiens (Human) OX=9606 GN=DHX57 PE=1 SV=2	321.5	407.7	390.9	283.3	488.9	422.8	0.733031	373.367	398.333	0.937322																														1.05222	0.0734338		0.388984	0.410069
P05187	Alkaline phosphatase, placental type OS=Homo sapiens (Human) OX=9606 GN=ALPP PE=1 SV=2	1112.5	1240.6	1296.5	1208.3	1350.6	1334.7	0.31593	1216.53	1297.87	0.937333																														1.08221	0.11398		0.570943	0.243407
O75934	Pre-mRNA-splicing factor SPF27 OS=Homo sapiens (Human) OX=9606 GN=BCAS2 PE=1 SV=1	4713.3	3019.1	2211.7	4416	3608.5	2583.1	0.820703	3314.7	3535.87	0.937451																														1.08459	0.117146		0.182903	0.737778
P62834	Ras-related protein Rap-1A OS=Homo sapiens (Human) OX=9606 GN=RAP1A PE=1 SV=1	912.7	963.5	911.3	975.5	976.5	1021.4	0.0546045	929.167	991.133	0.937479																														1.05534	0.0777014		0.650675	0.186636
P78330	Phosphoserine phosphatase OS=Homo sapiens (Human) OX=9606 GN=PSPH PE=1 SV=2	5251.5	5353.9	4733.1	5242.3	5774.5	5343.9	0.249562	5112.83	5453.57	0.937521																														1.03185	0.0452293		0.828401	0.0817594
Q8NAV1	Pre-mRNA-splicing factor 38A OS=Homo sapiens (Human) OX=9606 GN=PRPF38A PE=1 SV=1	2399.4	2245.9	2291.5	2360.4	2459.6	2578.9	0.126061	2312.27	2466.3	0.937545																														1.06963	0.0971131		0.38293	0.416881
Q7Z2K6	Endoplasmic reticulum metallopeptidase 1 OS=Homo sapiens (Human) OX=9606 GN=ERMP1 PE=1 SV=2	1724.8	1758.2	1533.7	1673.9	1902.3	1774.4	0.311966	1672.23	1783.53	0.937596																														1.04363	0.0616081		0.780224	0.10778
P61289	Proteasome activator complex subunit 3 OS=Homo sapiens (Human) OX=9606 GN=PSME3 PE=1 SV=1	12027.6	10770.4	9586.4	12519.1	11707.6	10311	0.494536	10794.8	11512.6	0.937654																														1.06687	0.0933857		0.657459	0.182131
P20810	Calpastatin OS=Homo sapiens (Human) OX=9606 GN=CAST PE=1 SV=4	33223.6	34431.9	26426.9	39113.7	31846.5	29374.8	0.616857	31360.8	33445	0.937683																														1.07167	0.0998598		0.276691	0.558005
Q96EY8	Corrinoid adenosyltransferase OS=Homo sapiens (Human) OX=9606 GN=MMAB PE=1 SV=1	2568.1	2597.2	2176.1	3299.2	2174.7	2355	0.697644	2447.13	2609.63	0.937731																														1.11823	0.161211		0.165033	0.782429
P56282	DNA polymerase epsilon subunit 2 OS=Homo sapiens (Human) OX=9606 GN=POLE2 PE=1 SV=2	661.9	640.9	609.9	628.5	734	677.1	0.304077	637.567	679.867	0.937782																														1.11082	0.151622		0.197608	0.704195
O94888	UBX domain-containing protein 7 OS=Homo sapiens (Human) OX=9606 GN=UBXN7 PE=1 SV=2	4413.6	4537.8	3820.1	4685.8	4941.9	3991.1	0.479209	4257.17	4539.6	0.937785																														1.00929	0.0133348		0.932586	0.0303109
Q9UPN4	Centrosomal protein of 131 kDa OS=Homo sapiens (Human) OX=9606 GN=CEP131 PE=1 SV=3	3043.2	3121.6	2358.1	3015.1	3478.8	2592.9	0.622189	2840.97	3028.93	0.937943																														1.03942	0.0557839		0.732414	0.135243
Q9H6Y2	WD repeat-containing protein 55 OS=Homo sapiens (Human) OX=9606 GN=WDR55 PE=1 SV=2	171.1	200.1	165.8	190.1	191.1	191.3	0.382563	179	190.833	0.937991																														1.01903	0.0271991		0.761541	0.118307
Q9Y6D9	Mitotic spindle assembly checkpoint protein MAD1 OS=Homo sapiens (Human) OX=9606 GN=MAD1L1 PE=1 SV=2	7505.6	7534.2	6119	7883.9	8121.8	6549.4	0.529313	7052.93	7518.37	0.938094																														1.06055	0.0848168		0.393432	0.405131
Q8N4P3	Guanosine-3',5'-bis(diphosphate) 3'-pyrophosphohydrolase MESH1 OS=Homo sapiens (Human) OX=9606 GN=HDDC3 PE=1 SV=3	378	341.1	258.4	371.6	417.5	252.9	0.741783	325.833	347.333	0.9381																														1.00253	0.00364886		0.972197	0.0122456
P18206	Vinculin OS=Homo sapiens (Human) OX=9606 GN=VCL PE=1 SV=4	76757.8	78578	61656.7	83267.5	81961.8	66076.9	0.569078	72330.8	77102.1	0.938118																														1.02618	0.0372851		0.802462	0.0955754
Q9BUL9	Ribonuclease P protein subunit p25 OS=Homo sapiens (Human) OX=9606 GN=RPP25 PE=1 SV=1	715.3	736.5	458.2	681.6	861.6	492.5	0.778718	636.667	678.567	0.938252																														1.06879	0.0959805		0.424165	0.372466
P46776	60S ribosomal protein L27a OS=Homo sapiens (Human) OX=9606 GN=RPL27A PE=1 SV=2	1774.4	1883.6	2104.6	1884.2	2166.2	2091.3	0.382538	1920.87	2047.23	0.938274																														1.12784	0.173557		0.192207	0.716231
P12814	Alpha-actinin-1 OS=Homo sapiens (Human) OX=9606 GN=ACTN1 PE=1 SV=2	23395.8	22833.5	21144.4	24168.9	24787.3	22845.8	0.173105	22457.9	23934	0.938326																														1.06372	0.0891219		0.668046	0.175194
Q96IU4	Protein ABHD14B OS=Homo sapiens (Human) OX=9606 GN=ABHD14B PE=1 SV=1	1747.5	1645.6	2557.5	1916.1	1799.2	2625.7	0.753878	1983.53	2113.67	0.938432																														1.03903	0.0552347		0.71105	0.1481
Q8NC96	Adaptin ear-binding coat-associated protein 1 OS=Homo sapiens (Human) OX=9606 GN=NECAP1 PE=1 SV=2	1390.9	1347.3	939.6	1581.7	926.5	1410.6	0.759169	1225.93	1306.27	0.938502																														0.940552	-0.0884206		0.598235	0.223128
Q9Y696	Chloride intracellular channel protein 4 OS=Homo sapiens (Human) OX=9606 GN=CLIC4 PE=1 SV=4	4794	4531.2	4610.6	5078.5	4837.1	4932.7	0.0445709	4645.27	4949.43	0.938545																														1.26098	0.334549		0.1527	0.81616
Q96T23	Remodeling and spacing factor 1 OS=Homo sapiens (Human) OX=9606 GN=RSF1 PE=1 SV=2	11029.8	10901.5	8936	11705.3	10874	10308.4	0.45169	10289.1	10962.6	0.938567																														1.01035	0.0148579		0.76643	0.115527
Q9BQ15	SOSS complex subunit B1 OS=Homo sapiens (Human) OX=9606 GN=NABP2 PE=1 SV=1	819.3	729.3	687.4	710.1	926.5	745.7	0.570993	745.333	794.1	0.938589																														1.0729	0.10152		0.22412	0.649519
Q9C035	Tripartite motif-containing protein 5 OS=Homo sapiens (Human) OX=9606 GN=TRIM5 PE=1 SV=1	92.6	93.1	102.1	111.6	105.5	89.5	0.455751	95.9333	102.2	0.938682																														1.03685	0.052212		0.324357	0.488977
Q15819	Ubiquitin-conjugating enzyme E2 variant 2 OS=Homo sapiens (Human) OX=9606 GN=UBE2V2 PE=1 SV=4	1868.5	1755.8	1655.8	2037	1873.2	1714.6	0.369349	1760.03	1874.93	0.938718																														1.06686	0.093367		0.614999	0.211125
O75143	Autophagy-related protein 13 OS=Homo sapiens (Human) OX=9606 GN=ATG13 PE=1 SV=1	170.5	173.5	170.8	187.9	177.1	183.4	0.059567	171.6	182.8	0.938731																														1.05794	0.0812597		0.0661854	1.17924
P52789	Hexokinase-2 OS=Homo sapiens (Human) OX=9606 GN=HK2 PE=1 SV=2	2617.2	2742.1	3926.3	3073.9	2913.4	3903.5	0.718348	3095.2	3296.93	0.938812																														1.07504	0.104396		0.526169	0.278875
Q32P28	Prolyl 3-hydroxylase 1 OS=Homo sapiens (Human) OX=9606 GN=P3H1 PE=1 SV=2	4168.5	4195.9	4489	4475.3	4521.7	4694	0.095492	4284.47	4563.67	0.938821																														1.10724	0.146962		0.497126	0.303534
Q96JG6	Syndetin OS=Homo sapiens (Human) OX=9606 GN=VPS50 PE=1 SV=3	1429.1	1516.8	1597.9	1440.3	1574.2	1825.2	0.486327	1514.6	1613.23	0.93886																														0.994172	-0.00843271		0.941452	0.0262017
Q14847	LIM and SH3 domain protein 1 OS=Homo sapiens (Human) OX=9606 GN=LASP1 PE=1 SV=2	13135.9	13507	9820.7	13899.8	14074.3	10859.7	0.641421	12154.5	12944.6	0.938966																														0.968517	-0.0461504		0.709415	0.1491
P54727	UV excision repair protein RAD23 homolog B OS=Homo sapiens (Human) OX=9606 GN=RAD23B PE=1 SV=1	13973.4	14465	10228.8	14748	14998.4	11429.3	0.660765	12889.1	13725.2	0.939078																														1.07153	0.0996779		0.216447	0.664649
Q8N5B7	Ceramide synthase 5 OS=Homo sapiens (Human) OX=9606 GN=CERS5 PE=1 SV=1	844.3	849.6	854.8	777.8	976.7	959.5	0.477862	849.567	904.667	0.939094																														1.0134	0.0192024		0.935508	0.0289526
Q8ND76	Cyclin-Y OS=Homo sapiens (Human) OX=9606 GN=CCNY PE=1 SV=2	612.2	649.1	550.6	670.5	665.9	593	0.363603	603.967	643.133	0.9391																														1.09485	0.130732		0.45196	0.3449
P56181	NADH dehydrogenase [ubiquinone] flavoprotein 3, mitochondrial OS=Homo sapiens (Human) OX=9606 GN=NDUFV3 PE=1 SV=2	1309.2	1344.5	991.6	1522.6	1391.6	967.3	0.718875	1215.1	1293.83	0.939147																														1.05679	0.0796849		0.641722	0.192653
P15328	Folate receptor alpha OS=Homo sapiens (Human) OX=9606 GN=FOLR1 PE=1 SV=3	365	371.9	382.4	361.1	433.2	397.5	0.365685	373.1	397.267	0.939168																														1.00522	0.0075142		0.959069	0.0181501
Q9BTY2	Plasma alpha-L-fucosidase OS=Homo sapiens (Human) OX=9606 GN=FUCA2 PE=1 SV=2	1064.3	967.1	1219.4	1100.9	1059.3	1301	0.539675	1083.6	1153.73	0.939212																														1.0385	0.0544958		0.639895	0.193891
Q7Z7K0	COX assembly mitochondrial protein homolog OS=Homo sapiens (Human) OX=9606 GN=CMC1 PE=1 SV=1	696.5	563.9	315.2	631.5	684.4	361.6	0.83202	525.2	559.167	0.939255																														1.01634	0.0233814		0.906933	0.0424248
O15357	Phosphatidylinositol 3,4,5-trisphosphate 5-phosphatase 2 OS=Homo sapiens (Human) OX=9606 GN=INPPL1 PE=1 SV=2	2005.7	1781.3	2743.5	2139.1	2059.3	2753.8	0.720544	2176.83	2317.4	0.939343																														1.09252	0.127658		0.0436721	1.3598
Q69YH5	Cell division cycle-associated protein 2 OS=Homo sapiens (Human) OX=9606 GN=CDCA2 PE=1 SV=2	3114	3205	2547.8	3122.7	3439.2	2877.3	0.509018	2955.6	3146.4	0.939359																														1.18428	0.244006		0.229305	0.639586
Q8NBZ0	INO80 complex subunit E OS=Homo sapiens (Human) OX=9606 GN=INO80E PE=1 SV=1	42.9	53.7	37	47.9	50.8	43.5	0.631455	44.5333	47.4	0.939522																														1.08663	0.119858		0.149541	0.825241
Q9BRQ6	MICOS complex subunit MIC25 OS=Homo sapiens (Human) OX=9606 GN=CHCHD6 PE=1 SV=1	1861	1784.3	1468.6	1968.8	1940.7	1532.9	0.586677	1704.63	1814.13	0.939641																														0.971187	-0.0421786		0.721148	0.141976
Q86UK0	ATP-binding cassette sub-family A member 12 OS=Homo sapiens (Human) OX=9606 GN=ABCA12 PE=1 SV=3	1196.4	672.9	399.3	675.9	1227.4	511	0.886316	756.2	804.767	0.939651																														0.910689	-0.134969		0.465196	0.332364
Q9NY61	Protein AATF OS=Homo sapiens (Human) OX=9606 GN=AATF PE=1 SV=1	4463.7	4607.2	4150.5	4865.7	4857.4	4346.6	0.268503	4407.13	4689.9	0.939707																														1.05735	0.0804533		0.225007	0.647804
P18669	Phosphoglycerate mutase 1 OS=Homo sapiens (Human) OX=9606 GN=PGAM1 PE=1 SV=2	22444.7	23264.4	22901.1	27260	22198.4	23552.6	0.435101	22870.1	24337	0.939724																														1.04954	0.0697516		0.13055	0.884222
Q9H330	Transmembrane protein 245 OS=Homo sapiens (Human) OX=9606 GN=TMEM245 PE=1 SV=3	1759.2	1759.5	1587.7	1842.8	1897.5	1693.6	0.261831	1702.13	1811.3	0.93973																														1.05876	0.0823815		0.55064	0.259132
Q9NX07	tRNA selenocysteine 1-associated protein 1 OS=Homo sapiens (Human) OX=9606 GN=TRNAU1AP PE=1 SV=1	475.4	445.9	601.2	486.1	522.7	611.1	0.62083	507.5	539.967	0.939873																														1.33042	0.411881		0.275737	0.559504
Q9P0U4	CXXC-type zinc finger protein 1 OS=Homo sapiens (Human) OX=9606 GN=CXXC1 PE=1 SV=2	798.6	868.3	762.6	837	938.4	809.4	0.361917	809.833	861.6	0.939918																														1.06595	0.0921344		0.366258	0.436213
P08842	Steryl-sulfatase OS=Homo sapiens (Human) OX=9606 GN=STS PE=1 SV=2	1390.6	1330.1	1166.3	1436.7	1400.9	1297.7	0.36396	1295.67	1378.43	0.939956																														1.07689	0.106866		0.576373	0.239297
Q12849	G-rich sequence factor 1 OS=Homo sapiens (Human) OX=9606 GN=GRSF1 PE=1 SV=3	5919	5931.8	6650.5	6821.3	6142	6717.3	0.289057	6167.1	6560.2	0.940078																														1.00925	0.0132803		0.921754	0.035385
Q13425	Beta-2-syntrophin OS=Homo sapiens (Human) OX=9606 GN=SNTB2 PE=1 SV=1	350.3	311	368.5	351.4	381.4	362.6	0.335302	343.267	365.133	0.940113																														1.06147	0.0860673		0.729769	0.136815
Q14240	Eukaryotic initiation factor 4A-II OS=Homo sapiens (Human) OX=9606 GN=EIF4A2 PE=1 SV=2	2815.3	2441.3	2935.2	2815	2684.7	3213.3	0.469764	2730.6	2904.33	0.940181																														1.06133	0.0858736		0.529421	0.276199
Q8WUH6	Transmembrane protein 263 OS=Homo sapiens (Human) OX=9606 GN=TMEM263 PE=1 SV=1	1909.8	1807	1506.8	1834.8	2057.1	1662.4	0.543862	1741.2	1851.43	0.940461																														1.11577	0.158046		0.173263	0.761294
P98173	Protein FAM3A OS=Homo sapiens (Human) OX=9606 GN=FAM3A PE=1 SV=2	769.6	661.2	878.3	758.7	772.6	923.9	0.585448	769.7	818.4	0.940494																														0.994284	-0.00827061		0.969883	0.0132806
Q7Z4G1	COMM domain-containing protein 6 OS=Homo sapiens (Human) OX=9606 GN=COMMD6 PE=1 SV=1	468	465.2	429.7	537.7	502.9	408.5	0.540738	454.3	483.033	0.940515																														1.10012	0.137663		0.0177477	1.75086
P02656	Apolipoprotein C-III OS=Homo sapiens (Human) OX=9606 GN=APOC3 PE=1 SV=1	254.9	264.3	281.4	292.7	266.7	291.8	0.217696	266.867	283.733	0.940555																														1.11543	0.157594		0.428351	0.3682
P30566	Adenylosuccinate lyase OS=Homo sapiens (Human) OX=9606 GN=ADSL PE=1 SV=2	5997.9	5637.1	7397	5744.3	6275.4	8214.6	0.688702	6344	6744.77	0.940581																														1.06397	0.0894588		0.545554	0.263163
P00813	Adenosine deaminase OS=Homo sapiens (Human) OX=9606 GN=ADA PE=1 SV=3	2320.5	2277.7	2113.3	2585.9	2381.5	2167.6	0.376032	2237.17	2378.33	0.940645																														1.02847	0.040493		0.786101	0.104522
Q14657	EKC/KEOPS complex subunit LAGE3 OS=Homo sapiens (Human) OX=9606 GN=LAGE3 PE=1 SV=2	376.4	349.4	291.5	313.8	428.7	338.9	0.647374	339.1	360.467	0.940725																														0.975052	-0.0364488		0.729125	0.137198
Q8IWL3	Iron-sulfur cluster co-chaperone protein HscB OS=Homo sapiens (Human) OX=9606 GN=HSCB PE=1 SV=3	710.2	662.5	606.1	771.2	720	612.2	0.503864	659.6	701.133	0.940763																														1.08257	0.114459		0.487026	0.312448
P15531	Nucleoside diphosphate kinase A OS=Homo sapiens (Human) OX=9606 GN=NME1 PE=1 SV=1	8675.8	8688.3	8504.7	10005.8	8400.1	9089.1	0.363846	8622.93	9165	0.940855																														1.03455	0.0490086		0.800066	0.0968743
P82979	SAP domain-containing ribonucleoprotein OS=Homo sapiens (Human) OX=9606 GN=SARNP PE=1 SV=3	11441.4	12267.9	10331.1	12263.2	13132.6	10784.1	0.467573	11346.8	12060	0.940865																														1.0092	0.0132188		0.862779	0.0641002
Q8NCH0	Carbohydrate sulfotransferase 14 OS=Homo sapiens (Human) OX=9606 GN=CHST14 PE=1 SV=2	195.6	192.4	195.7	212	202.2	206.1	0.0371553	194.567	206.767	0.940996																														1.02853	0.0405883		0.522202	0.282162
A0A0B4J2D5	Glutamine amidotransferase-like class 1 domain-containing protein 3B, mitochondrial OS=Homo sapiens (Human) OX=9606 GN=GATD3B PE=1 SV=1	2883.1	3007.5	2759.4	2911.9	3233.7	3045.7	0.20455	2883.33	3063.77	0.941107																														1.0542	0.0761506		0.425722	0.370874
O15511	Actin-related protein 2/3 complex subunit 5 OS=Homo sapiens (Human) OX=9606 GN=ARPC5 PE=1 SV=3	5055.7	4446.4	3258.7	4752.6	5164.7	3641.4	0.722444	4253.6	4519.57	0.941152																														0.945151	-0.0813834		0.532695	0.273522
Q9Y2Z0	Protein SGT1 homolog OS=Homo sapiens (Human) OX=9606 GN=SUGT1 PE=1 SV=3	7097.8	6677.4	7099.8	7236.9	7057.8	7883.5	0.22386	6958.33	7392.73	0.94124																														1.02256	0.0321822		0.81888	0.0867796
Q5TC12	ATP synthase mitochondrial F1 complex assembly factor 1 OS=Homo sapiens (Human) OX=9606 GN=ATPAF1 PE=1 SV=1	1803.4	1637.5	1853	1689.4	1856.3	2078.3	0.45628	1764.63	1874.67	0.941305																														1.06122	0.08572		0.558664	0.252849
P51991	Heterogeneous nuclear ribonucleoprotein A3 OS=Homo sapiens (Human) OX=9606 GN=HNRNPA3 PE=1 SV=2	7786.2	8147.7	13256.5	9234.5	8355.7	13417.3	0.810094	9730.13	10335.8	0.941398																														1.01297	0.018598		0.860452	0.0652733
Q5TID7	Coiled-coil domain-containing protein 181 OS=Homo sapiens (Human) OX=9606 GN=CCDC181 PE=2 SV=1	649.2	783.8	746	608.4	760	946.2	0.700906	726.333	771.533	0.941415																														1.03576	0.0506859		0.818922	0.0867572
Q13228	Methanethiol oxidase OS=Homo sapiens (Human) OX=9606 GN=SELENBP1 PE=1 SV=2	3599.5	3381.7	3044.4	3437	3829.2	3382.6	0.387941	3341.87	3549.6	0.941477																														1.06025	0.0844052		0.647398	0.188829
P78545	ETS-related transcription factor Elf-3 OS=Homo sapiens (Human) OX=9606 GN=ELF3 PE=1 SV=1	250.7	232.3	132.2	201.6	285.5	166.3	0.815305	205.067	217.8	0.941537																														1.14381	0.193851		0.187719	0.726491
O00401	Neural Wiskott-Aldrich syndrome protein OS=Homo sapiens (Human) OX=9606 GN=WASL PE=1 SV=2	1438.5	1410.7	1553.5	1569.9	1489.8	1616	0.188739	1467.57	1558.57	0.941613																														1.02945	0.0418752		0.316367	0.499809
Q2M389	WASH complex subunit 4 OS=Homo sapiens (Human) OX=9606 GN=WASHC4 PE=1 SV=2	594	526.5	577.1	592	629.2	581.6	0.238965	565.867	600.933	0.941646																														1.04922	0.0693212		0.644744	0.190613
P14314	Glucosidase 2 subunit beta OS=Homo sapiens (Human) OX=9606 GN=PRKCSH PE=1 SV=2	18457.2	20468.4	17024.6	22661.7	19161.4	17591.4	0.561114	18650.1	19804.8	0.941693																														1.12566	0.170772		0.118105	0.927733
Q9BUR5	MICOS complex subunit MIC26 OS=Homo sapiens (Human) OX=9606 GN=APOO PE=1 SV=1	4656.1	4003.4	3136.9	4416	4679	3431.4	0.697385	3932.13	4175.47	0.941723																														1.01316	0.0188615		0.856153	0.0674485
Q92626	Peroxidasin homolog OS=Homo sapiens (Human) OX=9606 GN=PXDN PE=1 SV=2	3873.9	3753.3	3721	3629.7	4160.2	4259.1	0.354333	3782.73	4016.33	0.941837																														1.05095	0.0716897		0.716143	0.145
Q9Y2H8	Zinc finger protein 510 OS=Homo sapiens (Human) OX=9606 GN=ZNF510 PE=2 SV=1	557.8	481.3	461	558.6	469.2	564.9	0.509885	500.033	530.9	0.94186																														0.982371	-0.0256608		0.873746	0.0586147
O15116	U6 snRNA-associated Sm-like protein LSm1 OS=Homo sapiens (Human) OX=9606 GN=LSM1 PE=1 SV=1	712.1	585.1	400.7	850.7	467	485	0.832988	565.967	600.9	0.941865																														0.936411	-0.0947864		0.780413	0.107676
Q9UIV1	CCR4-NOT transcription complex subunit 7 OS=Homo sapiens (Human) OX=9606 GN=CNOT7 PE=1 SV=3	707.3	674	620.1	684.1	752.5	688.3	0.29004	667.133	708.3	0.94188																														1.04528	0.0638826		0.485957	0.313402
P35556	Fibrillin-2 OS=Homo sapiens (Human) OX=9606 GN=FBN2 PE=1 SV=3	638.9	619.2	653.2	713.6	641.1	674.5	0.19317	637.1	676.4	0.941898																														1.05729	0.0803734		0.719707	0.142844
O43896	Kinesin-like protein KIF1C OS=Homo sapiens (Human) OX=9606 GN=KIF1C PE=1 SV=3	316.7	352.8	525.3	397.9	382.7	487.9	0.756445	398.267	422.833	0.9419																														1.06182	0.0865367		0.432852	0.363661
A6NDG6	Glycerol-3-phosphate phosphatase OS=Homo sapiens (Human) OX=9606 GN=PGP PE=1 SV=1	4639.8	4557.7	4673.5	4857.5	4748.7	5120.3	0.112063	4623.67	4908.83	0.941907																														1.01321	0.0189309		0.375803	0.42504
P08651	Nuclear factor 1 C-type OS=Homo sapiens (Human) OX=9606 GN=NFIC PE=1 SV=2	1328.2	1451.9	1679.9	1376	1502.4	1856.5	0.634438	1486.67	1578.3	0.941942																														1.03477	0.0493079		0.342525	0.465308
Q96SZ5	2-aminoethanethiol dioxygenase OS=Homo sapiens (Human) OX=9606 GN=ADO PE=1 SV=2	1249.7	1432.3	1303.1	1320.2	1438.4	1472	0.315509	1328.37	1410.2	0.94197																														1.07521	0.104624		0.164556	0.783685
P36639	7,8-dihydro-8-oxoguanine triphosphatase OS=Homo sapiens (Human) OX=9606 GN=NUDT1 PE=1 SV=3	1072.1	1043.1	1132	1058.9	1171.6	1216.7	0.299465	1082.4	1149.07	0.941982																														1.06497	0.0908118		0.334169	0.476034
Q8TF01	Arginine/serine-rich protein PNISR OS=Homo sapiens (Human) OX=9606 GN=PNISR PE=1 SV=2	1481.1	1628.8	1156	1654.1	1655.7	1218.6	0.686727	1421.97	1509.47	0.942033																														1.00856	0.0123029		0.891106	0.0500708
Q92785	Zinc finger protein ubi-d4 OS=Homo sapiens (Human) OX=9606 GN=DPF2 PE=1 SV=2	4813.6	5255	4304.6	5342.6	5293.4	4621.6	0.459813	4791.07	5085.87	0.942035																														1.10289	0.141294		0.202496	0.693583
P34896	Serine hydroxymethyltransferase, cytosolic OS=Homo sapiens (Human) OX=9606 GN=SHMT1 PE=1 SV=1	3412.3	3363.4	3531.9	3483.5	3595.2	3862.5	0.192459	3435.87	3647.07	0.94209																														1.10055	0.13822		0.250723	0.600806
P19387	DNA-directed RNA polymerase II subunit RPB3 OS=Homo sapiens (Human) OX=9606 GN=POLR2C PE=1 SV=2	684.8	639.2	693.6	689	706	746.6	0.160197	672.533	713.867	0.942099																														1.00213	0.0030741		0.980709	0.00845965
Q96BW5	Phosphotriesterase-related protein OS=Homo sapiens (Human) OX=9606 GN=PTER PE=1 SV=1	268.5	266.9	187.2	172.4	344.9	249.7	0.810445	240.867	255.667	0.942112																														1.06248	0.0874417		0.734755	0.133857
P11233	Ras-related protein Ral-A OS=Homo sapiens (Human) OX=9606 GN=RALA PE=1 SV=1	4407.7	3111.8	3420.6	4780.9	3060.2	3768.9	0.743444	3646.7	3870	0.9423																														0.978551	-0.0312812		0.786479	0.104313
Q8WX92	Negative elongation factor B OS=Homo sapiens (Human) OX=9606 GN=NELFB PE=1 SV=1	4708.4	4767.3	4771.9	4912.6	5041.4	5165.2	0.0487888	4749.2	5039.73	0.942351																														1.2665	0.340845		0.181657	0.740747
P08708	40S ribosomal protein S17 OS=Homo sapiens (Human) OX=9606 GN=RPS17 PE=1 SV=2	11174.6	11231.4	10754.6	13133.4	10582.2	11472.2	0.462956	11053.5	11729.3	0.942389																														1.04067	0.0575118		0.628558	0.201655
Q13363	C-terminal-binding protein 1 OS=Homo sapiens (Human) OX=9606 GN=CTBP1 PE=1 SV=2	1425.6	1319.7	1268.8	1265.4	1510.9	1482.5	0.427841	1338.03	1419.6	0.942542																														1.03601	0.0510432		0.586826	0.23149
Q9UHW5	GPN-loop GTPase 3 OS=Homo sapiens (Human) OX=9606 GN=GPN3 PE=1 SV=2	358.4	315.5	422.3	384.4	361	417.6	0.570432	365.4	387.667	0.942562																														0.987223	-0.0185517		0.895785	0.0477963
O95716	Ras-related protein Rab-3D OS=Homo sapiens (Human) OX=9606 GN=RAB3D PE=1 SV=1	342.9	329.9	315.6	346.7	342.6	359.3	0.110585	329.467	349.533	0.94259																														1.10797	0.147917		0.681302	0.16666
Q495W5	Alpha-(1,3)-fucosyltransferase 11 OS=Homo sapiens (Human) OX=9606 GN=FUT11 PE=1 SV=1	292.3	314.2	239.3	305.3	331.2	260.7	0.602176	281.933	299.067	0.942711																														0.984735	-0.0221932		0.760524	0.118887
Q9H5H4	Zinc finger protein 768 OS=Homo sapiens (Human) OX=9606 GN=ZNF768 PE=1 SV=2	566.7	613.1	539.8	592.4	658.3	573.3	0.359177	573.2	608	0.942763																														1.06588	0.0920434		0.235194	0.628573
P26006	Integrin alpha-3 OS=Homo sapiens (Human) OX=9606 GN=ITGA3 PE=1 SV=5	312.6	309.5	280.2	320.7	355.9	280.4	0.507374	300.767	319	0.942842																														1.30128	0.379926		0.164621	0.783516
Q96JB5	CDK5 regulatory subunit-associated protein 3 OS=Homo sapiens (Human) OX=9606 GN=CDK5RAP3 PE=1 SV=2	3229.6	2852.2	2113.3	3236.3	3117.6	2337.6	0.721814	2731.7	2897.17	0.942887																														0.999314	-0.000990677		0.996213	0.00164797
Q5SW96	Low density lipoprotein receptor adapter protein 1 OS=Homo sapiens (Human) OX=9606 GN=LDLRAP1 PE=1 SV=3	240	262.2	249.2	245.6	216.9	334.4	0.711858	250.467	265.633	0.942904																														0.981613	-0.0267738		0.697341	0.156555
Q9BVC4	Target of rapamycin complex subunit LST8 OS=Homo sapiens (Human) OX=9606 GN=MLST8 PE=1 SV=1	461.5	422.6	537.8	398.2	489.8	620	0.719194	473.967	502.667	0.942905																														0.957219	-0.0630791		0.389209	0.409817
O94776	Metastasis-associated protein MTA2 OS=Homo sapiens (Human) OX=9606 GN=MTA2 PE=1 SV=1	1991.6	1969.7	2544.4	2255.1	2251.5	2392.4	0.561549	2168.57	2299.67	0.942992																														1.01711	0.02448		0.843388	0.0739726
Q9Y2T3	Guanine deaminase OS=Homo sapiens (Human) OX=9606 GN=GDA PE=1 SV=1	8765	9019.4	8499.5	9273.1	9419.8	9178.6	0.053614	8761.3	9290.5	0.943039																														1.12785	0.17357		0.293651	0.532169
Q96RD7	Pannexin-1 OS=Homo sapiens (Human) OX=9606 GN=PANX1 PE=1 SV=4	1391.3	1291.5	1027	1412.1	1439	1082.7	0.661026	1236.6	1311.27	0.943058																														1.01995	0.0284985		0.75575	0.121622
O00571	ATP-dependent RNA helicase DDX3X OS=Homo sapiens (Human) OX=9606 GN=DDX3X PE=1 SV=3	9966.9	10284.8	15099.9	12135.3	11733.4	13615.7	0.718102	11783.9	12494.8	0.943102																														1.00061	0.000885397		0.995697	0.00187265
Q9Y6Q9	Nuclear receptor coactivator 3 OS=Homo sapiens (Human) OX=9606 GN=NCOA3 PE=1 SV=1	780	772.6	779.6	846	807.2	819.7	0.049296	777.4	824.3	0.943103																														1.02277	0.0324848		0.84605	0.0726039
Q8NC60	Nitric oxide-associated protein 1 OS=Homo sapiens (Human) OX=9606 GN=NOA1 PE=1 SV=2	661.7	597	780.8	753.2	629.2	780.1	0.59575	679.833	720.833	0.943121																														1.06509	0.0909776		0.332081	0.478756
Q9UI14	Prenylated Rab acceptor protein 1 OS=Homo sapiens (Human) OX=9606 GN=RABAC1 PE=1 SV=1	588.1	543.9	657.3	667.9	613.8	615.5	0.406533	596.433	632.4	0.943127																														1.01907	0.0272496		0.853315	0.0688906
Q9NVX2	Notchless protein homolog 1 OS=Homo sapiens (Human) OX=9606 GN=NLE1 PE=1 SV=4	2688.8	2831	2659.8	2873	2974.8	2825	0.0775802	2726.53	2890.93	0.943133																														1.00265	0.00381607		0.976751	0.0102162
Q70E73	Ras-associated and pleckstrin homology domains-containing protein 1 OS=Homo sapiens (Human) OX=9606 GN=RAPH1 PE=1 SV=3	1619.9	1402	1707.1	1679.3	1460.9	1873.7	0.562915	1576.33	1671.3	0.943178																														1.09583	0.132026		0.471405	0.326606
Q9P0J0	NADH dehydrogenase [ubiquinone] 1 alpha subcomplex subunit 13 OS=Homo sapiens (Human) OX=9606 GN=NDUFA13 PE=1 SV=3	1238	1141.1	1172.5	1178.5	1255.5	1331.3	0.257646	1183.87	1255.1	0.943245																														1.01785	0.0255279		0.687213	0.162908
Q99856	AT-rich interactive domain-containing protein 3A OS=Homo sapiens (Human) OX=9606 GN=ARID3A PE=1 SV=2	713.9	784.1	736.6	731.1	798.9	838.9	0.309666	744.867	789.633	0.943307																														1.03113	0.0442255		0.786695	0.104193
Q8WXD5	Gem-associated protein 6 OS=Homo sapiens (Human) OX=9606 GN=GEMIN6 PE=1 SV=1	520.5	527	664.7	634.4	543.1	637.1	0.581626	570.733	604.867	0.943569																														0.984258	-0.022891		0.785712	0.104737
P08047	Transcription factor Sp1 OS=Homo sapiens (Human) OX=9606 GN=SP1 PE=1 SV=3	631.4	675.2	602.1	714.7	704.8	603.3	0.421536	636.233	674.267	0.943593																														1.02778	0.0395348		0.868226	0.0613674
P63167	Dynein light chain 1, cytoplasmic OS=Homo sapiens (Human) OX=9606 GN=DYNLL1 PE=1 SV=1	3802.7	3456.1	2971.5	4105.1	3566.1	3170.5	0.604445	3410.1	3613.9	0.943607																														1.07969	0.110618		0.503905	0.297652
Q9UBH6	Xenotropic and polytropic retrovirus receptor 1 OS=Homo sapiens (Human) OX=9606 GN=XPR1 PE=1 SV=1	96.1	98.6	116.8	104.6	109.5	116	0.459472	103.833	110.033	0.943653																														1.01018	0.0146058		0.881157	0.0549466
O75494	Serine/arginine-rich splicing factor 10 OS=Homo sapiens (Human) OX=9606 GN=SRSF10 PE=1 SV=1	1955.8	2261.4	2127.5	2124.2	2359.4	2239.9	0.324634	2114.9	2241.17	0.94366																														1.05586	0.0784215		0.0270781	1.56738
Q9NP66	High mobility group protein 20A OS=Homo sapiens (Human) OX=9606 GN=HMG20A PE=1 SV=1	2627.2	2718.7	2306.6	2870.1	2857.2	2381.7	0.498635	2550.83	2703	0.943705																														1.00983	0.0141158		0.890912	0.0501654
Q99735	Microsomal glutathione S-transferase 2 OS=Homo sapiens (Human) OX=9606 GN=MGST2 PE=1 SV=1	186.5	161.6	169.9	178.8	172.4	197.7	0.384188	172.667	182.967	0.943706																														1.06468	0.0904178		0.594267	0.226018
Q5EBL8	PDZ domain-containing protein 11 OS=Homo sapiens (Human) OX=9606 GN=PDZD11 PE=1 SV=2	1314	1345.2	1135	1357.5	1362.2	1300.6	0.370109	1264.73	1340.1	0.94376																														1.01357	0.0194408		0.942304	0.025809
O95487	Protein transport protein Sec24B OS=Homo sapiens (Human) OX=9606 GN=SEC24B PE=1 SV=2	569.4	528.4	647.4	554.1	597.7	697.2	0.563762	581.733	616.333	0.943862																														1.11644	0.158909		0.11639	0.934085
O14776	Transcription elongation regulator 1 OS=Homo sapiens (Human) OX=9606 GN=TCERG1 PE=1 SV=2	8815	8756.8	8269.8	9719.8	9225.6	8431.5	0.308794	8613.87	9125.63	0.94392																														1.03763	0.0532915		0.345446	0.461619
P07477	Trypsin-1 OS=Homo sapiens (Human) OX=9606 GN=PRSS1 PE=1 SV=1	1279.5	1008.9	1487.3	1140.7	1162.4	1696.9	0.761136	1258.57	1333.33	0.943925																														1.02228	0.0317922		0.534795	0.271812
P39880	Homeobox protein cut-like 1 OS=Homo sapiens (Human) OX=9606 GN=CUX1 PE=1 SV=3	7004.4	6400.6	5967.7	7115.6	7128.2	6278.7	0.404664	6457.57	6840.83	0.943974																														1.11879	0.161942		0.0099781	2.00095
P00568	Adenylate kinase isoenzyme 1 OS=Homo sapiens (Human) OX=9606 GN=AK1 PE=1 SV=3	9790.9	10171.3	10761.9	11323.5	9978.1	11246	0.316968	10241.4	10849.2	0.943974																														1.08627	0.119389		0.511893	0.29082
O43716	Glutamyl-tRNA(Gln) amidotransferase subunit C, mitochondrial OS=Homo sapiens (Human) OX=9606 GN=GATC PE=1 SV=1	347.7	348.7	310.6	356.9	380.5	329.3	0.364259	335.667	355.567	0.944033																														1.00461	0.00663061		0.857679	0.0666754
Q13126	S-methyl-5'-thioadenosine phosphorylase OS=Homo sapiens (Human) OX=9606 GN=MTAP PE=1 SV=2	3604.3	3750.4	2957.3	3919.9	3874.3	3128.8	0.595721	3437.33	3641	0.944063																														1.07473	0.103974		0.399196	0.398813
Q9NZI7	Upstream-binding protein 1 OS=Homo sapiens (Human) OX=9606 GN=UBP1 PE=1 SV=1	209.8	202.6	201.6	184.6	219.6	246.1	0.568174	204.667	216.767	0.94418																														1.07374	0.102639		0.354568	0.450301
P84090	Enhancer of rudimentary homolog OS=Homo sapiens (Human) OX=9606 GN=ERH PE=1 SV=1	7042.6	5822.3	4627.1	7640.3	5760.5	5120.7	0.755519	5830.67	6173.83	0.944416																														1.00296	0.00426948		0.989018	0.00479588
P05141	ADP/ATP translocase 2 OS=Homo sapiens (Human) OX=9606 GN=SLC25A5 PE=1 SV=7	1327.9	1203	1181.9	1303.6	1443.5	1184.1	0.46236	1237.6	1310.4	0.944444																														1.05582	0.0783697		0.420173	0.376571
Q5VTL8	Pre-mRNA-splicing factor 38B OS=Homo sapiens (Human) OX=9606 GN=PRPF38B PE=1 SV=1	2577.7	2754.4	2060.4	2574.3	2939.3	2312.6	0.629036	2464.17	2608.73	0.944584																														1.04481	0.0632373		0.576269	0.239375
Q8WXA9	Splicing regulatory glutamine/lysine-rich protein 1 OS=Homo sapiens (Human) OX=9606 GN=SREK1 PE=1 SV=1	5717.6	5689.1	4896.5	6052	6019.6	5187.7	0.460231	5434.4	5753.1	0.944604																														1.04135	0.0584573		0.488325	0.311291
Q96PC5	Melanoma inhibitory activity protein 2 OS=Homo sapiens (Human) OX=9606 GN=MIA2 PE=1 SV=4	9943.4	9375.2	8055.9	10425.5	10082.9	8470.8	0.55091	9124.83	9659.73	0.944626																														1.01462	0.0209392		0.913646	0.0392218
P82663	28S ribosomal protein S25, mitochondrial OS=Homo sapiens (Human) OX=9606 GN=MRPS25 PE=1 SV=1	2871.3	2941.5	2758.7	2703	3371.4	2998.6	0.482167	2857.17	3024.33	0.944726																														1.07524	0.104657		0.368396	0.433686
Q9H479	Fructosamine-3-kinase OS=Homo sapiens (Human) OX=9606 GN=FN3K PE=1 SV=1	757.8	643.8	799.8	731.8	747	851.3	0.514834	733.8	776.7	0.944766																														1.3238	0.404688		0.54529	0.263373
P17931	Galectin-3 OS=Homo sapiens (Human) OX=9606 GN=LGALS3 PE=1 SV=5	2958.4	3015.5	2529	2926.3	3245.8	2827.6	0.453229	2834.3	2999.9	0.944798																														1.02073	0.0296031		0.765555	0.116024
P39748	Flap endonuclease 1 OS=Homo sapiens (Human) OX=9606 GN=FEN1 PE=1 SV=1	15087.5	15231.6	14963.5	17285.7	14969.2	15672.9	0.326857	15094.2	15975.9	0.944809																														1.06813	0.0950918		0.617141	0.209616
Q9H3G5	Probable serine carboxypeptidase CPVL OS=Homo sapiens (Human) OX=9606 GN=CPVL PE=1 SV=2	2007	1878.5	1911.7	1994.6	2050.5	2090.6	0.0828244	1932.4	2045.23	0.944831																														1.40309	0.488603		0.185423	0.731837
Q8WUY1	Protein THEM6 OS=Homo sapiens (Human) OX=9606 GN=THEM6 PE=1 SV=2	536.9	507	589	561.7	555.7	610.6	0.349891	544.3	576	0.944965																														0.958355	-0.0613676		0.743642	0.128636
Q9UPU9	Protein Smaug homolog 1 OS=Homo sapiens (Human) OX=9606 GN=SAMD4A PE=1 SV=3	262.8	267.1	170.8	187.9	306.5	247.1	0.784396	233.567	247.167	0.944976																														1.06031	0.0844807		0.6396	0.194092
Q9BYC9	39S ribosomal protein L20, mitochondrial OS=Homo sapiens (Human) OX=9606 GN=MRPL20 PE=1 SV=1	1053.2	975.8	1237.6	1084.9	1058.6	1312.3	0.603093	1088.87	1151.93	0.945251																														1.0628	0.0878751		0.460776	0.33651
Q13033	Striatin-3 OS=Homo sapiens (Human) OX=9606 GN=STRN3 PE=1 SV=3	1624	1596.7	1977.6	1829.4	1683.9	1985.8	0.545383	1732.77	1833.03	0.9453																														1.06562	0.091697		0.507424	0.294629
P52434	DNA-directed RNA polymerases I, II, and III subunit RPABC3 OS=Homo sapiens (Human) OX=9606 GN=POLR2H PE=1 SV=4	1257.2	1166.8	1325.2	1259.1	1244.9	1462.1	0.44426	1249.73	1322.03	0.945312																														1.04952	0.06973		0.417945	0.378881
P62136	Serine/threonine-protein phosphatase PP1-alpha catalytic subunit OS=Homo sapiens (Human) OX=9606 GN=PPP1CA PE=1 SV=1	1804.9	1852	1572.1	1805.4	1962.7	1763.3	0.399979	1743	1843.8	0.94533																														0.943862	-0.0833527		0.689198	0.161656
Q6P1K1	Heme transporter HRG1 OS=Homo sapiens (Human) OX=9606 GN=SLC48A1 PE=1 SV=1	143.3	144.2	167.4	135.6	167.4	178.2	0.596727	151.633	160.4	0.945345																														1.02037	0.0290855		0.830364	0.0807317
P40429	60S ribosomal protein L13a OS=Homo sapiens (Human) OX=9606 GN=RPL13A PE=1 SV=2	3312.4	3434.7	4497.4	4194.3	3884.2	3815.9	0.629633	3748.17	3964.8	0.945361																														1.05962	0.0835529		0.490291	0.309546
Q9HD42	Charged multivesicular body protein 1a OS=Homo sapiens (Human) OX=9606 GN=CHMP1A PE=1 SV=1	5804.8	6200.7	4549.2	6652.3	5921.4	4937.1	0.673974	5518.23	5836.93	0.945399																														1.03126	0.0444104		0.463466	0.333982
P17693	HLA class I histocompatibility antigen, alpha chain G OS=Homo sapiens (Human) OX=9606 GN=HLA-G PE=1 SV=1	401.1	345.2	263.5	404.2	352.6	311.3	0.709915	336.6	356.033	0.945417																														1.07711	0.10717		0.819426	0.0864902
Q99986	Serine/threonine-protein kinase VRK1 OS=Homo sapiens (Human) OX=9606 GN=VRK1 PE=1 SV=1	3956.2	4084.7	4109.1	4101.7	4325.5	4423.5	0.117661	4050	4283.57	0.945474																														1.02465	0.0351255		0.812882	0.0899726
O94913	Pre-mRNA cleavage complex 2 protein Pcf11 OS=Homo sapiens (Human) OX=9606 GN=PCF11 PE=1 SV=3	7201.2	7358.4	6436.9	7511.7	7817.8	6877.5	0.367055	6998.83	7402.33	0.94549																														1.1187	0.161824		0.216559	0.664425
Q9Y592	Centrosomal protein of 83 kDa OS=Homo sapiens (Human) OX=9606 GN=CEP83 PE=1 SV=3	231.3	201.9	201.9	239.5	242	190.2	0.573309	211.7	223.9	0.945511																														1.00122	0.00175716		0.98818	0.00516415
P61163	Alpha-centractin OS=Homo sapiens (Human) OX=9606 GN=ACTR1A PE=1 SV=1	1791.7	1747.6	2375.9	1927.7	1806.5	2521.5	0.724263	1971.73	2085.23	0.94557																														0.997343	-0.00383853		0.904876	0.0434107
Q9NV96	Cell cycle control protein 50A OS=Homo sapiens (Human) OX=9606 GN=TMEM30A PE=1 SV=1	1014.9	951	790.2	992	1049.1	873.6	0.567473	918.7	971.567	0.945586																														0.965546	-0.0505831		0.683628	0.16518
O60749	Sorting nexin-2 OS=Homo sapiens (Human) OX=9606 GN=SNX2 PE=1 SV=2	9165.5	8931	7727.9	9508.4	9661.4	8139.4	0.49379	8608.13	9103.07	0.94563																														1.07194	0.100217		0.45045	0.346353
P22059	Oxysterol-binding protein 1 OS=Homo sapiens (Human) OX=9606 GN=OSBP PE=1 SV=1	6212.6	5969.5	6550	6114.9	6521.3	7172.9	0.379703	6244.03	6603.03	0.945631																														1.00942	0.0135199		0.923984	0.0343357
Q9NYJ8	TGF-beta-activated kinase 1 and MAP3K7-binding protein 2 OS=Homo sapiens (Human) OX=9606 GN=TAB2 PE=1 SV=1	529.5	556.9	482.6	519.9	627.3	512	0.532034	523	553.067	0.945636																														1.06871	0.0958647		0.334077	0.476154
Q92552	28S ribosomal protein S27, mitochondrial OS=Homo sapiens (Human) OX=9606 GN=MRPS27 PE=1 SV=3	3148.8	2985.2	3215.7	3233.8	3188.5	3464.7	0.180814	3116.57	3295.67	0.945656																														1.0811	0.112501		0.415348	0.381588
Q9P0K7	Ankycorbin OS=Homo sapiens (Human) OX=9606 GN=RAI14 PE=1 SV=2	10519	10386	8943.9	10960.2	11034.2	9569.5	0.456363	9949.63	10521.3	0.945666																														1.06119	0.0856817		0.625115	0.20404
Q6NUK4	Receptor expression-enhancing protein 3 OS=Homo sapiens (Human) OX=9606 GN=REEP3 PE=1 SV=1	612.2	607.6	711.8	657	635.9	749.5	0.490547	643.867	680.8	0.94575																														0.894901	-0.1602		0.425974	0.370617
O14907	Tax1-binding protein 3 OS=Homo sapiens (Human) OX=9606 GN=TAX1BP3 PE=1 SV=2	495.3	536.7	478.2	506.4	555.7	534.5	0.271808	503.4	532.2	0.945885																														1.01441	0.0206376		0.806894	0.0931837
P31483	Nucleolysin TIA-1 isoform p40 OS=Homo sapiens (Human) OX=9606 GN=TIA1 PE=1 SV=3	1259.1	1258.2	2069	1446.9	1316	2085.2	0.820449	1528.77	1616.03	0.945999																														1.08211	0.113842		0.0748307	1.12592
Q8N9B5	Junction-mediating and -regulatory protein OS=Homo sapiens (Human) OX=9606 GN=JMY PE=1 SV=2	422.1	454.4	348.1	379	483.9	431.6	0.621952	408.2	431.5	0.946002																														1.02259	0.0322338		0.693199	0.159142
O00115	Deoxyribonuclease-2-alpha OS=Homo sapiens (Human) OX=9606 GN=DNASE2 PE=1 SV=2	1190.5	1182.7	907	1267.7	1237.8	961.9	0.667486	1093.4	1155.8	0.946011																														0.933193	-0.0997532		0.353425	0.451703
Q8NBJ7	Inactive C-alpha-formylglycine-generating enzyme 2 OS=Homo sapiens (Human) OX=9606 GN=SUMF2 PE=1 SV=2	2720.7	2569.8	2277.5	2727	2918.2	2354	0.534451	2522.67	2666.4	0.946095																														0.989367	-0.0154221		0.960613	0.0174514
P43251	Biotinidase OS=Homo sapiens (Human) OX=9606 GN=BTD PE=1 SV=2	156.5	176.1	173.1	167	183	184.5	0.311065	168.567	178.167	0.946118																														1.0111	0.0159209		0.903189	0.0442212
Q9Y237	Peptidyl-prolyl cis-trans isomerase NIMA-interacting 4 OS=Homo sapiens (Human) OX=9606 GN=PIN4 PE=1 SV=1	6690.7	6960	5370	7172.9	7120.4	5809.1	0.616016	6340.23	6700.8	0.946191																														1.05649	0.0792787		0.31962	0.495366
Q99873	Protein arginine N-methyltransferase 1 OS=Homo sapiens (Human) OX=9606 GN=PRMT1 PE=1 SV=3	6930	6731.7	7817.5	6880.1	7305.1	8513.9	0.534863	7159.73	7566.37	0.946258																														1.02346	0.0334523		0.60807	0.216046
Q9C0D5	Protein TANC1 OS=Homo sapiens (Human) OX=9606 GN=TANC1 PE=1 SV=3	129.4	117.5	124.8	131.6	142.2	119	0.420219	123.9	130.933	0.946283																														1.05671	0.0795807		0.686354	0.163452
P51665	26S proteasome non-ATPase regulatory subunit 7 OS=Homo sapiens (Human) OX=9606 GN=PSMD7 PE=1 SV=2	9660.7	10120.8	9360.4	10237.2	10367.8	10191.1	0.123259	9713.97	10265.4	0.946285																														1.10522	0.144332		0.176266	0.75383
Q96S99	Pleckstrin homology domain-containing family F member 1 OS=Homo sapiens (Human) OX=9606 GN=PLEKHF1 PE=1 SV=3	405.5	390.8	363.7	395.9	430.8	399.1	0.256316	386.667	408.6	0.946321																														1.04162	0.0588301		0.755044	0.122028
O43155	Leucine-rich repeat transmembrane protein FLRT2 OS=Homo sapiens (Human) OX=9606 GN=FLRT2 PE=1 SV=1	462.2	513.4	434.1	524.3	531.5	433.8	0.535971	469.9	496.533	0.946361																														1.00115	0.00166295		0.979509	0.00899143
P30044	Peroxiredoxin-5, mitochondrial OS=Homo sapiens (Human) OX=9606 GN=PRDX5 PE=1 SV=4	6721.1	6536.8	6061.9	6952.6	7184.4	6277.2	0.343704	6439.93	6804.73	0.94639																														0.912931	-0.131422		0.588788	0.230041
P56378	ATP synthase subunit ATP5MPL, mitochondrial OS=Homo sapiens (Human) OX=9606 GN=ATP5MPL PE=1 SV=1	2137.1	1875.5	1532.8	2143.3	2089.8	1625.4	0.686319	1848.47	1952.83	0.946556																														1.00164	0.00236536		0.985562	0.00631613
Q9Y282	Endoplasmic reticulum-Golgi intermediate compartment protein 3 OS=Homo sapiens (Human) OX=9606 GN=ERGIC3 PE=1 SV=1	8300.4	8240.2	7093.3	8945.2	8626.7	7395.8	0.510556	7877.97	8322.57	0.946579																														1.05733	0.0804257		0.379428	0.42087
Q9NP50	SIN3-HDAC complex-associated factor OS=Homo sapiens (Human) OX=9606 GN=SINHCAF PE=1 SV=1	502.6	563.2	401.6	350	665.7	534.4	0.806344	489.133	516.7	0.946649																														1.00537	0.00772428		0.970411	0.0130445
O94830	Phospholipase DDHD2 OS=Homo sapiens (Human) OX=9606 GN=DDHD2 PE=1 SV=2	596.8	576.6	610.9	514.8	670.2	699.8	0.620272	594.767	628.267	0.946679																														1.00229	0.00329342		0.985208	0.00647228
O75575	DNA-directed RNA polymerase III subunit RPC9 OS=Homo sapiens (Human) OX=9606 GN=CRCP PE=1 SV=1	818.3	685.8	475.2	802.4	751.1	537	0.788341	659.767	696.833	0.946807																														1.01867	0.0266903		0.811671	0.0906199
Q6GMV3	Putative peptidyl-tRNA hydrolase PTRHD1 OS=Homo sapiens (Human) OX=9606 GN=PTRHD1 PE=1 SV=1	855.7	748.4	701.5	910.6	798.2	726.3	0.573819	768.533	811.7	0.946819																														0.912474	-0.132145		0.314966	0.501736
Q56NI9	N-acetyltransferase ESCO2 OS=Homo sapiens (Human) OX=9606 GN=ESCO2 PE=1 SV=1	459.8	507.9	703.3	471	545.7	748	0.793081	557	588.233	0.946903																														1.00375	0.0054018		0.970927	0.0128134
P08865	40S ribosomal protein SA OS=Homo sapiens (Human) OX=9606 GN=RPSA PE=1 SV=4	18714.4	17545.6	14820	18467.5	19003.8	16469.3	0.534928	17026.7	17980.2	0.946968																														1.07245	0.100913		0.471339	0.326667
Q9UIW2	Plexin-A1 OS=Homo sapiens (Human) OX=9606 GN=PLXNA1 PE=1 SV=3	565.7	544.5	540.1	601.5	550.7	590.5	0.17427	550.1	580.9	0.946979																														0.981882	-0.0263786		0.836279	0.0776491
Q96K58	Zinc finger protein 668 OS=Homo sapiens (Human) OX=9606 GN=ZNF668 PE=1 SV=3	97.2	92.1	168.8	108.9	104.3	164.9	0.843297	119.367	126.033	0.947104																														1.05692	0.0798607		0.576413	0.239266
Q14202	Zinc finger MYM-type protein 3 OS=Homo sapiens (Human) OX=9606 GN=ZMYM3 PE=1 SV=2	1072.5	1121.3	975.5	1079.1	1201.8	1065.4	0.387954	1056.43	1115.43	0.947106																														1.01773	0.0253603		0.830482	0.0806697
P40855	Peroxisomal biogenesis factor 19 OS=Homo sapiens (Human) OX=9606 GN=PEX19 PE=1 SV=1	4394.4	3902.2	3014.1	4539.9	4389.5	3012.9	0.756235	3770.23	3980.77	0.947112																														1.04231	0.0597793		0.584928	0.232898
Q15907	Ras-related protein Rab-11B OS=Homo sapiens (Human) OX=9606 GN=RAB11B PE=1 SV=4	6973.3	7023.9	7006.4	7307.1	7097.8	7771	0.187789	7001.2	7391.97	0.947136																														1.11254	0.153851		0.245901	0.60924
P47756	F-actin-capping protein subunit beta OS=Homo sapiens (Human) OX=9606 GN=CAPZB PE=1 SV=4	8102.9	8332.1	9263.9	8309.8	8808.3	10015	0.487208	8566.3	9044.37	0.947142																														1.01273	0.01825		0.822007	0.0851242
Q7Z7H8	39S ribosomal protein L10, mitochondrial OS=Homo sapiens (Human) OX=9606 GN=MRPL10 PE=1 SV=3	1992.4	1865.3	2084.1	1887.5	2084.6	2300.9	0.473128	1980.6	2091	0.947202																														0.981531	-0.026895		0.675815	0.170172
Q9NX24	H/ACA ribonucleoprotein complex subunit 2 OS=Homo sapiens (Human) OX=9606 GN=NHP2 PE=1 SV=1	1821.5	2040.8	1610.5	2168.7	2018.4	1590.7	0.660597	1824.27	1925.93	0.947212																														1.0778	0.108087		0.278151	0.555719
Q02790	Peptidyl-prolyl cis-trans isomerase FKBP4 OS=Homo sapiens (Human) OX=9606 GN=FKBP4 PE=1 SV=3	31493.5	32922.3	31463	34741.8	33043.5	33435.8	0.0648997	31959.6	33740.4	0.947221																														1.04691	0.0661398		0.664978	0.177193
Q9UKK9	ADP-sugar pyrophosphatase OS=Homo sapiens (Human) OX=9606 GN=NUDT5 PE=1 SV=1	9807.9	9691	9543.5	11330.1	9579.8	9749.9	0.435794	9680.8	10219.9	0.947247																														1.12784	0.173559		0.246365	0.608421
P53007	Tricarboxylate transport protein, mitochondrial OS=Homo sapiens (Human) OX=9606 GN=SLC25A1 PE=1 SV=2	1530.3	1532.1	2123.2	1808.4	1728	1937.8	0.680651	1728.53	1824.73	0.94728																														1.04584	0.0646676		0.627331	0.202503
Q8IXY8	Probable inactive peptidyl-prolyl cis-trans isomerase-like 6 OS=Homo sapiens (Human) OX=9606 GN=PPIL6 PE=1 SV=1	1449.6	294.4	694.6	983.7	739.2	851.3	0.907155	812.867	858.067	0.947323																														1.00478	0.00688017		0.942154	0.0258782
Q13595	Transformer-2 protein homolog alpha OS=Homo sapiens (Human) OX=9606 GN=TRA2A PE=1 SV=1	3319	3594.4	3806.6	3657.5	3547.6	4110.3	0.424915	3573.33	3771.8	0.947381																														1.08512	0.117856		0.400856	0.397012
P05165	Propionyl-CoA carboxylase alpha chain, mitochondrial OS=Homo sapiens (Human) OX=9606 GN=PCCA PE=1 SV=4	82.6	75.3	121.4	106.3	92.2	96.3	0.757622	93.1	98.2667	0.947422																														0.970453	-0.0432691		0.792546	0.100976
Q8TBX8	Phosphatidylinositol 5-phosphate 4-kinase type-2 gamma OS=Homo sapiens (Human) OX=9606 GN=PIP4K2C PE=1 SV=3	2493.3	2306.6	2668.1	2346.7	2464.9	3070.5	0.617836	2489.33	2627.37	0.947463																														1.01981	0.0283056		0.565292	0.247727
P00451	Coagulation factor VIII OS=Homo sapiens (Human) OX=9606 GN=F8 PE=1 SV=1	428	388.9	345.5	438.3	447.9	340.6	0.637297	387.467	408.933	0.947506																														1.02665	0.0379439		0.834953	0.0783377
P19105	Myosin regulatory light chain 12A OS=Homo sapiens (Human) OX=9606 GN=MYL12A PE=1 SV=2	179.1	161.4	155.9	172.2	184.2	167.5	0.351809	165.467	174.633	0.947509																														1.00021	0.000301778		0.996559	0.00149693
Q07065	Cytoskeleton-associated protein 4 OS=Homo sapiens (Human) OX=9606 GN=CKAP4 PE=1 SV=2	26213.4	25253.6	20593.7	28098.3	26698.3	21255.1	0.650549	24020.2	25350.6	0.947523																														1.02757	0.0392422		0.874669	0.0581561
P10253	Lysosomal alpha-glucosidase OS=Homo sapiens (Human) OX=9606 GN=GAA PE=1 SV=4	4847.9	4555.6	4891.7	5184.7	4884.3	5017.9	0.128293	4765.07	5028.97	0.947524																														0.993016	-0.0101117		0.817191	0.0876764
Q9UMS0	NFU1 iron-sulfur cluster scaffold homolog, mitochondrial OS=Homo sapiens (Human) OX=9606 GN=NFU1 PE=1 SV=2	2199.8	2231.7	1937.9	2298	2375.5	2048.6	0.435019	2123.13	2240.7	0.947531																														1.09059	0.125111		0.370189	0.431577
P31937	3-hydroxyisobutyrate dehydrogenase, mitochondrial OS=Homo sapiens (Human) OX=9606 GN=HIBADH PE=1 SV=2	4345.8	4220	3408.9	4120.6	4715.2	3801.2	0.608359	3991.57	4212.33	0.94759																														1.13685	0.185043		0.132441	0.877976
O14497	AT-rich interactive domain-containing protein 1A OS=Homo sapiens (Human) OX=9606 GN=ARID1A PE=1 SV=3	4453.1	4401.4	4132.1	4640.1	4607.3	4454.9	0.123683	4328.87	4567.43	0.947768																														1.04966	0.0699232		0.682615	0.165824
Q15904	V-type proton ATPase subunit S1 OS=Homo sapiens (Human) OX=9606 GN=ATP6AP1 PE=1 SV=2	1536.9	1391.6	1073.9	1467	1587	1168.9	0.711266	1334.13	1407.63	0.947785																														0.981218	-0.0273551		0.923466	0.0345792
Q9UN37	Vacuolar protein sorting-associated protein 4A OS=Homo sapiens (Human) OX=9606 GN=VPS4A PE=1 SV=1	1796.4	1675.7	1367.3	1740.6	1931.9	1433.4	0.670223	1613.13	1701.97	0.947805																														1.06473	0.0904836		0.648565	0.188047
P35232	Prohibitin OS=Homo sapiens (Human) OX=9606 GN=PHB PE=1 SV=1	16004	16310.3	15436.7	16952.6	17236.2	16191.5	0.0981639	15917	16793.4	0.947811																														0.999019	-0.00141541		0.990958	0.00394469
Q5W0Z9	Palmitoyltransferase ZDHHC20 OS=Homo sapiens (Human) OX=9606 GN=ZDHHC20 PE=1 SV=1	585.4	562.4	465.1	617.3	574.7	509.7	0.57435	537.633	567.233	0.947817																														0.912347	-0.132346		0.47449	0.323773
Q8N567	Zinc finger CCHC domain-containing protein 9 OS=Homo sapiens (Human) OX=9606 GN=ZCCHC9 PE=1 SV=2	714.7	746.1	727.7	994.5	536	778.3	0.790866	729.5	769.6	0.947895																														1.02693	0.0383413		0.653606	0.184684
P24311	Cytochrome c oxidase subunit 7B, mitochondrial OS=Homo sapiens (Human) OX=9606 GN=COX7B PE=1 SV=2	605	487.9	604.4	600.4	532.5	657.6	0.590309	565.767	596.833	0.947948																														1.03755	0.0531783		0.876249	0.0573724
Q9NZB2	Constitutive coactivator of PPAR-gamma-like protein 1 OS=Homo sapiens (Human) OX=9606 GN=FAM120A PE=1 SV=2	1791.7	1739.3	2998	2152	2028.7	2706.8	0.81241	2176.33	2295.83	0.947949																														1.1045	0.143395		0.132477	0.877861
Q92888	Rho guanine nucleotide exchange factor 1 OS=Homo sapiens (Human) OX=9606 GN=ARHGEF1 PE=1 SV=2	4282.1	4460.2	4508.5	4242.5	4984	4751.4	0.385829	4416.93	4659.3	0.947982																														1.00973	0.0139677		0.62002	0.207594
Q96I25	Splicing factor 45 OS=Homo sapiens (Human) OX=9606 GN=RBM17 PE=1 SV=1	3246.8	3369.8	2929.7	3265.3	3613.1	3191.5	0.398008	3182.1	3356.63	0.948003																														1.01562	0.0223562		0.940723	0.026538
Q86YH6	Decaprenyl-diphosphate synthase subunit 2 OS=Homo sapiens (Human) OX=9606 GN=PDSS2 PE=1 SV=2	220	214.9	205.1	201.3	250.4	223.4	0.501879	213.333	225.033	0.948008																														1.00108	0.00155358		0.990821	0.00400474
P78560	Death domain-containing protein CRADD OS=Homo sapiens (Human) OX=9606 GN=CRADD PE=1 SV=1	207.2	253.9	130.6	183.2	302.7	138.2	0.868465	197.233	208.033	0.948085																														1.04984	0.0701652		0.635915	0.196601
Q9Y2Q9	28S ribosomal protein S28, mitochondrial OS=Homo sapiens (Human) OX=9606 GN=MRPS28 PE=1 SV=1	4980.7	4966.3	4218.8	5163.3	5223.2	4554.4	0.478595	4721.93	4980.3	0.948122																														1.01252	0.0179476		0.722539	0.141138
O75533	Splicing factor 3B subunit 1 OS=Homo sapiens (Human) OX=9606 GN=SF3B1 PE=1 SV=3	5697.6	6181.7	9485.3	6713.8	6889.9	8929	0.795672	7121.53	7510.9	0.94816																														1.03241	0.0460174		0.176926	0.752208
Q9BT78	COP9 signalosome complex subunit 4 OS=Homo sapiens (Human) OX=9606 GN=COPS4 PE=1 SV=1	9006.1	8387	7686	8883.4	9188.2	8378.6	0.376281	8359.7	8816.73	0.948163																														1.05373	0.0755083		0.383215	0.416558
P46109	Crk-like protein OS=Homo sapiens (Human) OX=9606 GN=CRKL PE=1 SV=1	4953.3	5244.9	4748	4918.4	5850.8	4992.2	0.475511	4982.07	5253.8	0.948279																														1.04925	0.0693559		0.644072	0.191065
Q6GMV2	SET and MYND domain-containing protein 5 OS=Homo sapiens (Human) OX=9606 GN=SMYD5 PE=1 SV=2	289.6	272.6	307.4	290.3	309.8	316.9	0.288327	289.867	305.667	0.94831																														1.06277	0.087831		0.700988	0.154289
Q9H223	EH domain-containing protein 4 OS=Homo sapiens (Human) OX=9606 GN=EHD4 PE=1 SV=1	5746.3	5794.5	6400.6	5765	6251.9	6902.4	0.458988	5980.47	6306.43	0.948312																														1.05275	0.0741599		0.700116	0.15483
[truncated: 4,137 more rows]
