# Supplementary material for: 19S proteasome loss regulates mitotic spindle assembly through a ubiquitin-independent degradation mechanism
Source: Cell Rep. Author manuscript; Available in PMC 2025 Sep 13. (PMC12432587; doi:10.1016/j.celrep.2025.116041)
Supplement: 3 [file NIHMS2107259-supplement-3.xlsx]

## Sheet: Sheet1
Accession	Description	Abundances: PSMD1 RNAi, Rep 1	Abundances: PSMD1 RNAi, Rep 2	Abundances: PSMD1 RNAi, Rep 3	Abundances: control RNAi, Rep 1	Abundances: control RNAi, Rep 2	p-value	Mean PSMD1 RNAi	Mean control RNAi	Abundance Ratio: PSMD1 RNAi/control RNAi
O00622	CCN family member 1 OS=Homo sapiens (Human) OX=9606 GN=CCN1 PE=1 SV=1	2408.5	3167.6	2739.5	9217.2	9405.4	0.000268414	2771.87	9311.3	0.297688
Q9H425	Uncharacterized protein C1orf198 OS=Homo sapiens (Human) OX=9606 GN=C1orf198 PE=1 SV=1	367.4	401.6	450	1047.9	1528.5	0.166313	406.333	1288.2	0.315427
Q9Y5X4	Photoreceptor-specific nuclear receptor OS=Homo sapiens (Human) OX=9606 GN=NR2E3 PE=1 SV=1	42.6	76.8	237.5	364.3	310.7	0.053477	118.967	337.5	0.352494
P36507	Dual specificity mitogen-activated protein kinase kinase 2 OS=Homo sapiens (Human) OX=9606 GN=MAP2K2 PE=1 SV=1	1775.4	1860.8	2424.6	5867.3	5090.4	0.0302395	2020.27	5478.85	0.368739
Q3KQU3	MAP7 domain-containing protein 1 OS=Homo sapiens (Human) OX=9606 GN=MAP7D1 PE=1 SV=1	22.8	24.8	26.6	61.5	62.7	0.000116179	24.7333	62.1	0.398282
O75146	Huntingtin-interacting protein 1-related protein OS=Homo sapiens (Human) OX=9606 GN=HIP1R PE=1 SV=2	311.2	294	371.8	785.7	811.3	0.00053097	325.667	798.5	0.407848
P34741	Syndecan-2 OS=Homo sapiens (Human) OX=9606 GN=SDC2 PE=1 SV=2	566.8	543.8	680.2	1371.1	1513.5	0.015382	596.933	1442.3	0.413876
Q8IYB5	Stromal membrane-associated protein 1 OS=Homo sapiens (Human) OX=9606 GN=SMAP1 PE=1 SV=2	424	214.8	700.1	1114.1	1005.1	0.0366919	446.3	1059.6	0.421197
Q5JVS0	Intracellular hyaluronan-binding protein 4 OS=Homo sapiens (Human) OX=9606 GN=HABP4 PE=1 SV=1	36	61.8	53.9	126.1	110.1	0.0134579	50.5667	118.1	0.428168
P06454	Prothymosin alpha OS=Homo sapiens (Human) OX=9606 GN=PTMA PE=1 SV=2	1078.1	1228.3	699.7	2169.4	2459.7	0.0106442	1002.03	2314.55	0.432928
Q8IVM0	Coiled-coil domain-containing protein 50 OS=Homo sapiens (Human) OX=9606 GN=CCDC50 PE=1 SV=1	728	837.5	646.4	1731.1	1585.3	0.00783585	737.3	1658.2	0.444639
Q86XL3	Ankyrin repeat and LEM domain-containing protein 2 OS=Homo sapiens (Human) OX=9606 GN=ANKLE2 PE=1 SV=4	55.6	80.7	67.3	166.2	138.6	0.0533702	67.8667	152.4	0.445319
Q9Y6I3	Epsin-1 OS=Homo sapiens (Human) OX=9606 GN=EPN1 PE=1 SV=2	241.5	253.2	295.4	714.2	463.6	0.229011	263.367	588.9	0.447218
Q7RTW8	Otoancorin OS=Homo sapiens (Human) OX=9606 GN=OTOA PE=1 SV=1	445.7	617.6	862.8	1694.5	1163.9	0.161328	642.033	1429.2	0.449226
Q8TAQ9	SUN domain-containing protein 3 OS=Homo sapiens (Human) OX=9606 GN=SUN3 PE=1 SV=4	312.6	239.2	309.4	235.5	1034.1	0.543603	287.067	634.8	0.452216
P46937	Transcriptional coactivator YAP1 OS=Homo sapiens (Human) OX=9606 GN=YAP1 PE=1 SV=2	2051.3	1846.6	1575.3	4270.4	3790.2	0.0249894	1824.4	4030.3	0.452671
Q8NFH5	Nucleoporin NUP35 OS=Homo sapiens (Human) OX=9606 GN=NUP35 PE=1 SV=1	310.1	395	429.6	920.4	747.6	0.0813522	378.233	834	0.453517
Q92545	Transmembrane protein 131 OS=Homo sapiens (Human) OX=9606 GN=TMEM131 PE=1 SV=3	228.9	309.7	301	671.9	559.3	0.0638311	279.867	615.6	0.454624
O95084	Serine protease 23 OS=Homo sapiens (Human) OX=9606 GN=PRSS23 PE=1 SV=1	267.2	219	328.7	669.5	518.9	0.104774	271.633	594.2	0.457141
Q765P7	Protein MTSS 2 OS=Homo sapiens (Human) OX=9606 GN=MTSS2 PE=1 SV=1	246.5	248.5	355.2	677.1	560.7	0.0492601	283.4	618.9	0.457909
Q9UK76	Jupiter microtubule associated homolog 1 OS=Homo sapiens (Human) OX=9606 GN=JPT1 PE=1 SV=3	1687.7	2025.1	2129.5	5030.7	3399.7	0.212058	1947.43	4215.2	0.462003
P41236	Protein phosphatase inhibitor 2 OS=Homo sapiens (Human) OX=9606 GN=PPP1R2 PE=1 SV=2	3544	3602.1	4410.6	9354.2	7056.1	0.147542	3852.23	8205.15	0.46949
Q8IWD4	Coiled-coil domain-containing protein 117 OS=Homo sapiens (Human) OX=9606 GN=CCDC117 PE=1 SV=1	191.2	205.5	236.9	504.3	394.6	0.127153	211.2	449.45	0.469908
Q9GZV1	Ankyrin repeat domain-containing protein 2 OS=Homo sapiens (Human) OX=9606 GN=ANKRD2 PE=1 SV=3	366.7	483.1	464.5	980.6	877.2	0.0166267	438.1	928.9	0.471633
P98082	Disabled homolog 2 OS=Homo sapiens (Human) OX=9606 GN=DAB2 PE=1 SV=3	3246.8	3452	3657.4	7467.9	7095.7	0.00487614	3452.07	7281.8	0.474068
O95429	BAG family molecular chaperone regulator 4 OS=Homo sapiens (Human) OX=9606 GN=BAG4 PE=1 SV=1	238.7	284.2	290.5	630.6	511.3	0.105161	271.133	570.95	0.474881
O95361	Tripartite motif-containing protein 16 OS=Homo sapiens (Human) OX=9606 GN=TRIM16 PE=1 SV=3	717.7	698.5	861.7	1769.6	1414.7	0.111311	759.3	1592.15	0.476902
O14639	Actin-binding LIM protein 1 OS=Homo sapiens (Human) OX=9606 GN=ABLIM1 PE=1 SV=3	1362.3	1166.7	1481.5	2906.9	2665.2	0.00874172	1336.83	2786.05	0.479831
Q96JM4	Leucine-rich repeat and IQ domain-containing protein 1 OS=Homo sapiens (Human) OX=9606 GN=LRRIQ1 PE=2 SV=3	124.9	202.7	377.9	637.9	340.8	0.301815	235.167	489.35	0.480569
P32519	ETS-related transcription factor Elf-1 OS=Homo sapiens (Human) OX=9606 GN=ELF1 PE=1 SV=2	524.2	457	704.4	1294.7	1026.8	0.0822103	561.867	1160.75	0.484055
O43768	Alpha-endosulfine OS=Homo sapiens (Human) OX=9606 GN=ENSA PE=1 SV=1	1329	1163.3	838.4	2675.2	1911	0.164059	1110.23	2293.1	0.484163
Q8IW35	Centrosomal protein of 97 kDa OS=Homo sapiens (Human) OX=9606 GN=CEP97 PE=1 SV=1	96.2	87.7	145.7	255.2	198.6	0.0831659	109.867	226.9	0.484207
P62745	Rho-related GTP-binding protein RhoB OS=Homo sapiens (Human) OX=9606 GN=RHOB PE=1 SV=1	821.3	872.8	981.2	2192.4	1484.5	0.222647	891.767	1838.45	0.485064
P07996	Thrombospondin-1 OS=Homo sapiens (Human) OX=9606 GN=THBS1 PE=1 SV=2	2849.7	3767.6	4230.5	6447.5	8297.3	0.109759	3615.93	7372.4	0.490469
P28676	Grancalcin OS=Homo sapiens (Human) OX=9606 GN=GCA PE=1 SV=2	711.7	1145.3	758.2	1931.8	1621	0.0338706	871.733	1776.4	0.49073
Q9UQB8	Brain-specific angiogenesis inhibitor 1-associated protein 2 OS=Homo sapiens (Human) OX=9606 GN=BAIAP2 PE=1 SV=1	3128.1	3340.2	3318.7	6899	6351.4	0.0403922	3262.33	6625.2	0.492413
Q9NPA3	Mid1-interacting protein 1 OS=Homo sapiens (Human) OX=9606 GN=MID1IP1 PE=1 SV=1	218.2	292.7	282.4	641.4	427.7	0.226937	264.433	534.55	0.494684
Q9P2N2	Rho GTPase-activating protein 28 OS=Homo sapiens (Human) OX=9606 GN=ARHGAP28 PE=1 SV=3	159.2	152.4	170.4	359.7	287.1	0.133518	160.667	323.4	0.496805
P21802	Fibroblast growth factor receptor 2 OS=Homo sapiens (Human) OX=9606 GN=FGFR2 PE=1 SV=1	144.4	131.6	172.6	377	224.9	0.290034	149.533	300.95	0.496871
Q99961	Endophilin-A2 OS=Homo sapiens (Human) OX=9606 GN=SH3GL1 PE=1 SV=1	8109	7502.6	7176.8	15200.5	15331.8	0.000746281	7596.13	15266.1	0.49758
Q9UG01	Intraflagellar transport protein 172 homolog OS=Homo sapiens (Human) OX=9606 GN=IFT172 PE=1 SV=2	184.5	195.5	356.8	547.5	432.3	0.0665628	245.6	489.9	0.501327
P80723	Brain acid soluble protein 1 OS=Homo sapiens (Human) OX=9606 GN=BASP1 PE=1 SV=2	8228.7	8670.1	8036.4	20674.8	12415.7	0.295425	8311.73	16545.2	0.502364
Q15434	RNA-binding motif, single-stranded-interacting protein 2 OS=Homo sapiens (Human) OX=9606 GN=RBMS2 PE=1 SV=1	209.4	247.9	233.7	484.9	420.5	0.0646472	230.333	452.7	0.508799
Q5JS54	Proteasome assembly chaperone 4 OS=Homo sapiens (Human) OX=9606 GN=PSMG4 PE=1 SV=2	236.4	280.4	520.4	726.4	632.2	0.0482875	345.733	679.3	0.508955
O95067	G2/mitotic-specific cyclin-B2 OS=Homo sapiens (Human) OX=9606 GN=CCNB2 PE=1 SV=1	3365.6	2737.6	3665.1	4966.5	7818.5	0.262176	3256.1	6392.5	0.509363
Q15942	Zyxin OS=Homo sapiens (Human) OX=9606 GN=ZYX PE=1 SV=1	3478.4	3833.4	3858.5	7184.7	7211.7	0.00110795	3723.43	7198.2	0.517273
Q99460	26S proteasome non-ATPase regulatory subunit 1 OS=Homo sapiens (Human) OX=9606 GN=PSMD1 PE=1 SV=2	13213.1	14539.4	15357.3	25134.2	30065.5	0.100228	14369.9	27599.8	0.520653
P14415	Sodium/potassium-transporting ATPase subunit beta-2 OS=Homo sapiens (Human) OX=9606 GN=ATP1B2 PE=1 SV=3	92	201.2	151.3	312.2	255.3	0.0538118	148.167	283.75	0.522173
P62328	Thymosin beta-4 OS=Homo sapiens (Human) OX=9606 GN=TMSB4X PE=1 SV=2	3146.3	2518.3	2204.4	4929.5	5077.5	0.00956375	2623	5003.5	0.524233
Q9H098	Protein FAM107B OS=Homo sapiens (Human) OX=9606 GN=FAM107B PE=1 SV=1	310.7	526	410	1032.1	547.2	0.354204	415.567	789.65	0.526267
Q96FZ7	Charged multivesicular body protein 6 OS=Homo sapiens (Human) OX=9606 GN=CHMP6 PE=1 SV=3	306.1	267	350.6	643.7	526.1	0.0941594	307.9	584.9	0.526415
Q9H939	Proline-serine-threonine phosphatase-interacting protein 2 OS=Homo sapiens (Human) OX=9606 GN=PSTPIP2 PE=1 SV=4	598.5	494.8	662.4	1176.7	1042.5	0.0226571	585.233	1109.6	0.527427
Q99439	Calponin-2 OS=Homo sapiens (Human) OX=9606 GN=CNN2 PE=1 SV=4	6700.6	6592.9	7763.3	13317.7	13264.2	0.00339127	7018.93	13291	0.528099
P52294	Importin subunit alpha-5 OS=Homo sapiens (Human) OX=9606 GN=KPNA1 PE=1 SV=3	1412.2	1144.9	1444.3	1292.7	3751.5	0.510247	1333.8	2522.1	0.528845
P52732	Kinesin-like protein KIF11 OS=Homo sapiens (Human) OX=9606 GN=KIF11 PE=1 SV=2	10360.4	9973.3	10414.4	19143.5	19601	0.0017608	10249.4	19372.2	0.529075
Q99856	AT-rich interactive domain-containing protein 3A OS=Homo sapiens (Human) OX=9606 GN=ARID3A PE=1 SV=2	206.3	274.6	283.8	514.5	447.1	0.0307563	254.9	480.8	0.530158
P84101	Small EDRK-rich factor 2 OS=Homo sapiens (Human) OX=9606 GN=SERF2 PE=1 SV=1	2196.1	1949.5	2775.5	4886	3810.5	0.117507	2307.03	4348.25	0.530566
Q14353	Guanidinoacetate N-methyltransferase OS=Homo sapiens (Human) OX=9606 GN=GAMT PE=1 SV=1	297.3	286.5	327.5	646.1	496.9	0.164934	303.767	571.5	0.531525
Q7L4I2	Arginine/serine-rich coiled-coil protein 2 OS=Homo sapiens (Human) OX=9606 GN=RSRC2 PE=1 SV=1	315.8	544.4	508.6	941.6	770.5	0.0559935	456.267	856.05	0.532991
Q6KB66	Keratin, type II cytoskeletal 80 OS=Homo sapiens (Human) OX=9606 GN=KRT80 PE=1 SV=2	1514.1	1679.3	1270.9	2611.4	2959.5	0.0274194	1488.1	2785.45	0.53424
Q9NU02	Ankyrin repeat and EF-hand domain-containing protein 1 OS=Homo sapiens (Human) OX=9606 GN=ANKEF1 PE=2 SV=2	201.6	299.3	409.1	626.4	508.3	0.059856	303.333	567.35	0.534649
Q96GX5	Serine/threonine-protein kinase greatwall OS=Homo sapiens (Human) OX=9606 GN=MASTL PE=1 SV=1	608.9	574.6	664.2	1241.6	1059.4	0.0868295	615.9	1150.5	0.535332
Q99523	Sortilin OS=Homo sapiens (Human) OX=9606 GN=SORT1 PE=1 SV=3	568.8	454	957.6	1498.6	951.2	0.240225	660.133	1224.9	0.538928
O14770	Homeobox protein Meis2 OS=Homo sapiens (Human) OX=9606 GN=MEIS2 PE=1 SV=2	83	98.7	104.7	179.6	172.9	0.00209774	95.4667	176.25	0.541655
P37840	Alpha-synuclein OS=Homo sapiens (Human) OX=9606 GN=SNCA PE=1 SV=1	3916.3	3319.6	3718.8	8730.5	4710.9	0.367555	3651.57	6720.7	0.543331
Q9Y371	Endophilin-B1 OS=Homo sapiens (Human) OX=9606 GN=SH3GLB1 PE=1 SV=1	463	505.2	515.2	949.7	865.6	0.0387921	494.467	907.65	0.544777
Q96FF7	Uncharacterized protein MISP3 OS=Homo sapiens (Human) OX=9606 GN=MISP3 PE=2 SV=4	424.4	633.6	454.3	1024.8	825.1	0.0792249	504.1	924.95	0.545002
Q12948	Forkhead box protein C1 OS=Homo sapiens (Human) OX=9606 GN=FOXC1 PE=1 SV=3	162.1	215	194.5	393.1	306.1	0.138007	190.533	349.6	0.545004
P07305	Histone H1.0 OS=Homo sapiens (Human) OX=9606 GN=H1-0 PE=1 SV=3	2874.6	3628.8	4292.1	7697.1	5507.8	0.189001	3598.5	6602.45	0.545025
Q96E09	Protein FAM122A OS=Homo sapiens (Human) OX=9606 GN=FAM122A PE=1 SV=1	76.4	69.6	79	149.7	125.4	0.107575	75	137.55	0.545256
P18847	Cyclic AMP-dependent transcription factor ATF-3 OS=Homo sapiens (Human) OX=9606 GN=ATF3 PE=1 SV=2	1064.2	906.3	1017.6	1878.8	1760.4	0.00577718	996.033	1819.6	0.547391
Q9NUL3	Double-stranded RNA-binding protein Staufen homolog 2 OS=Homo sapiens (Human) OX=9606 GN=STAU2 PE=1 SV=2	563.6	460.4	631.6	996.1	1019.9	0.00882947	551.867	1008	0.547487
Q9Y4Z0	U6 snRNA-associated Sm-like protein LSm4 OS=Homo sapiens (Human) OX=9606 GN=LSM4 PE=1 SV=1	913.4	1150.6	1347.6	1742	2405	0.182244	1137.2	2073.5	0.548445
Q99871	HAUS augmin-like complex subunit 7 OS=Homo sapiens (Human) OX=9606 GN=HAUS7 PE=1 SV=3	258.3	416.4	291.5	608.5	564.4	0.0199195	322.067	586.45	0.54918
Q00341	Vigilin OS=Homo sapiens (Human) OX=9606 GN=HDLBP PE=1 SV=2	12738.2	11296.1	13403.2	21959.9	23277.7	0.00305662	12479.2	22618.8	0.551717
Q96C01	Protein FAM136A OS=Homo sapiens (Human) OX=9606 GN=FAM136A PE=1 SV=1	2171.5	2303.1	2390.8	4646.5	3647.1	0.162295	2288.47	4146.8	0.551863
P20827	Ephrin-A1 OS=Homo sapiens (Human) OX=9606 GN=EFNA1 PE=1 SV=2	567.9	563.9	644.6	1321.9	821.3	0.30357	592.133	1071.6	0.552569
O95149	Snurportin-1 OS=Homo sapiens (Human) OX=9606 GN=SNUPN PE=1 SV=1	429.1	431.5	366.1	169.9	1306.1	0.665712	408.9	738	0.554065
Q9UJY4	ADP-ribosylation factor-binding protein GGA2 OS=Homo sapiens (Human) OX=9606 GN=GGA2 PE=1 SV=3	193.6	202.9	182.6	362.2	334.4	0.0292529	193.033	348.3	0.554216
Q8WUF5	RelA-associated inhibitor OS=Homo sapiens (Human) OX=9606 GN=PPP1R13L PE=1 SV=4	227	213.5	254.4	451.8	383.8	0.085126	231.633	417.8	0.554412
Q8TCG1	Protein CIP2A OS=Homo sapiens (Human) OX=9606 GN=CIP2A PE=1 SV=2	2894.4	2968.9	3395.8	5705.8	5418.8	0.00184116	3086.37	5562.3	0.554872
Q6PKG0	La-related protein 1 OS=Homo sapiens (Human) OX=9606 GN=LARP1 PE=1 SV=2	10675.9	10910.4	12127.3	21827.2	18630.3	0.0917532	11237.9	20228.8	0.555539
O15530	3-phosphoinositide-dependent protein kinase 1 OS=Homo sapiens (Human) OX=9606 GN=PDPK1 PE=1 SV=1	524.2	528.7	557.6	960.2	970.1	9.26881e-05	536.833	965.15	0.556218
P06858	Lipoprotein lipase OS=Homo sapiens (Human) OX=9606 GN=LPL PE=1 SV=1	1261	1218.1	1437.2	2460	2229.9	0.0250747	1305.43	2344.95	0.5567
Q8N3V7	Synaptopodin OS=Homo sapiens (Human) OX=9606 GN=SYNPO PE=1 SV=2	1228.5	1182.4	1133.3	2521	1715.7	0.257085	1181.4	2118.35	0.557698
Q99959	Plakophilin-2 OS=Homo sapiens (Human) OX=9606 GN=PKP2 PE=1 SV=2	1684.3	2169.2	1781.2	3235.9	3468.4	0.0045032	1878.23	3352.15	0.560307
Q93052	Lipoma-preferred partner OS=Homo sapiens (Human) OX=9606 GN=LPP PE=1 SV=1	2366.9	2719.8	2655.5	4965.6	4208.5	0.0974572	2580.73	4587.05	0.562613
Q9Y6D9	Mitotic spindle assembly checkpoint protein MAD1 OS=Homo sapiens (Human) OX=9606 GN=MAD1L1 PE=1 SV=2	1518	1370.7	1389.1	2598.4	2454.4	0.00814596	1425.93	2526.4	0.564413
Q14677	Clathrin interactor 1 OS=Homo sapiens (Human) OX=9606 GN=CLINT1 PE=1 SV=1	5356.3	5332.3	5148.4	9367.2	9331.9	0.000109355	5279	9349.55	0.564626
Q9Y383	Putative RNA-binding protein Luc7-like 2 OS=Homo sapiens (Human) OX=9606 GN=LUC7L2 PE=1 SV=2	3495	4819.5	4948.8	8428.4	7212.1	0.0414794	4421.1	7820.25	0.56534
O94760	N(G),N(G)-dimethylarginine dimethylaminohydrolase 1 OS=Homo sapiens (Human) OX=9606 GN=DDAH1 PE=1 SV=3	1646.5	2115.5	2343.8	3875.7	3311.8	0.0444212	2035.27	3593.75	0.566335
Q15654	Thyroid receptor-interacting protein 6 OS=Homo sapiens (Human) OX=9606 GN=TRIP6 PE=1 SV=3	1926.1	2299.7	2054.1	3640.8	3739.3	0.00162503	2093.3	3690.05	0.567282
P25815	Protein S100-P OS=Homo sapiens (Human) OX=9606 GN=S100P PE=1 SV=2	2131.5	2182.8	1455.3	3911.9	2827.6	0.187216	1923.2	3369.75	0.570725
Q14012	Calcium/calmodulin-dependent protein kinase type 1 OS=Homo sapiens (Human) OX=9606 GN=CAMK1 PE=1 SV=1	539.3	476.7	646.8	1066.5	873.5	0.0914243	554.267	970	0.571409
Q99757	Thioredoxin, mitochondrial OS=Homo sapiens (Human) OX=9606 GN=TXN2 PE=1 SV=2	1156.9	953.2	1805.9	2680.4	1880.9	0.187504	1305.33	2280.65	0.572351
Q04695	Keratin, type I cytoskeletal 17 OS=Homo sapiens (Human) OX=9606 GN=KRT17 PE=1 SV=2	12082	18712.5	13624.2	25316.8	26375.7	0.02537	14806.2	25846.2	0.572858
Q13740	CD166 antigen OS=Homo sapiens (Human) OX=9606 GN=ALCAM PE=1 SV=2	442.9	442.3	565.2	926	761.1	0.0920922	483.467	843.55	0.573133
Q9HD34	LYR motif-containing protein 4 OS=Homo sapiens (Human) OX=9606 GN=LYRM4 PE=1 SV=1	71.2	88.5	112.1	184.4	129.8	0.208283	90.6	157.1	0.576703
Q9NZZ3	Charged multivesicular body protein 5 OS=Homo sapiens (Human) OX=9606 GN=CHMP5 PE=1 SV=1	2073.9	2859.8	3247.3	5516.6	3924.8	0.20162	2727	4720.7	0.577669
O95208	Epsin-2 OS=Homo sapiens (Human) OX=9606 GN=EPN2 PE=1 SV=3	89.1	94	92.6	172.6	145	0.126183	91.9	158.8	0.578715
O00592	Podocalyxin OS=Homo sapiens (Human) OX=9606 GN=PODXL PE=1 SV=2	2066	1871.2	2289.4	3409.7	3763	0.0210608	2075.53	3586.35	0.578731
P16949	Stathmin OS=Homo sapiens (Human) OX=9606 GN=STMN1 PE=1 SV=3	11848.9	11532.3	13839.2	22940.9	19924.2	0.0606463	12406.8	21432.5	0.578877
Q9NV35	Nucleotide triphosphate diphosphatase NUDT15 OS=Homo sapiens (Human) OX=9606 GN=NUDT15 PE=1 SV=1	312.3	354.5	436.8	667.7	600.2	0.0152496	367.867	633.95	0.580277
O60504	Vinexin OS=Homo sapiens (Human) OX=9606 GN=SORBS3 PE=1 SV=2	203	302.2	233.3	447	400.4	0.0183488	246.167	423.7	0.580993
Q9NR46	Endophilin-B2 OS=Homo sapiens (Human) OX=9606 GN=SH3GLB2 PE=1 SV=1	1132.7	1382.4	1254.6	2286.4	2028.9	0.0402865	1256.57	2157.65	0.582377
Q6NXT1	Ankyrin repeat domain-containing protein 54 OS=Homo sapiens (Human) OX=9606 GN=ANKRD54 PE=1 SV=2	396.6	584.5	707.2	1052.1	880	0.0544025	562.767	966.05	0.582544
P08047	Transcription factor Sp1 OS=Homo sapiens (Human) OX=9606 GN=SP1 PE=1 SV=3	115.6	111.4	142.2	229.6	191.9	0.0822159	123.067	210.75	0.583946
P17535	Transcription factor jun-D OS=Homo sapiens (Human) OX=9606 GN=JUND PE=1 SV=3	261.6	335.1	311.5	563.6	466.6	0.0983422	302.733	515.1	0.587718
Q96P48	Arf-GAP with Rho-GAP domain, ANK repeat and PH domain-containing protein 1 OS=Homo sapiens (Human) OX=9606 GN=ARAP1 PE=1 SV=3	190.2	204.4	223	346.8	353.6	0.00196232	205.867	350.2	0.587855
Q9NYJ1	Cytochrome c oxidase assembly factor 4 homolog, mitochondrial OS=Homo sapiens (Human) OX=9606 GN=COA4 PE=1 SV=2	194.4	250.2	265.3	441.2	362	0.0922538	236.633	401.6	0.589226
Q01151	CD83 antigen OS=Homo sapiens (Human) OX=9606 GN=CD83 PE=1 SV=1	71.3	130.3	77.9	187.8	128.4	0.218827	93.1667	158.1	0.589289
Q9UKD1	Glucocorticoid modulatory element-binding protein 2 OS=Homo sapiens (Human) OX=9606 GN=GMEB2 PE=1 SV=1	87.4	110.4	131.9	185.5	187.2	0.0266659	109.9	186.35	0.58975
Q9Y2J4	Angiomotin-like protein 2 OS=Homo sapiens (Human) OX=9606 GN=AMOTL2 PE=1 SV=3	234.5	232.6	277.7	451.2	389.1	0.0682636	248.267	420.15	0.5909
Q9BX40	Protein LSM14 homolog B OS=Homo sapiens (Human) OX=9606 GN=LSM14B PE=1 SV=1	2380.1	2045.7	2046.5	3766	3528.2	0.0051862	2157.43	3647.1	0.591548
B3KU38	IQCJ-SCHIP1 readthrough transcript protein OS=Homo sapiens (Human) OX=9606 GN=IQCJ-SCHIP1 PE=1 SV=2	485.1	627.6	659.3	1186.8	809.2	0.257256	590.667	998	0.59185
Q99732	Lipopolysaccharide-induced tumor necrosis factor-alpha factor OS=Homo sapiens (Human) OX=9606 GN=LITAF PE=1 SV=2	828.1	971.7	591.1	1097	1596	0.232666	796.967	1346.5	0.59188
Q92954	Proteoglycan 4 OS=Homo sapiens (Human) OX=9606 GN=PRG4 PE=1 SV=3	777.2	852.8	1650.2	3040.2	650	0.641703	1093.4	1845.1	0.592597
Q9BRP8	Partner of Y14 and mago OS=Homo sapiens (Human) OX=9606 GN=PYM1 PE=1 SV=1	1875.6	1704.8	1552.7	3205.8	2555.1	0.15033	1711.03	2880.45	0.594016
Q8N5S9	Calcium/calmodulin-dependent protein kinase kinase 1 OS=Homo sapiens (Human) OX=9606 GN=CAMKK1 PE=1 SV=2	596.2	545.7	549.1	987.9	905.8	0.0397639	563.667	946.85	0.595307
Q8N556	Actin filament-associated protein 1 OS=Homo sapiens (Human) OX=9606 GN=AFAP1 PE=1 SV=2	1082.4	1117.9	1405.5	2241.2	1794.6	0.12313	1201.93	2017.9	0.595636
O14730	Serine/threonine-protein kinase RIO3 OS=Homo sapiens (Human) OX=9606 GN=RIOK3 PE=1 SV=2	189.6	188.3	169.5	324.8	287	0.0698957	182.467	305.9	0.596491
Q15059	Bromodomain-containing protein 3 OS=Homo sapiens (Human) OX=9606 GN=BRD3 PE=1 SV=1	364.8	292.5	383.4	643.2	519.2	0.11933	346.9	581.2	0.596869
P05787	Keratin, type II cytoskeletal 8 OS=Homo sapiens (Human) OX=9606 GN=KRT8 PE=1 SV=7	48841.7	50924.8	55431.5	98911.2	74380.4	0.207768	51732.7	86645.8	0.597059
Q08623	Pseudouridine-5'-phosphatase OS=Homo sapiens (Human) OX=9606 GN=PUDP PE=1 SV=3	1265.3	1458.4	1636.7	2587.4	2273.6	0.0381144	1453.47	2430.5	0.598011
Q86UU0	B-cell CLL/lymphoma 9-like protein OS=Homo sapiens (Human) OX=9606 GN=BCL9L PE=1 SV=1	1220.6	1467.3	855.9	1298.7	2651.3	0.441114	1181.27	1975	0.59811
Q86U28	Iron-sulfur cluster assembly 2 homolog, mitochondrial OS=Homo sapiens (Human) OX=9606 GN=ISCA2 PE=1 SV=2	217.6	229.4	222.4	419	326.2	0.189954	223.133	372.6	0.598855
Q8IXM2	Chromatin complexes subunit BAP18 OS=Homo sapiens (Human) OX=9606 GN=BAP18 PE=1 SV=1	249.2	288.9	334.1	567.1	401.8	0.235195	290.733	484.45	0.600131
Q9BY89	Uncharacterized protein KIAA1671 OS=Homo sapiens (Human) OX=9606 GN=KIAA1671 PE=1 SV=2	187.4	185.9	228.6	374	294.3	0.153236	200.633	334.15	0.600429
Q6P0N0	Mis18-binding protein 1 OS=Homo sapiens (Human) OX=9606 GN=MIS18BP1 PE=1 SV=1	523.3	283.4	616.1	792.3	786.6	0.0861727	474.267	789.45	0.600756
Q8N6N3	UPF0690 protein C1orf52 OS=Homo sapiens (Human) OX=9606 GN=C1orf52 PE=1 SV=1	320.9	260.6	526.5	681	546.3	0.104764	369.333	613.65	0.601863
Q9ULH7	Myocardin-related transcription factor B OS=Homo sapiens (Human) OX=9606 GN=MRTFB PE=1 SV=3	963.9	1076.3	1031.5	1866.2	1534.5	0.141767	1023.9	1700.35	0.60217
Q9BVC3	Sister chromatid cohesion protein DCC1 OS=Homo sapiens (Human) OX=9606 GN=DSCC1 PE=1 SV=2	96.1	146.2	194.9	255.5	228.1	0.0630459	145.733	241.8	0.602702
Q9UJC3	Protein Hook homolog 1 OS=Homo sapiens (Human) OX=9606 GN=HOOK1 PE=1 SV=2	60.5	60.3	76.8	133.6	84.8	0.315635	65.8667	109.2	0.603175
Q13642	Four and a half LIM domains protein 1 OS=Homo sapiens (Human) OX=9606 GN=FHL1 PE=1 SV=4	4693.1	4308.9	5587.9	10096.5	6011.2	0.355801	4863.3	8053.85	0.603848
P23470	Receptor-type tyrosine-protein phosphatase gamma OS=Homo sapiens (Human) OX=9606 GN=PTPRG PE=1 SV=4	207.5	171.3	146.8	254.2	325	0.139104	175.2	289.6	0.604972
P63316	Troponin C, slow skeletal and cardiac muscles OS=Homo sapiens (Human) OX=9606 GN=TNNC1 PE=1 SV=1	236.8	324.7	330.5	507.3	471	0.012963	297.333	489.15	0.607857
P33552	Cyclin-dependent kinases regulatory subunit 2 OS=Homo sapiens (Human) OX=9606 GN=CKS2 PE=1 SV=1	233.7	439.8	248.1	573.9	436.7	0.14323	307.2	505.3	0.607956
Q16342	Programmed cell death protein 2 OS=Homo sapiens (Human) OX=9606 GN=PDCD2 PE=1 SV=2	156.1	227.3	244.9	351.7	335.1	0.030485	209.433	343.4	0.609882
Q9H4I9	Essential MCU regulator, mitochondrial OS=Homo sapiens (Human) OX=9606 GN=SMDT1 PE=1 SV=1	196.2	208.4	330.4	484.6	318.4	0.270753	245	401.5	0.610212
Q9Y5V0	Zinc finger protein 706 OS=Homo sapiens (Human) OX=9606 GN=ZNF706 PE=1 SV=1	2377	2367.4	1709.7	3756.3	3284.4	0.0331943	2151.37	3520.35	0.611123
Q9NUG6	p53 and DNA damage-regulated protein 1 OS=Homo sapiens (Human) OX=9606 GN=PDRG1 PE=1 SV=2	515.1	473.7	759	1099.4	805.9	0.181514	582.6	952.65	0.611557
O75531	Barrier-to-autointegration factor OS=Homo sapiens (Human) OX=9606 GN=BANF1 PE=1 SV=1	4032.6	4500.3	4493.2	7243.7	6930	0.00202384	4342.03	7086.85	0.612689
Q8IVF2	Protein AHNAK2 OS=Homo sapiens (Human) OX=9606 GN=AHNAK2 PE=1 SV=2	2192.2	2651.2	2525.1	5010.9	2996.2	0.363711	2456.17	4003.55	0.613497
A8MSI8	LYR motif-containing protein 9 OS=Homo sapiens (Human) OX=9606 GN=LYRM9 PE=3 SV=2	163.9	219	199.4	344.9	287.3	0.088173	194.1	316.1	0.614046
Q05682	Caldesmon OS=Homo sapiens (Human) OX=9606 GN=CALD1 PE=1 SV=3	9074.5	9140.5	11232.4	16335.1	15620.4	0.00574598	9815.8	15977.8	0.614342
P52739	Zinc finger protein 131 OS=Homo sapiens (Human) OX=9606 GN=ZNF131 PE=1 SV=2	188	220.1	203	351.1	311.9	0.0542933	203.7	331.5	0.61448
Q9Y624	Junctional adhesion molecule A OS=Homo sapiens (Human) OX=9606 GN=F11R PE=1 SV=1	413.1	373.3	520.7	845	573.1	0.271159	435.7	709.05	0.614484
Q15398	Disks large-associated protein 5 OS=Homo sapiens (Human) OX=9606 GN=DLGAP5 PE=1 SV=2	6375.1	6156.3	6210.1	10239.9	10078.6	0.000318631	6247.17	10159.2	0.614924
P55036	26S proteasome non-ATPase regulatory subunit 4 OS=Homo sapiens (Human) OX=9606 GN=PSMD4 PE=1 SV=1	4277.8	5068.7	5008.8	8157.5	7354.6	0.0309684	4785.1	7756.05	0.616951
O00244	Copper transport protein ATOX1 OS=Homo sapiens (Human) OX=9606 GN=ATOX1 PE=1 SV=1	671	759.2	820.9	1363.9	1068.3	0.172389	750.367	1216.1	0.617027
P63279	SUMO-conjugating enzyme UBC9 OS=Homo sapiens (Human) OX=9606 GN=UBE2I PE=1 SV=1	1014.5	1002	1526.3	2189.5	1630.2	0.172407	1180.93	1909.85	0.618338
P78380	Oxidized low-density lipoprotein receptor 1 OS=Homo sapiens (Human) OX=9606 GN=OLR1 PE=1 SV=1	424.5	325	459.6	655	648.2	0.0246274	403.033	651.6	0.618529
P07738	Bisphosphoglycerate mutase OS=Homo sapiens (Human) OX=9606 GN=BPGM PE=1 SV=2	275.1	259.6	460.2	582.5	489.5	0.0823952	331.633	536	0.618719
P29966	Myristoylated alanine-rich C-kinase substrate OS=Homo sapiens (Human) OX=9606 GN=MARCKS PE=1 SV=4	2997.8	2848.6	3195.3	4194.6	5529.6	0.214081	3013.9	4862.1	0.619876
P27707	Deoxycytidine kinase OS=Homo sapiens (Human) OX=9606 GN=DCK PE=1 SV=1	1834.9	1593.6	2143	3193.6	2796.5	0.0377638	1857.17	2995.05	0.620079
P23511	Nuclear transcription factor Y subunit alpha OS=Homo sapiens (Human) OX=9606 GN=NFYA PE=1 SV=2	40.6	76.8	76.6	107.6	100.7	0.0725495	64.6667	104.15	0.620899
O43823	A-kinase anchor protein 8 OS=Homo sapiens (Human) OX=9606 GN=AKAP8 PE=1 SV=1	1283	1435	1816	2618.6	2249.1	0.048002	1511.33	2433.85	0.620964
P61218	DNA-directed RNA polymerases I, II, and III subunit RPABC2 OS=Homo sapiens (Human) OX=9606 GN=POLR2F PE=1 SV=1	186.5	234.3	314.9	461.2	327.9	0.216363	245.233	394.55	0.621552
Q9BRT6	Protein LLP homolog OS=Homo sapiens (Human) OX=9606 GN=LLPH PE=1 SV=1	831.3	1259.9	1846	2329.9	1887.1	0.119605	1312.4	2108.5	0.622433
O60573	Eukaryotic translation initiation factor 4E type 2 OS=Homo sapiens (Human) OX=9606 GN=EIF4E2 PE=1 SV=1	1971.4	1763.4	1684.6	2590.6	3211.4	0.155	1806.47	2901	0.622705
Q14118	Dystroglycan OS=Homo sapiens (Human) OX=9606 GN=DAG1 PE=1 SV=2	5155.3	4434.7	5081.2	8183.1	7488.2	0.0228246	4890.4	7835.65	0.624122
Q96B02	Ubiquitin-conjugating enzyme E2 W OS=Homo sapiens (Human) OX=9606 GN=UBE2W PE=1 SV=1	34.2	44.1	57.5	77.6	67.4	0.0489113	45.2667	72.5	0.624368
Q5JPI9	EEF1A lysine methyltransferase 2 OS=Homo sapiens (Human) OX=9606 GN=EEF1AKMT2 PE=1 SV=2	119	140.5	138.4	218.6	206.2	0.00409737	132.633	212.4	0.624451
P17676	CCAAT/enhancer-binding protein beta OS=Homo sapiens (Human) OX=9606 GN=CEBPB PE=1 SV=2	782.4	1048.9	928.4	1641.1	1300.1	0.145419	919.9	1470.6	0.625527
O43805	Sjoegren syndrome nuclear autoantigen 1 OS=Homo sapiens (Human) OX=9606 GN=SSNA1 PE=1 SV=2	102	142.8	115.9	177.3	207.1	0.0533338	120.233	192.2	0.625564
Q9Y3Q8	TSC22 domain family protein 4 OS=Homo sapiens (Human) OX=9606 GN=TSC22D4 PE=1 SV=2	614.1	531	802.7	1191.8	881.2	0.192715	649.267	1036.5	0.626403
P32455	Guanylate-binding protein 1 OS=Homo sapiens (Human) OX=9606 GN=GBP1 PE=1 SV=2	3538.2	4391.4	3538.2	5932.7	6253.9	0.00687604	3822.6	6093.3	0.627345
Q8NBT2	Kinetochore protein Spc24 OS=Homo sapiens (Human) OX=9606 GN=SPC24 PE=1 SV=2	560.6	679.8	622.6	1070	909.5	0.0946759	621	989.75	0.627431
Q9UHB6	LIM domain and actin-binding protein 1 OS=Homo sapiens (Human) OX=9606 GN=LIMA1 PE=1 SV=1	18146.1	17025.7	16531.3	24560.2	30236.6	0.164928	17234.4	27398.4	0.629028
O60716	Catenin delta-1 OS=Homo sapiens (Human) OX=9606 GN=CTNND1 PE=1 SV=1	8384.2	9215.6	8549.2	15353.4	12355.7	0.17216	8716.33	13854.5	0.629131
Q9BWJ5	Splicing factor 3B subunit 5 OS=Homo sapiens (Human) OX=9606 GN=SF3B5 PE=1 SV=1	44.6	59.9	81.2	110.5	86.2	0.130603	61.9	98.35	0.629385
Q9BTM1	Histone H2A.J OS=Homo sapiens (Human) OX=9606 GN=H2AJ PE=1 SV=1	2702.1	2031.2	1518.7	3859.7	2758	0.214304	2084	3308.85	0.629826
Q14160	Protein scribble homolog OS=Homo sapiens (Human) OX=9606 GN=SCRIB PE=1 SV=4	4916.9	5026.3	5489.1	8865	7462.1	0.127906	5144.1	8163.55	0.63013
Q9Y448	Small kinetochore-associated protein OS=Homo sapiens (Human) OX=9606 GN=KNSTRN PE=1 SV=2	4577.4	5218.1	4645.6	7969.8	7299.2	0.026542	4813.7	7634.5	0.630519
Q15651	High mobility group nucleosome-binding domain-containing protein 3 OS=Homo sapiens (Human) OX=9606 GN=HMGN3 PE=1 SV=2	2524.9	1930.6	2555.8	3972.6	3439.7	0.0489756	2337.1	3706.15	0.6306
Q9HD15	Steroid receptor RNA activator 1 OS=Homo sapiens (Human) OX=9606 GN=SRA1 PE=1 SV=1	331.1	276.1	358.2	557.9	461.5	0.107227	321.8	509.7	0.631352
P05386	60S acidic ribosomal protein P1 OS=Homo sapiens (Human) OX=9606 GN=RPLP1 PE=1 SV=1	162.8	223.9	305	415.2	314.4	0.159683	230.567	364.8	0.632036
O14641	Segment polarity protein dishevelled homolog DVL-2 OS=Homo sapiens (Human) OX=9606 GN=DVL2 PE=1 SV=1	425	329.6	485.1	661.2	646.2	0.0308565	413.233	653.7	0.632145
P04150	Glucocorticoid receptor OS=Homo sapiens (Human) OX=9606 GN=NR3C1 PE=1 SV=1	1256.5	1251.4	1288.8	2052.9	1947.1	0.0370126	1265.57	2000	0.632783
O14733	Dual specificity mitogen-activated protein kinase kinase 7 OS=Homo sapiens (Human) OX=9606 GN=MAP2K7 PE=1 SV=2	481.2	500.5	456.5	760.7	753.9	0.00117994	479.4	757.3	0.633038
Q5T7V8	RAB6-interacting golgin OS=Homo sapiens (Human) OX=9606 GN=GORAB PE=1 SV=1	444.3	438.5	557.9	863.7	652.8	0.198518	480.233	758.25	0.633344
Q6Y7W6	GRB10-interacting GYF protein 2 OS=Homo sapiens (Human) OX=9606 GN=GIGYF2 PE=1 SV=1	5906.1	7477.1	6684.5	11651.8	9462.7	0.13487	6689.23	10557.2	0.633615
P52747	Zinc finger protein 143 OS=Homo sapiens (Human) OX=9606 GN=ZNF143 PE=1 SV=2	858.4	785.7	876	1459.8	1190.6	0.16002	840.033	1325.2	0.633892
Q9BWD3	Retrotransposon Gag-like protein 8A OS=Homo sapiens (Human) OX=9606 GN=RTL8A PE=1 SV=3	955.5	1175	1074.1	1627.2	1741.8	0.00667596	1068.2	1684.5	0.634135
P20962	Parathymosin OS=Homo sapiens (Human) OX=9606 GN=PTMS PE=1 SV=2	469.9	453.8	552	923.1	628.3	0.29499	491.9	775.7	0.634137
O60239	SH3 domain-binding protein 5 OS=Homo sapiens (Human) OX=9606 GN=SH3BP5 PE=1 SV=2	709.6	735.2	759.5	1376.5	940.5	0.301392	734.767	1158.5	0.63424
Q99618	Cell division cycle-associated protein 3 OS=Homo sapiens (Human) OX=9606 GN=CDCA3 PE=1 SV=1	537.8	619.3	734.2	1058.2	929	0.0366473	630.433	993.6	0.634494
Q6PGN9	Proline/serine-rich coiled-coil protein 1 OS=Homo sapiens (Human) OX=9606 GN=PSRC1 PE=1 SV=1	773.6	844.3	913.4	1476.1	1182.2	0.166439	843.767	1329.15	0.634817
O00468	Agrin OS=Homo sapiens (Human) OX=9606 GN=AGRN PE=1 SV=6	512.3	703.4	764.1	1211.8	866.3	0.234264	659.933	1039.05	0.635131
Q99807	5-demethoxyubiquinone hydroxylase, mitochondrial OS=Homo sapiens (Human) OX=9606 GN=COQ7 PE=1 SV=3	42	50.7	73.2	91.8	82.3	0.061032	55.3	87.05	0.635267
O60885	Bromodomain-containing protein 4 OS=Homo sapiens (Human) OX=9606 GN=BRD4 PE=1 SV=2	2390.5	2519.8	3193	4643.8	3859.3	0.0900277	2701.1	4251.55	0.635321
Q5SYB0	FERM and PDZ domain-containing protein 1 OS=Homo sapiens (Human) OX=9606 GN=FRMPD1 PE=1 SV=1	313.1	282.9	497.3	645.4	500	0.143134	364.433	572.7	0.636342
Q13614	Myotubularin-related protein 2 OS=Homo sapiens (Human) OX=9606 GN=MTMR2 PE=1 SV=4	1867.2	1798.8	2313.9	3139.7	3122.8	0.0193251	1993.3	3131.25	0.636583
Q9UMZ2	Synergin gamma OS=Homo sapiens (Human) OX=9606 GN=SYNRG PE=1 SV=2	2130.6	2154.3	2347	3769.6	3164.2	0.135926	2210.63	3466.9	0.63764
P07951	Tropomyosin beta chain OS=Homo sapiens (Human) OX=9606 GN=TPM2 PE=1 SV=1	4352.6	3956.1	5399	7898.6	6423.6	0.113825	4569.23	7161.1	0.638063
Q92670	Putative zinc finger protein 75C OS=Homo sapiens (Human) OX=9606 GN=ZNF75CP PE=5 SV=2	568.9	494.1	616.8	986.8	767.7	0.184425	559.933	877.25	0.638283
O15392	Baculoviral IAP repeat-containing protein 5 OS=Homo sapiens (Human) OX=9606 GN=BIRC5 PE=1 SV=3	1563.4	1623.5	2409.8	3189.2	2655.7	0.0781402	1865.57	2922.45	0.638357
Q8WWK9	Cytoskeleton-associated protein 2 OS=Homo sapiens (Human) OX=9606 GN=CKAP2 PE=1 SV=1	8293.2	8610.1	9015.9	14414	12640	0.0993983	8639.73	13527	0.638703
Q9UBC2	Epidermal growth factor receptor substrate 15-like 1 OS=Homo sapiens (Human) OX=9606 GN=EPS15L1 PE=1 SV=1	3236.2	3485.1	3525.8	5681.2	5010.4	0.0908266	3415.7	5345.8	0.63895
P05783	Keratin, type I cytoskeletal 18 OS=Homo sapiens (Human) OX=9606 GN=KRT18 PE=1 SV=2	51141.5	60729.2	57839.3	99384.3	77663.6	0.189904	56570	88523.9	0.639036
Q07617	Sperm-associated antigen 1 OS=Homo sapiens (Human) OX=9606 GN=SPAG1 PE=1 SV=3	500.4	546.3	586.9	895.1	808.5	0.0378765	544.533	851.8	0.639274
Q8N0T1	Ribosomal biogenesis factor OS=Homo sapiens (Human) OX=9606 GN=RBIS PE=1 SV=4	1407.2	1347.6	1614.7	1385.3	3169.1	0.525749	1456.5	2277.2	0.639601
Q9UK53	Inhibitor of growth protein 1 OS=Homo sapiens (Human) OX=9606 GN=ING1 PE=1 SV=2	408.6	368.9	591.3	806.9	619.4	0.153769	456.267	713.15	0.639791
O95997	Securin OS=Homo sapiens (Human) OX=9606 GN=PTTG1 PE=1 SV=1	1162.5	1335	1329.9	2143.4	1841.5	0.0981615	1275.8	1992.45	0.640317
Q16186	Proteasomal ubiquitin receptor ADRM1 OS=Homo sapiens (Human) OX=9606 GN=ADRM1 PE=1 SV=2	4969.4	5157.6	5721.9	7764.5	8732.2	0.0599672	5282.97	8248.35	0.640488
Q9BWF3	RNA-binding protein 4 OS=Homo sapiens (Human) OX=9606 GN=RBM4 PE=1 SV=1	2872.2	3278.4	2831.9	4767.1	4575.8	0.00230225	2994.17	4671.45	0.64095
Q99547	M-phase phosphoprotein 6 OS=Homo sapiens (Human) OX=9606 GN=MPHOSPH6 PE=1 SV=2	935.1	1130	1281.9	1926.5	1552.1	0.128711	1115.67	1739.3	0.641446
Q9BYV8	Centrosomal protein of 41 kDa OS=Homo sapiens (Human) OX=9606 GN=CEP41 PE=1 SV=1	171.5	273.6	265.4	378.3	359.8	0.0478744	236.833	369.05	0.641738
P62987	Ubiquitin-60S ribosomal protein L40 OS=Homo sapiens (Human) OX=9606 GN=UBA52 PE=1 SV=2	131.4	124.8	190.2	250.5	212.4	0.0660762	148.8	231.45	0.642903
Q8IVW6	AT-rich interactive domain-containing protein 3B OS=Homo sapiens (Human) OX=9606 GN=ARID3B PE=1 SV=2	130.9	182.7	188.3	274.2	246.2	0.0276711	167.3	260.2	0.642967
Q8N9B5	Junction-mediating and -regulatory protein OS=Homo sapiens (Human) OX=9606 GN=JMY PE=1 SV=2	797.9	546.5	833.6	1067.6	1189.9	0.0345664	726	1128.75	0.643189
Q9NVZ3	Adaptin ear-binding coat-associated protein 2 OS=Homo sapiens (Human) OX=9606 GN=NECAP2 PE=1 SV=1	403.8	557.2	577.6	817.3	777.4	0.0253735	512.867	797.35	0.643214
Q6ZRI6	Uncharacterized protein C15orf39 OS=Homo sapiens (Human) OX=9606 GN=C15orf39 PE=1 SV=3	124	126.7	147.2	223.2	189.1	0.102763	132.633	206.15	0.643383
Q9UIW2	Plexin-A1 OS=Homo sapiens (Human) OX=9606 GN=PLXNA1 PE=1 SV=3	48.9	89.6	79.9	102	124	0.0974106	72.8	113	0.644248
Q9H910	Jupiter microtubule associated homolog 2 OS=Homo sapiens (Human) OX=9606 GN=JPT2 PE=1 SV=1	189.1	225.4	228.2	406.8	258.1	0.351617	214.233	332.45	0.644408
P30405	Peptidyl-prolyl cis-trans isomerase F, mitochondrial OS=Homo sapiens (Human) OX=9606 GN=PPIF PE=1 SV=1	3144	4305.9	4580.4	6152.1	6268.1	0.0358545	4010.1	6210.1	0.645738
Q9UNF1	Melanoma-associated antigen D2 OS=Homo sapiens (Human) OX=9606 GN=MAGED2 PE=1 SV=2	8690.8	8123.8	10294.8	15453.9	12520.8	0.138616	9036.47	13987.3	0.646046
P04921	Glycophorin-C OS=Homo sapiens (Human) OX=9606 GN=GYPC PE=1 SV=1	938	1056.8	1102.9	1633.2	1562	0.00262592	1032.57	1597.6	0.646324
Q9H444	Charged multivesicular body protein 4b OS=Homo sapiens (Human) OX=9606 GN=CHMP4B PE=1 SV=1	3241	3740.2	3117.6	6297.4	4115.9	0.334089	3366.27	5206.65	0.646532
O75340	Programmed cell death protein 6 OS=Homo sapiens (Human) OX=9606 GN=PDCD6 PE=1 SV=1	5735.7	7343.4	8180.5	11538.4	10357.9	0.0264203	7086.53	10948.1	0.647281
Q9UJ41	Rab5 GDP/GTP exchange factor OS=Homo sapiens (Human) OX=9606 GN=RABGEF1 PE=1 SV=3	397.9	529.3	568.8	858.7	682.1	0.13837	498.667	770.4	0.647283
Q9HBM1	Kinetochore protein Spc25 OS=Homo sapiens (Human) OX=9606 GN=SPC25 PE=1 SV=1	1854	1764	2034.7	3230.2	2581.8	0.178729	1884.23	2906	0.648394
P54652	Heat shock-related 70 kDa protein 2 OS=Homo sapiens (Human) OX=9606 GN=HSPA2 PE=1 SV=1	3396.5	4317.6	4254.3	6535.8	5767.1	0.0405098	3989.47	6151.45	0.648541
P55789	FAD-linked sulfhydryl oxidase ALR OS=Homo sapiens (Human) OX=9606 GN=GFER PE=1 SV=2	39	36.5	53.8	79.8	53.1	0.302831	43.1	66.45	0.648608
Q09666	Neuroblast differentiation-associated protein AHNAK OS=Homo sapiens (Human) OX=9606 GN=AHNAK PE=1 SV=2	114943	117430	128972	198449	172930	0.0945725	120448	185690	0.648653
Q06730	Zinc finger protein 33A OS=Homo sapiens (Human) OX=9606 GN=ZNF33A PE=1 SV=3	241.1	270.8	350.5	436	450.2	0.0363801	287.467	443.1	0.648763
Q9HBE1	POZ-, AT hook-, and zinc finger-containing protein 1 OS=Homo sapiens (Human) OX=9606 GN=PATZ1 PE=1 SV=1	9.9	18.3	16.3	21.9	23.8	0.0743499	14.8333	22.85	0.649161
Q96M94	Kelch-like protein 15 OS=Homo sapiens (Human) OX=9606 GN=KLHL15 PE=1 SV=2	109.5	227.5	239.8	328.8	263.3	0.145587	192.267	296.05	0.64944
O15014	Zinc finger protein 609 OS=Homo sapiens (Human) OX=9606 GN=ZNF609 PE=1 SV=2	423.8	438.9	536	783.7	651.7	0.106667	466.233	717.7	0.649621
Q9C0B0	RING finger protein unkempt homolog OS=Homo sapiens (Human) OX=9606 GN=UNK PE=1 SV=2	31.2	28.7	36.1	56.7	41.7	0.24132	32	49.2	0.650407
Q96GY0	Zinc finger C2HC domain-containing protein 1A OS=Homo sapiens (Human) OX=9606 GN=ZC2HC1A PE=1 SV=2	382.4	405.6	437.9	642.2	614	0.00239266	408.633	628.1	0.650586
Q86W92	Liprin-beta-1 OS=Homo sapiens (Human) OX=9606 GN=PPFIBP1 PE=1 SV=2	1988	2486.5	2221.2	3640	3221	0.0442424	2231.9	3430.5	0.650605
Q68CZ2	Tensin-3 OS=Homo sapiens (Human) OX=9606 GN=TNS3 PE=1 SV=2	1917.8	2016.4	2111.6	3182.5	3009.1	0.0117477	2015.27	3095.8	0.650968
P60604	Ubiquitin-conjugating enzyme E2 G2 OS=Homo sapiens (Human) OX=9606 GN=UBE2G2 PE=1 SV=1	190.4	352.5	345.9	456.7	453.3	0.0954899	296.267	455	0.651136
Q5U5X0	Complex III assembly factor LYRM7 OS=Homo sapiens (Human) OX=9606 GN=LYRM7 PE=1 SV=1	686.8	874.7	795.2	1392.1	1019.9	0.244661	785.567	1206	0.651382
Q9Y2Z9	Ubiquinone biosynthesis monooxygenase COQ6, mitochondrial OS=Homo sapiens (Human) OX=9606 GN=COQ6 PE=1 SV=2	87.4	115.3	210.9	256	167.2	0.315876	137.867	211.6	0.651544
P52655	Transcription initiation factor IIA subunit 1 OS=Homo sapiens (Human) OX=9606 GN=GTF2A1 PE=1 SV=1	1212.7	1166.3	1210.8	2005.4	1663.5	0.164284	1196.6	1834.45	0.652294
Q8WWM7	Ataxin-2-like protein OS=Homo sapiens (Human) OX=9606 GN=ATXN2L PE=1 SV=2	10690.4	11220.7	12566.4	18767.3	16456.5	0.0715056	11492.5	17611.9	0.652542
Q53H80	Akirin-2 OS=Homo sapiens (Human) OX=9606 GN=AKIRIN2 PE=1 SV=2	23.7	20.2	31.8	46.2	31.1	0.29348	25.2333	38.65	0.652868
Q5T6F2	Ubiquitin-associated protein 2 OS=Homo sapiens (Human) OX=9606 GN=UBAP2 PE=1 SV=1	2342.9	2272.5	2691	4044.9	3410	0.113906	2435.47	3727.45	0.653387
Q08499	cAMP-specific 3',5'-cyclic phosphodiesterase 4D OS=Homo sapiens (Human) OX=9606 GN=PDE4D PE=1 SV=2	299.3	297.6	428.1	628.4	415.3	0.313092	341.667	521.85	0.654722
Q96EH3	Mitochondrial assembly of ribosomal large subunit protein 1 OS=Homo sapiens (Human) OX=9606 GN=MALSU1 PE=1 SV=1	275.9	367.2	384.3	557.2	487.6	0.0429002	342.467	522.4	0.655564
Q8IVT2	Mitotic interactor and substrate of PLK1 OS=Homo sapiens (Human) OX=9606 GN=MISP PE=1 SV=1	8659.4	11940	8545.5	16000.2	13635	0.0640496	9714.97	14817.6	0.655637
O14817	Tetraspanin-4 OS=Homo sapiens (Human) OX=9606 GN=TSPAN4 PE=1 SV=1	609.7	597.5	716.5	1071.8	879.1	0.141216	641.233	975.45	0.657372
Q92945	Far upstream element-binding protein 2 OS=Homo sapiens (Human) OX=9606 GN=KHSRP PE=1 SV=4	13896.9	16769.5	16734.7	25618.8	22437.8	0.0608531	15800.4	24028.3	0.657573
Q8N4Q1	Mitochondrial intermembrane space import and assembly protein 40 OS=Homo sapiens (Human) OX=9606 GN=CHCHD4 PE=1 SV=1	1075.4	949.6	1641.3	2027	1689.2	0.102201	1222.1	1858.1	0.657715
O60675	Transcription factor MafK OS=Homo sapiens (Human) OX=9606 GN=MAFK PE=1 SV=1	690.9	749.9	877.9	1343.2	1006.7	0.226609	772.9	1174.95	0.657815
A5A3E0	POTE ankyrin domain family member F OS=Homo sapiens (Human) OX=9606 GN=POTEF PE=1 SV=2	189.1	245.6	264.3	351.9	356.5	0.031954	233	354.2	0.65782
P42226	Signal transducer and activator of transcription 6 OS=Homo sapiens (Human) OX=9606 GN=STAT6 PE=1 SV=1	659.1	561.8	641	938.2	948	0.0072581	620.633	943.1	0.658078
Q9BSJ2	Gamma-tubulin complex component 2 OS=Homo sapiens (Human) OX=9606 GN=TUBGCP2 PE=1 SV=2	235	231.8	222.6	317.3	380.8	0.161481	229.8	349.05	0.658358
Q14011	Cold-inducible RNA-binding protein OS=Homo sapiens (Human) OX=9606 GN=CIRBP PE=1 SV=1	3155.4	3409.3	3552.5	5749.4	4482	0.212416	3372.4	5115.7	0.659226
Q15113	Procollagen C-endopeptidase enhancer 1 OS=Homo sapiens (Human) OX=9606 GN=PCOLCE PE=1 SV=2	1160.1	1154	1643.5	1863.6	2136.3	0.0508606	1319.2	1999.95	0.659616
Q6UVJ0	Spindle assembly abnormal protein 6 homolog OS=Homo sapiens (Human) OX=9606 GN=SASS6 PE=1 SV=1	1158.4	1202.8	1362.4	1980	1782.1	0.0397956	1241.2	1881.05	0.659844
O43765	Small glutamine-rich tetratricopeptide repeat-containing protein alpha OS=Homo sapiens (Human) OX=9606 GN=SGTA PE=1 SV=1	2063.3	3255	3076	4406.1	4074.2	0.0459629	2798.1	4240.15	0.659906
Q9NRA8	Eukaryotic translation initiation factor 4E transporter OS=Homo sapiens (Human) OX=9606 GN=EIF4ENIF1 PE=1 SV=2	1393	1457.1	1412.8	2298.3	2006.1	0.120612	1420.97	2152.2	0.660239
Q15022	Polycomb protein SUZ12 OS=Homo sapiens (Human) OX=9606 GN=SUZ12 PE=1 SV=3	20.5	47.3	51.5	63.9	56.5	0.161302	39.7667	60.2	0.660576
Q96N21	AP-4 complex accessory subunit Tepsin OS=Homo sapiens (Human) OX=9606 GN=TEPSIN PE=1 SV=1	267.9	363.8	216.9	455.8	400.4	0.0664088	282.867	428.1	0.660749
Q99607	ETS-related transcription factor Elf-4 OS=Homo sapiens (Human) OX=9606 GN=ELF4 PE=1 SV=1	55.6	59	67	97.7	85.4	0.0686493	60.5333	91.55	0.661205
Q9NUU7	ATP-dependent RNA helicase DDX19A OS=Homo sapiens (Human) OX=9606 GN=DDX19A PE=1 SV=1	2014.4	1832.1	2285.4	2914.3	3267.6	0.0378707	2043.97	3090.95	0.661275
P36959	GMP reductase 1 OS=Homo sapiens (Human) OX=9606 GN=GMPR PE=1 SV=1	17.1	35.7	45.8	59.2	40.2	0.295282	32.8667	49.7	0.661301
Q96A49	Synapse-associated protein 1 OS=Homo sapiens (Human) OX=9606 GN=SYAP1 PE=1 SV=1	5978.2	6128.9	6874.5	10357.2	8744.9	0.125668	6327.2	9551.05	0.662461
Q96R06	Sperm-associated antigen 5 OS=Homo sapiens (Human) OX=9606 GN=SPAG5 PE=1 SV=2	5489.2	6867.3	6538.5	10684.3	8319	0.194957	6298.33	9501.65	0.662867
Q15527	Surfeit locus protein 2 OS=Homo sapiens (Human) OX=9606 GN=SURF2 PE=1 SV=3	103.3	110.8	118.5	179.8	154.6	0.109543	110.867	167.2	0.663078
Q9ULJ3	Zinc finger and BTB domain-containing protein 21 OS=Homo sapiens (Human) OX=9606 GN=ZBTB21 PE=1 SV=2	75.4	92.3	92.1	135.8	125.2	0.0134248	86.6	130.5	0.663602
Q16514	Transcription initiation factor TFIID subunit 12 OS=Homo sapiens (Human) OX=9606 GN=TAF12 PE=1 SV=1	199.2	232.8	213.2	351.9	295.9	0.129305	215.067	323.9	0.663991
Q8IVD9	NudC domain-containing protein 3 OS=Homo sapiens (Human) OX=9606 GN=NUDCD3 PE=1 SV=3	2535.3	2485	2798.5	4302.5	3545.5	0.159615	2606.27	3924	0.664186
Q96EX1	Small integral membrane protein 12 OS=Homo sapiens (Human) OX=9606 GN=SMIM12 PE=1 SV=3	2332.3	2095.3	2481.4	3398.8	3531.6	0.00329363	2303	3465.2	0.664608
P17936	Insulin-like growth factor-binding protein 3 OS=Homo sapiens (Human) OX=9606 GN=IGFBP3 PE=1 SV=2	44.8	49.5	46.9	89.4	52.1	0.423814	47.0667	70.75	0.665253
Q8IWA5	Choline transporter-like protein 2 OS=Homo sapiens (Human) OX=9606 GN=SLC44A2 PE=1 SV=3	1066.6	1061.7	1266	1862.9	1537.6	0.136716	1131.43	1700.25	0.665451
P07919	Cytochrome b-c1 complex subunit 6, mitochondrial OS=Homo sapiens (Human) OX=9606 GN=UQCRH PE=1 SV=2	1064.2	1418.5	1618.9	2300.1	1801.4	0.157879	1367.2	2050.75	0.666683
Q8WXF1	Paraspeckle component 1 OS=Homo sapiens (Human) OX=9606 GN=PSPC1 PE=1 SV=1	6325.4	6924.8	8127.9	11537.3	9828.3	0.0840698	7126.03	10682.8	0.667057
Q99584	Protein S100-A13 OS=Homo sapiens (Human) OX=9606 GN=S100A13 PE=1 SV=1	4404.4	4096.8	4434.2	7764.9	5161.9	0.344821	4311.8	6463.4	0.66711
P21291	Cysteine and glycine-rich protein 1 OS=Homo sapiens (Human) OX=9606 GN=CSRP1 PE=1 SV=3	7589.4	7634.2	8222.8	12982.5	10399.5	0.197441	7815.47	11691	0.668503
Q8TC07	TBC1 domain family member 15 OS=Homo sapiens (Human) OX=9606 GN=TBC1D15 PE=1 SV=2	2641.7	2699.6	2829.8	4004.4	4143.7	0.00271583	2723.7	4074.05	0.668548
Q92783	Signal transducing adapter molecule 1 OS=Homo sapiens (Human) OX=9606 GN=STAM PE=1 SV=3	2159.5	2228	2665	3716.2	3303.9	0.0407771	2350.83	3510.05	0.669744
Q9Y3D5	28S ribosomal protein S18c, mitochondrial OS=Homo sapiens (Human) OX=9606 GN=MRPS18C PE=1 SV=1	172.6	246.8	261.9	368.7	308.7	0.0870649	227.1	338.7	0.670505
P15924	Desmoplakin OS=Homo sapiens (Human) OX=9606 GN=DSP PE=1 SV=3	46984.4	53004.2	48040.3	74616.7	72486.5	0.00171717	49343	73551.6	0.670862
Q9H0N5	Pterin-4-alpha-carbinolamine dehydratase 2 OS=Homo sapiens (Human) OX=9606 GN=PCBD2 PE=1 SV=4	113.1	171.7	178.9	249	211.8	0.0772186	154.567	230.4	0.670862
Q9GZP8	Immortalization up-regulated protein OS=Homo sapiens (Human) OX=9606 GN=IMUP PE=1 SV=1	2641.1	1855.9	1677	3409.6	2723.2	0.135397	2058	3066.4	0.671145
Q9NR56	Muscleblind-like protein 1 OS=Homo sapiens (Human) OX=9606 GN=MBNL1 PE=1 SV=2	54.4	56.7	72.4	99.9	82.2	0.115392	61.1667	91.05	0.671792
Q16527	Cysteine and glycine-rich protein 2 OS=Homo sapiens (Human) OX=9606 GN=CSRP2 PE=1 SV=3	445.6	492.2	528.7	742.4	712.5	0.00368658	488.833	727.45	0.671982
P82979	SAP domain-containing ribonucleoprotein OS=Homo sapiens (Human) OX=9606 GN=SARNP PE=1 SV=3	9441.7	8575.3	10366.7	15049	13101.8	0.0776186	9461.23	14075.4	0.672182
O75446	Histone deacetylase complex subunit SAP30 OS=Homo sapiens (Human) OX=9606 GN=SAP30 PE=1 SV=1	2669.9	2773	3169.3	4550.7	3989.1	0.0707691	2870.73	4269.9	0.672319
Q8NDV7	Trinucleotide repeat-containing gene 6A protein OS=Homo sapiens (Human) OX=9606 GN=TNRC6A PE=1 SV=2	235.6	275.5	282.5	427.4	359.5	0.120985	264.533	393.45	0.672343
Q6NUN9	Zinc finger protein 746 OS=Homo sapiens (Human) OX=9606 GN=ZNF746 PE=1 SV=1	266	246.4	350.1	485	369.5	0.196844	287.5	427.25	0.672908
P22466	Galanin peptides OS=Homo sapiens (Human) OX=9606 GN=GAL PE=1 SV=3	65.8	72.6	76.2	104.2	108.3	0.0025352	71.5333	106.25	0.673255
Q96RR4	Calcium/calmodulin-dependent protein kinase kinase 2 OS=Homo sapiens (Human) OX=9606 GN=CAMKK2 PE=1 SV=2	646.2	476.5	497.4	848.8	755.2	0.0372453	540.033	802	0.673358
Q9HAU0	Pleckstrin homology domain-containing family A member 5 OS=Homo sapiens (Human) OX=9606 GN=PLEKHA5 PE=1 SV=1	2542.1	2224.2	2848.7	3999	3539.8	0.0439789	2538.33	3769.4	0.673405
Q6GQQ9	OTU domain-containing protein 7B OS=Homo sapiens (Human) OX=9606 GN=OTUD7B PE=1 SV=1	329.5	331.3	490.9	609.9	530.1	0.068717	383.9	570	0.673509
Q15004	PCNA-associated factor OS=Homo sapiens (Human) OX=9606 GN=PCLAF PE=1 SV=1	649.5	1097.7	655.8	1327.8	1050.3	0.159377	801	1189.05	0.673647
Q9H1U4	Multiple epidermal growth factor-like domains protein 9 OS=Homo sapiens (Human) OX=9606 GN=MEGF9 PE=2 SV=3	121.3	185.5	147.9	266.8	182.9	0.299708	151.567	224.85	0.674079
Q96C19	EF-hand domain-containing protein D2 OS=Homo sapiens (Human) OX=9606 GN=EFHD2 PE=1 SV=1	8259.9	9043.3	8520.8	14206.8	11332.1	0.204232	8608	12769.5	0.674109
Q9HAV7	GrpE protein homolog 1, mitochondrial OS=Homo sapiens (Human) OX=9606 GN=GRPEL1 PE=1 SV=2	7093.5	7812.4	9623	13047.6	11204.9	0.0670384	8176.3	12126.2	0.674265
Q53T59	HCLS1-binding protein 3 OS=Homo sapiens (Human) OX=9606 GN=HS1BP3 PE=1 SV=1	379	524.3	394.2	694.3	587.9	0.0786056	432.5	641.1	0.674622
Q99417	c-Myc-binding protein OS=Homo sapiens (Human) OX=9606 GN=MYCBP PE=1 SV=3	429.3	523.2	569.6	946.6	556.2	0.423217	507.367	751.4	0.675228
P25054	Adenomatous polyposis coli protein OS=Homo sapiens (Human) OX=9606 GN=APC PE=1 SV=2	311.2	205.5	390.9	501.4	394.6	0.161518	302.533	448	0.675298
P61970	Nuclear transport factor 2 OS=Homo sapiens (Human) OX=9606 GN=NUTF2 PE=1 SV=1	3515.5	3705.4	4387.5	6346.2	5113.6	0.161518	3869.47	5729.9	0.675311
P32320	Cytidine deaminase OS=Homo sapiens (Human) OX=9606 GN=CDA PE=1 SV=2	648.7	743.1	556.7	1361.8	561.3	0.577489	649.5	961.55	0.675472
O75882	Attractin OS=Homo sapiens (Human) OX=9606 GN=ATRN PE=1 SV=2	42.9	41.6	44.8	61.7	65.8	0.030833	43.1	63.75	0.676078
Q9Y281	Cofilin-2 OS=Homo sapiens (Human) OX=9606 GN=CFL2 PE=1 SV=1	4891.2	4073.7	6347.8	8295.8	6801.6	0.11152	5104.23	7548.7	0.676174
Q9P013	Spliceosome-associated protein CWC15 homolog OS=Homo sapiens (Human) OX=9606 GN=CWC15 PE=1 SV=2	6631.4	6511.8	7266.2	9744.9	10376.9	0.0125885	6803.13	10060.9	0.676195
Q8TD57	Dynein heavy chain 3, axonemal OS=Homo sapiens (Human) OX=9606 GN=DNAH3 PE=2 SV=1	216	182.5	264.8	358.7	295.2	0.11018	221.1	326.95	0.67625
Q13952	Nuclear transcription factor Y subunit gamma OS=Homo sapiens (Human) OX=9606 GN=NFYC PE=1 SV=3	2151.2	2951.1	2582.7	3939.9	3628	0.0220697	2561.67	3783.95	0.676982
Q9H7E9	UPF0488 protein C8orf33 OS=Homo sapiens (Human) OX=9606 GN=C8orf33 PE=1 SV=1	1678.5	2155.2	2052.6	3124.2	2669.2	0.0842902	1962.1	2896.7	0.677357
P05387	60S acidic ribosomal protein P2 OS=Homo sapiens (Human) OX=9606 GN=RPLP2 PE=1 SV=1	3625.1	4216.7	4783.5	7095.3	5322.4	0.234462	4208.43	6208.85	0.677812
P78344	Eukaryotic translation initiation factor 4 gamma 2 OS=Homo sapiens (Human) OX=9606 GN=EIF4G2 PE=1 SV=1	17975.7	17968.3	20259.1	26451.5	28778.9	0.0278694	18734.4	27615.2	0.678408
Q99569	Plakophilin-4 OS=Homo sapiens (Human) OX=9606 GN=PKP4 PE=1 SV=2	708.8	595.1	762.6	1068.2	961	0.0300491	688.833	1014.6	0.678921
Q9NPA8	Transcription and mRNA export factor ENY2 OS=Homo sapiens (Human) OX=9606 GN=ENY2 PE=1 SV=1	534.5	633.1	656.5	955.9	834	0.0694092	608.033	894.95	0.679405
P61769	Beta-2-microglobulin OS=Homo sapiens (Human) OX=9606 GN=B2M PE=1 SV=1	3819.3	4774.7	4873.2	6871.4	6336.1	0.016582	4489.07	6603.75	0.679775
Q92625	Ankyrin repeat and SAM domain-containing protein 1A OS=Homo sapiens (Human) OX=9606 GN=ANKS1A PE=1 SV=4	1269.3	1052.3	1686.4	1591.5	2339.2	0.307476	1336	1965.35	0.679777
Q8N6H7	ADP-ribosylation factor GTPase-activating protein 2 OS=Homo sapiens (Human) OX=9606 GN=ARFGAP2 PE=1 SV=1	3442.1	2604.3	3435.1	4145.9	5136.5	0.146783	3160.5	4641.2	0.680966
Q5SW96	Low density lipoprotein receptor adapter protein 1 OS=Homo sapiens (Human) OX=9606 GN=LDLRAP1 PE=1 SV=3	294.8	367.2	350.1	500.8	489.7	0.0143739	337.367	495.25	0.681205
Q53HV7	Single-strand selective monofunctional uracil DNA glycosylase OS=Homo sapiens (Human) OX=9606 GN=SMUG1 PE=1 SV=2	174.4	226	205.6	283.9	309	0.0180218	202	296.45	0.681397
P63220	40S ribosomal protein S21 OS=Homo sapiens (Human) OX=9606 GN=RPS21 PE=1 SV=1	5008.2	6276.8	6925.5	8518.5	9248.1	0.02505	6070.17	8883.3	0.683323
Q7Z5J4	Retinoic acid-induced protein 1 OS=Homo sapiens (Human) OX=9606 GN=RAI1 PE=1 SV=2	676.8	702.1	783.1	1129.5	979.2	0.0993299	720.667	1054.35	0.683517
Q9H0B6	Kinesin light chain 2 OS=Homo sapiens (Human) OX=9606 GN=KLC2 PE=1 SV=1	2830.9	3730.9	3143.6	5086.3	4379.3	0.0718669	3235.13	4732.8	0.683556
O76070	Gamma-synuclein OS=Homo sapiens (Human) OX=9606 GN=SNCG PE=1 SV=2	7041.3	6245.2	8568.1	13602	7701.9	0.451788	7284.87	10652	0.6839
Q9H9Q2	COP9 signalosome complex subunit 7b OS=Homo sapiens (Human) OX=9606 GN=COPS7B PE=1 SV=1	1787.6	2055.6	2210.3	3139.3	2761.5	0.060517	2017.83	2950.4	0.683919
Q8TCF1	AN1-type zinc finger protein 1 OS=Homo sapiens (Human) OX=9606 GN=ZFAND1 PE=1 SV=1	1773.4	1436.5	1851.5	2324.1	2605.6	0.0375877	1687.13	2464.85	0.684477
O94842	TOX high mobility group box family member 4 OS=Homo sapiens (Human) OX=9606 GN=TOX4 PE=1 SV=1	2101.2	1722.4	2106.1	3092.1	2683.1	0.0751427	1976.57	2887.6	0.684502
Q9BYZ2	L-lactate dehydrogenase A-like 6B OS=Homo sapiens (Human) OX=9606 GN=LDHAL6B PE=1 SV=3	60.1	86.8	90.7	112.8	118.6	0.0534769	79.2	115.7	0.684529
O95721	Synaptosomal-associated protein 29 OS=Homo sapiens (Human) OX=9606 GN=SNAP29 PE=1 SV=1	1150.6	1084.4	1119.7	1772.4	1494.7	0.161825	1118.23	1633.55	0.684542
Q9H2G2	STE20-like serine/threonine-protein kinase OS=Homo sapiens (Human) OX=9606 GN=SLK PE=1 SV=1	5253	5125	6056.5	8321.9	7663	0.0183489	5478.17	7992.45	0.685418
Q8NH70	Olfactory receptor 4A16 OS=Homo sapiens (Human) OX=9606 GN=OR4A16 PE=3 SV=1	35.5	65.2	40.9	53.2	84.5	0.372567	47.2	68.85	0.685548
Q13573	SNW domain-containing protein 1 OS=Homo sapiens (Human) OX=9606 GN=SNW1 PE=1 SV=1	12566	14118.1	14468.6	20941.1	19074.5	0.0370176	13717.6	20007.8	0.685611
Q8IV50	LysM and putative peptidoglycan-binding domain-containing protein 2 OS=Homo sapiens (Human) OX=9606 GN=LYSMD2 PE=1 SV=1	191.5	173.8	214.5	316.3	247.2	0.208774	193.267	281.75	0.685951
P09234	U1 small nuclear ribonucleoprotein C OS=Homo sapiens (Human) OX=9606 GN=SNRPC PE=1 SV=1	1097.7	1359	1143.9	1515.4	1981.6	0.228185	1200.2	1748.5	0.686417
Q9UKI8	Serine/threonine-protein kinase tousled-like 1 OS=Homo sapiens (Human) OX=9606 GN=TLK1 PE=1 SV=2	1737.5	1640.7	1834.8	2581.6	2480.3	0.00237957	1737.67	2530.95	0.686567
P47914	60S ribosomal protein L29 OS=Homo sapiens (Human) OX=9606 GN=RPL29 PE=1 SV=2	4457.5	6018.9	5844.3	7722.5	8120.9	0.0261066	5440.23	7921.7	0.686751
Q96EY4	Translation machinery-associated protein 16 OS=Homo sapiens (Human) OX=9606 GN=TMA16 PE=1 SV=2	1070.8	954.9	1423.7	1810.6	1537.6	0.0838302	1149.8	1674.1	0.686817
Q9NRQ5	Single-pass membrane and coiled-coil domain-containing protein 4 OS=Homo sapiens (Human) OX=9606 GN=SMCO4 PE=1 SV=1	300.2	573.9	588	820.5	598.6	0.247816	487.367	709.55	0.686867
Q658P3	Metalloreductase STEAP3 OS=Homo sapiens (Human) OX=9606 GN=STEAP3 PE=1 SV=2	50.1	79.6	67.8	103.8	87.8	0.090074	65.8333	95.8	0.687196
Q53H82	Endoribonuclease LACTB2 OS=Homo sapiens (Human) OX=9606 GN=LACTB2 PE=1 SV=2	1293.1	1549.6	1649.9	2257	2098.6	0.0144067	1497.53	2177.8	0.687636
Q9H074	Polyadenylate-binding protein-interacting protein 1 OS=Homo sapiens (Human) OX=9606 GN=PAIP1 PE=1 SV=1	4181.2	4776.7	4918	7295.3	6151.4	0.131575	4625.3	6723.35	0.687946
Q96MX3	Zinc finger protein 48 OS=Homo sapiens (Human) OX=9606 GN=ZNF48 PE=1 SV=2	172.2	185.3	207.1	292.3	254.8	0.0810077	188.2	273.55	0.687991
Q8WVK2	U4/U6.U5 small nuclear ribonucleoprotein 27 kDa protein OS=Homo sapiens (Human) OX=9606 GN=SNRNP27 PE=1 SV=1	630.4	869.6	1220.6	1531.2	1105	0.258421	906.867	1318.1	0.688011
O75569	Interferon-inducible double-stranded RNA-dependent protein kinase activator A OS=Homo sapiens (Human) OX=9606 GN=PRKRA PE=1 SV=1	1330.2	1328.9	1880.1	2414.6	1980	0.119563	1513.07	2197.3	0.688603
Q9Y421	Protein FAM32A OS=Homo sapiens (Human) OX=9606 GN=FAM32A PE=1 SV=2	288.2	386.7	546.6	668.6	513.9	0.199832	407.167	591.25	0.688654
P78310	Coxsackievirus and adenovirus receptor OS=Homo sapiens (Human) OX=9606 GN=CXADR PE=1 SV=1	595	429.6	652.6	825.9	797.2	0.057909	559.067	811.55	0.688888
Q96IF1	LIM domain-containing protein ajuba OS=Homo sapiens (Human) OX=9606 GN=AJUBA PE=1 SV=1	893.6	1235.7	939.7	1602.7	1366.7	0.0785867	1023	1484.7	0.689028
P51816	AF4/FMR2 family member 2 OS=Homo sapiens (Human) OX=9606 GN=AFF2 PE=1 SV=4	129.8	154.5	158.4	212.1	216.2	0.0141341	147.567	214.15	0.689081
Q5VUA4	Zinc finger protein 318 OS=Homo sapiens (Human) OX=9606 GN=ZNF318 PE=1 SV=2	32.6	43.5	36.4	62.4	46.4	0.249085	37.5	54.4	0.689338
Q6ZN18	Zinc finger protein AEBP2 OS=Homo sapiens (Human) OX=9606 GN=AEBP2 PE=1 SV=2	110.7	133.9	139.2	194.5	176.4	0.0265233	127.933	185.45	0.689854
Q96BR5	Cytochrome c oxidase assembly factor 7 OS=Homo sapiens (Human) OX=9606 GN=COA7 PE=1 SV=2	2891.2	2887.9	2162.3	3533.1	4141	0.0806777	2647.13	3837.05	0.689888
Q99784	Noelin OS=Homo sapiens (Human) OX=9606 GN=OLFM1 PE=1 SV=4	152.6	197.2	179.6	274.3	237.2	0.0737774	176.467	255.75	0.689997
Q9BZD4	Kinetochore protein Nuf2 OS=Homo sapiens (Human) OX=9606 GN=NUF2 PE=1 SV=2	6662.6	6542.3	7712.3	10501.5	9702.8	0.0164477	6972.4	10102.1	0.69019
P25208	Nuclear transcription factor Y subunit beta OS=Homo sapiens (Human) OX=9606 GN=NFYB PE=1 SV=2	1093.4	1077.4	1138	1677	1519	0.0870973	1102.93	1598	0.690196
P40425	Pre-B-cell leukemia transcription factor 2 OS=Homo sapiens (Human) OX=9606 GN=PBX2 PE=1 SV=2	110.8	169.6	153.3	217.9	200.7	0.0510484	144.567	209.3	0.690715
Q96MW1	Coiled-coil domain-containing protein 43 OS=Homo sapiens (Human) OX=9606 GN=CCDC43 PE=1 SV=2	2613.5	2433.4	3278	4414.1	3618.9	0.129794	2774.97	4016.5	0.690892
P30307	M-phase inducer phosphatase 3 OS=Homo sapiens (Human) OX=9606 GN=CDC25C PE=1 SV=2	26.6	33.1	28	50.7	33.9	0.353419	29.2333	42.3	0.691095
P35609	Alpha-actinin-2 OS=Homo sapiens (Human) OX=9606 GN=ACTN2 PE=1 SV=1	371.9	464.4	550.9	731.6	606.4	0.109956	462.4	669	0.691181
P63167	Dynein light chain 1, cytoplasmic OS=Homo sapiens (Human) OX=9606 GN=DYNLL1 PE=1 SV=1	1457.5	1834.7	1855.7	2758.2	2205.9	0.173859	1715.97	2482.05	0.691351
Q9NP56	cAMP-specific 3',5'-cyclic phosphodiesterase 7B OS=Homo sapiens (Human) OX=9606 GN=PDE7B PE=1 SV=1	477.1	588.4	550.2	710.3	847.4	0.127518	538.567	778.85	0.69149
O15155	BET1 homolog OS=Homo sapiens (Human) OX=9606 GN=BET1 PE=1 SV=1	165	198	195.2	286.9	250.1	0.0793698	186.067	268.5	0.692986
Q8WYQ5	Microprocessor complex subunit DGCR8 OS=Homo sapiens (Human) OX=9606 GN=DGCR8 PE=1 SV=1	491.2	516.8	587.3	809.9	724.4	0.048585	531.767	767.15	0.693172
Q8NE01	Metal transporter CNNM3 OS=Homo sapiens (Human) OX=9606 GN=CNNM3 PE=1 SV=1	323.2	290.1	400.5	513	461.2	0.0381517	337.933	487.1	0.693766
Q9ULW0	Targeting protein for Xklp2 OS=Homo sapiens (Human) OX=9606 GN=TPX2 PE=1 SV=2	16805.9	18554.8	21788	29980.9	24924.1	0.124417	19049.6	27452.5	0.69391
O60499	Syntaxin-10 OS=Homo sapiens (Human) OX=9606 GN=STX10 PE=1 SV=1	205.3	173	217.3	317.3	254.8	0.177845	198.533	286.05	0.694051
Q6W2J9	BCL-6 corepressor OS=Homo sapiens (Human) OX=9606 GN=BCOR PE=1 SV=1	52.1	54.3	44.5	74.3	70.6	0.00827529	50.3	72.45	0.694272
O94876	Transmembrane and coiled-coil domains protein 1 OS=Homo sapiens (Human) OX=9606 GN=TMCC1 PE=1 SV=3	38.5	80.4	63.5	94.3	80.7	0.155113	60.8	87.5	0.694857
P23528	Cofilin-1 OS=Homo sapiens (Human) OX=9606 GN=CFL1 PE=1 SV=3	15340.3	12702.4	15585.4	20940	20903.9	0.0202604	14542.7	20922	0.695093
Q6P2E9	Enhancer of mRNA-decapping protein 4 OS=Homo sapiens (Human) OX=9606 GN=EDC4 PE=1 SV=1	3046.5	3534.2	3257.5	4722.8	4711.4	0.00942152	3279.4	4717.1	0.695215
Q9BRT3	Migration and invasion enhancer 1 OS=Homo sapiens (Human) OX=9606 GN=MIEN1 PE=1 SV=1	1304.9	1532	1451.1	2162.2	1949.5	0.0467941	1429.33	2055.85	0.695252
P30049	ATP synthase subunit delta, mitochondrial OS=Homo sapiens (Human) OX=9606 GN=ATP5F1D PE=1 SV=2	2019.8	2234.1	1835.5	3180.2	2656.4	0.138247	2029.8	2918.3	0.695542
P15509	Granulocyte-macrophage colony-stimulating factor receptor subunit alpha OS=Homo sapiens (Human) OX=9606 GN=CSF2RA PE=1 SV=1	778.2	771.9	805	1105.5	1151.4	0.0183464	785.033	1128.45	0.695674
Q9BQ61	Telomerase RNA component interacting RNase OS=Homo sapiens (Human) OX=9606 GN=TRIR PE=1 SV=1	3789.5	5001	5823.9	8034	5963	0.240598	4871.47	6998.5	0.696073
Q9BVC5	Ashwin OS=Homo sapiens (Human) OX=9606 GN=C2orf49 PE=1 SV=1	2070.3	2033.1	2262.9	3219	2875.7	0.0785714	2122.1	3047.35	0.696376
Q9NX18	Succinate dehydrogenase assembly factor 2, mitochondrial OS=Homo sapiens (Human) OX=9606 GN=SDHAF2 PE=1 SV=1	251.3	382.9	361.6	613.1	338.3	0.477891	331.933	475.7	0.697779
Q96CS2	HAUS augmin-like complex subunit 1 OS=Homo sapiens (Human) OX=9606 GN=HAUS1 PE=1 SV=1	153.5	276.1	267.1	394.6	270.4	0.317005	232.233	332.5	0.698446
Q86U06	Probable RNA-binding protein 23 OS=Homo sapiens (Human) OX=9606 GN=RBM23 PE=1 SV=1	320.9	289.7	342.1	471.3	437.1	0.0164018	317.567	454.2	0.699178
Q13136	Liprin-alpha-1 OS=Homo sapiens (Human) OX=9606 GN=PPFIA1 PE=1 SV=1	3452.1	3783.1	3882.2	5413.6	5184.5	0.00328094	3705.8	5299.05	0.699333
P08729	Keratin, type II cytoskeletal 7 OS=Homo sapiens (Human) OX=9606 GN=KRT7 PE=1 SV=5	12746.1	11394.8	11375.2	17054.2	16776.8	0.00478851	11838.7	16915.5	0.699873
P31749	RAC-alpha serine/threonine-protein kinase OS=Homo sapiens (Human) OX=9606 GN=AKT1 PE=1 SV=2	155.8	147.9	155.9	220	217.7	0.000423467	153.2	218.85	0.700023
Q9P0L0	Vesicle-associated membrane protein-associated protein A OS=Homo sapiens (Human) OX=9606 GN=VAPA PE=1 SV=3	7647.8	7578.8	10160.8	12551.8	11612.2	0.0361599	8462.47	12082	0.700419
O95295	SNARE-associated protein Snapin OS=Homo sapiens (Human) OX=9606 GN=SNAPIN PE=1 SV=1	288.5	301.4	306.4	468.5	384.6	0.197108	298.767	426.55	0.700426
P09493	Tropomyosin alpha-1 chain OS=Homo sapiens (Human) OX=9606 GN=TPM1 PE=1 SV=2	1746.7	2203.1	1768.8	2881.4	2559.8	0.0452769	1906.2	2720.6	0.700654
Q99715	Collagen alpha-1(XII) chain OS=Homo sapiens (Human) OX=9606 GN=COL12A1 PE=1 SV=2	2449.7	2545.9	2198.7	2762.6	4082.2	0.359423	2398.1	3422.4	0.700707
Q53S33	BolA-like protein 3 OS=Homo sapiens (Human) OX=9606 GN=BOLA3 PE=1 SV=1	712.7	750.9	1040.6	1302.9	1079.2	0.117897	834.733	1191.05	0.700838
P06730	Eukaryotic translation initiation factor 4E OS=Homo sapiens (Human) OX=9606 GN=EIF4E PE=1 SV=2	476.8	469.5	579.7	784.2	667.1	0.102504	508.667	725.65	0.700981
Q14157	Ubiquitin-associated protein 2-like OS=Homo sapiens (Human) OX=9606 GN=UBAP2L PE=1 SV=2	15617.7	14124.3	14487.1	21873.7	20173.9	0.0397719	14743	21023.8	0.701254
P0DP25	Calmodulin-3 OS=Homo sapiens (Human) OX=9606 GN=CALM3 PE=1 SV=1	13942.7	16473.7	16243.1	24162.5	20185.9	0.146319	15553.2	22174.2	0.701408
Q96BP2	Coiled-coil-helix-coiled-coil-helix domain-containing protein 1 OS=Homo sapiens (Human) OX=9606 GN=CHCHD1 PE=1 SV=1	147.6	180.4	205.2	325.9	180.8	0.481681	177.733	253.35	0.701533
P36551	Oxygen-dependent coproporphyrinogen-III oxidase, mitochondrial OS=Homo sapiens (Human) OX=9606 GN=CPOX PE=1 SV=3	1075.8	1410.8	1458.9	2023	1725.9	0.0863819	1315.17	1874.45	0.701628
P37108	Signal recognition particle 14 kDa protein OS=Homo sapiens (Human) OX=9606 GN=SRP14 PE=1 SV=2	7981.4	8517.5	8688.6	12441.5	11488	0.0474237	8395.83	11964.8	0.701714
Q9NZJ6	Ubiquinone biosynthesis O-methyltransferase, mitochondrial OS=Homo sapiens (Human) OX=9606 GN=COQ3 PE=1 SV=3	160.4	170.2	145.5	219.8	232.4	0.00678203	158.7	226.1	0.701902
Q9BY43	Charged multivesicular body protein 4a OS=Homo sapiens (Human) OX=9606 GN=CHMP4A PE=1 SV=3	1035.7	1195	1353.4	2078.7	1325.2	0.397655	1194.7	1701.95	0.70196
Q86Y56	Dynein assembly factor 5, axonemal OS=Homo sapiens (Human) OX=9606 GN=DNAAF5 PE=1 SV=4	3092.4	2967.9	2740.2	3925.6	4431.7	0.0894742	2933.5	4178.65	0.702021
P49321	Nuclear autoantigenic sperm protein OS=Homo sapiens (Human) OX=9606 GN=NASP PE=1 SV=2	26254.8	22836.7	26311.4	34312.8	37229	0.0232606	25134.3	35770.9	0.702647
P52758	2-iminobutanoate/2-iminopropanoate deaminase OS=Homo sapiens (Human) OX=9606 GN=RIDA PE=1 SV=1	763.5	729.9	826	1214.7	985.2	0.198425	773.133	1099.95	0.70288
O75575	DNA-directed RNA polymerase III subunit RPC9 OS=Homo sapiens (Human) OX=9606 GN=CRCP PE=1 SV=1	43.1	51.8	62	80.4	68.3	0.0906193	52.3	74.35	0.70343
Q96NZ1	Forkhead box protein N4 OS=Homo sapiens (Human) OX=9606 GN=FOXN4 PE=1 SV=2	254	232.4	328.7	416.3	355.8	0.0847984	271.7	386.05	0.703795
Q96QE3	ATPase family AAA domain-containing protein 5 OS=Homo sapiens (Human) OX=9606 GN=ATAD5 PE=1 SV=4	879.2	489.7	1059.9	1137.9	1162.3	0.179673	809.6	1150.1	0.703939
O60888	Protein CutA OS=Homo sapiens (Human) OX=9606 GN=CUTA PE=1 SV=2	800.6	1151.4	1151.7	1545	1393.9	0.0528384	1034.57	1469.45	0.70405
P08651	Nuclear factor 1 C-type OS=Homo sapiens (Human) OX=9606 GN=NFIC PE=1 SV=2	982.8	868.3	1264.7	1544.8	1404.8	0.0515862	1038.6	1474.8	0.704231
Q6P4R8	Nuclear factor related to kappa-B-binding protein OS=Homo sapiens (Human) OX=9606 GN=NFRKB PE=1 SV=2	953.2	952.6	1358	1687.8	1400.5	0.118987	1087.93	1544.15	0.704552
Q96CP2	FLYWCH family member 2 OS=Homo sapiens (Human) OX=9606 GN=FLYWCH2 PE=1 SV=1	393.6	390.7	537.9	765.9	484.3	0.400261	440.733	625.1	0.705061
Q15056	Eukaryotic translation initiation factor 4H OS=Homo sapiens (Human) OX=9606 GN=EIF4H PE=1 SV=5	7552.9	9124.4	7457.6	12473.8	10342.2	0.142469	8044.97	11408	0.705204
P37802	Transgelin-2 OS=Homo sapiens (Human) OX=9606 GN=TAGLN2 PE=1 SV=3	15529.8	20920.1	15513.9	26372.6	22745.8	0.0761849	17321.3	24559.2	0.705286
Q00765	Receptor expression-enhancing protein 5 OS=Homo sapiens (Human) OX=9606 GN=REEP5 PE=1 SV=3	2671.4	2058.6	3038.1	3948.9	3390.9	0.0820826	2589.37	3669.9	0.705569
Q9H204	Mediator of RNA polymerase II transcription subunit 28 OS=Homo sapiens (Human) OX=9606 GN=MED28 PE=1 SV=1	481.2	383.1	628.2	698.9	711	0.0993874	497.5	704.95	0.705724
Q9Y483	Metal-response element-binding transcription factor 2 OS=Homo sapiens (Human) OX=9606 GN=MTF2 PE=1 SV=3	136.8	116.9	156	170.1	216.8	0.202301	136.567	193.45	0.705953
Q8N3U4	Cohesin subunit SA-2 OS=Homo sapiens (Human) OX=9606 GN=STAG2 PE=1 SV=3	7903.1	7064.9	8179.2	10749.1	11108.3	0.00423745	7715.73	10928.7	0.706007
Q9Y3D0	Cytosolic iron-sulfur assembly component 2B OS=Homo sapiens (Human) OX=9606 GN=CIAO2B PE=1 SV=1	575.9	1017.1	681.4	1191.6	955.9	0.178477	758.133	1073.75	0.706061
Q8N573	Oxidation resistance protein 1 OS=Homo sapiens (Human) OX=9606 GN=OXR1 PE=1 SV=2	35.4	39.1	40.1	48.9	59.3	0.180676	38.2	54.1	0.7061
Q9GZV4	Eukaryotic translation initiation factor 5A-2 OS=Homo sapiens (Human) OX=9606 GN=EIF5A2 PE=1 SV=3	186.3	166.4	275.8	301.4	292	0.119554	209.5	296.7	0.7061
P24666	Low molecular weight phosphotyrosine protein phosphatase OS=Homo sapiens (Human) OX=9606 GN=ACP1 PE=1 SV=3	3407.8	5290.9	4458.3	3476.4	8943.5	0.624358	4385.67	6209.95	0.706232
Q01974	Tyrosine-protein kinase transmembrane receptor ROR2 OS=Homo sapiens (Human) OX=9606 GN=ROR2 PE=1 SV=2	278.7	308.4	320.9	447.6	408.4	0.0395667	302.667	428	0.707165
Q6NXE6	Armadillo repeat-containing protein 6 OS=Homo sapiens (Human) OX=9606 GN=ARMC6 PE=1 SV=2	1429.3	1852.3	1652.2	2382.3	2268	0.0190706	1644.6	2325.15	0.707309
Q96GN5	Cell division cycle-associated 7-like protein OS=Homo sapiens (Human) OX=9606 GN=CDCA7L PE=1 SV=2	20	30.6	21.5	28.7	39.2	0.263763	24.0333	33.95	0.707904
Q9Y224	RNA transcription, translation and transport factor protein OS=Homo sapiens (Human) OX=9606 GN=RTRAF PE=1 SV=1	6995.8	7184	9358.4	12199.2	9958.5	0.144346	7846.07	11078.9	0.708202
Q9NQS1	Cell death regulator Aven OS=Homo sapiens (Human) OX=9606 GN=AVEN PE=1 SV=1	190.8	125.7	206.7	273.4	219	0.164572	174.4	246.2	0.708367
Q96BD5	PHD finger protein 21A OS=Homo sapiens (Human) OX=9606 GN=PHF21A PE=1 SV=1	514.5	568.4	649.2	841.3	788.2	0.0152879	577.367	814.75	0.708643
Q14671	Pumilio homolog 1 OS=Homo sapiens (Human) OX=9606 GN=PUM1 PE=1 SV=3	1824	1724.1	1802.2	2310.5	2722.8	0.16798	1783.43	2516.65	0.708654
O94864	STAGA complex 65 subunit gamma OS=Homo sapiens (Human) OX=9606 GN=SUPT7L PE=1 SV=1	925	710.4	1119.5	1359.7	1230.4	0.0717197	918.3	1295.05	0.709085
P62273	40S ribosomal protein S29 OS=Homo sapiens (Human) OX=9606 GN=RPS29 PE=1 SV=2	1166.6	1107.5	1776.4	2394.8	1413	0.447677	1350.17	1903.9	0.709158
Q6PII3	Coiled-coil domain-containing protein 174 OS=Homo sapiens (Human) OX=9606 GN=CCDC174 PE=1 SV=3	174.7	166.2	213.8	268.5	252.9	0.022205	184.9	260.7	0.709244
O95372	Acyl-protein thioesterase 2 OS=Homo sapiens (Human) OX=9606 GN=LYPLA2 PE=1 SV=1	1489.8	1907.3	2183.8	2855.2	2389.7	0.111241	1860.3	2622.45	0.709375
Q8TCD5	5'(3')-deoxyribonucleotidase, cytosolic type OS=Homo sapiens (Human) OX=9606 GN=NT5C PE=1 SV=2	1212.1	1176.9	1514.1	1917.8	1750	0.0300954	1301.03	1833.9	0.709435
P54727	UV excision repair protein RAD23 homolog B OS=Homo sapiens (Human) OX=9606 GN=RAD23B PE=1 SV=1	6166.7	6305.9	7110.6	10306.6	8092.4	0.232055	6527.73	9199.5	0.709575
Q6P161	39S ribosomal protein L54, mitochondrial OS=Homo sapiens (Human) OX=9606 GN=MRPL54 PE=1 SV=1	309	563.5	387.7	684.1	499.8	0.271061	420.067	591.95	0.709632
Q9UNE7	E3 ubiquitin-protein ligase CHIP OS=Homo sapiens (Human) OX=9606 GN=STUB1 PE=1 SV=2	3870.5	4536.4	5055.8	6917.8	5727.2	0.138963	4487.57	6322.5	0.709777
Q9BYG5	Partitioning defective 6 homolog beta OS=Homo sapiens (Human) OX=9606 GN=PARD6B PE=1 SV=1	1041.3	1267.5	1134.6	1749.4	1482.4	0.125403	1147.8	1615.9	0.710316
Q15370	Elongin-B OS=Homo sapiens (Human) OX=9606 GN=ELOB PE=1 SV=1	5797.9	5499.1	7684.9	9819.1	7989.4	0.146534	6327.3	8904.25	0.710593
P40855	Peroxisomal biogenesis factor 19 OS=Homo sapiens (Human) OX=9606 GN=PEX19 PE=1 SV=1	2245.5	2321.6	2586.4	3600.6	3109.8	0.116124	2384.5	3355.2	0.710688
O15305	Phosphomannomutase 2 OS=Homo sapiens (Human) OX=9606 GN=PMM2 PE=1 SV=1	3804.2	4211	4730.7	6523.7	5432.3	0.14367	4248.63	5978	0.710711
Q9H4H8	Protein FAM83D OS=Homo sapiens (Human) OX=9606 GN=FAM83D PE=1 SV=3	1896.4	2179.2	2045.9	2904.4	2837.3	0.00456422	2040.5	2870.85	0.710765
P63173	60S ribosomal protein L38 OS=Homo sapiens (Human) OX=9606 GN=RPL38 PE=1 SV=2	6275.5	6293.8	8146.2	10838.5	8581.9	0.190094	6905.17	9710.2	0.711125
Q9H4F8	SPARC-related modular calcium-binding protein 1 OS=Homo sapiens (Human) OX=9606 GN=SMOC1 PE=1 SV=1	436.7	615.3	493.3	801.5	646.9	0.159104	515.1	724.2	0.711268
Q9HD42	Charged multivesicular body protein 1a OS=Homo sapiens (Human) OX=9606 GN=CHMP1A PE=1 SV=1	2120.3	2977	2932.9	4105.6	3420.4	0.118408	2676.73	3763	0.71133
P60983	Glia maturation factor beta OS=Homo sapiens (Human) OX=9606 GN=GMFB PE=1 SV=2	2723	3418.3	3366.3	5037.8	3868.9	0.24067	3169.2	4453.35	0.711644
Q96AY4	Tetratricopeptide repeat protein 28 OS=Homo sapiens (Human) OX=9606 GN=TTC28 PE=1 SV=4	216.6	201.2	255.7	325.3	305.5	0.0180606	224.5	315.4	0.711795
Q8N4V1	Membrane magnesium transporter 1 OS=Homo sapiens (Human) OX=9606 GN=MMGT1 PE=1 SV=1	423.4	659	949.1	1002.1	900.1	0.207787	677.167	951.1	0.711983
P18859	ATP synthase-coupling factor 6, mitochondrial OS=Homo sapiens (Human) OX=9606 GN=ATP5PF PE=1 SV=1	502.4	632.9	814	1075.7	748.9	0.320253	649.767	912.3	0.712229
Q9Y2X9	Zinc finger protein 281 OS=Homo sapiens (Human) OX=9606 GN=ZNF281 PE=1 SV=1	580.1	517.9	619.1	860.8	745.1	0.102867	572.367	802.95	0.71283
O14497	AT-rich interactive domain-containing protein 1A OS=Homo sapiens (Human) OX=9606 GN=ARID1A PE=1 SV=3	2517.3	2421.1	2879.6	3925.8	3385.4	0.105746	2606	3655.6	0.712879
Q9H875	PRKR-interacting protein 1 OS=Homo sapiens (Human) OX=9606 GN=PRKRIP1 PE=1 SV=1	2387.8	1910.7	2499.6	3210	3143.9	0.0336109	2266.03	3176.95	0.713273
P52594	Arf-GAP domain and FG repeat-containing protein 1 OS=Homo sapiens (Human) OX=9606 GN=AGFG1 PE=1 SV=2	4144.5	4013.2	3778.3	5639.1	5515.4	0.00116413	3978.67	5577.25	0.713374
P61758	Prefoldin subunit 3 OS=Homo sapiens (Human) OX=9606 GN=VBP1 PE=1 SV=4	8929.4	8578.2	8376.4	12494.8	11688.7	0.0438903	8628	12091.8	0.713544
Q9Y5J9	Mitochondrial import inner membrane translocase subunit Tim8 B OS=Homo sapiens (Human) OX=9606 GN=TIMM8B PE=1 SV=1	645.2	718	813.6	1160.2	872.9	0.267401	725.6	1016.55	0.713787
P20810	Calpastatin OS=Homo sapiens (Human) OX=9606 GN=CAST PE=1 SV=4	25772.6	20726.1	28755.6	38148.3	32130.6	0.108687	25084.8	35139.4	0.713863
Q8WUR7	UPF0235 protein C15orf40 OS=Homo sapiens (Human) OX=9606 GN=C15orf40 PE=1 SV=2	1661.3	1304.9	1215.7	2072.1	1832.8	0.0574664	1393.97	1952.45	0.713958
O14777	Kinetochore protein NDC80 homolog OS=Homo sapiens (Human) OX=9606 GN=NDC80 PE=1 SV=1	11276.1	11477.3	12299.1	17002.2	15708.8	0.0457866	11684.2	16355.5	0.714388
Q5EG05	Caspase recruitment domain-containing protein 16 OS=Homo sapiens (Human) OX=9606 GN=CARD16 PE=1 SV=1	258.7	337.3	334.9	465.3	403.2	0.0766253	310.3	434.25	0.714565
Q86XJ1	GAS2-like protein 3 OS=Homo sapiens (Human) OX=9606 GN=GAS2L3 PE=1 SV=1	596.7	439.4	782	832.8	862.4	0.131952	606.033	847.6	0.714999
P46060	Ran GTPase-activating protein 1 OS=Homo sapiens (Human) OX=9606 GN=RANGAP1 PE=1 SV=1	14657.5	15464.9	17261.6	23634.8	20545	0.101164	15794.7	22089.9	0.715018
P07108	Acyl-CoA-binding protein OS=Homo sapiens (Human) OX=9606 GN=DBI PE=1 SV=2	1356.2	1597.6	2246	2982.8	1864.8	0.41461	1733.27	2423.8	0.715103
P55347	Homeobox protein PKNOX1 OS=Homo sapiens (Human) OX=9606 GN=PKNOX1 PE=1 SV=3	185.7	160.5	194.2	266	237.5	0.0543673	180.133	251.75	0.715525
P68133	Actin, alpha skeletal muscle OS=Homo sapiens (Human) OX=9606 GN=ACTA1 PE=1 SV=1	941.1	942.8	1164.9	1679.5	1160.9	0.348828	1016.27	1420.2	0.71558
Q96T23	Remodeling and spacing factor 1 OS=Homo sapiens (Human) OX=9606 GN=RSF1 PE=1 SV=2	5548.5	5091.2	6521	8716.3	7270.7	0.134227	5720.23	7993.5	0.715611
Q16890	Tumor protein D53 OS=Homo sapiens (Human) OX=9606 GN=TPD52L1 PE=1 SV=1	1192	1076.3	1220.3	1752.5	1495.2	0.143005	1162.87	1623.85	0.716117
Q9Y3D7	Mitochondrial import inner membrane translocase subunit TIM16 OS=Homo sapiens (Human) OX=9606 GN=PAM16 PE=1 SV=2	639.7	616.8	669.3	1030.6	762.1	0.305974	641.933	896.35	0.716164
Q15843	NEDD8 OS=Homo sapiens (Human) OX=9606 GN=NEDD8 PE=1 SV=1	2766	2975.9	3219.4	4254.7	4081.4	0.00493992	2987.1	4168.05	0.716666
Q8TAE8	Growth arrest and DNA damage-inducible proteins-interacting protein 1 OS=Homo sapiens (Human) OX=9606 GN=GADD45GIP1 PE=1 SV=1	2003.5	1944	2463.3	3335.1	2625	0.211176	2136.93	2980.05	0.71708
Q12800	Alpha-globin transcription factor CP2 OS=Homo sapiens (Human) OX=9606 GN=TFCP2 PE=1 SV=2	1037.2	959.4	1016.3	1351	1449.8	0.0406803	1004.3	1400.4	0.717152
Q6UW78	Ubiquinol-cytochrome-c reductase complex assembly factor 3 OS=Homo sapiens (Human) OX=9606 GN=UQCC3 PE=1 SV=2	192.7	352.3	267.7	383.7	371.4	0.144536	270.9	377.55	0.717521
Q9GZY4	Cytochrome c oxidase assembly factor 1 homolog OS=Homo sapiens (Human) OX=9606 GN=COA1 PE=1 SV=1	346.1	291	516.8	598.1	474	0.204432	384.633	536.05	0.717533
Q9GZZ9	Ubiquitin-like modifier-activating enzyme 5 OS=Homo sapiens (Human) OX=9606 GN=UBA5 PE=1 SV=1	1747.3	2166.8	2319.4	3014.9	2775.8	0.0295782	2077.83	2895.35	0.717645
Q68CZ6	HAUS augmin-like complex subunit 3 OS=Homo sapiens (Human) OX=9606 GN=HAUS3 PE=1 SV=1	556.7	551	753.6	888.5	840.1	0.0550577	620.433	864.3	0.717845
Q9UEE9	Craniofacial development protein 1 OS=Homo sapiens (Human) OX=9606 GN=CFDP1 PE=1 SV=1	2775.2	3710.7	3175.5	4888.9	4082.5	0.126791	3220.47	4485.7	0.717941
P07992	DNA excision repair protein ERCC-1 OS=Homo sapiens (Human) OX=9606 GN=ERCC1 PE=1 SV=1	121.1	126.9	208.9	213.7	210.5	0.169003	152.3	212.1	0.718058
O15047	Histone-lysine N-methyltransferase SETD1A OS=Homo sapiens (Human) OX=9606 GN=SETD1A PE=1 SV=3	305.4	195.3	325	393.8	372.5	0.108224	275.233	383.15	0.718344
P63241	Eukaryotic translation initiation factor 5A-1 OS=Homo sapiens (Human) OX=9606 GN=EIF5A PE=1 SV=2	4877.2	5273.1	6807.5	8473.1	7258.8	0.0914479	5652.6	7865.95	0.718616
O15027	Protein transport protein Sec16A OS=Homo sapiens (Human) OX=9606 GN=SEC16A PE=1 SV=4	1871.5	1473.9	1914.6	2648.3	2231	0.117549	1753.33	2439.65	0.718682
Q04917	14-3-3 protein eta OS=Homo sapiens (Human) OX=9606 GN=YWHAH PE=1 SV=4	12552.9	13554	16714.3	20321.6	19398.7	0.0356715	14273.7	19860.2	0.718712
Q9Y6G3	39S ribosomal protein L42, mitochondrial OS=Homo sapiens (Human) OX=9606 GN=MRPL42 PE=1 SV=1	1018.3	1041.9	1452.4	1757.5	1500	0.101721	1170.87	1628.75	0.718874
P04179	Superoxide dismutase [Mn], mitochondrial OS=Homo sapiens (Human) OX=9606 GN=SOD2 PE=1 SV=3	3746.1	4860.5	4358.3	6974.4	5046.7	0.309021	4321.63	6010.55	0.719008
Q16774	Guanylate kinase OS=Homo sapiens (Human) OX=9606 GN=GUK1 PE=1 SV=2	53.3	54.1	58.6	76.4	77.5	0.00304352	55.3333	76.95	0.719082
Q9H8V3	Protein ECT2 OS=Homo sapiens (Human) OX=9606 GN=ECT2 PE=1 SV=4	1551.9	1585.7	1770.3	2330.3	2217.4	0.00594722	1635.97	2273.85	0.71947
P05413	Fatty acid-binding protein, heart OS=Homo sapiens (Human) OX=9606 GN=FABP3 PE=1 SV=4	243.9	196.8	330.8	424.6	290.2	0.345454	257.167	357.4	0.719549
Q9UBB6	Neurochondrin OS=Homo sapiens (Human) OX=9606 GN=NCDN PE=1 SV=1	399	449.8	460.5	587.2	625.5	0.0115604	436.433	606.35	0.719771
Q2TAL8	Glutamine-rich protein 1 OS=Homo sapiens (Human) OX=9606 GN=QRICH1 PE=1 SV=1	6545.1	5691.9	7370.7	9662	8490.9	0.0651015	6535.9	9076.45	0.720094
O95396	Adenylyltransferase and sulfurtransferase MOCS3 OS=Homo sapiens (Human) OX=9606 GN=MOCS3 PE=1 SV=1	87.7	109.3	128.9	141.3	160.4	0.0709486	108.633	150.85	0.720141
Q96EK6	Glucosamine 6-phosphate N-acetyltransferase OS=Homo sapiens (Human) OX=9606 GN=GNPNAT1 PE=1 SV=1	1928.9	2299.1	2696.2	3315.3	3093.4	0.04113	2308.07	3204.35	0.720292
O00151	PDZ and LIM domain protein 1 OS=Homo sapiens (Human) OX=9606 GN=PDLIM1 PE=1 SV=4	3416.1	3257.2	3265.5	4520.7	4676.2	0.00647922	3312.93	4598.45	0.720446
Q9Y2D5	A-kinase anchor protein 2 OS=Homo sapiens (Human) OX=9606 GN=AKAP2 PE=1 SV=3	54.1	87.4	71	106	90.6	0.113319	70.8333	98.3	0.720583
Q9NT62	Ubiquitin-like-conjugating enzyme ATG3 OS=Homo sapiens (Human) OX=9606 GN=ATG3 PE=1 SV=1	3099.5	3116.9	3355	4453.2	4399.8	0.0022792	3190.47	4426.5	0.720765
O75348	V-type proton ATPase subunit G 1 OS=Homo sapiens (Human) OX=9606 GN=ATP6V1G1 PE=1 SV=3	972.1	1504.4	1403.7	2120.2	1466.8	0.338961	1293.4	1793.5	0.72116
O75886	Signal transducing adapter molecule 2 OS=Homo sapiens (Human) OX=9606 GN=STAM2 PE=1 SV=1	1817.1	1852.5	2034	2876.4	2394.5	0.180811	1901.2	2635.45	0.721395
Q96IX5	ATP synthase membrane subunit DAPIT, mitochondrial OS=Homo sapiens (Human) OX=9606 GN=ATP5MD PE=1 SV=1	640.4	907.6	987.5	1379.9	961.8	0.332898	845.167	1170.85	0.72184
P23434	Glycine cleavage system H protein, mitochondrial OS=Homo sapiens (Human) OX=9606 GN=GCSH PE=1 SV=2	506.6	584.5	658	913.8	700.9	0.248447	583.033	807.35	0.722157
P48556	26S proteasome non-ATPase regulatory subunit 8 OS=Homo sapiens (Human) OX=9606 GN=PSMD8 PE=1 SV=2	10366.3	11346.4	9950.7	11979.6	17248.6	0.361609	10554.5	14614.1	0.722211
Q86WR7	Proline and serine-rich protein 2 OS=Homo sapiens (Human) OX=9606 GN=PROSER2 PE=1 SV=2	757.2	1087.1	745.6	1231.8	1158	0.0866805	863.3	1194.9	0.722487
Q86WB0	Nuclear-interacting partner of ALK OS=Homo sapiens (Human) OX=9606 GN=ZC3HC1 PE=1 SV=1	1571.8	1459.8	1636.1	2291.1	2015.2	0.110222	1555.9	2153.15	0.722616
Q92530	Proteasome inhibitor PI31 subunit OS=Homo sapiens (Human) OX=9606 GN=PSMF1 PE=1 SV=2	408.2	548	363.3	570.7	646.5	0.0872176	439.833	608.6	0.722697
P52657	Transcription initiation factor IIA subunit 2 OS=Homo sapiens (Human) OX=9606 GN=GTF2A2 PE=1 SV=1	745.1	1004.4	808.8	1267.1	1092.4	0.0859443	852.767	1179.75	0.722837
Q9BW71	HIRA-interacting protein 3 OS=Homo sapiens (Human) OX=9606 GN=HIRIP3 PE=1 SV=3	987.5	1164.8	1243	1686.6	1444.7	0.106128	1131.77	1565.65	0.722873
Q16643	Drebrin OS=Homo sapiens (Human) OX=9606 GN=DBN1 PE=1 SV=4	4024.5	4517.9	4667.1	6193	5975.7	0.00550999	4403.17	6084.35	0.723687
Q8N3X1	Formin-binding protein 4 OS=Homo sapiens (Human) OX=9606 GN=FNBP4 PE=1 SV=3	2293.9	2187.9	2737.2	3522	3126	0.0563272	2406.33	3324	0.723927
O14737	Programmed cell death protein 5 OS=Homo sapiens (Human) OX=9606 GN=PDCD5 PE=1 SV=3	5776.4	5745.1	5299.6	7734.7	7755.2	0.00499215	5607.03	7744.95	0.72396
Q8IUD2	ELKS/Rab6-interacting/CAST family member 1 OS=Homo sapiens (Human) OX=9606 GN=ERC1 PE=1 SV=1	4550.4	5679.8	5755.7	8068.2	6648.7	0.157525	5328.63	7358.45	0.724152
P06241	Tyrosine-protein kinase Fyn OS=Homo sapiens (Human) OX=9606 GN=FYN PE=1 SV=3	30.5	60.1	44	57.1	66.8	0.184116	44.8667	61.95	0.72424
P14923	Junction plakoglobin OS=Homo sapiens (Human) OX=9606 GN=JUP PE=1 SV=3	10560.6	11580.3	10609	15211.7	14929	0.00258746	10916.6	15070.4	0.724378
P27348	14-3-3 protein theta OS=Homo sapiens (Human) OX=9606 GN=YWHAQ PE=1 SV=1	10008.6	8936.1	9325	13110.2	12906.6	0.00431174	9423.23	13008.4	0.724396
Q9NZ09	Ubiquitin-associated protein 1 OS=Homo sapiens (Human) OX=9606 GN=UBAP1 PE=1 SV=1	177.4	264.7	257.5	342.4	301.2	0.0840572	233.2	321.8	0.724674
Q96HJ9	Protein FMC1 homolog OS=Homo sapiens (Human) OX=9606 GN=FMC1 PE=1 SV=2	184	185.9	200.5	276.3	248.4	0.0884308	190.133	262.35	0.724732
Q8NEZ2	Vacuolar protein sorting-associated protein 37A OS=Homo sapiens (Human) OX=9606 GN=VPS37A PE=1 SV=1	876.1	1146.8	1101.2	1557.8	1310.7	0.123759	1041.37	1434.25	0.726071
Q9P032	NADH dehydrogenase [ubiquinone] 1 alpha subcomplex assembly factor 4 OS=Homo sapiens (Human) OX=9606 GN=NDUFAF4 PE=1 SV=1	2986.2	3565.8	4540.9	5157.7	5025.6	0.0886613	3697.63	5091.65	0.726215
Q9UK45	U6 snRNA-associated Sm-like protein LSm7 OS=Homo sapiens (Human) OX=9606 GN=LSM7 PE=1 SV=1	3451.9	4384.4	4085.4	5834.7	5105.6	0.0757638	3973.9	5470.15	0.72647
O75347	Tubulin-specific chaperone A OS=Homo sapiens (Human) OX=9606 GN=TBCA PE=1 SV=3	6035.2	7616.1	7354	11539.2	7736	0.387509	7001.77	9637.6	0.726505
Q9H501	ESF1 homolog OS=Homo sapiens (Human) OX=9606 GN=ESF1 PE=1 SV=1	6776.2	7270.1	7854.7	10405.7	9691.2	0.0182903	7300.33	10048.5	0.726513
Q9UGU5	HMG domain-containing protein 4 OS=Homo sapiens (Human) OX=9606 GN=HMGXB4 PE=1 SV=2	373	388.4	393.6	573.9	485.7	0.182301	385	529.8	0.726689
P52815	39S ribosomal protein L12, mitochondrial OS=Homo sapiens (Human) OX=9606 GN=MRPL12 PE=1 SV=2	2195.9	2205	2589.8	3430.8	2981.1	0.098069	2330.23	3205.95	0.726846
Q9NQ48	Leucine zipper transcription factor-like protein 1 OS=Homo sapiens (Human) OX=9606 GN=LZTFL1 PE=1 SV=1	3560.4	3116.7	4363.8	5319.3	4804.5	0.0535639	3680.3	5061.9	0.727059
Q96CV9	Optineurin OS=Homo sapiens (Human) OX=9606 GN=OPTN PE=1 SV=3	395.4	379.1	467.6	618.2	520.1	0.136317	414.033	569.15	0.727459
P30622	CAP-Gly domain-containing linker protein 1 OS=Homo sapiens (Human) OX=9606 GN=CLIP1 PE=1 SV=2	23128	24834.1	28959.1	39926	30532.6	0.261892	25640.4	35229.3	0.727815
Q9H5K3	Protein O-mannose kinase OS=Homo sapiens (Human) OX=9606 GN=POMK PE=1 SV=1	99.2	169.6	185.9	229	187.4	0.192989	151.567	208.2	0.727986
Q9Y241	HIG1 domain family member 1A, mitochondrial OS=Homo sapiens (Human) OX=9606 GN=HIGD1A PE=1 SV=1	75	113.6	140.2	151.4	149.6	0.162979	109.6	150.5	0.728239
P10636	Microtubule-associated protein tau OS=Homo sapiens (Human) OX=9606 GN=MAPT PE=1 SV=5	967.5	873.6	1040.7	1349.4	1288.6	0.00845026	960.6	1319	0.728279
Q8WW12	PEST proteolytic signal-containing nuclear protein OS=Homo sapiens (Human) OX=9606 GN=PCNP PE=1 SV=2	7701.3	6688.4	8702.9	11662.3	9475.7	0.178652	7697.53	10569	0.728312
P98172	Ephrin-B1 OS=Homo sapiens (Human) OX=9606 GN=EFNB1 PE=1 SV=1	182.3	220.7	191.2	261.2	282.6	0.0214931	198.067	271.9	0.728454
P05204	Non-histone chromosomal protein HMG-17 OS=Homo sapiens (Human) OX=9606 GN=HMGN2 PE=1 SV=3	14009.1	10623	13826.3	15601.4	19591	0.199516	12819.5	17596.2	0.728536
P49023	Paxillin OS=Homo sapiens (Human) OX=9606 GN=PXN PE=1 SV=3	3239.4	3872.5	3019	4886.3	4383.2	0.0464512	3376.97	4634.75	0.728619
Q9UN30	Sex comb on midleg-like protein 1 OS=Homo sapiens (Human) OX=9606 GN=SCML1 PE=1 SV=2	222.3	195.7	245.9	304.1	303.3	0.029518	221.3	303.7	0.72868
P49458	Signal recognition particle 9 kDa protein OS=Homo sapiens (Human) OX=9606 GN=SRP9 PE=1 SV=2	4050.8	4049.5	5194.2	6694.1	5467	0.164696	4431.5	6080.55	0.728799
P27816	Microtubule-associated protein 4 OS=Homo sapiens (Human) OX=9606 GN=MAP4 PE=1 SV=3	46155.7	41055.4	48867.8	65524.3	58904.4	0.0543479	45359.6	62214.3	0.729086
P99999	Cytochrome c OS=Homo sapiens (Human) OX=9606 GN=CYCS PE=1 SV=2	5094.8	4712.3	5795.8	7260.4	7006.5	0.0165534	5200.97	7133.45	0.729096
Q9NQS7	Inner centromere protein OS=Homo sapiens (Human) OX=9606 GN=INCENP PE=1 SV=3	5777.2	6578.6	7046.9	9588.6	8138.3	0.133318	6467.57	8863.45	0.72969
O14519	Cyclin-dependent kinase 2-associated protein 1 OS=Homo sapiens (Human) OX=9606 GN=CDK2AP1 PE=1 SV=1	111.3	112.9	147.2	185.1	154	0.136263	123.8	169.55	0.730168
O94875	Sorbin and SH3 domain-containing protein 2 OS=Homo sapiens (Human) OX=9606 GN=SORBS2 PE=1 SV=3	1350.6	1491	1395.1	2458.5	1409.6	0.500963	1412.23	1934.05	0.730195
Q96EL3	39S ribosomal protein L53, mitochondrial OS=Homo sapiens (Human) OX=9606 GN=MRPL53 PE=1 SV=1	1625.6	1571.5	1242.6	1584	2469	0.423879	1479.9	2026.5	0.730274
Q5JSZ5	Protein PRRC2B OS=Homo sapiens (Human) OX=9606 GN=PRRC2B PE=1 SV=2	4330.1	4169.2	4575.1	6209.4	5723	0.0518635	4358.13	5966.2	0.730471
Q9Y2Q9	28S ribosomal protein S28, mitochondrial OS=Homo sapiens (Human) OX=9606 GN=MRPS28 PE=1 SV=1	2057.5	2386.7	2644.2	3391	3074.9	0.0375585	2362.8	3232.95	0.73085
Q9GZQ3	COMM domain-containing protein 5 OS=Homo sapiens (Human) OX=9606 GN=COMMD5 PE=1 SV=1	601.4	636.3	738	959.8	842	0.0791631	658.567	900.9	0.73101
Q4VC31	Coiled-coil domain-containing protein 58 OS=Homo sapiens (Human) OX=9606 GN=CCDC58 PE=1 SV=1	859	935.4	1069.4	1429.6	1180.9	0.167007	954.6	1305.25	0.731354
P02144	Myoglobin OS=Homo sapiens (Human) OX=9606 GN=MB PE=1 SV=2	369.5	531.7	563.8	867.7	467.4	0.529944	488.333	667.55	0.731531
Q8NI22	Multiple coagulation factor deficiency protein 2 OS=Homo sapiens (Human) OX=9606 GN=MCFD2 PE=1 SV=1	209.1	233	491.8	503.3	347.6	0.41196	311.3	425.45	0.731696
Q9GZN8	UPF0687 protein C20orf27 OS=Homo sapiens (Human) OX=9606 GN=C20orf27 PE=1 SV=3	508.8	504.3	539.3	698.1	715.6	0.000944851	517.467	706.85	0.732074
Q9BQE9	B-cell CLL/lymphoma 7 protein family member B OS=Homo sapiens (Human) OX=9606 GN=BCL7B PE=1 SV=1	135.4	150.1	164.4	223	186.4	0.159535	149.967	204.7	0.732617
O95232	Luc7-like protein 3 OS=Homo sapiens (Human) OX=9606 GN=LUC7L3 PE=1 SV=2	7934.4	8197.7	10342.7	12366.3	11721.4	0.0385449	8824.93	12043.8	0.732734
P68431	Histone H3.1 OS=Homo sapiens (Human) OX=9606 GN=H3C10 PE=1 SV=2	246.4	304.2	348.8	406.4	411.6	0.065362	299.8	409	0.733007
Q9NWV4	CXXC motif containing zinc binding protein OS=Homo sapiens (Human) OX=9606 GN=CZIB PE=1 SV=1	2351.4	3206.9	2846.1	4034.9	3607.9	0.0553187	2801.47	3821.4	0.7331
Q9UPT8	Zinc finger CCCH domain-containing protein 4 OS=Homo sapiens (Human) OX=9606 GN=ZC3H4 PE=1 SV=3	1554.9	1275.6	1545.3	2065.3	1913.4	0.0220743	1458.6	1989.35	0.733204
Q9NX55	Huntingtin-interacting protein K OS=Homo sapiens (Human) OX=9606 GN=HYPK PE=1 SV=2	1662.5	2012.3	2191.8	2880.2	2452.4	0.112102	1955.53	2666.3	0.733426
Q6QNY1	Biogenesis of lysosome-related organelles complex 1 subunit 2 OS=Homo sapiens (Human) OX=9606 GN=BLOC1S2 PE=1 SV=1	41.8	46.3	55.7	70.1	60.6	0.0897453	47.9333	65.35	0.733486
Q12955	Ankyrin-3 OS=Homo sapiens (Human) OX=9606 GN=ANK3 PE=1 SV=3	1101.4	818.2	1468.7	1650.4	1428.5	0.159683	1129.43	1539.45	0.73366
O60907	F-box-like/WD repeat-containing protein TBL1X OS=Homo sapiens (Human) OX=9606 GN=TBL1X PE=1 SV=3	185.1	258.5	221.3	303.2	300.9	0.0625365	221.633	302.05	0.733764
P54819	Adenylate kinase 2, mitochondrial OS=Homo sapiens (Human) OX=9606 GN=AK2 PE=1 SV=2	13942.4	15379.7	18465.9	22506.2	20897.7	0.0353281	15929.3	21702	0.734005
Q9NRG0	Chromatin accessibility complex protein 1 OS=Homo sapiens (Human) OX=9606 GN=CHRAC1 PE=1 SV=1	842.4	870.6	1040	1346.1	1153.9	0.110848	917.667	1250	0.734133
P03952	Plasma kallikrein OS=Homo sapiens (Human) OX=9606 GN=KLKB1 PE=1 SV=1	242.4	260.2	501.1	511.2	400.1	0.3138	334.567	455.65	0.734262
Q9HC98	Serine/threonine-protein kinase Nek6 OS=Homo sapiens (Human) OX=9606 GN=NEK6 PE=1 SV=2	984.4	950.9	877.1	1129.7	1422.8	0.247728	937.467	1276.25	0.734548
Q9NQ92	Coordinator of PRMT5 and differentiation stimulator OS=Homo sapiens (Human) OX=9606 GN=COPRS PE=1 SV=3	30.1	41.6	31.1	53.5	39.8	0.282103	34.2667	46.65	0.734548
Q9BV57	1,2-dihydroxy-3-keto-5-methylthiopentene dioxygenase OS=Homo sapiens (Human) OX=9606 GN=ADI1 PE=1 SV=1	2369.4	1750	3178.5	3669.2	2954.2	0.209792	2432.63	3311.7	0.734557
P39687	Acidic leucine-rich nuclear phosphoprotein 32 family member A OS=Homo sapiens (Human) OX=9606 GN=ANP32A PE=1 SV=1	6614.1	8041	8009.8	10959.4	9609	0.0815632	7554.97	10284.2	0.734619
Q96IZ0	PRKC apoptosis WT1 regulator protein OS=Homo sapiens (Human) OX=9606 GN=PAWR PE=1 SV=1	3052.8	3533.9	4299.4	5391.1	4478.3	0.141744	3628.7	4934.7	0.735344
Q69YH5	Cell division cycle-associated protein 2 OS=Homo sapiens (Human) OX=9606 GN=CDCA2 PE=1 SV=2	2475	3539.9	3167.7	4621.9	3702.4	0.190654	3060.87	4162.15	0.735405
Q9BTT6	Leucine-rich repeat-containing protein 1 OS=Homo sapiens (Human) OX=9606 GN=LRRC1 PE=1 SV=1	120.9	142	133.3	192.3	166.8	0.117056	132.067	179.55	0.735543
Q9Y2Q3	Glutathione S-transferase kappa 1 OS=Homo sapiens (Human) OX=9606 GN=GSTK1 PE=1 SV=3	2935.8	3377.5	4147.3	5185.8	4295.2	0.145684	3486.87	4740.5	0.735548
P55081	Microfibrillar-associated protein 1 OS=Homo sapiens (Human) OX=9606 GN=MFAP1 PE=1 SV=2	2122.9	2304.4	2376.9	3380.3	2786.3	0.20494	2268.07	3083.3	0.735597
Q99615	DnaJ homolog subfamily C member 7 OS=Homo sapiens (Human) OX=9606 GN=DNAJC7 PE=1 SV=2	17964.1	21082.4	20454	27231.4	26651.6	0.0121483	19833.5	26941.5	0.736169
P40306	Proteasome subunit beta type-10 OS=Homo sapiens (Human) OX=9606 GN=PSMB10 PE=1 SV=1	452.8	443.8	506.1	693.1	576.4	0.185635	467.567	634.75	0.736615
P05455	Lupus La protein OS=Homo sapiens (Human) OX=9606 GN=SSB PE=1 SV=2	37923.9	36659.8	44062	54106.2	53241.6	0.0221226	39548.6	53673.9	0.736831
Q9NRY2	SOSS complex subunit C OS=Homo sapiens (Human) OX=9606 GN=INIP PE=1 SV=1	233.4	215.4	238.6	343.4	278.5	0.227692	229.133	310.95	0.736882
O60503	Adenylate cyclase type 9 OS=Homo sapiens (Human) OX=9606 GN=ADCY9 PE=1 SV=4	398.4	343.4	457.2	558.2	526.5	0.0348859	399.667	542.35	0.736917
Q03135	Caveolin-1 OS=Homo sapiens (Human) OX=9606 GN=CAV1 PE=1 SV=4	1982.9	2213.5	2124.7	2986.5	2730.7	0.0568711	2107.03	2858.6	0.737086
Q15181	Inorganic pyrophosphatase OS=Homo sapiens (Human) OX=9606 GN=PPA1 PE=1 SV=2	13726.9	12017.3	15943.5	19118	18582.4	0.0427798	13895.9	18850.2	0.737175
Q9NQ29	Putative RNA-binding protein Luc7-like 1 OS=Homo sapiens (Human) OX=9606 GN=LUC7L PE=1 SV=1	2412.1	2726.3	3075	3924.4	3499.7	0.0564422	2737.8	3712.05	0.737544
Q15814	Tubulin-specific chaperone C OS=Homo sapiens (Human) OX=9606 GN=TBCC PE=1 SV=2	463	590.9	444.9	671	683.7	0.0582991	499.6	677.35	0.73758
O15116	U6 snRNA-associated Sm-like protein LSm1 OS=Homo sapiens (Human) OX=9606 GN=LSM1 PE=1 SV=1	954	978.3	1223.6	1514.4	1338	0.0665947	1051.97	1426.2	0.737601
P11233	Ras-related protein Ral-A OS=Homo sapiens (Human) OX=9606 GN=RALA PE=1 SV=1	3173	3255.9	4330.8	4625.4	5099	0.0638438	3586.57	4862.2	0.737643
P22681	E3 ubiquitin-protein ligase CBL OS=Homo sapiens (Human) OX=9606 GN=CBL PE=1 SV=2	534.3	672.8	515.6	878.1	678.2	0.248556	574.233	778.15	0.737947
O15347	High mobility group protein B3 OS=Homo sapiens (Human) OX=9606 GN=HMGB3 PE=1 SV=4	4566	4055.2	4836.5	6069.5	6083.6	0.0200337	4485.9	6076.55	0.738231
Q9UQN3	Charged multivesicular body protein 2b OS=Homo sapiens (Human) OX=9606 GN=CHMP2B PE=1 SV=1	6323.1	6372.5	7635.3	10406	7953.7	0.275244	6776.97	9179.85	0.738244
A0A2R8Y4L2	Heterogeneous nuclear ribonucleoprotein A1 pseudogene 48 OS=Homo sapiens (Human) OX=9606 GN=HNRNPA1P48 PE=1 SV=1	1115.3	1506.1	1187.6	1627.9	1810	0.0588429	1269.67	1718.95	0.738629
Q08170	Serine/arginine-rich splicing factor 4 OS=Homo sapiens (Human) OX=9606 GN=SRSF4 PE=1 SV=2	3910.2	2878.5	4624.8	5367.7	4932.7	0.104675	3804.5	5150.2	0.738709
Q07866	Kinesin light chain 1 OS=Homo sapiens (Human) OX=9606 GN=KLC1 PE=1 SV=2	7361.1	7818.2	8513.2	11402.8	9974.2	0.11121	7897.5	10688.5	0.738878
O75380	NADH dehydrogenase [ubiquinone] iron-sulfur protein 6, mitochondrial OS=Homo sapiens (Human) OX=9606 GN=NDUFS6 PE=1 SV=1	1463.9	1197.9	1544.5	2054.9	1738.6	0.128187	1402.1	1896.75	0.739212
P67870	Casein kinase II subunit beta OS=Homo sapiens (Human) OX=9606 GN=CSNK2B PE=1 SV=1	2597	3788.4	4080.6	4687.6	4751.2	0.112582	3488.67	4719.4	0.739218
O75607	Nucleoplasmin-3 OS=Homo sapiens (Human) OX=9606 GN=NPM3 PE=1 SV=3	269.6	289.3	338.9	443.3	366.2	0.168888	299.267	404.75	0.739386
P04080	Cystatin-B OS=Homo sapiens (Human) OX=9606 GN=CSTB PE=1 SV=2	4247.3	4320.7	4838.7	6430	5651.9	0.105002	4468.9	6040.95	0.739768
Q9NYZ3	G2 and S phase-expressed protein 1 OS=Homo sapiens (Human) OX=9606 GN=GTSE1 PE=1 SV=3	4864.6	4738.2	4894.1	7138	5925.7	0.21624	4832.3	6531.85	0.739806
O75400	Pre-mRNA-processing factor 40 homolog A OS=Homo sapiens (Human) OX=9606 GN=PRPF40A PE=1 SV=2	11326	11195.3	14833.7	17813.4	15848.5	0.0676523	12451.7	16831	0.739808
Q9UHV9	Prefoldin subunit 2 OS=Homo sapiens (Human) OX=9606 GN=PFDN2 PE=1 SV=1	8019.7	8460	6217.5	9963.4	10487.5	0.0480087	7565.73	10225.5	0.739892
A0MZ66	Shootin-1 OS=Homo sapiens (Human) OX=9606 GN=SHTN1 PE=1 SV=4	12020.6	12693.7	15029.1	19646.8	16157.4	0.176067	13247.8	17902.1	0.740014
Q9H0G5	Nuclear speckle splicing regulatory protein 1 OS=Homo sapiens (Human) OX=9606 GN=NSRP1 PE=1 SV=1	3052.2	3665.7	4365.3	5411.6	4570.8	0.12464	3694.4	4991.2	0.740183
Q15185	Prostaglandin E synthase 3 OS=Homo sapiens (Human) OX=9606 GN=PTGES3 PE=1 SV=1	6425.7	5818.4	6455.8	8700.3	8138.9	0.0222483	6233.3	8419.6	0.740332
Q96SB3	Neurabin-2 OS=Homo sapiens (Human) OX=9606 GN=PPP1R9B PE=1 SV=3	778.8	978.7	839.2	1254.3	1083.9	0.101496	865.567	1169.1	0.74037
Q9NZI8	Insulin-like growth factor 2 mRNA-binding protein 1 OS=Homo sapiens (Human) OX=9606 GN=IGF2BP1 PE=1 SV=2	6639.1	8426.7	7835.3	9112.6	11503.3	0.229107	7633.7	10308	0.740564
Q9NXG2	THUMP domain-containing protein 1 OS=Homo sapiens (Human) OX=9606 GN=THUMPD1 PE=1 SV=2	4714.9	4728	5216.2	6884.8	6300.1	0.0532781	4886.37	6592.45	0.741206
Q5JTD0	Tight junction-associated protein 1 OS=Homo sapiens (Human) OX=9606 GN=TJAP1 PE=1 SV=1	385.1	475.2	440.2	644.6	524.5	0.200247	433.5	584.55	0.741596
Q9UHR4	Brain-specific angiogenesis inhibitor 1-associated protein 2-like protein 1 OS=Homo sapiens (Human) OX=9606 GN=BAIAP2L1 PE=1 SV=2	8152.4	7911.4	9564.7	12195.6	10840.4	0.0664335	8542.83	11518	0.741694
Q9Y6A5	Transforming acidic coiled-coil-containing protein 3 OS=Homo sapiens (Human) OX=9606 GN=TACC3 PE=1 SV=1	6201.1	7761.9	6776.8	9981.4	8657.4	0.0985746	6913.27	9319.4	0.741815
Q9Y3A3	MOB-like protein phocein OS=Homo sapiens (Human) OX=9606 GN=MOB4 PE=1 SV=1	510.5	443.4	853	885.3	738.5	0.250633	602.3	811.9	0.74184
Q6I9Y2	THO complex subunit 7 homolog OS=Homo sapiens (Human) OX=9606 GN=THOC7 PE=1 SV=3	2623.1	3145.7	3603.4	4445.2	3976.5	0.0615009	3124.07	4210.85	0.741909
Q96PU8	Protein quaking OS=Homo sapiens (Human) OX=9606 GN=QKI PE=1 SV=1	1667.8	1897.3	2380.4	2855.8	2481.7	0.0968618	1981.83	2668.75	0.742607
O60493	Sorting nexin-3 OS=Homo sapiens (Human) OX=9606 GN=SNX3 PE=1 SV=3	2363.5	2398	2448.3	3496.9	2975.5	0.19039	2403.27	3236.2	0.74262
Q15003	Condensin complex subunit 2 OS=Homo sapiens (Human) OX=9606 GN=NCAPH PE=1 SV=3	4213.2	4310.3	4203.4	5904.1	5514.1	0.076419	4242.3	5709.1	0.743077
Q6UX04	Spliceosome-associated protein CWC27 homolog OS=Homo sapiens (Human) OX=9606 GN=CWC27 PE=1 SV=1	3646	3731.8	4834.3	6033.2	4922.8	0.175075	4070.7	5478	0.7431
O00559	Receptor-binding cancer antigen expressed on SiSo cells OS=Homo sapiens (Human) OX=9606 GN=EBAG9 PE=1 SV=1	125.4	121.8	125	165	168.8	0.00496368	124.067	166.9	0.743359
P16455	Methylated-DNA--protein-cysteine methyltransferase OS=Homo sapiens (Human) OX=9606 GN=MGMT PE=1 SV=1	156.1	172.1	237.9	287.5	219.9	0.25737	188.7	253.7	0.743792
Q6PI98	INO80 complex subunit C OS=Homo sapiens (Human) OX=9606 GN=INO80C PE=1 SV=1	459.8	401.4	565.2	694.5	583.9	0.133619	475.467	639.2	0.743846
Q15819	Ubiquitin-conjugating enzyme E2 variant 2 OS=Homo sapiens (Human) OX=9606 GN=UBE2V2 PE=1 SV=4	749.1	856	879.6	1188.1	1038.4	0.106296	828.233	1113.25	0.743978
O00479	High mobility group nucleosome-binding domain-containing protein 4 OS=Homo sapiens (Human) OX=9606 GN=HMGN4 PE=1 SV=3	5979.4	5354	3252.2	6801.1	6265.6	0.172525	4861.87	6533.35	0.744161
O14893	Gem-associated protein 2 OS=Homo sapiens (Human) OX=9606 GN=GEMIN2 PE=1 SV=1	46.2	48.2	40.5	61.8	59	0.0111478	44.9667	60.4	0.744481
O43432	Eukaryotic translation initiation factor 4 gamma 3 OS=Homo sapiens (Human) OX=9606 GN=EIF4G3 PE=1 SV=2	3048.6	3905.4	3450	4973.9	4336.7	0.08932	3468	4655.3	0.744957
P61024	Cyclin-dependent kinases regulatory subunit 1 OS=Homo sapiens (Human) OX=9606 GN=CKS1B PE=1 SV=1	501.2	533.6	702.4	905.4	648.7	0.337073	579.067	777.05	0.745212
Q13123	Protein Red OS=Homo sapiens (Human) OX=9606 GN=IK PE=1 SV=3	8183.7	8878.8	10077.7	13231.2	11046.4	0.164728	9046.73	12138.8	0.745274
Q9H5X1	Cytosolic iron-sulfur assembly component 2A OS=Homo sapiens (Human) OX=9606 GN=CIAO2A PE=1 SV=1	638.3	1172.5	858.5	1325	1062.6	0.234056	889.767	1193.8	0.745323
Q9BQQ3	Golgi reassembly-stacking protein 1 OS=Homo sapiens (Human) OX=9606 GN=GORASP1 PE=1 SV=3	180.6	226.7	279.2	334.9	278.9	0.155871	228.833	306.9	0.745628
Q6FI81	Anamorsin OS=Homo sapiens (Human) OX=9606 GN=CIAPIN1 PE=1 SV=2	6077.7	5785.7	6072.9	8571.3	7465.2	0.159544	5978.77	8018.25	0.745645
Q96RK0	Protein capicua homolog OS=Homo sapiens (Human) OX=9606 GN=CIC PE=1 SV=2	27.1	32.9	22.9	40.9	33.2	0.182929	27.6333	37.05	0.745839
Q9UL40	Zinc finger protein 346 OS=Homo sapiens (Human) OX=9606 GN=ZNF346 PE=1 SV=1	994.4	728.4	1238.8	1357.2	1289.1	0.144505	987.2	1323.15	0.746098
Q5UCC4	ER membrane protein complex subunit 10 OS=Homo sapiens (Human) OX=9606 GN=EMC10 PE=1 SV=1	1748.1	2237.1	3077.3	3418.4	2891.6	0.186449	2354.17	3155	0.74617
Q9NQC1	E3 ubiquitin-protein ligase Jade-2 OS=Homo sapiens (Human) OX=9606 GN=JADE2 PE=1 SV=2	67.8	72.8	79.8	110.9	86	0.276625	73.4667	98.45	0.746233
P62834	Ras-related protein Rap-1A OS=Homo sapiens (Human) OX=9606 GN=RAP1A PE=1 SV=1	764.8	511.5	878.5	952.2	971.9	0.152555	718.267	962.05	0.7466
O75179	Ankyrin repeat domain-containing protein 17 OS=Homo sapiens (Human) OX=9606 GN=ANKRD17 PE=1 SV=3	2965.4	3102.6	3249.2	4230.3	4084.2	0.00298996	3105.73	4157.25	0.747064
Q9Y217	Myotubularin-related protein 6 OS=Homo sapiens (Human) OX=9606 GN=MTMR6 PE=1 SV=3	220.4	211.8	243.7	275	328.1	0.181553	225.3	301.55	0.74714
P55327	Tumor protein D52 OS=Homo sapiens (Human) OX=9606 GN=TPD52 PE=1 SV=2	3310	3008	4005.7	5116	4089.9	0.212335	3441.23	4602.95	0.747615
Q9Y2V2	Calcium-regulated heat-stable protein 1 OS=Homo sapiens (Human) OX=9606 GN=CARHSP1 PE=1 SV=2	2665.4	3012.4	2754	4171.4	3347.1	0.244814	2810.6	3759.25	0.747649
P49356	Protein farnesyltransferase subunit beta OS=Homo sapiens (Human) OX=9606 GN=FNTB PE=1 SV=1	66.8	78.7	75	98.1	98.5	0.0192434	73.5	98.3	0.747711
O75030	Microphthalmia-associated transcription factor OS=Homo sapiens (Human) OX=9606 GN=MITF PE=1 SV=2	221.9	216.5	232.4	323.5	274.1	0.191689	223.6	298.8	0.748327
Q641Q2	WASH complex subunit 2A OS=Homo sapiens (Human) OX=9606 GN=WASHC2A PE=1 SV=3	400.1	548	511.5	682	618.3	0.0581109	486.533	650.15	0.74834
Q9UKX7	Nuclear pore complex protein Nup50 OS=Homo sapiens (Human) OX=9606 GN=NUP50 PE=1 SV=2	5980.6	6236.5	7171.9	9200.7	8072	0.0932373	6463	8636.35	0.748349
Q9BV86	N-terminal Xaa-Pro-Lys N-methyltransferase 1 OS=Homo sapiens (Human) OX=9606 GN=NTMT1 PE=1 SV=3	3373.6	3861.6	3552.1	4982.6	4627	0.0263933	3595.77	4804.8	0.74837
P17480	Nucleolar transcription factor 1 OS=Homo sapiens (Human) OX=9606 GN=UBTF PE=1 SV=1	10307.2	9814.2	12683.1	15401.8	13812	0.0580102	10934.8	14606.9	0.748607
P61088	Ubiquitin-conjugating enzyme E2 N OS=Homo sapiens (Human) OX=9606 GN=UBE2N PE=1 SV=1	3819.1	4568.9	4511.2	6103	5383.6	0.0846966	4299.73	5743.3	0.748652
Q01469	Fatty acid-binding protein 5 OS=Homo sapiens (Human) OX=9606 GN=FABP5 PE=1 SV=3	3287.9	4462.9	3521.7	5038.3	4997.4	0.0720033	3757.5	5017.85	0.748827
P31946	14-3-3 protein beta/alpha OS=Homo sapiens (Human) OX=9606 GN=YWHAB PE=1 SV=3	3632.7	4606.4	4808.1	6254.4	5356.1	0.11388	4349.07	5805.25	0.749161
Q5T3I0	G patch domain-containing protein 4 OS=Homo sapiens (Human) OX=9606 GN=GPATCH4 PE=1 SV=2	4131.8	6037.6	6112.6	7874.4	6613.2	0.147719	5427.33	7243.8	0.749238
P22307	Non-specific lipid-transfer protein OS=Homo sapiens (Human) OX=9606 GN=SCP2 PE=1 SV=2	6105.6	6210.8	7470.2	9752.6	7847.6	0.21792	6595.53	8800.1	0.749484
O60869	Endothelial differentiation-related factor 1 OS=Homo sapiens (Human) OX=9606 GN=EDF1 PE=1 SV=1	8693.9	7618.9	8988.2	12235.5	10260.7	0.174366	8433.67	11248.1	0.749786
Q8WWH5	Probable tRNA pseudouridine synthase 1 OS=Homo sapiens (Human) OX=9606 GN=TRUB1 PE=1 SV=1	3532.7	3784.6	3805.6	5170.3	4718.6	0.0805155	3707.63	4944.45	0.749858
O00488	Zinc finger protein 593 OS=Homo sapiens (Human) OX=9606 GN=ZNF593 PE=1 SV=2	637.2	584.7	662.2	870.8	803.4	0.0387837	628.033	837.1	0.750249
O95777	U6 snRNA-associated Sm-like protein LSm8 OS=Homo sapiens (Human) OX=9606 GN=LSM8 PE=1 SV=3	1752	2479.3	2297.4	3118.2	2683.1	0.110944	2176.23	2900.65	0.750257
Q9NX58	Cell growth-regulating nucleolar protein OS=Homo sapiens (Human) OX=9606 GN=LYAR PE=1 SV=2	7662.4	8372.4	9094	10985	11334.5	0.0125225	8376.27	11159.8	0.750578
Q92608	Dedicator of cytokinesis protein 2 OS=Homo sapiens (Human) OX=9606 GN=DOCK2 PE=1 SV=2	48.8	73.7	61.5	79.3	84.1	0.0943525	61.3333	81.7	0.750714
O14908	PDZ domain-containing protein GIPC1 OS=Homo sapiens (Human) OX=9606 GN=GIPC1 PE=1 SV=2	4071	4645.7	4456.9	6401.9	5290.7	0.208641	4391.2	5846.3	0.751108
Q7Z7F0	KH homology domain-containing protein 4 OS=Homo sapiens (Human) OX=9606 GN=KHDC4 PE=1 SV=1	984	914.4	1156.2	1428.9	1281.7	0.0563391	1018.2	1355.3	0.751273
Q9GZU7	Carboxy-terminal domain RNA polymerase II polypeptide A small phosphatase 1 OS=Homo sapiens (Human) OX=9606 GN=CTDSP1 PE=1 SV=1	382.4	328.6	378.5	516.2	450.6	0.113332	363.167	483.4	0.751276
P10599	Thioredoxin OS=Homo sapiens (Human) OX=9606 GN=TXN PE=1 SV=3	9436.6	8788.6	7911.5	11413.5	11775.6	0.0138249	8712.23	11594.5	0.751408
Q9H7N4	Splicing factor, arginine/serine-rich 19 OS=Homo sapiens (Human) OX=9606 GN=SCAF1 PE=1 SV=3	3812.2	3470.9	4355.1	5521.1	4804.5	0.0989986	3879.4	5162.8	0.751414
Q9HAU5	Regulator of nonsense transcripts 2 OS=Homo sapiens (Human) OX=9606 GN=UPF2 PE=1 SV=1	685.2	742.7	1013.7	1043	1122.8	0.105075	813.867	1082.9	0.751562
Q53FA7	Quinone oxidoreductase PIG3 OS=Homo sapiens (Human) OX=9606 GN=TP53I3 PE=1 SV=2	3039.3	2776.4	3405.5	4503.8	3673.4	0.206799	3073.73	4088.6	0.751781
Q15121	Astrocytic phosphoprotein PEA-15 OS=Homo sapiens (Human) OX=9606 GN=PEA15 PE=1 SV=2	1712.5	2217.4	2100.3	2717.7	2628.4	0.0406453	2010.07	2673.05	0.751975
Q5VUM1	Succinate dehydrogenase assembly factor 4, mitochondrial OS=Homo sapiens (Human) OX=9606 GN=SDHAF4 PE=1 SV=1	29.6	19.1	26.2	37.8	28.6	0.281111	24.9667	33.2	0.752008
Q9BPY3	Protein FAM118B OS=Homo sapiens (Human) OX=9606 GN=FAM118B PE=1 SV=1	181.2	217.1	197.6	257.4	270.8	0.0133369	198.633	264.1	0.752114
Q9UKY7	Protein CDV3 homolog OS=Homo sapiens (Human) OX=9606 GN=CDV3 PE=1 SV=1	5312.7	5715	5393.7	7136.9	7416.3	0.00540545	5473.8	7276.6	0.752247
P52333	Tyrosine-protein kinase JAK3 OS=Homo sapiens (Human) OX=9606 GN=JAK3 PE=1 SV=2	989.3	924.6	1103.3	1502.3	1168.4	0.277343	1005.73	1335.35	0.753161
Q9Y3D6	Mitochondrial fission 1 protein OS=Homo sapiens (Human) OX=9606 GN=FIS1 PE=1 SV=2	3319.3	3127.5	3016	4187.9	4188.1	0.00726144	3154.27	4188	0.753168
Q9UQR0	Sex comb on midleg-like protein 2 OS=Homo sapiens (Human) OX=9606 GN=SCML2 PE=1 SV=1	2910.1	2510.5	3248	3990.5	3679.5	0.0372478	2889.53	3835	0.753464
P09429	High mobility group protein B1 OS=Homo sapiens (Human) OX=9606 GN=HMGB1 PE=1 SV=3	6488.9	5291.8	7780.8	8686	8620.2	0.0969719	6520.5	8653.1	0.753545
Q02487	Desmocollin-2 OS=Homo sapiens (Human) OX=9606 GN=DSC2 PE=1 SV=1	887.8	937.3	833.1	1314.9	1036.2	0.274172	886.067	1175.55	0.753746
Q9BUK6	Protein misato homolog 1 OS=Homo sapiens (Human) OX=9606 GN=MSTO1 PE=1 SV=1	964.4	1077.6	1138.1	1230.1	1582.2	0.281094	1060.03	1406.15	0.753855
Q8N567	Zinc finger CCHC domain-containing protein 9 OS=Homo sapiens (Human) OX=9606 GN=ZCCHC9 PE=1 SV=2	157.8	181	198.1	257.1	217.7	0.145174	178.967	237.4	0.753861
Q15637	Splicing factor 1 OS=Homo sapiens (Human) OX=9606 GN=SF1 PE=1 SV=4	4863.9	4238.6	4827.3	6589.3	5728.5	0.127497	4643.27	6158.9	0.753912
Q8WXA9	Splicing regulatory glutamine/lysine-rich protein 1 OS=Homo sapiens (Human) OX=9606 GN=SREK1 PE=1 SV=1	1641.5	1921.7	2481.7	2837.2	2506.7	0.11425	2014.97	2671.95	0.754118
Q5VTL8	Pre-mRNA-splicing factor 38B OS=Homo sapiens (Human) OX=9606 GN=PRPF38B PE=1 SV=1	2222.2	2292.5	2757.4	3342.2	3086.4	0.0335478	2424.03	3214.3	0.75414
Q71U36	Tubulin alpha-1A chain OS=Homo sapiens (Human) OX=9606 GN=TUBA1A PE=1 SV=1	338.8	460.8	533.9	660.1	518.7	0.237932	444.5	589.4	0.754157
O43504	Ragulator complex protein LAMTOR5 OS=Homo sapiens (Human) OX=9606 GN=LAMTOR5 PE=1 SV=1	192.6	247.5	207.8	316.6	256.1	0.207996	215.967	286.35	0.754205
P31431	Syndecan-4 OS=Homo sapiens (Human) OX=9606 GN=SDC4 PE=1 SV=2	445.2	452.1	448.1	598	591.1	0.00188861	448.467	594.55	0.754296
Q9P0R6	GSK3B-interacting protein OS=Homo sapiens (Human) OX=9606 GN=GSKIP PE=1 SV=2	57.3	60.9	61.9	87.6	71.5	0.240807	60.0333	79.55	0.754662
Q9Y3B7	39S ribosomal protein L11, mitochondrial OS=Homo sapiens (Human) OX=9606 GN=MRPL11 PE=1 SV=1	3781.8	3861.4	3758.5	5437.5	4634.7	0.198143	3800.57	5036.1	0.754665
P55769	NHP2-like protein 1 OS=Homo sapiens (Human) OX=9606 GN=SNU13 PE=1 SV=3	2213.7	2608.7	2908.9	3545.3	3281.7	0.0404817	2577.1	3413.5	0.754973
Q96F86	Enhancer of mRNA-decapping protein 3 OS=Homo sapiens (Human) OX=9606 GN=EDC3 PE=1 SV=1	3473.7	3515	3496.2	4648	4609.9	0.000758179	3494.97	4628.95	0.755024
P51151	Ras-related protein Rab-9A OS=Homo sapiens (Human) OX=9606 GN=RAB9A PE=1 SV=1	2283.5	2221.2	2220.3	2984	2949.4	0.000136079	2241.67	2966.7	0.755609
Q8WXX5	DnaJ homolog subfamily C member 9 OS=Homo sapiens (Human) OX=9606 GN=DNAJC9 PE=1 SV=1	3787.3	4011.9	4670.7	5885	5116.3	0.105087	4156.63	5500.65	0.755662
O95391	Pre-mRNA-splicing factor SLU7 OS=Homo sapiens (Human) OX=9606 GN=SLU7 PE=1 SV=2	1389.2	1334	1398.2	1925.3	1710.5	0.140838	1373.8	1817.9	0.755707
Q06323	Proteasome activator complex subunit 1 OS=Homo sapiens (Human) OX=9606 GN=PSME1 PE=1 SV=1	9580.5	10488.3	11740.5	15457.6	12594.5	0.212445	10603.1	14026	0.755958
P35244	Replication protein A 14 kDa subunit OS=Homo sapiens (Human) OX=9606 GN=RPA3 PE=1 SV=1	715.9	908.2	1078.2	1311.3	1070.4	0.189316	900.767	1190.85	0.756406
Q9UBK9	Protein UXT OS=Homo sapiens (Human) OX=9606 GN=UXT PE=1 SV=1	920.4	866.6	1156.9	1334.7	1259.6	0.0572783	981.3	1297.15	0.756505
Q9Y287	Integral membrane protein 2B OS=Homo sapiens (Human) OX=9606 GN=ITM2B PE=1 SV=1	514.2	535.1	593.1	789.1	658.2	0.195033	547.467	723.65	0.756535
Q969G6	Riboflavin kinase OS=Homo sapiens (Human) OX=9606 GN=RFK PE=1 SV=2	1113.1	797.8	1272.9	1429.4	1376.1	0.12978	1061.27	1402.75	0.756562
Q9NX24	H/ACA ribonucleoprotein complex subunit 2 OS=Homo sapiens (Human) OX=9606 GN=NHP2 PE=1 SV=1	1755.2	1706.9	1890.4	2450.2	2262.6	0.0476032	1784.17	2356.4	0.757158
Q86TS9	39S ribosomal protein L52, mitochondrial OS=Homo sapiens (Human) OX=9606 GN=MRPL52 PE=1 SV=2	482.8	279.7	725.5	685.9	624.1	0.342449	496	655	0.757252
P26583	High mobility group protein B2 OS=Homo sapiens (Human) OX=9606 GN=HMGB2 PE=1 SV=2	11459.9	11389.7	12244.7	14649.5	16246	0.103959	11698.1	15447.8	0.757269
O75391	Sperm-associated antigen 7 OS=Homo sapiens (Human) OX=9606 GN=SPAG7 PE=1 SV=2	2552.4	2919.3	2946.7	3861.2	3549.2	0.0367651	2806.13	3705.2	0.75735
Q92688	Acidic leucine-rich nuclear phosphoprotein 32 family member B OS=Homo sapiens (Human) OX=9606 GN=ANP32B PE=1 SV=1	6345.4	4892.1	6180.2	8252.7	7075.9	0.119959	5805.9	7664.3	0.757525
Q8WVJ2	NudC domain-containing protein 2 OS=Homo sapiens (Human) OX=9606 GN=NUDCD2 PE=1 SV=1	2064.1	2437.7	2149.2	3053.2	2798.8	0.0371858	2217	2926	0.75769
Q7Z4H7	HAUS augmin-like complex subunit 6 OS=Homo sapiens (Human) OX=9606 GN=HAUS6 PE=1 SV=2	216	280.6	213.5	321.3	303.4	0.0612525	236.7	312.35	0.757804
P43251	Biotinidase OS=Homo sapiens (Human) OX=9606 GN=BTD PE=1 SV=2	224.8	298.4	232	343.9	320.4	0.0603266	251.733	332.15	0.757891
P62256	Ubiquitin-conjugating enzyme E2 H OS=Homo sapiens (Human) OX=9606 GN=UBE2H PE=1 SV=1	2157.3	2360.6	3170.4	3787.2	2974.5	0.242488	2562.77	3380.85	0.758024
Q5BKZ1	DBIRD complex subunit ZNF326 OS=Homo sapiens (Human) OX=9606 GN=ZNF326 PE=1 SV=2	3436.6	4099.6	3877.4	5355.3	4681.1	0.110374	3804.53	5018.2	0.758147
P51397	Death-associated protein 1 OS=Homo sapiens (Human) OX=9606 GN=DAP PE=1 SV=3	901.3	1000.5	1170.8	1534.8	1166.7	0.296354	1024.2	1350.75	0.758245
Q5JTJ3	Cytochrome c oxidase assembly factor 6 homolog OS=Homo sapiens (Human) OX=9606 GN=COA6 PE=1 SV=1	231.3	284.6	270.8	402.8	288.7	0.36865	262.233	345.75	0.758448
Q13523	Serine/threonine-protein kinase PRP4 homolog OS=Homo sapiens (Human) OX=9606 GN=PRPF4B PE=1 SV=3	6442.3	7204.4	8573.1	9783.3	9733.3	0.0634041	7406.6	9758.3	0.759005
Q15287	RNA-binding protein with serine-rich domain 1 OS=Homo sapiens (Human) OX=9606 GN=RNPS1 PE=1 SV=1	2042.6	3144.7	2977.5	3897.8	3273.4	0.165261	2721.6	3585.6	0.759036
Q9Y3S2	Zinc finger protein 330 OS=Homo sapiens (Human) OX=9606 GN=ZNF330 PE=1 SV=1	1286.9	1104.1	1532	1735.6	1709.3	0.0773065	1307.67	1722.45	0.75919
Q8TF74	WAS/WASL-interacting protein family member 2 OS=Homo sapiens (Human) OX=9606 GN=WIPF2 PE=1 SV=1	212.7	229.4	224.5	326	259.2	0.276321	222.2	292.6	0.759398
P13693	Translationally-controlled tumor protein OS=Homo sapiens (Human) OX=9606 GN=TPT1 PE=1 SV=1	11849.5	10687.8	12525.6	16839	13940.6	0.205407	11687.6	15389.8	0.75944
P07199	Major centromere autoantigen B OS=Homo sapiens (Human) OX=9606 GN=CENPB PE=1 SV=2	2394.1	2787.5	2593.8	3498.3	3323.7	0.010799	2591.8	3411	0.759836
Q9UBN7	Histone deacetylase 6 OS=Homo sapiens (Human) OX=9606 GN=HDAC6 PE=1 SV=2	213.9	299.5	365.1	397.1	373.4	0.162596	292.833	385.25	0.760112
P62937	Peptidyl-prolyl cis-trans isomerase A OS=Homo sapiens (Human) OX=9606 GN=PPIA PE=1 SV=2	25928.4	29922.6	29662.4	38714.4	36281.1	0.0179839	28504.5	37497.8	0.760165
P42224	Signal transducer and activator of transcription 1-alpha/beta OS=Homo sapiens (Human) OX=9606 GN=STAT1 PE=1 SV=2	6107.3	5825.4	5783.4	7291	8238.7	0.145559	5905.37	7764.85	0.760526
P43487	Ran-specific GTPase-activating protein OS=Homo sapiens (Human) OX=9606 GN=RANBP1 PE=1 SV=1	3264.5	2548	3363.2	4274	3768	0.0849596	3058.57	4021	0.760648
Q02952	A-kinase anchor protein 12 OS=Homo sapiens (Human) OX=9606 GN=AKAP12 PE=1 SV=4	41779.2	40271	49529.3	74544.2	40762.2	0.562407	43859.8	57653.2	0.760753
O60216	Double-strand-break repair protein rad21 homolog OS=Homo sapiens (Human) OX=9606 GN=RAD21 PE=1 SV=2	5535	5452.7	6547.9	7986.4	7378.7	0.0310462	5845.2	7682.55	0.760841
P12268	Inosine-5'-monophosphate dehydrogenase 2 OS=Homo sapiens (Human) OX=9606 GN=IMPDH2 PE=1 SV=2	18162	18350.8	21500	24397.3	26434.7	0.030768	19337.6	25416	0.760844
Q70E73	Ras-associated and pleckstrin homology domains-containing protein 1 OS=Homo sapiens (Human) OX=9606 GN=RAPH1 PE=1 SV=3	920.3	883.8	1170.8	1393.7	1210.9	0.105819	991.633	1302.3	0.761448
Q8NC51	Plasminogen activator inhibitor 1 RNA-binding protein OS=Homo sapiens (Human) OX=9606 GN=SERBP1 PE=1 SV=2	20940.4	21425	23386.6	30020.2	27506.2	0.0562853	21917.3	28763.2	0.761992
P83916	Chromobox protein homolog 1 OS=Homo sapiens (Human) OX=9606 GN=CBX1 PE=1 SV=1	3426.5	3182	6419.6	6320.4	5077.1	0.34647	4342.7	5698.75	0.762044
Q9UBE0	SUMO-activating enzyme subunit 1 OS=Homo sapiens (Human) OX=9606 GN=SAE1 PE=1 SV=1	9551.9	10073.5	11191.6	14347.4	12606.9	0.109219	10272.3	13477.1	0.762204
O75528	Transcriptional adapter 3 OS=Homo sapiens (Human) OX=9606 GN=TADA3 PE=1 SV=1	218.9	296.9	275.1	370.8	320.7	0.111709	263.633	345.75	0.762497
Q9H6R7	WD repeat and coiled-coil-containing protein OS=Homo sapiens (Human) OX=9606 GN=WDCP PE=1 SV=1	508.3	402.2	509.8	627.2	614	0.0497662	473.433	620.6	0.762864
P50542	Peroxisomal targeting signal 1 receptor OS=Homo sapiens (Human) OX=9606 GN=PEX5 PE=1 SV=3	658.5	795.7	646.9	937.5	898.5	0.0326834	700.367	918	0.762927
Q96ER3	Protein SAAL1 OS=Homo sapiens (Human) OX=9606 GN=SAAL1 PE=1 SV=2	2627.7	2760.3	3194.1	3873	3620.7	0.0251901	2860.7	3746.85	0.763495
Q13111	Chromatin assembly factor 1 subunit A OS=Homo sapiens (Human) OX=9606 GN=CHAF1A PE=1 SV=3	4463.1	4739.7	4776.8	6673.6	5523.5	0.233858	4659.87	6098.55	0.764094
P30414	NK-tumor recognition protein OS=Homo sapiens (Human) OX=9606 GN=NKTR PE=1 SV=2	458.2	336.8	537.5	629.7	532.8	0.170751	444.167	581.25	0.764158
Q8TB03	Uncharacterized protein CXorf38 OS=Homo sapiens (Human) OX=9606 GN=CXorf38 PE=1 SV=1	1129.2	1060.4	1118.4	1556.9	1329	0.195556	1102.67	1442.95	0.764175
O75394	39S ribosomal protein L33, mitochondrial OS=Homo sapiens (Human) OX=9606 GN=MRPL33 PE=1 SV=1	163.1	181.3	165	218.5	225.9	0.00479087	169.8	222.2	0.764176
Q8N4X5	Actin filament-associated protein 1-like 2 OS=Homo sapiens (Human) OX=9606 GN=AFAP1L2 PE=1 SV=1	186.2	180.8	192.1	256	231.5	0.114658	186.367	243.75	0.764581
Q96DH6	RNA-binding protein Musashi homolog 2 OS=Homo sapiens (Human) OX=9606 GN=MSI2 PE=1 SV=1	1662.6	1738.3	1874.8	2551.7	2048.3	0.262152	1758.57	2300	0.764594
O75312	Zinc finger protein ZPR1 OS=Homo sapiens (Human) OX=9606 GN=ZPR1 PE=1 SV=1	2102.3	2627.8	2149.5	3158.3	2837.1	0.0630842	2293.2	2997.7	0.764986
Q86V81	THO complex subunit 4 OS=Homo sapiens (Human) OX=9606 GN=ALYREF PE=1 SV=3	5140.8	6489.1	5500.8	7648.4	7278.9	0.0351313	5710.23	7463.65	0.765072
Q14847	LIM and SH3 domain protein 1 OS=Homo sapiens (Human) OX=9606 GN=LASP1 PE=1 SV=2	12314.9	12032.2	11323.9	16234.9	14847.1	0.0797741	11890.3	15541	0.765094
Q0ZGT2	Nexilin OS=Homo sapiens (Human) OX=9606 GN=NEXN PE=1 SV=1	1485.6	1729.2	1832.5	2359.8	2036.8	0.126069	1682.43	2198.3	0.765334
Q9Y3C6	Peptidyl-prolyl cis-trans isomerase-like 1 OS=Homo sapiens (Human) OX=9606 GN=PPIL1 PE=1 SV=1	1584.2	1463.5	1895.2	2216.8	2087.5	0.0442327	1647.63	2152.15	0.765576
O75781	Paralemmin-1 OS=Homo sapiens (Human) OX=9606 GN=PALM PE=1 SV=2	1052.3	1168.9	1313.5	1820.9	1256.2	0.413413	1178.23	1538.55	0.765808
O95716	Ras-related protein Rab-3D OS=Homo sapiens (Human) OX=9606 GN=RAB3D PE=1 SV=1	597.7	589.6	766.3	906.4	794.1	0.0987457	651.2	850.25	0.765892
P54252	Ataxin-3 OS=Homo sapiens (Human) OX=9606 GN=ATXN3 PE=1 SV=5	467.4	472.7	516.2	663.1	604.2	0.0717127	485.433	633.65	0.766091
Q9Y6X1	Stress-associated endoplasmic reticulum protein 1 OS=Homo sapiens (Human) OX=9606 GN=SERP1 PE=1 SV=1	924.5	873	1192.3	1336.8	1264.9	0.0792978	996.6	1300.85	0.766114
O43657	Tetraspanin-6 OS=Homo sapiens (Human) OX=9606 GN=TSPAN6 PE=1 SV=1	351	419.8	338.9	506.6	459	0.0530882	369.9	482.8	0.766156
Q96EX3	WD repeat-containing protein 34 OS=Homo sapiens (Human) OX=9606 GN=WDR34 PE=1 SV=2	202.2	192.7	210.3	270	256.6	0.0152269	201.733	263.3	0.766173
Q13137	Calcium-binding and coiled-coil domain-containing protein 2 OS=Homo sapiens (Human) OX=9606 GN=CALCOCO2 PE=1 SV=1	834.7	701.1	860.2	1084	1000.5	0.0344986	798.667	1042.25	0.766291
Q9Y6M9	NADH dehydrogenase [ubiquinone] 1 beta subcomplex subunit 9 OS=Homo sapiens (Human) OX=9606 GN=NDUFB9 PE=1 SV=3	356.8	440	511.3	623.2	514.5	0.183508	436.033	568.85	0.766517
Q5M775	Cytospin-B OS=Homo sapiens (Human) OX=9606 GN=SPECC1 PE=1 SV=1	5294.4	5588.7	6648.2	8418.4	6828.6	0.22057	5843.77	7623.5	0.766546
Q9UJU6	Drebrin-like protein OS=Homo sapiens (Human) OX=9606 GN=DBNL PE=1 SV=1	2671.9	2537.4	2945.6	3842.6	3249.3	0.181189	2718.3	3545.95	0.766593
O75044	SLIT-ROBO Rho GTPase-activating protein 2 OS=Homo sapiens (Human) OX=9606 GN=SRGAP2 PE=1 SV=3	344.7	439.1	384.9	529.1	487.2	0.041556	389.567	508.15	0.766637
P26374	Rab proteins geranylgeranyltransferase component A 2 OS=Homo sapiens (Human) OX=9606 GN=CHML PE=1 SV=2	244.1	372.9	253.5	376.2	380.3	0.167228	290.167	378.25	0.767129
Q9BY42	Replication termination factor 2 OS=Homo sapiens (Human) OX=9606 GN=RTF2 PE=1 SV=3	2329.5	2212.1	2744.9	3483	2848.9	0.211293	2428.83	3165.95	0.767174
Q5EBL4	RILP-like protein 1 OS=Homo sapiens (Human) OX=9606 GN=RILPL1 PE=1 SV=1	596.8	792.3	704.7	966	852.7	0.0878816	697.933	909.35	0.767508
P05114	Non-histone chromosomal protein HMG-14 OS=Homo sapiens (Human) OX=9606 GN=HMGN1 PE=1 SV=3	9772.7	6923.8	6257.6	10583.7	9354.3	0.16181	7651.37	9969	0.767516
A6NFI3	Zinc finger protein 316 OS=Homo sapiens (Human) OX=9606 GN=ZNF316 PE=1 SV=1	289.5	257.7	328.3	414.9	345.5	0.180559	291.833	380.2	0.767578
Q9H446	RWD domain-containing protein 1 OS=Homo sapiens (Human) OX=9606 GN=RWDD1 PE=1 SV=1	890.2	752.6	1088.9	1286.2	1085.9	0.156636	910.567	1186.05	0.76773
Q32MZ4	Leucine-rich repeat flightless-interacting protein 1 OS=Homo sapiens (Human) OX=9606 GN=LRRFIP1 PE=1 SV=2	4737	4822.1	5749.3	7122.3	6170.1	0.119718	5102.8	6646.2	0.767777
Q92692	Nectin-2 OS=Homo sapiens (Human) OX=9606 GN=NECTIN2 PE=1 SV=1	2226.8	2691.5	2755.2	3611.8	3050.2	0.161506	2557.83	3331	0.767888
P56381	ATP synthase subunit epsilon, mitochondrial OS=Homo sapiens (Human) OX=9606 GN=ATP5F1E PE=1 SV=2	2421.7	2308	2402.4	3259.7	2932.1	0.129558	2377.37	3095.9	0.767908
Q05519	Serine/arginine-rich splicing factor 11 OS=Homo sapiens (Human) OX=9606 GN=SRSF11 PE=1 SV=1	4433.6	4679.4	5505.5	6777.4	5906.9	0.108169	4872.83	6342.15	0.768325
P23588	Eukaryotic translation initiation factor 4B OS=Homo sapiens (Human) OX=9606 GN=EIF4B PE=1 SV=2	26921.1	27608.4	28980.4	36498.4	35948.9	0.0018311	27836.6	36223.7	0.768466
P54709	Sodium/potassium-transporting ATPase subunit beta-3 OS=Homo sapiens (Human) OX=9606 GN=ATP1B3 PE=1 SV=1	4827.7	4728.7	5626.4	6890.4	6275.6	0.0475899	5060.93	6583	0.768788
Q96L91	E1A-binding protein p400 OS=Homo sapiens (Human) OX=9606 GN=EP400 PE=1 SV=4	158.2	222.9	229.3	251.9	277.4	0.103806	203.467	264.65	0.768814
Q9Y333	U6 snRNA-associated Sm-like protein LSm2 OS=Homo sapiens (Human) OX=9606 GN=LSM2 PE=1 SV=1	3140.8	2541	2498.3	3181.1	3911.9	0.215517	2726.7	3546.5	0.768843
Q9H1K1	Iron-sulfur cluster assembly enzyme ISCU, mitochondrial OS=Homo sapiens (Human) OX=9606 GN=ISCU PE=1 SV=2	2585.9	2098.1	2521.6	3316.6	2928.6	0.0893485	2401.87	3122.6	0.769188
Q6P1K2	Polyamine-modulated factor 1 OS=Homo sapiens (Human) OX=9606 GN=PMF1 PE=1 SV=2	353.2	464	499.5	626.3	514.9	0.19264	438.9	570.6	0.76919
Q13596	Sorting nexin-1 OS=Homo sapiens (Human) OX=9606 GN=SNX1 PE=1 SV=3	3282.9	3892.9	4165.2	5465.7	4362.2	0.248775	3780.33	4913.95	0.769306
Q9H3Z4	DnaJ homolog subfamily C member 5 OS=Homo sapiens (Human) OX=9606 GN=DNAJC5 PE=1 SV=1	624.9	654.1	615.1	904.8	736.4	0.261311	631.367	820.6	0.769396
P67809	Y-box-binding protein 1 OS=Homo sapiens (Human) OX=9606 GN=YBX1 PE=1 SV=3	8374	6591	10628	11776.8	10389.6	0.159065	8531	11083.2	0.769724
Q15075	Early endosome antigen 1 OS=Homo sapiens (Human) OX=9606 GN=EEA1 PE=1 SV=2	23532.8	22967.6	24332.8	31855.7	29491	0.0789939	23611.1	30673.3	0.769758
P58546	Myotrophin OS=Homo sapiens (Human) OX=9606 GN=MTPN PE=1 SV=2	2526.5	3082.5	3134	3964.7	3604.4	0.0513558	2914.33	3784.55	0.770061
Q9H4Z3	mRNA (2'-O-methyladenosine-N(6)-)-methyltransferase OS=Homo sapiens (Human) OX=9606 GN=PCIF1 PE=1 SV=1	21.6	18.3	20.4	28	24.2	0.142253	20.1	26.1	0.770115
Q8N4S0	Coiled-coil domain-containing protein 82 OS=Homo sapiens (Human) OX=9606 GN=CCDC82 PE=1 SV=2	58.8	76.6	68.4	87.9	88.5	0.0583286	67.9333	88.2	0.770219
Q9H0E9	Bromodomain-containing protein 8 OS=Homo sapiens (Human) OX=9606 GN=BRD8 PE=1 SV=2	3084	2758	3208.4	4101.1	3732.4	0.0561444	3016.8	3916.75	0.77023
O15446	DNA-directed RNA polymerase I subunit RPA34 OS=Homo sapiens (Human) OX=9606 GN=POLR1G PE=1 SV=1	1934.3	2065.8	1887.2	2611	2482.6	0.0133157	1962.43	2546.8	0.770549
Q86UV5	Ubiquitin carboxyl-terminal hydrolase 48 OS=Homo sapiens (Human) OX=9606 GN=USP48 PE=1 SV=1	2102.6	2298	2107.9	2881.3	2747.7	0.00958197	2169.5	2814.5	0.77083
Q00688	Peptidyl-prolyl cis-trans isomerase FKBP3 OS=Homo sapiens (Human) OX=9606 GN=FKBP3 PE=1 SV=1	9417	7938.3	7448.3	10607.1	10838.5	0.0489573	8267.87	10722.8	0.771055
P00813	Adenosine deaminase OS=Homo sapiens (Human) OX=9606 GN=ADA PE=1 SV=3	515.5	566.9	771.8	905.9	696.8	0.289862	618.067	801.35	0.771282
Q9Y5X3	Sorting nexin-5 OS=Homo sapiens (Human) OX=9606 GN=SNX5 PE=1 SV=1	6392.7	6391.9	7820.8	9638.2	8167.8	0.155862	6868.47	8903	0.771478
O75208	Ubiquinone biosynthesis protein COQ9, mitochondrial OS=Homo sapiens (Human) OX=9606 GN=COQ9 PE=1 SV=1	989.1	998.8	1154.4	1464.5	1250.8	0.159952	1047.43	1357.65	0.771505
Q8TBM8	DnaJ homolog subfamily B member 14 OS=Homo sapiens (Human) OX=9606 GN=DNAJB14 PE=1 SV=1	1521.5	1637.9	1999.8	2502.5	1953.6	0.27526	1719.73	2228.05	0.771856
P35637	RNA-binding protein FUS OS=Homo sapiens (Human) OX=9606 GN=FUS PE=1 SV=1	13204.4	12579.3	12909	18531.9	14885.7	0.281468	12897.6	16708.8	0.771903
P45954	Short/branched chain specific acyl-CoA dehydrogenase, mitochondrial OS=Homo sapiens (Human) OX=9606 GN=ACADSB PE=1 SV=1	1365.3	1448.6	1632.1	1945.5	1891.4	0.0224414	1482	1918.45	0.772499
P60903	Protein S100-A10 OS=Homo sapiens (Human) OX=9606 GN=S100A10 PE=1 SV=2	5579.7	4744.6	6131.8	7946.1	6255.4	0.269495	5485.37	7100.75	0.772505
Q8IXM3	39S ribosomal protein L41, mitochondrial OS=Homo sapiens (Human) OX=9606 GN=MRPL41 PE=1 SV=1	744.5	852.2	831.4	1168.8	926.4	0.282967	809.367	1047.6	0.772591
O15162	Phospholipid scramblase 1 OS=Homo sapiens (Human) OX=9606 GN=PLSCR1 PE=1 SV=1	778.1	674.1	838.8	1035.3	941.3	0.0515965	763.667	988.3	0.772707
Q04323	UBX domain-containing protein 1 OS=Homo sapiens (Human) OX=9606 GN=UBXN1 PE=1 SV=2	2469.7	2993.1	2928.2	3902.4	3336.8	0.150356	2797	3619.6	0.772737
Q8NBN7	Retinol dehydrogenase 13 OS=Homo sapiens (Human) OX=9606 GN=RDH13 PE=1 SV=2	376.7	393.5	401.9	507.1	504.1	0.00309649	390.7	505.6	0.772745
P51003	Poly(A) polymerase alpha OS=Homo sapiens (Human) OX=9606 GN=PAPOLA PE=1 SV=4	5031.5	5042.8	5430.9	6686.9	6689.1	0.00737884	5168.4	6688	0.772787
P52597	Heterogeneous nuclear ribonucleoprotein F OS=Homo sapiens (Human) OX=9606 GN=HNRNPF PE=1 SV=3	4296.9	5033	5022.4	6759.4	5621.2	0.205606	4784.1	6190.3	0.772838
Q9UK41	Vacuolar protein sorting-associated protein 28 homolog OS=Homo sapiens (Human) OX=9606 GN=VPS28 PE=1 SV=1	874.1	1009.5	869.1	1316	1057.8	0.257488	917.567	1186.9	0.773078
P49750	YLP motif-containing protein 1 OS=Homo sapiens (Human) OX=9606 GN=YLPM1 PE=1 SV=4	6955.8	7352.7	7774	10276.8	8766	0.188812	7360.83	9521.4	0.773083
P85037	Forkhead box protein K1 OS=Homo sapiens (Human) OX=9606 GN=FOXK1 PE=1 SV=1	2334.7	2443.6	2335.3	2925.8	3208.5	0.109802	2371.2	3067.15	0.773096
Q8TF01	Arginine/serine-rich protein PNISR OS=Homo sapiens (Human) OX=9606 GN=PNISR PE=1 SV=2	1568.6	1988.3	1668.9	2352.6	2153.7	0.0509675	1741.93	2253.15	0.77311
Q92615	La-related protein 4B OS=Homo sapiens (Human) OX=9606 GN=LARP4B PE=1 SV=3	3363.6	3307.9	3556.5	4803.4	4011.6	0.230421	3409.33	4407.5	0.77353
Q13492	Phosphatidylinositol-binding clathrin assembly protein OS=Homo sapiens (Human) OX=9606 GN=PICALM PE=1 SV=2	8637.2	8826.4	10321.4	12282.9	11663.2	0.0230993	9261.67	11973	0.773543
Q9Y692	Glucocorticoid modulatory element-binding protein 1 OS=Homo sapiens (Human) OX=9606 GN=GMEB1 PE=1 SV=2	180.2	229.2	205.5	285	244.8	0.135477	204.967	264.9	0.773751
P51452	Dual specificity protein phosphatase 3 OS=Homo sapiens (Human) OX=9606 GN=DUSP3 PE=1 SV=1	1995.3	2119.7	2068	2786.8	2540.2	0.106042	2061	2663.5	0.773794
Q01082	Spectrin beta chain, non-erythrocytic 1 OS=Homo sapiens (Human) OX=9606 GN=SPTBN1 PE=1 SV=2	58336.3	67646.2	61677.5	85141.3	76492.5	0.0811955	62553.3	80816.9	0.774013
Q8IZA0	Dyslexia-associated protein KIAA0319-like protein OS=Homo sapiens (Human) OX=9606 GN=KIAA0319L PE=1 SV=2	172.3	249	247	316.7	258.8	0.211347	222.767	287.75	0.774167
P35250	Replication factor C subunit 2 OS=Homo sapiens (Human) OX=9606 GN=RFC2 PE=1 SV=3	4443.5	5938.3	5811.5	6560.9	7383.7	0.0912837	5397.77	6972.3	0.774173
O60684	Importin subunit alpha-7 OS=Homo sapiens (Human) OX=9606 GN=KPNA6 PE=1 SV=1	2205.2	1983.7	2498.6	2946.2	2809.2	0.0351358	2229.17	2877.7	0.774635
Q96DA6	Mitochondrial import inner membrane translocase subunit TIM14 OS=Homo sapiens (Human) OX=9606 GN=DNAJC19 PE=1 SV=3	3072.9	3812.6	4043.1	5061.8	4343	0.134522	3642.87	4702.4	0.774682
O15126	Secretory carrier-associated membrane protein 1 OS=Homo sapiens (Human) OX=9606 GN=SCAMP1 PE=1 SV=2	886.3	1020.5	1195.1	1442.9	1225.7	0.150004	1033.97	1334.3	0.774913
Q9ULF5	Zinc transporter ZIP10 OS=Homo sapiens (Human) OX=9606 GN=SLC39A10 PE=1 SV=2	952.5	877.2	1206.2	1374.3	1236.8	0.093608	1011.97	1305.55	0.775127
Q9Y3F4	Serine-threonine kinase receptor-associated protein OS=Homo sapiens (Human) OX=9606 GN=STRAP PE=1 SV=1	11154.7	9305.6	12721.7	14412.6	14121.1	0.0801859	11060.7	14266.9	0.77527
Q9NPQ8	Synembryn-A OS=Homo sapiens (Human) OX=9606 GN=RIC8A PE=1 SV=3	1747	2039.5	2167.6	2604.1	2515.4	0.033265	1984.7	2559.75	0.775349
P61289	Proteasome activator complex subunit 3 OS=Homo sapiens (Human) OX=9606 GN=PSME3 PE=1 SV=1	9998.5	11086.2	12147.7	15035.4	13535	0.0670428	11077.5	14285.2	0.775451
Q52LJ0	Protein FAM98B OS=Homo sapiens (Human) OX=9606 GN=FAM98B PE=1 SV=2	3098.6	3661.3	3616.4	4755.1	4165.5	0.116773	3458.77	4460.3	0.775456
Q9HC38	Glyoxalase domain-containing protein 4 OS=Homo sapiens (Human) OX=9606 GN=GLOD4 PE=1 SV=1	4310.4	5529.5	5489.5	6977.9	6198.5	0.0858128	5109.8	6588.2	0.775599
Q9P2B4	CTTNBP2 N-terminal-like protein OS=Homo sapiens (Human) OX=9606 GN=CTTNBP2NL PE=1 SV=2	1547.8	1431.6	1649.3	2173.8	1803.6	0.223221	1542.9	1988.7	0.775833
P60981	Destrin OS=Homo sapiens (Human) OX=9606 GN=DSTN PE=1 SV=3	3909.2	3605	5003.1	5510.5	5244.6	0.0948001	4172.43	5377.55	0.775899
Q15424	Scaffold attachment factor B1 OS=Homo sapiens (Human) OX=9606 GN=SAFB PE=1 SV=4	10271.8	10334.8	10735.8	13595.5	13333.7	0.000807325	10447.5	13464.6	0.775921
Q8IWC1	MAP7 domain-containing protein 3 OS=Homo sapiens (Human) OX=9606 GN=MAP7D3 PE=1 SV=2	4181.8	4554.4	4768	6217.7	5384.9	0.15755	4501.4	5801.3	0.77593
Q8IU81	Interferon regulatory factor 2-binding protein 1 OS=Homo sapiens (Human) OX=9606 GN=IRF2BP1 PE=1 SV=1	2002.7	1944	1882.1	2617.5	2390.1	0.103109	1942.93	2503.8	0.775994
Q86UU1	Pleckstrin homology-like domain family B member 1 OS=Homo sapiens (Human) OX=9606 GN=PHLDB1 PE=1 SV=1	56.1	96.4	83.8	104.4	98.6	0.191468	78.7667	101.5	0.776026
Q03393	6-pyruvoyl tetrahydrobiopterin synthase OS=Homo sapiens (Human) OX=9606 GN=PTS PE=1 SV=1	1214.5	1301.7	1328.9	1687.7	1614.7	0.00868381	1281.7	1651.2	0.776223
P61586	Transforming protein RhoA OS=Homo sapiens (Human) OX=9606 GN=RHOA PE=1 SV=1	4030.3	3596.1	6271.9	6130.8	5804.6	0.24628	4632.77	5967.7	0.776307
P51970	NADH dehydrogenase [ubiquinone] 1 alpha subcomplex subunit 8 OS=Homo sapiens (Human) OX=9606 GN=NDUFA8 PE=1 SV=3	1336.6	957.5	1470.3	1885.6	1346.5	0.384109	1254.8	1616.05	0.776461
P24311	Cytochrome c oxidase subunit 7B, mitochondrial OS=Homo sapiens (Human) OX=9606 GN=COX7B PE=1 SV=2	789.4	987	1228.1	1346	1232.1	0.141638	1001.5	1289.05	0.776929
P51692	Signal transducer and activator of transcription 5B OS=Homo sapiens (Human) OX=9606 GN=STAT5B PE=1 SV=2	2722.7	2437.7	3021.1	3695.7	3324.3	0.0674008	2727.17	3510	0.776971
P54851	Epithelial membrane protein 2 OS=Homo sapiens (Human) OX=9606 GN=EMP2 PE=1 SV=1	699.8	644.2	831.4	1064	802.5	0.33072	725.133	933.25	0.776998
P09488	Glutathione S-transferase Mu 1 OS=Homo sapiens (Human) OX=9606 GN=GSTM1 PE=1 SV=3	2822.3	2858.4	3250.7	4063.4	3596.1	0.107158	2977.13	3829.75	0.77737
P60660	Myosin light polypeptide 6 OS=Homo sapiens (Human) OX=9606 GN=MYL6 PE=1 SV=2	7284.1	11721.6	10962.9	13939.8	11759.2	0.202137	9989.53	12849.5	0.777426
Q8N5P1	Zinc finger CCCH domain-containing protein 8 OS=Homo sapiens (Human) OX=9606 GN=ZC3H8 PE=1 SV=2	1745.2	2049.3	2035.9	2581.2	2418.3	0.0236723	1943.47	2499.75	0.777464
O75128	Protein cordon-bleu OS=Homo sapiens (Human) OX=9606 GN=COBL PE=1 SV=2	2508.5	2632.1	3065.5	4149.5	2886.6	0.422922	2735.37	3518.05	0.777524
P10606	Cytochrome c oxidase subunit 5B, mitochondrial OS=Homo sapiens (Human) OX=9606 GN=COX5B PE=1 SV=2	1908.2	2480.3	2943.9	3352.2	2934.7	0.15133	2444.13	3143.45	0.777532
P20290	Transcription factor BTF3 OS=Homo sapiens (Human) OX=9606 GN=BTF3 PE=1 SV=1	8761.5	8975.1	10623.7	12503.3	11811.9	0.030113	9453.43	12157.6	0.777574
Q01628	Interferon-induced transmembrane protein 3 OS=Homo sapiens (Human) OX=9606 GN=IFITM3 PE=1 SV=2	572.6	660.9	683.1	852.6	790.6	0.0319495	638.867	821.6	0.777588
Q9BYD6	39S ribosomal protein L1, mitochondrial OS=Homo sapiens (Human) OX=9606 GN=MRPL1 PE=1 SV=2	2636.4	2532.3	2890	3580.5	3325.6	0.0329275	2686.23	3453.05	0.777931
Q8N5M4	Tetratricopeptide repeat protein 9C OS=Homo sapiens (Human) OX=9606 GN=TTC9C PE=1 SV=1	2348.4	2162.8	2599.6	3381.4	2710.9	0.264323	2370.27	3046.15	0.778119
Q9BRP1	Programmed cell death protein 2-like OS=Homo sapiens (Human) OX=9606 GN=PDCD2L PE=1 SV=1	615.6	665.8	727.8	863.6	857.7	0.0268712	669.733	860.65	0.778172
Q9NRG1	Phosphoribosyltransferase domain-containing protein 1 OS=Homo sapiens (Human) OX=9606 GN=PRTFDC1 PE=1 SV=1	572.5	525.7	677.7	805.9	715.4	0.0879495	591.967	760.65	0.778238
Q6GMV3	Putative peptidyl-tRNA hydrolase PTRHD1 OS=Homo sapiens (Human) OX=9606 GN=PTRHD1 PE=1 SV=1	714.4	730.6	908.9	1110.3	906.1	0.219389	784.633	1008.2	0.778252
Q14192	Four and a half LIM domains protein 2 OS=Homo sapiens (Human) OX=9606 GN=FHL2 PE=1 SV=3	2235.1	2112.9	2198.4	3050.7	2556.9	0.234616	2182.13	2803.8	0.778277
Q08AD1	Calmodulin-regulated spectrin-associated protein 2 OS=Homo sapiens (Human) OX=9606 GN=CAMSAP2 PE=1 SV=3	1947.7	2245.2	2363.5	2978.6	2637	0.0957624	2185.47	2807.8	0.778356
P25398	40S ribosomal protein S12 OS=Homo sapiens (Human) OX=9606 GN=RPS12 PE=1 SV=3	4290.9	4903.2	5073.8	6520.7	5697.6	0.126352	4755.97	6109.15	0.778499
P53365	Arfaptin-2 OS=Homo sapiens (Human) OX=9606 GN=ARFIP2 PE=1 SV=1	1130.2	1281.3	1132.2	1597.1	1437.5	0.0818296	1181.23	1517.3	0.77851
Q8WZA0	Protein LZIC OS=Homo sapiens (Human) OX=9606 GN=LZIC PE=1 SV=1	3064.9	3509.3	3636.2	4556.5	4184.9	0.042499	3403.47	4370.7	0.778701
Q9NQ50	39S ribosomal protein L40, mitochondrial OS=Homo sapiens (Human) OX=9606 GN=MRPL40 PE=1 SV=1	3209.2	3036.4	3195.2	4393.9	3687.2	0.232808	3146.93	4040.55	0.778838
Q9H6Z4	Ran-binding protein 3 OS=Homo sapiens (Human) OX=9606 GN=RANBP3 PE=1 SV=1	2824	2856	3263.4	4034	3619.9	0.081109	2981.13	3826.95	0.778984
Q9Y2U8	Inner nuclear membrane protein Man1 OS=Homo sapiens (Human) OX=9606 GN=LEMD3 PE=1 SV=2	982.1	933.5	1061.5	1347.4	1200.4	0.109041	992.367	1273.9	0.778999
Q6ZWJ1	Syntaxin-binding protein 4 OS=Homo sapiens (Human) OX=9606 GN=STXBP4 PE=1 SV=2	101.6	142.2	151.9	169.1	169.5	0.135912	131.9	169.3	0.77909
Q9UEU0	Vesicle transport through interaction with t-SNAREs homolog 1B OS=Homo sapiens (Human) OX=9606 GN=VTI1B PE=1 SV=3	831.4	983.6	908.3	1290.7	1039.3	0.263448	907.767	1165	0.779199
Q9Y237	Peptidyl-prolyl cis-trans isomerase NIMA-interacting 4 OS=Homo sapiens (Human) OX=9606 GN=PIN4 PE=1 SV=1	4554.5	3735.1	4763.5	5576.7	5590	0.0590935	4351.03	5583.35	0.779287
Q9BYC8	39S ribosomal protein L32, mitochondrial OS=Homo sapiens (Human) OX=9606 GN=MRPL32 PE=1 SV=1	858.5	746.7	821	1111.3	964	0.153508	808.733	1037.65	0.779389
P23142	Fibulin-1 OS=Homo sapiens (Human) OX=9606 GN=FBLN1 PE=1 SV=4	87.2	150.1	125.3	148.6	161.3	0.19722	120.867	154.95	0.780037
Q86Y37	CDK2-associated and cullin domain-containing protein 1 OS=Homo sapiens (Human) OX=9606 GN=CACUL1 PE=1 SV=1	285.4	347.7	277.7	380.8	397.6	0.048511	303.6	389.2	0.780062
O15511	Actin-related protein 2/3 complex subunit 5 OS=Homo sapiens (Human) OX=9606 GN=ARPC5 PE=1 SV=3	3811.3	4576.5	4492.9	6063	4944	0.238888	4293.57	5503.5	0.780152
P49006	MARCKS-related protein OS=Homo sapiens (Human) OX=9606 GN=MARCKSL1 PE=1 SV=2	514.1	516	510.8	678.7	637.9	0.0876836	513.633	658.3	0.780242
Q8N335	Glycerol-3-phosphate dehydrogenase 1-like protein OS=Homo sapiens (Human) OX=9606 GN=GPD1L PE=1 SV=1	3083.4	2788.5	3292.9	4103.8	3726.2	0.0612299	3054.93	3915	0.780315
Q96E11	Ribosome-recycling factor, mitochondrial OS=Homo sapiens (Human) OX=9606 GN=MRRF PE=1 SV=1	3021.1	2899.3	3538.8	4463.3	3618	0.243537	3153.07	4040.65	0.780336
O75381	Peroxisomal membrane protein PEX14 OS=Homo sapiens (Human) OX=9606 GN=PEX14 PE=1 SV=1	1289.3	1161.8	1477.7	1832.1	1524.4	0.195478	1309.6	1678.25	0.780337
Q5JSP0	FYVE, RhoGEF and PH domain-containing protein 3 OS=Homo sapiens (Human) OX=9606 GN=FGD3 PE=1 SV=1	692.7	530.4	719.4	882.9	776.5	0.110938	647.5	829.7	0.780403
Q13907	Isopentenyl-diphosphate Delta-isomerase 1 OS=Homo sapiens (Human) OX=9606 GN=IDI1 PE=1 SV=2	656.2	750.1	1354.9	1542.7	815.7	0.611863	920.4	1179.2	0.780529
P00568	Adenylate kinase isoenzyme 1 OS=Homo sapiens (Human) OX=9606 GN=AK1 PE=1 SV=3	6113.9	6201.9	7212	8746.8	7928.1	0.060501	6509.27	8337.45	0.780726
Q13526	Peptidyl-prolyl cis-trans isomerase NIMA-interacting 1 OS=Homo sapiens (Human) OX=9606 GN=PIN1 PE=1 SV=1	2742.7	4209.1	3396.3	4799.1	4034.6	0.194141	3449.37	4416.85	0.780956
Q6P1R4	tRNA-dihydrouridine(16/17) synthase [NAD(P)(+)]-like OS=Homo sapiens (Human) OX=9606 GN=DUS1L PE=1 SV=1	251.2	262.8	285.4	341.1	341.1	0.0176249	266.467	341.1	0.781198
Q14814	Myocyte-specific enhancer factor 2D OS=Homo sapiens (Human) OX=9606 GN=MEF2D PE=1 SV=1	2570.6	2373.8	2223.4	3058	3056.9	0.0218909	2389.27	3057.45	0.781457
Q9H4A6	Golgi phosphoprotein 3 OS=Homo sapiens (Human) OX=9606 GN=GOLPH3 PE=1 SV=1	2117.7	2076	2451.9	3054.7	2611.8	0.164198	2215.2	2833.25	0.781858
Q9BY32	Inosine triphosphate pyrophosphatase OS=Homo sapiens (Human) OX=9606 GN=ITPA PE=1 SV=2	3354.1	2910.6	3981.9	4578.8	4155.3	0.0855076	3415.53	4367.05	0.782115
Q14103	Heterogeneous nuclear ribonucleoprotein D0 OS=Homo sapiens (Human) OX=9606 GN=HNRNPD PE=1 SV=1	11972	11098.1	12854.4	15459	15147.7	0.0161647	11974.8	15303.4	0.782498
P24534	Elongation factor 1-beta OS=Homo sapiens (Human) OX=9606 GN=EEF1B2 PE=1 SV=3	10920.8	10077.3	12611.4	14745.8	13882.7	0.0382402	11203.2	14314.2	0.782658
P50502	Hsc70-interacting protein OS=Homo sapiens (Human) OX=9606 GN=ST13 PE=1 SV=2	14331.4	11470.8	14528.3	19046.4	15297	0.253399	13443.5	17171.7	0.782887
P15151	Poliovirus receptor OS=Homo sapiens (Human) OX=9606 GN=PVR PE=1 SV=2	1853.7	1706.5	2152	2555.1	2309.1	0.0667819	1904.07	2432.1	0.78289
P19105	Myosin regulatory light chain 12A OS=Homo sapiens (Human) OX=9606 GN=MYL12A PE=1 SV=2	65.5	101.2	79.5	114.9	94.7	0.2239	82.0667	104.8	0.783079
Q6ZRY4	RNA-binding protein with multiple splicing 2 OS=Homo sapiens (Human) OX=9606 GN=RBPMS2 PE=1 SV=1	258.8	292.9	339.3	443.2	315.3	0.405134	297	379.25	0.783125
Q6P4F7	Rho GTPase-activating protein 11A OS=Homo sapiens (Human) OX=9606 GN=ARHGAP11A PE=1 SV=2	4076.8	4534.7	4254.6	5540.5	5410.9	0.00553239	4288.7	5475.7	0.783224
Q13813	Spectrin alpha chain, non-erythrocytic 1 OS=Homo sapiens (Human) OX=9606 GN=SPTAN1 PE=1 SV=3	77969.7	83545.3	85095	112286	97518.8	0.177218	82203.3	104902	0.783619
Q5T5X7	BEN domain-containing protein 3 OS=Homo sapiens (Human) OX=9606 GN=BEND3 PE=1 SV=1	391.3	372.3	422	522.7	485.7	0.0364506	395.2	504.2	0.783816
P62841	40S ribosomal protein S15 OS=Homo sapiens (Human) OX=9606 GN=RPS15 PE=1 SV=2	8832.1	8155.6	10952.7	12282.1	11481.3	0.0784933	9313.47	11881.7	0.78385
Q96I25	Splicing factor 45 OS=Homo sapiens (Human) OX=9606 GN=RBM17 PE=1 SV=1	6085.5	5888.2	6239	8091	7389	0.109807	6070.9	7740	0.784354
Q07021	Complement component 1 Q subcomponent-binding protein, mitochondrial OS=Homo sapiens (Human) OX=9606 GN=C1QBP PE=1 SV=1	5203.9	5809.7	6091	7685.9	6851.6	0.0983849	5701.53	7268.75	0.78439
Q8IYH5	ZZ-type zinc finger-containing protein 3 OS=Homo sapiens (Human) OX=9606 GN=ZZZ3 PE=1 SV=1	181.5	146.5	189.6	238.6	201.1	0.175581	172.533	219.85	0.784777
Q2KHR3	Glutamine and serine-rich protein 1 OS=Homo sapiens (Human) OX=9606 GN=QSER1 PE=1 SV=3	3220.1	2773.5	3538.6	3673.8	4421.5	0.203432	3177.4	4047.65	0.784999
P23246	Splicing factor, proline- and glutamine-rich OS=Homo sapiens (Human) OX=9606 GN=SFPQ PE=1 SV=2	28066.6	31080.6	34215.6	40600.2	38682.8	0.0268242	31120.9	39641.5	0.785059
Q8IYB3	Serine/arginine repetitive matrix protein 1 OS=Homo sapiens (Human) OX=9606 GN=SRRM1 PE=1 SV=2	7241.1	7603.8	8613.2	10537.6	9382.8	0.0937286	7819.37	9960.2	0.785061
Q9UGM6	Tryptophan--tRNA ligase, mitochondrial OS=Homo sapiens (Human) OX=9606 GN=WARS2 PE=1 SV=1	1634.7	1816.8	1685.3	2346.4	2015.5	0.188692	1712.27	2180.95	0.785101
P50579	Methionine aminopeptidase 2 OS=Homo sapiens (Human) OX=9606 GN=METAP2 PE=1 SV=1	7422.5	7615.3	9593.6	10958.5	9957	0.0785954	8210.47	10457.8	0.785108
Q96P47	Arf-GAP with GTPase, ANK repeat and PH domain-containing protein 3 OS=Homo sapiens (Human) OX=9606 GN=AGAP3 PE=1 SV=2	492.8	456.1	519.7	640	606.7	0.014551	489.533	623.35	0.785327
Q8TB52	F-box only protein 30 OS=Homo sapiens (Human) OX=9606 GN=FBXO30 PE=1 SV=3	248.2	367.4	482.8	488.8	443.6	0.275943	366.133	466.2	0.785357
Q9GZU8	PSME3-interacting protein OS=Homo sapiens (Human) OX=9606 GN=PSME3IP1 PE=1 SV=1	7785	5858.9	7983.4	9425.7	8930.1	0.0887042	7209.1	9177.9	0.785485
Q9P0P0	E3 ubiquitin-protein ligase RNF181 OS=Homo sapiens (Human) OX=9606 GN=RNF181 PE=1 SV=1	258.3	325.4	280.1	418.2	314.9	0.348309	287.933	366.55	0.785523
O75934	Pre-mRNA-splicing factor SPF27 OS=Homo sapiens (Human) OX=9606 GN=BCAS2 PE=1 SV=1	2858.9	2975.3	2860.5	3843.7	3528.8	0.109227	2898.23	3686.25	0.786228
Q8N5I9	Uncharacterized protein C12orf45 OS=Homo sapiens (Human) OX=9606 GN=C12orf45 PE=1 SV=2	1802.7	1804.5	1878.8	2400.4	2251.1	0.0692178	1828.67	2325.75	0.78627
Q9Y6Q9	Nuclear receptor coactivator 3 OS=Homo sapiens (Human) OX=9606 GN=NCOA3 PE=1 SV=1	57.6	81.7	64.5	83.9	88.8	0.113269	67.9333	86.35	0.786721
Q9BXI2	Mitochondrial ornithine transporter 2 OS=Homo sapiens (Human) OX=9606 GN=SLC25A2 PE=1 SV=3	225	235.4	240.9	273.2	320.9	0.218778	233.767	297.05	0.786961
Q13190	Syntaxin-5 OS=Homo sapiens (Human) OX=9606 GN=STX5 PE=1 SV=2	3408.3	3345	4042	4822.5	4322	0.0795518	3598.43	4572.25	0.787016
Q92597	Protein NDRG1 OS=Homo sapiens (Human) OX=9606 GN=NDRG1 PE=1 SV=1	2108.9	2175.5	1905.8	2348	2895.2	0.270342	2063.4	2621.6	0.787077
Q8IX01	SURP and G-patch domain-containing protein 2 OS=Homo sapiens (Human) OX=9606 GN=SUGP2 PE=1 SV=2	4406.3	4715.7	4336.8	5888.3	5508.5	0.0417547	4486.27	5698.4	0.787285
Q15417	Calponin-3 OS=Homo sapiens (Human) OX=9606 GN=CNN3 PE=1 SV=1	9218.4	10979	8780.3	13585.5	10950.2	0.256123	9659.23	12267.9	0.787362
Q01167	Forkhead box protein K2 OS=Homo sapiens (Human) OX=9606 GN=FOXK2 PE=1 SV=3	1416.6	1573.4	1452.1	1982.5	1778.6	0.111103	1480.7	1880.55	0.787376
Q96EY8	Corrinoid adenosyltransferase OS=Homo sapiens (Human) OX=9606 GN=MMAB PE=1 SV=1	1402.5	2222.2	1980.9	2902	1843.9	0.506815	1868.53	2372.95	0.787431
Q96JM3	Chromosome alignment-maintaining phosphoprotein 1 OS=Homo sapiens (Human) OX=9606 GN=CHAMP1 PE=1 SV=2	3403.7	2908.2	3713.7	4545.3	3942.7	0.131574	3341.87	4244	0.787433
Q15208	Serine/threonine-protein kinase 38 OS=Homo sapiens (Human) OX=9606 GN=STK38 PE=1 SV=1	180.8	163	163.3	216	213.3	0.012916	169.033	214.65	0.787484
Q9Y570	Protein phosphatase methylesterase 1 OS=Homo sapiens (Human) OX=9606 GN=PPME1 PE=1 SV=3	4664.6	4973	5459.1	6072.8	6707.5	0.0716186	5032.23	6390.15	0.787498
Q9Y5K6	CD2-associated protein OS=Homo sapiens (Human) OX=9606 GN=CD2AP PE=1 SV=1	8956.4	7785.5	11099.1	12334.6	11232.2	0.113813	9280.33	11783.4	0.787577
P18669	Phosphoglycerate mutase 1 OS=Homo sapiens (Human) OX=9606 GN=PGAM1 PE=1 SV=2	13423.8	13632.7	15905.7	19079	17283.4	0.0649261	14320.7	18181.2	0.787667
P68036	Ubiquitin-conjugating enzyme E2 L3 OS=Homo sapiens (Human) OX=9606 GN=UBE2L3 PE=1 SV=1	5901.6	5278.6	6725	8159.3	6991.2	0.153298	5968.4	7575.25	0.787882
Q5VZL5	Zinc finger MYM-type protein 4 OS=Homo sapiens (Human) OX=9606 GN=ZMYM4 PE=1 SV=1	1024	903.5	1078.1	1253.9	1289.1	0.0256805	1001.87	1271.5	0.787941
Q15561	Transcriptional enhancer factor TEF-3 OS=Homo sapiens (Human) OX=9606 GN=TEAD4 PE=1 SV=3	628.9	336.4	587	556.3	756.8	0.394099	517.433	656.55	0.78811
P82932	28S ribosomal protein S6, mitochondrial OS=Homo sapiens (Human) OX=9606 GN=MRPS6 PE=1 SV=3	1761.1	2309.1	2034	2823.9	2339.6	0.20819	2034.73	2581.75	0.788122
Q14247	Src substrate cortactin OS=Homo sapiens (Human) OX=9606 GN=CTTN PE=1 SV=2	27210	27641.8	26020	36358.8	32025.7	0.170889	26957.3	34192.2	0.788403
Q16555	Dihydropyrimidinase-related protein 2 OS=Homo sapiens (Human) OX=9606 GN=DPYSL2 PE=1 SV=1	2998	2849	3864.9	4555.4	3651.8	0.257908	3237.3	4103.6	0.788893
Q9Y2B0	Protein canopy homolog 2 OS=Homo sapiens (Human) OX=9606 GN=CNPY2 PE=1 SV=1	4395.1	4720.4	4586.1	6239.2	5339.5	0.212269	4567.2	5789.35	0.788897
P62258	14-3-3 protein epsilon OS=Homo sapiens (Human) OX=9606 GN=YWHAE PE=1 SV=1	20174.1	21200.9	23666	28480.9	26479.5	0.0328627	21680.3	27480.2	0.788944
Q86U42	Polyadenylate-binding protein 2 OS=Homo sapiens (Human) OX=9606 GN=PABPN1 PE=1 SV=3	3276.7	3667.4	3760.9	4773.7	4271.8	0.100186	3568.33	4522.75	0.788974
P13929	Beta-enolase OS=Homo sapiens (Human) OX=9606 GN=ENO3 PE=1 SV=5	3410.1	3533.5	6358.8	7040.2	4196.7	0.564059	4434.13	5618.45	0.789209
Q9GZM5	Protein YIPF3 OS=Homo sapiens (Human) OX=9606 GN=YIPF3 PE=1 SV=1	963.7	1330.2	1549.6	1786.8	1458.3	0.253742	1281.17	1622.55	0.789601
Q14432	cGMP-inhibited 3',5'-cyclic phosphodiesterase A OS=Homo sapiens (Human) OX=9606 GN=PDE3A PE=1 SV=3	3385.4	3566.8	4391.9	5689.1	3888.7	0.453295	3781.37	4788.9	0.789611
P14316	Interferon regulatory factor 2 OS=Homo sapiens (Human) OX=9606 GN=IRF2 PE=1 SV=2	449.4	411.8	852.4	887.3	559.4	0.544293	571.2	723.35	0.789659
P67936	Tropomyosin alpha-4 chain OS=Homo sapiens (Human) OX=9606 GN=TPM4 PE=1 SV=3	9584.9	11040.1	11974.3	14991.2	12529.6	0.203061	10866.4	13760.4	0.789689
Q9H8G2	Caspase activity and apoptosis inhibitor 1 OS=Homo sapiens (Human) OX=9606 GN=CAAP1 PE=1 SV=2	804.4	807.4	964.8	1144.8	1030.2	0.0754865	858.867	1087.5	0.789762
Q96K17	Transcription factor BTF3 homolog 4 OS=Homo sapiens (Human) OX=9606 GN=BTF3L4 PE=1 SV=1	2852.8	2941.1	3131.6	4019.8	3510.3	0.17147	2975.17	3765.05	0.790206
Q99729	Heterogeneous nuclear ribonucleoprotein A/B OS=Homo sapiens (Human) OX=9606 GN=HNRNPAB PE=1 SV=2	12656.3	14745.5	14487.2	17711.4	17626.3	0.0296343	13963	17668.8	0.790261
P57060	RWD domain-containing protein 2B OS=Homo sapiens (Human) OX=9606 GN=RWDD2B PE=1 SV=1	52.9	73.9	89	95	87	0.204517	71.9333	91	0.790476
O14979	Heterogeneous nuclear ribonucleoprotein D-like OS=Homo sapiens (Human) OX=9606 GN=HNRNPDL PE=1 SV=3	10815.1	10071.6	9560.7	12539	13139.3	0.0113809	10149.1	12839.1	0.790483
P52298	Nuclear cap-binding protein subunit 2 OS=Homo sapiens (Human) OX=9606 GN=NCBP2 PE=1 SV=1	1273.6	2630.6	2116	2617.1	2459.7	0.310043	2006.73	2538.4	0.79055
P05067	Amyloid-beta precursor protein OS=Homo sapiens (Human) OX=9606 GN=APP PE=1 SV=3	1012.9	1249.1	1300.2	1582.9	1420.8	0.0845378	1187.4	1501.85	0.790625
P20674	Cytochrome c oxidase subunit 5A, mitochondrial OS=Homo sapiens (Human) OX=9606 GN=COX5A PE=1 SV=2	2342.1	3072.7	3096.2	4053.7	3122.9	0.319496	2837	3588.3	0.790625
Q9NX08	COMM domain-containing protein 8 OS=Homo sapiens (Human) OX=9606 GN=COMMD8 PE=1 SV=1	179.6	218.6	237.3	292.6	243.2	0.205493	211.833	267.9	0.790718
Q6PJT7	Zinc finger CCCH domain-containing protein 14 OS=Homo sapiens (Human) OX=9606 GN=ZC3H14 PE=1 SV=1	4877.2	4483.5	4903.9	6490.6	5534.9	0.210116	4754.87	6012.75	0.790797
Q6AWC2	Protein WWC2 OS=Homo sapiens (Human) OX=9606 GN=WWC2 PE=1 SV=2	256	310.9	271.8	364.4	342.6	0.0328734	279.567	353.5	0.790853
Q9NSV4	Protein diaphanous homolog 3 OS=Homo sapiens (Human) OX=9606 GN=DIAPH3 PE=1 SV=4	460.5	747.3	519.5	726.6	729.2	0.223996	575.767	727.9	0.790997
Q12874	Splicing factor 3A subunit 3 OS=Homo sapiens (Human) OX=9606 GN=SF3A3 PE=1 SV=1	10833.9	11560.3	12838.6	15651.1	14040.8	0.0866034	11744.3	14846	0.791075
O76031	ATP-dependent Clp protease ATP-binding subunit clpX-like, mitochondrial OS=Homo sapiens (Human) OX=9606 GN=CLPX PE=1 SV=2	13744.2	11681.1	12667.1	17221.5	14871.6	0.163138	12697.5	16046.5	0.79129
Q12904	Aminoacyl tRNA synthase complex-interacting multifunctional protein 1 OS=Homo sapiens (Human) OX=9606 GN=AIMP1 PE=1 SV=2	14994.2	14414.2	16472.4	18214.7	20424	0.11104	15293.6	19319.3	0.791621
Q96JB2	Conserved oligomeric Golgi complex subunit 3 OS=Homo sapiens (Human) OX=9606 GN=COG3 PE=1 SV=3	186.2	244.3	267.7	292.3	295.5	0.126938	232.733	293.9	0.791879
Q9P1Y5	Calmodulin-regulated spectrin-associated protein 3 OS=Homo sapiens (Human) OX=9606 GN=CAMSAP3 PE=1 SV=2	11.8	20.4	12.7	16.1	21.7	0.39811	14.9667	18.9	0.791887
Q9NZJ9	Diphosphoinositol polyphosphate phosphohydrolase 2 OS=Homo sapiens (Human) OX=9606 GN=NUDT4 PE=1 SV=2	680.5	853.5	633.9	913.5	910.5	0.1051	722.633	912	0.792361
P39019	40S ribosomal protein S19 OS=Homo sapiens (Human) OX=9606 GN=RPS19 PE=1 SV=2	13976.8	17654.4	16182.9	19750.3	20478.8	0.0486944	15938	20114.5	0.792363
O43447	Peptidyl-prolyl cis-trans isomerase H OS=Homo sapiens (Human) OX=9606 GN=PPIH PE=1 SV=1	5645	4661.6	6364.3	6754.7	7261.6	0.0850218	5556.97	7008.15	0.792929
Q96JG6	Syndetin OS=Homo sapiens (Human) OX=9606 GN=VPS50 PE=1 SV=3	867.7	836.5	969.5	1134.9	1112.5	0.0223429	891.233	1123.7	0.793124
Q96MM7	Heparan-sulfate 6-O-sulfotransferase 2 OS=Homo sapiens (Human) OX=9606 GN=HS6ST2 PE=1 SV=2	334.4	283.8	334.9	379.4	421.4	0.0794256	317.7	400.4	0.793457
Q5JUQ0	Protein FAM78A OS=Homo sapiens (Human) OX=9606 GN=FAM78A PE=2 SV=1	48.5	82.6	89.4	101.2	84	0.300535	73.5	92.6	0.793737
Q16630	Cleavage and polyadenylation specificity factor subunit 6 OS=Homo sapiens (Human) OX=9606 GN=CPSF6 PE=1 SV=2	8058.3	8820	9695.5	11884.2	10431.5	0.126582	8857.93	11157.9	0.793875
Q15390	Mitochondrial fission regulator 1 OS=Homo sapiens (Human) OX=9606 GN=MTFR1 PE=1 SV=2	680.7	753.3	897.9	1060.7	897.3	0.180182	777.3	979	0.793973
P51991	Heterogeneous nuclear ribonucleoprotein A3 OS=Homo sapiens (Human) OX=9606 GN=HNRNPA3 PE=1 SV=2	6959.1	8700.3	7770.9	10302.7	9355.7	0.0676917	7810.1	9829.2	0.794581
Q6UW02	Cytochrome P450 20A1 OS=Homo sapiens (Human) OX=9606 GN=CYP20A1 PE=1 SV=1	438.7	413.7	551.6	589.8	587.3	0.104596	468	588.55	0.795175
P16383	GC-rich sequence DNA-binding factor 2 OS=Homo sapiens (Human) OX=9606 GN=GCFC2 PE=1 SV=2	2396	1872.9	2522.7	2985.7	2707.6	0.0957468	2263.87	2846.65	0.795274
Q92609	TBC1 domain family member 5 OS=Homo sapiens (Human) OX=9606 GN=TBC1D5 PE=1 SV=1	946.1	1033.9	902.5	1233.1	1182.5	0.0129557	960.833	1207.8	0.795524
Q68DA7	Formin-1 OS=Homo sapiens (Human) OX=9606 GN=FMN1 PE=1 SV=3	401.7	229.9	347.6	419	401.3	0.238308	326.4	410.15	0.795806
Q9H223	EH domain-containing protein 4 OS=Homo sapiens (Human) OX=9606 GN=EHD4 PE=1 SV=1	8196.5	8585	7972.4	10561.5	10172.1	0.00757503	8251.3	10366.8	0.795935
O15037	Protein KHNYN OS=Homo sapiens (Human) OX=9606 GN=KHNYN PE=1 SV=3	489.4	611.3	520.6	697.7	659.8	0.048151	540.433	678.75	0.796219
P28065	Proteasome subunit beta type-9 OS=Homo sapiens (Human) OX=9606 GN=PSMB9 PE=1 SV=2	1452.8	1426.1	1776	2143	1754.4	0.241603	1551.63	1948.7	0.79624
Q8WXI9	Transcriptional repressor p66-beta OS=Homo sapiens (Human) OX=9606 GN=GATAD2B PE=1 SV=1	4034.9	5146.8	4843.4	6353.8	5387.5	0.181506	4675.03	5870.65	0.79634
Q969M3	Protein YIPF5 OS=Homo sapiens (Human) OX=9606 GN=YIPF5 PE=1 SV=1	617.1	644.8	626.1	851.1	728.9	0.226215	629.333	790	0.796624
Q5FBB7	Shugoshin 1 OS=Homo sapiens (Human) OX=9606 GN=SGO1 PE=1 SV=1	57.8	59.4	57.9	69.9	76.6	0.133889	58.3667	73.25	0.796815
Q15276	Rab GTPase-binding effector protein 1 OS=Homo sapiens (Human) OX=9606 GN=RABEP1 PE=1 SV=2	3668.2	3925.5	3971	5253.2	4420.5	0.241919	3854.9	4836.85	0.796986
A0JLT2	Mediator of RNA polymerase II transcription subunit 19 OS=Homo sapiens (Human) OX=9606 GN=MED19 PE=1 SV=2	311.8	484.8	483.5	570.3	500.3	0.206457	426.7	535.3	0.797123
Q9H082	Ras-related protein Rab-33B OS=Homo sapiens (Human) OX=9606 GN=RAB33B PE=1 SV=1	244.1	366.8	314.7	420.7	353.3	0.215393	308.533	387	0.797244
Q96II8	DISP complex protein LRCH3 OS=Homo sapiens (Human) OX=9606 GN=LRCH3 PE=1 SV=2	1296	1084.2	1087.8	1324.5	1575	0.204253	1156	1449.75	0.797379
P61163	Alpha-centractin OS=Homo sapiens (Human) OX=9606 GN=ACTR1A PE=1 SV=1	3643.6	4784.9	5033.1	5704	5550.6	0.112528	4487.2	5627.3	0.797398
Q9Y2R0	Cytochrome c oxidase assembly factor 3 homolog, mitochondrial OS=Homo sapiens (Human) OX=9606 GN=COA3 PE=1 SV=1	131.7	157.3	179	207	184.2	0.114909	156	195.6	0.797546
Q9BVG4	Protein PBDC1 OS=Homo sapiens (Human) OX=9606 GN=PBDC1 PE=1 SV=1	3860.9	4594.5	4101.2	4950.4	5545.5	0.0991113	4185.53	5247.95	0.797556
Q8N2M8	CLK4-associating serine/arginine rich protein OS=Homo sapiens (Human) OX=9606 GN=CLASRP PE=1 SV=4	2924.1	2175.1	2665.2	3273.9	3215.7	0.0935758	2588.13	3244.8	0.797625
Q8IZ73	RNA pseudouridylate synthase domain-containing protein 2 OS=Homo sapiens (Human) OX=9606 GN=RPUSD2 PE=1 SV=2	1011	898.2	1117.2	1188	1341.3	0.107716	1008.8	1264.65	0.797691
P61604	10 kDa heat shock protein, mitochondrial OS=Homo sapiens (Human) OX=9606 GN=HSPE1 PE=1 SV=2	33384.3	34398.3	37973.2	46466.5	41882.5	0.0949333	35251.9	44174.5	0.798015
P52888	Thimet oligopeptidase OS=Homo sapiens (Human) OX=9606 GN=THOP1 PE=1 SV=2	11908.5	11708.5	14265.2	15928.5	15708.5	0.0579141	12627.4	15818.5	0.798268
Q9NYB9	Abl interactor 2 OS=Homo sapiens (Human) OX=9606 GN=ABI2 PE=1 SV=1	367.4	311.6	423.4	510.8	409.8	0.272466	367.467	460.3	0.79832
Q9NVG8	TBC1 domain family member 13 OS=Homo sapiens (Human) OX=9606 GN=TBC1D13 PE=1 SV=3	1182.8	1206.8	1291.8	1643.7	1428.8	0.188304	1227.13	1536.25	0.798785
Q9NY27	Serine/threonine-protein phosphatase 4 regulatory subunit 2 OS=Homo sapiens (Human) OX=9606 GN=PPP4R2 PE=1 SV=3	2558.3	3324	2300.6	3288.4	3539.2	0.145322	2727.63	3413.8	0.799002
P46100	Transcriptional regulator ATRX OS=Homo sapiens (Human) OX=9606 GN=ATRX PE=1 SV=5	2886.3	2750.3	3244.1	3946	3461.5	0.136646	2960.23	3703.75	0.799253
P10244	Myb-related protein B OS=Homo sapiens (Human) OX=9606 GN=MYBL2 PE=1 SV=1	316.6	222.4	379.6	408.9	357.1	0.242919	306.2	383	0.799478
Q86XP3	ATP-dependent RNA helicase DDX42 OS=Homo sapiens (Human) OX=9606 GN=DDX42 PE=1 SV=1	10893.1	12016.5	11299.9	14366.7	14157.7	0.00829204	11403.2	14262.2	0.799538
P49454	Centromere protein F OS=Homo sapiens (Human) OX=9606 GN=CENPF PE=1 SV=3	34824.8	38585.3	37604.8	50202.9	42361.3	0.234097	37005	46282.1	0.799552
Q9H2U2	Inorganic pyrophosphatase 2, mitochondrial OS=Homo sapiens (Human) OX=9606 GN=PPA2 PE=1 SV=2	3170.5	3532.7	4066.2	4971.1	4004.8	0.273198	3589.8	4487.95	0.799875
Q14126	Desmoglein-2 OS=Homo sapiens (Human) OX=9606 GN=DSG2 PE=1 SV=2	11164.7	11763.9	11565.3	15430.6	13313.2	0.216774	11498	14371.9	0.800031
P07311	Acylphosphatase-1 OS=Homo sapiens (Human) OX=9606 GN=ACYP1 PE=1 SV=2	906.9	935.8	966.1	1327.4	1013	0.374377	936.267	1170.2	0.800091
P17813	Endoglin OS=Homo sapiens (Human) OX=9606 GN=ENG PE=1 SV=2	1340.1	1821.3	1413.5	2024	1787.7	0.140728	1524.97	1905.85	0.80015
Q00613	Heat shock factor protein 1 OS=Homo sapiens (Human) OX=9606 GN=HSF1 PE=1 SV=1	2252.2	2327.7	2540.9	3129.1	2802.2	0.115168	2373.6	2965.65	0.800364
P62316	Small nuclear ribonucleoprotein Sm D2 OS=Homo sapiens (Human) OX=9606 GN=SNRPD2 PE=1 SV=1	9387.6	7873.6	8499.6	10157	11299.9	0.0887707	8586.93	10728.5	0.800389
Q9P260	RAB11-binding protein RELCH OS=Homo sapiens (Human) OX=9606 GN=RELCH PE=1 SV=2	533.1	600.9	579.4	720.4	706.5	0.0124887	571.133	713.45	0.800523
Q9Y5K8	V-type proton ATPase subunit D OS=Homo sapiens (Human) OX=9606 GN=ATP6V1D PE=1 SV=1	3220.3	3306.6	4062.6	4696.2	4120.5	0.127839	3529.83	4408.35	0.800715
P33176	Kinesin-1 heavy chain OS=Homo sapiens (Human) OX=9606 GN=KIF5B PE=1 SV=1	17023.5	18103.7	19857	23896.8	21877.1	0.0604778	18328.1	22886.9	0.800809
P30837	Aldehyde dehydrogenase X, mitochondrial OS=Homo sapiens (Human) OX=9606 GN=ALDH1B1 PE=1 SV=3	5089	5950.6	5987.2	6905.6	7266.7	0.0271474	5675.6	7086.15	0.800943
Q8NEY1	Neuron navigator 1 OS=Homo sapiens (Human) OX=9606 GN=NAV1 PE=1 SV=2	2221.6	2156.2	2152	2796.2	2635.1	0.0755241	2176.6	2715.65	0.801502
Q9GZT3	SRA stem-loop-interacting RNA-binding protein, mitochondrial OS=Homo sapiens (Human) OX=9606 GN=SLIRP PE=1 SV=1	2511.6	2389.5	3059.4	3689.7	2931.1	0.295606	2653.5	3310.4	0.801565
P51858	Hepatoma-derived growth factor OS=Homo sapiens (Human) OX=9606 GN=HDGF PE=1 SV=1	20117.1	18965.3	25516.8	28674.8	25049.9	0.149523	21533.1	26862.3	0.801608
P12532	Creatine kinase U-type, mitochondrial OS=Homo sapiens (Human) OX=9606 GN=CKMT1B PE=1 SV=1	482.1	508.5	688	851.9	544.1	0.526905	559.533	698	0.801624
Q9UHR6	Zinc finger HIT domain-containing protein 2 OS=Homo sapiens (Human) OX=9606 GN=ZNHIT2 PE=1 SV=1	480.4	537.8	479.2	618.5	626.3	0.0203959	499.133	622.4	0.801949
Q9H773	dCTP pyrophosphatase 1 OS=Homo sapiens (Human) OX=9606 GN=DCTPP1 PE=1 SV=1	607.9	668.6	684.6	861.9	768.1	0.127868	653.7	815	0.802086
Q99590	Protein SCAF11 OS=Homo sapiens (Human) OX=9606 GN=SCAF11 PE=1 SV=2	6958.7	7413.2	7791.6	9911.1	8510.3	0.204778	7387.83	9210.7	0.802092
O75475	PC4 and SFRS1-interacting protein OS=Homo sapiens (Human) OX=9606 GN=PSIP1 PE=1 SV=1	14627.1	12854.2	16918.6	20043	16850.9	0.202617	14800	18447	0.802299
Q9UJY5	ADP-ribosylation factor-binding protein GGA1 OS=Homo sapiens (Human) OX=9606 GN=GGA1 PE=1 SV=1	221.2	228.4	229.2	297.9	266.1	0.169277	226.267	282	0.802364
Q8N7R7	Cyclin-Y-like protein 1 OS=Homo sapiens (Human) OX=9606 GN=CCNYL1 PE=1 SV=2	779	767.7	736.9	998.9	897.9	0.150261	761.2	948.4	0.802615
P30046	D-dopachrome decarboxylase OS=Homo sapiens (Human) OX=9606 GN=DDT PE=1 SV=3	3157.5	4358.3	3569.9	5070.9	4136.6	0.25388	3695.23	4603.75	0.802657
Q6NZY4	Zinc finger CCHC domain-containing protein 8 OS=Homo sapiens (Human) OX=9606 GN=ZCCHC8 PE=1 SV=2	5480.5	5207.1	5974.5	7320.7	6515.8	0.122999	5554.03	6918.25	0.802809
Q9NYV6	RNA polymerase I-specific transcription initiation factor RRN3 OS=Homo sapiens (Human) OX=9606 GN=RRN3 PE=1 SV=1	434.9	580.3	461.8	565.6	660.8	0.177227	492.333	613.2	0.802892
Q96DE5	Anaphase-promoting complex subunit 16 OS=Homo sapiens (Human) OX=9606 GN=ANAPC16 PE=1 SV=1	837	1001	1066.5	1313.7	1097.7	0.216914	968.167	1205.7	0.802991
Q6S8J3	POTE ankyrin domain family member E OS=Homo sapiens (Human) OX=9606 GN=POTEE PE=2 SV=3	457.1	460.4	537.1	619.5	588	0.0310929	484.867	603.75	0.803092
O94913	Pre-mRNA cleavage complex 2 protein Pcf11 OS=Homo sapiens (Human) OX=9606 GN=PCF11 PE=1 SV=3	3122.7	2966	3245.5	4079.2	3667.3	0.130518	3111.4	3873.25	0.803305
Q08050	Forkhead box protein M1 OS=Homo sapiens (Human) OX=9606 GN=FOXM1 PE=1 SV=3	195.8	199.1	210.7	267.9	234.6	0.187049	201.867	251.25	0.803449
Q58WW2	DDB1- and CUL4-associated factor 6 OS=Homo sapiens (Human) OX=9606 GN=DCAF6 PE=1 SV=1	998.3	972.9	1166.7	1422.2	1180.9	0.237102	1045.97	1301.55	0.803632
Q16718	NADH dehydrogenase [ubiquinone] 1 alpha subcomplex subunit 5 OS=Homo sapiens (Human) OX=9606 GN=NDUFA5 PE=1 SV=3	1168.5	1362.8	1886.1	1978.8	1685.3	0.260288	1472.47	1832.05	0.803726
Q8WXH0	Nesprin-2 OS=Homo sapiens (Human) OX=9606 GN=SYNE2 PE=1 SV=3	1295.8	1560.2	1517.6	2003.6	1623.3	0.280201	1457.87	1813.45	0.803919
Q01664	Transcription factor AP-4 OS=Homo sapiens (Human) OX=9606 GN=TFAP4 PE=1 SV=2	474	380.6	465.3	583.6	510.8	0.134657	439.967	547.2	0.804033
Q15154	Pericentriolar material 1 protein OS=Homo sapiens (Human) OX=9606 GN=PCM1 PE=1 SV=5	3881	3982.8	4690.1	5992.4	4416.1	0.405611	4184.63	5204.25	0.80408
Q96G46	tRNA-dihydrouridine(47) synthase [NAD(P)(+)]-like OS=Homo sapiens (Human) OX=9606 GN=DUS3L PE=1 SV=2	1600.9	2056.3	1811.3	2310.6	2222.8	0.066641	1822.83	2266.7	0.804179
Q9H3P2	Negative elongation factor A OS=Homo sapiens (Human) OX=9606 GN=NELFA PE=1 SV=3	2148.2	2331.8	2204.4	2946.7	2592.7	0.176245	2228.13	2769.7	0.804467
Q96MY1	Nucleolar protein 4-like OS=Homo sapiens (Human) OX=9606 GN=NOL4L PE=1 SV=2	171.1	175.1	165.7	234	190.2	0.305574	170.633	212.1	0.804495
Q6WCQ1	Myosin phosphatase Rho-interacting protein OS=Homo sapiens (Human) OX=9606 GN=MPRIP PE=1 SV=3	2712	2751.2	2924.6	3619.7	3327.8	0.0908032	2795.93	3473.75	0.804875
Q8IZL8	Proline-, glutamic acid- and leucine-rich protein 1 OS=Homo sapiens (Human) OX=9606 GN=PELP1 PE=1 SV=2	4589.5	5158.3	5674.2	6747.1	6026.7	0.100281	5140.67	6386.9	0.804877
Q8TB72	Pumilio homolog 2 OS=Homo sapiens (Human) OX=9606 GN=PUM2 PE=1 SV=2	511.5	537.8	451.6	668	575.1	0.17828	500.3	621.55	0.804923
Q9BW91	ADP-ribose pyrophosphatase, mitochondrial OS=Homo sapiens (Human) OX=9606 GN=NUDT9 PE=1 SV=1	1189.9	1287.3	1393.7	1823.5	1382.3	0.379863	1290.3	1602.9	0.804978
Q9NRY5	Protein FAM114A2 OS=Homo sapiens (Human) OX=9606 GN=FAM114A2 PE=1 SV=4	1513.5	1350.7	1774.8	2072.7	1768.8	0.180975	1546.33	1920.75	0.805067
Q9NPF5	DNA methyltransferase 1-associated protein 1 OS=Homo sapiens (Human) OX=9606 GN=DMAP1 PE=1 SV=1	1706.1	1902	1956	2281.9	2323.9	0.0214837	1854.7	2302.9	0.805376
Q96HE9	Proline-rich protein 11 OS=Homo sapiens (Human) OX=9606 GN=PRR11 PE=1 SV=1	1913	1713.9	2126.8	2085.1	2677.3	0.337897	1917.9	2381.2	0.805434
Q9NYV4	Cyclin-dependent kinase 12 OS=Homo sapiens (Human) OX=9606 GN=CDK12 PE=1 SV=2	4659.3	4270	4336.5	5254	5725.9	0.0857786	4421.93	5489.95	0.80546
Q9HD47	Ran guanine nucleotide release factor OS=Homo sapiens (Human) OX=9606 GN=RANGRF PE=1 SV=1	304.8	368.9	406	483.6	410	0.193195	359.9	446.8	0.805506
Q06546	GA-binding protein alpha chain OS=Homo sapiens (Human) OX=9606 GN=GABPA PE=1 SV=1	1486.3	1235.5	1434.5	1865.4	1574.4	0.212702	1385.43	1719.9	0.805531
Q9UII2	ATPase inhibitor, mitochondrial OS=Homo sapiens (Human) OX=9606 GN=ATP5IF1 PE=1 SV=1	5152.1	5005.5	4899.8	6800.3	5660.7	0.275579	5019.13	6230.5	0.805575
Q96IY1	Kinetochore-associated protein NSL1 homolog OS=Homo sapiens (Human) OX=9606 GN=NSL1 PE=1 SV=3	426.6	457.2	490	569.4	567.2	0.0260682	457.933	568.3	0.805795
P11137	Microtubule-associated protein 2 OS=Homo sapiens (Human) OX=9606 GN=MAP2 PE=1 SV=4	204.1	209.9	264.2	287.6	273.3	0.0925077	226.067	280.45	0.806085
P54259	Atrophin-1 OS=Homo sapiens (Human) OX=9606 GN=ATN1 PE=1 SV=3	111.9	112.1	148.2	168.8	139	0.246009	124.067	153.9	0.806151
Q9H2W6	39S ribosomal protein L46, mitochondrial OS=Homo sapiens (Human) OX=9606 GN=MRPL46 PE=1 SV=1	1059.9	1075	1094.3	1395.2	1274.9	0.137378	1076.4	1335.05	0.806262
Q9Y6G5	COMM domain-containing protein 10 OS=Homo sapiens (Human) OX=9606 GN=COMMD10 PE=1 SV=1	1009.8	1325.5	1109.6	1537	1311.1	0.183863	1148.3	1424.05	0.806362
O60925	Prefoldin subunit 1 OS=Homo sapiens (Human) OX=9606 GN=PFDN1 PE=1 SV=2	1570.5	1526.3	2090.6	2347.5	1940.5	0.244849	1729.13	2144	0.806499
Q9H7C9	Mth938 domain-containing protein OS=Homo sapiens (Human) OX=9606 GN=AAMDC PE=1 SV=1	144.2	144.3	148.3	190	171	0.163102	145.6	180.5	0.806648
P20700	Lamin-B1 OS=Homo sapiens (Human) OX=9606 GN=LMNB1 PE=1 SV=2	17727.5	19845	19574.8	25124.7	22105.3	0.159596	19049.1	23615	0.806653
Q71DI3	Histone H3.2 OS=Homo sapiens (Human) OX=9606 GN=H3C13 PE=1 SV=3	838.5	1017.1	1183.9	1233.8	1278.1	0.129607	1013.17	1255.95	0.806693
Q9BPZ3	Polyadenylate-binding protein-interacting protein 2 OS=Homo sapiens (Human) OX=9606 GN=PAIP2 PE=1 SV=1	925.8	854.1	1287.8	1311.2	1223.8	0.203829	1022.57	1267.5	0.806759
O15061	Synemin OS=Homo sapiens (Human) OX=9606 GN=SYNM PE=1 SV=2	104.3	168.9	136.2	205.7	132.5	0.531113	136.467	169.1	0.807018
O43164	E3 ubiquitin-protein ligase Praja-2 OS=Homo sapiens (Human) OX=9606 GN=PJA2 PE=1 SV=4	190.5	165.6	201.1	250.5	209.6	0.229766	185.733	230.05	0.807361
Q8NG31	Kinetochore scaffold 1 OS=Homo sapiens (Human) OX=9606 GN=KNL1 PE=1 SV=3	3435.2	2992.9	3348.2	4165.7	3906.8	0.0301782	3258.77	4036.25	0.807375
Q7Z4V5	Hepatoma-derived growth factor-related protein 2 OS=Homo sapiens (Human) OX=9606 GN=HDGFL2 PE=1 SV=1	4444.8	4523.2	5873.6	6973.7	5281	0.369974	4947.2	6127.35	0.807396
Q9Y2X7	ARF GTPase-activating protein GIT1 OS=Homo sapiens (Human) OX=9606 GN=GIT1 PE=1 SV=2	698.2	645.9	818.9	931.6	853.7	0.0762565	721	892.65	0.807707
Q53HL2	Borealin OS=Homo sapiens (Human) OX=9606 GN=CDCA8 PE=1 SV=2	4245.8	4788.3	4542.8	5950.8	5252.1	0.154908	4525.63	5601.45	0.80794
Q86Y79	Probable peptidyl-tRNA hydrolase OS=Homo sapiens (Human) OX=9606 GN=PTRH1 PE=1 SV=1	48.5	54.1	46	66.8	55.8	0.241531	49.5333	61.3	0.808048
Q15643	Thyroid receptor-interacting protein 11 OS=Homo sapiens (Human) OX=9606 GN=TRIP11 PE=1 SV=3	798.1	811	828.5	1090.4	920.7	0.260708	812.533	1005.55	0.808049
Q96DT7	Zinc finger and BTB domain-containing protein 10 OS=Homo sapiens (Human) OX=9606 GN=ZBTB10 PE=1 SV=2	108.3	96.8	97.7	133.3	116.5	0.171676	100.933	124.9	0.808113
Q9P000	COMM domain-containing protein 9 OS=Homo sapiens (Human) OX=9606 GN=COMMD9 PE=1 SV=2	840.3	837.3	835.2	1111	961.9	0.228231	837.6	1036.45	0.808143
Q5TAX3	Terminal uridylyltransferase 4 OS=Homo sapiens (Human) OX=9606 GN=TUT4 PE=1 SV=3	1001.3	1017.3	1109.5	1339.7	1240.6	0.0571556	1042.7	1290.15	0.808201
P47813	Eukaryotic translation initiation factor 1A, X-chromosomal OS=Homo sapiens (Human) OX=9606 GN=EIF1AX PE=1 SV=2	10213.4	9255.9	10021.2	10758.9	13565.2	0.33593	9830.17	12162	0.808266
P82909	28S ribosomal protein S36, mitochondrial OS=Homo sapiens (Human) OX=9606 GN=MRPS36 PE=1 SV=2	605.4	748	755.1	995.5	743.2	0.395177	702.833	869.35	0.808458
Q8NCD3	Holliday junction recognition protein OS=Homo sapiens (Human) OX=9606 GN=HJURP PE=1 SV=2	584.2	632.3	605	824.9	677.1	0.293653	607.167	751	0.808478
Q13033	Striatin-3 OS=Homo sapiens (Human) OX=9606 GN=STRN3 PE=1 SV=3	891	1015.2	1014.9	1252.1	1156.2	0.0519032	973.7	1204.15	0.80862
Q8WVB6	Chromosome transmission fidelity protein 18 homolog OS=Homo sapiens (Human) OX=9606 GN=CHTF18 PE=1 SV=1	404.2	323.3	409.1	434.8	502.2	0.160107	378.867	468.5	0.80868
Q99986	Serine/threonine-protein kinase VRK1 OS=Homo sapiens (Human) OX=9606 GN=VRK1 PE=1 SV=1	7646.4	6470.4	7542.3	8025	9830.4	0.27819	7219.7	8927.7	0.808685
Q8NGA1	Olfactory receptor 1M1 OS=Homo sapiens (Human) OX=9606 GN=OR1M1 PE=2 SV=1	197.5	299.9	274.5	333.9	302.1	0.184277	257.3	318	0.809119
Q3MHD2	Protein LSM12 homolog OS=Homo sapiens (Human) OX=9606 GN=LSM12 PE=1 SV=2	1729.3	1552	1826.2	2140.5	2066.3	0.0251178	1702.5	2103.4	0.809404
P14859	POU domain, class 2, transcription factor 1 OS=Homo sapiens (Human) OX=9606 GN=POU2F1 PE=1 SV=2	926.7	798.3	985.3	1163.6	1068.6	0.0643798	903.433	1116.1	0.809456
P35249	Replication factor C subunit 4 OS=Homo sapiens (Human) OX=9606 GN=RFC4 PE=1 SV=2	7896.1	7742.6	7762.4	9957.3	9314.7	0.103985	7800.37	9636	0.809503
Q14186	Transcription factor Dp-1 OS=Homo sapiens (Human) OX=9606 GN=TFDP1 PE=1 SV=1	571.5	730.3	653.4	850.6	759.6	0.108447	651.733	805.1	0.809506
Q14687	Genetic suppressor element 1 OS=Homo sapiens (Human) OX=9606 GN=GSE1 PE=1 SV=3	242.2	270.6	239	329.2	289.9	0.151953	250.6	309.55	0.809562
Q96FJ2	Dynein light chain 2, cytoplasmic OS=Homo sapiens (Human) OX=9606 GN=DYNLL2 PE=1 SV=1	242.8	274.2	340.6	397.8	308.4	0.342539	285.867	353.1	0.809591
Q16204	Coiled-coil domain-containing protein 6 OS=Homo sapiens (Human) OX=9606 GN=CCDC6 PE=1 SV=2	6290.4	6746.7	6340.9	8035.2	7921.4	0.00436888	6459.33	7978.3	0.809613
Q9UKJ3	G patch domain-containing protein 8 OS=Homo sapiens (Human) OX=9606 GN=GPATCH8 PE=1 SV=2	2616.5	2563.3	2934.3	3491.9	3189.4	0.0718288	2704.7	3340.65	0.809633
P36941	Tumor necrosis factor receptor superfamily member 3 OS=Homo sapiens (Human) OX=9606 GN=LTBR PE=1 SV=1	249.6	288.9	305.4	360.7	334.1	0.0538608	281.3	347.4	0.809729
Q15691	Microtubule-associated protein RP/EB family member 1 OS=Homo sapiens (Human) OX=9606 GN=MAPRE1 PE=1 SV=3	6230.3	6579.7	7634.1	9155	7676.7	0.225118	6814.7	8415.85	0.809746
Q8N2U0	Transmembrane protein 256 OS=Homo sapiens (Human) OX=9606 GN=TMEM256 PE=3 SV=1	51.5	64.7	73.7	81	75.3	0.13743	63.3	78.15	0.809981
Q9NVS9	Pyridoxine-5'-phosphate oxidase OS=Homo sapiens (Human) OX=9606 GN=PNPO PE=1 SV=1	2230.5	2779	2451.5	3322	2818.8	0.201871	2487	3070.4	0.809992
O60828	Polyglutamine-binding protein 1 OS=Homo sapiens (Human) OX=9606 GN=PQBP1 PE=1 SV=1	3833.1	3483.8	4581.4	5170.4	4619.1	0.119954	3966.1	4894.75	0.810276
Q14651	Plastin-1 OS=Homo sapiens (Human) OX=9606 GN=PLS1 PE=1 SV=2	2559.4	2746.7	2983.1	3555	3265	0.0610189	2763.07	3410	0.810283
Q99627	COP9 signalosome complex subunit 8 OS=Homo sapiens (Human) OX=9606 GN=COPS8 PE=1 SV=1	1055.8	1207.9	1263.4	1486.7	1415	0.0328902	1175.7	1450.85	0.810353
O43707	Alpha-actinin-4 OS=Homo sapiens (Human) OX=9606 GN=ACTN4 PE=1 SV=2	35279.8	38144.9	38375.5	48688.5	43284.6	0.157477	37266.7	45986.6	0.810383
Q5T6L9	Endoplasmic reticulum membrane-associated RNA degradation protein OS=Homo sapiens (Human) OX=9606 GN=ERMARD PE=1 SV=1	41.2	58.2	31.4	57.1	50.5	0.327511	43.6	53.8	0.810409
Q8IXH7	Negative elongation factor C/D OS=Homo sapiens (Human) OX=9606 GN=NELFCD PE=1 SV=2	2269.9	2667.1	2448.7	3188.8	2886.7	0.0864225	2461.9	3037.75	0.810435
Q07666	KH domain-containing, RNA-binding, signal transduction-associated protein 1 OS=Homo sapiens (Human) OX=9606 GN=KHDRBS1 PE=1 SV=1	16519.1	17943.7	17943.6	22768.3	20332.1	0.147611	17468.8	21550.2	0.81061
Q92882	Osteoclast-stimulating factor 1 OS=Homo sapiens (Human) OX=9606 GN=OSTF1 PE=1 SV=2	1996.4	1699.5	1706.8	2487.5	1955.5	0.337364	1800.9	2221.5	0.810668
Q9UKG9	Peroxisomal carnitine O-octanoyltransferase OS=Homo sapiens (Human) OX=9606 GN=CROT PE=1 SV=2	896	958.3	907.3	1098.7	1172.1	0.0575072	920.533	1135.4	0.810757
Q9BRF8	Serine/threonine-protein phosphatase CPPED1 OS=Homo sapiens (Human) OX=9606 GN=CPPED1 PE=1 SV=3	1055.8	987	1205.5	1368.6	1301.6	0.0444689	1082.77	1335.1	0.811
O00629	Importin subunit alpha-3 OS=Homo sapiens (Human) OX=9606 GN=KPNA4 PE=1 SV=1	1709.9	1659.6	2035.4	2217.3	2225.6	0.0703126	1801.63	2221.45	0.811017
Q9ULX6	A-kinase anchor protein 8-like OS=Homo sapiens (Human) OX=9606 GN=AKAP8L PE=1 SV=4	5333	5414.9	5474.9	6910.2	6423.6	0.113351	5407.6	6666.9	0.811112
Q9Y6K9	NF-kappa-B essential modulator OS=Homo sapiens (Human) OX=9606 GN=IKBKG PE=1 SV=2	2650.3	3187.5	3519.9	4276.2	3415	0.302544	3119.23	3845.6	0.811117
Q9UMX5	Neudesin OS=Homo sapiens (Human) OX=9606 GN=NENF PE=1 SV=1	4692.5	6240.1	7159.5	8295.1	6574.8	0.321904	6030.7	7434.95	0.811129
P61978	Heterogeneous nuclear ribonucleoprotein K OS=Homo sapiens (Human) OX=9606 GN=HNRNPK PE=1 SV=1	31839.9	33715.5	33886.1	43645.6	38076.4	0.20531	33147.2	40861	0.811218
Q7Z4G1	COMM domain-containing protein 6 OS=Homo sapiens (Human) OX=9606 GN=COMMD6 PE=1 SV=1	610.1	829.3	771.1	954.2	861.8	0.122519	736.833	908	0.81149
P52948	Nuclear pore complex protein Nup98-Nup96 OS=Homo sapiens (Human) OX=9606 GN=NUP98 PE=1 SV=4	17344.2	17715.7	16435.4	21259.6	21038.9	0.00580632	17165.1	21149.2	0.811617
Q53F19	Nuclear cap-binding protein subunit 3 OS=Homo sapiens (Human) OX=9606 GN=NCBP3 PE=1 SV=2	3202.3	3649.4	3330.1	4396.5	3965.5	0.103931	3393.93	4181	0.811752
P13987	CD59 glycoprotein OS=Homo sapiens (Human) OX=9606 GN=CD59 PE=1 SV=1	2610.2	2790.4	1564.4	3160.3	2559.1	0.35004	2321.67	2859.7	0.811857
Q9BZ95	Histone-lysine N-methyltransferase NSD3 OS=Homo sapiens (Human) OX=9606 GN=NSD3 PE=1 SV=1	900.8	1078.9	867	1197.9	1139.7	0.0644448	948.9	1168.8	0.811858
Q9H4M9	EH domain-containing protein 1 OS=Homo sapiens (Human) OX=9606 GN=EHD1 PE=1 SV=2	9666.9	10082.9	10033.7	12322.7	12134.2	0.000751439	9927.83	12228.5	0.811864
Q15459	Splicing factor 3A subunit 1 OS=Homo sapiens (Human) OX=9606 GN=SF3A1 PE=1 SV=1	20747.8	18108.2	25298.1	26860.4	25807.8	0.135804	21384.7	26334.1	0.812054
Q9BVA0	Katanin p80 WD40 repeat-containing subunit B1 OS=Homo sapiens (Human) OX=9606 GN=KATNB1 PE=1 SV=1	144.9	139.2	149.5	178.4	177.5	0.00685769	144.533	177.95	0.812213
O00231	26S proteasome non-ATPase regulatory subunit 11 OS=Homo sapiens (Human) OX=9606 GN=PSMD11 PE=1 SV=3	15975.9	16729.9	16843.2	20129.3	20536.2	0.00153333	16516.3	20332.8	0.812302
Q13084	39S ribosomal protein L28, mitochondrial OS=Homo sapiens (Human) OX=9606 GN=MRPL28 PE=1 SV=4	1992.8	1687	2057.2	2289	2419.4	0.0459766	1912.33	2354.2	0.812307
Q9Y2H0	Disks large-associated protein 4 OS=Homo sapiens (Human) OX=9606 GN=DLGAP4 PE=1 SV=3	1054.9	815.5	1128.4	1379.2	1081.8	0.330915	999.6	1230.5	0.812353
Q53RE8	Ankyrin repeat domain-containing protein 39 OS=Homo sapiens (Human) OX=9606 GN=ANKRD39 PE=1 SV=1	187.9	167	218.7	188.9	281.8	0.509461	191.2	235.35	0.812407
Q9H0H5	Rac GTPase-activating protein 1 OS=Homo sapiens (Human) OX=9606 GN=RACGAP1 PE=1 SV=1	11200.5	13922.7	13784.7	17410.3	14513.8	0.236404	12969.3	15962	0.812508
Q9P289	Serine/threonine-protein kinase 26 OS=Homo sapiens (Human) OX=9606 GN=STK26 PE=1 SV=2	2624.7	2155.6	2425	3099.6	2810.7	0.08218	2401.77	2955.15	0.812739
Q14966	Zinc finger protein 638 OS=Homo sapiens (Human) OX=9606 GN=ZNF638 PE=1 SV=2	11141.9	10311.7	12896.7	15323.7	12846.9	0.22745	11450.1	14085.3	0.812911
Q9NUQ3	Gamma-taxilin OS=Homo sapiens (Human) OX=9606 GN=TXLNG PE=1 SV=2	8507.5	9176.4	9829	11882.7	10669.3	0.111474	9170.97	11276	0.813317
Q9NWB6	Arginine and glutamate-rich protein 1 OS=Homo sapiens (Human) OX=9606 GN=ARGLU1 PE=1 SV=1	4727.9	5409.2	4636.5	6385.5	5722.5	0.10693	4924.53	6054	0.813435
P51608	Methyl-CpG-binding protein 2 OS=Homo sapiens (Human) OX=9606 GN=MECP2 PE=1 SV=1	3552.9	4326.7	4551.5	5560.4	4627	0.239485	4143.7	5093.7	0.813495
P35658	Nuclear pore complex protein Nup214 OS=Homo sapiens (Human) OX=9606 GN=NUP214 PE=1 SV=2	8851.3	8117.7	8983.8	11129	10138.3	0.0979595	8650.93	10633.6	0.813543
Q9UEW8	STE20/SPS1-related proline-alanine-rich protein kinase OS=Homo sapiens (Human) OX=9606 GN=STK39 PE=1 SV=3	1124.3	999.7	1081.9	1358.6	1268.5	0.0416257	1068.63	1313.55	0.813546
Q9HDC5	Junctophilin-1 OS=Homo sapiens (Human) OX=9606 GN=JPH1 PE=1 SV=2	1118.2	1062.3	1128.5	1361.9	1348.4	0.00362207	1103	1355.15	0.813932
O14545	TRAF-type zinc finger domain-containing protein 1 OS=Homo sapiens (Human) OX=9606 GN=TRAFD1 PE=1 SV=1	1911.4	2213.1	1959.4	2686.7	2294.6	0.210963	2027.97	2490.65	0.814232
Q9BQ75	Protein CMSS1 OS=Homo sapiens (Human) OX=9606 GN=CMSS1 PE=1 SV=2	3596.2	3070.2	3978.6	4366.7	4348.6	0.0913819	3548.33	4357.65	0.814277
O43663	Protein regulator of cytokinesis 1 OS=Homo sapiens (Human) OX=9606 GN=PRC1 PE=1 SV=2	10683.4	12390.4	11568.2	14636.3	13723.9	0.0335612	11547.3	14180.1	0.814334
P68400	Casein kinase II subunit alpha OS=Homo sapiens (Human) OX=9606 GN=CSNK2A1 PE=1 SV=1	6395.2	7255.7	6573.5	8213.4	8336.9	0.0232813	6741.47	8275.15	0.814664
P01111	GTPase NRas OS=Homo sapiens (Human) OX=9606 GN=NRAS PE=1 SV=1	937.6	1197.5	1217.7	1337.5	1406.2	0.093756	1117.6	1371.85	0.814666
Q13901	Nuclear nucleic acid-binding protein C1D OS=Homo sapiens (Human) OX=9606 GN=C1D PE=1 SV=1	190.5	181.9	204.7	261	211.2	0.314882	192.367	236.1	0.814768
P55011	Solute carrier family 12 member 2 OS=Homo sapiens (Human) OX=9606 GN=SLC12A2 PE=1 SV=1	532.2	552.3	565.9	654.1	695.6	0.0610928	550.133	674.85	0.815193
Q5TBB1	Ribonuclease H2 subunit B OS=Homo sapiens (Human) OX=9606 GN=RNASEH2B PE=1 SV=1	2177.1	1947.8	2361.7	2695.4	2607.7	0.0432539	2162.2	2651.55	0.815448
Q9UNF0	Protein kinase C and casein kinase substrate in neurons protein 2 OS=Homo sapiens (Human) OX=9606 GN=PACSIN2 PE=1 SV=2	5674.4	6286.8	6449.5	8051.6	6999.7	0.187438	6136.9	7525.65	0.815464
Q7Z7F7	39S ribosomal protein L55, mitochondrial OS=Homo sapiens (Human) OX=9606 GN=MRPL55 PE=1 SV=1	498.9	489.4	477.4	613.2	584.8	0.0459272	488.567	599	0.815637
A3KN83	Protein strawberry notch homolog 1 OS=Homo sapiens (Human) OX=9606 GN=SBNO1 PE=1 SV=1	608.5	718.2	593.6	731.2	838.2	0.157011	640.1	784.7	0.815726
Q9Y6E0	Serine/threonine-protein kinase 24 OS=Homo sapiens (Human) OX=9606 GN=STK24 PE=1 SV=1	2233.2	2032.5	2322.5	2851.2	2532.7	0.141187	2196.07	2691.95	0.81579
P30626	Sorcin OS=Homo sapiens (Human) OX=9606 GN=SRI PE=1 SV=1	3010.8	5048.3	3966.4	5353	4471.9	0.306729	4008.5	4912.45	0.815988
Q9UL46	Proteasome activator complex subunit 2 OS=Homo sapiens (Human) OX=9606 GN=PSME2 PE=1 SV=4	9317.4	13878.7	11334.9	14419	13790.1	0.183262	11510.3	14104.5	0.816072
Q9H4I3	TraB domain-containing protein OS=Homo sapiens (Human) OX=9606 GN=TRABD PE=1 SV=1	225.9	297.6	308	331	348.2	0.126886	277.167	339.6	0.816156
O00273	DNA fragmentation factor subunit alpha OS=Homo sapiens (Human) OX=9606 GN=DFFA PE=1 SV=1	2151.8	2124.8	2168.2	2818.9	2443.6	0.234586	2148.27	2631.25	0.816443
P18615	Negative elongation factor E OS=Homo sapiens (Human) OX=9606 GN=NELFE PE=1 SV=3	567.8	726.5	577.2	813	714.9	0.151577	623.833	763.95	0.816589
P04183	Thymidine kinase, cytosolic OS=Homo sapiens (Human) OX=9606 GN=TK1 PE=1 SV=2	6493.5	6166.7	6943	8466.6	7534.5	0.146192	6534.4	8000.55	0.816744
Q86TB9	Protein PAT1 homolog 1 OS=Homo sapiens (Human) OX=9606 GN=PATL1 PE=1 SV=2	1173.9	1162.3	1202.1	1412	1476.1	0.0497539	1179.43	1444.05	0.816754
Q92733	Proline-rich protein PRCC OS=Homo sapiens (Human) OX=9606 GN=PRCC PE=1 SV=1	4456.7	3889.7	4889.6	5828.9	4973.8	0.200354	4412	5401.35	0.816833
P42575	Caspase-2 OS=Homo sapiens (Human) OX=9606 GN=CASP2 PE=1 SV=2	683.3	569.9	661.1	809.5	752.6	0.0513381	638.1	781.05	0.816977
Q86V48	Leucine zipper protein 1 OS=Homo sapiens (Human) OX=9606 GN=LUZP1 PE=1 SV=2	2342.8	2696	2371.4	3069	2977.3	0.0278669	2470.07	3023.15	0.817051
P49757	Protein numb homolog OS=Homo sapiens (Human) OX=9606 GN=NUMB PE=1 SV=2	402.7	403.7	380	502.5	465.3	0.09231	395.467	483.9	0.817249
P37198	Nuclear pore glycoprotein p62 OS=Homo sapiens (Human) OX=9606 GN=NUP62 PE=1 SV=3	3257.1	2932.6	3588	4254	3721.9	0.154629	3259.23	3987.95	0.81727
P20839	Inosine-5'-monophosphate dehydrogenase 1 OS=Homo sapiens (Human) OX=9606 GN=IMPDH1 PE=1 SV=2	1624.6	1719	1561.4	1892.7	2107.6	0.13988	1635	2000.15	0.817439
O75947	ATP synthase subunit d, mitochondrial OS=Homo sapiens (Human) OX=9606 GN=ATP5PD PE=1 SV=3	2101.7	2496.3	3596.5	3753.1	2928	0.395364	2731.5	3340.55	0.81768
Q99700	Ataxin-2 OS=Homo sapiens (Human) OX=9606 GN=ATXN2 PE=1 SV=2	2687.6	2509	3163.6	3699.7	3116.3	0.224929	2786.73	3408	0.817703
Q9UBQ7	Glyoxylate reductase/hydroxypyruvate reductase OS=Homo sapiens (Human) OX=9606 GN=GRHPR PE=1 SV=1	3088.8	3360.1	3977	4345.4	4154.5	0.0862877	3475.3	4249.95	0.817727
P46108	Adapter molecule crk OS=Homo sapiens (Human) OX=9606 GN=CRK PE=1 SV=2	2490.8	2776.6	2821.5	3430.5	3163.1	0.062939	2696.3	3296.8	0.817854
P35754	Glutaredoxin-1 OS=Homo sapiens (Human) OX=9606 GN=GLRX PE=1 SV=2	808.5	1004.6	1022.4	1221.1	1090.2	0.121176	945.167	1155.65	0.817866
P43686	26S proteasome regulatory subunit 6B OS=Homo sapiens (Human) OX=9606 GN=PSMC4 PE=1 SV=2	15056.2	15358.3	13610.4	17839.2	18045.5	0.0229774	14675	17942.3	0.817895
Q9Y2S6	Translation machinery-associated protein 7 OS=Homo sapiens (Human) OX=9606 GN=TMA7 PE=1 SV=1	2488.6	2743.9	3036.3	2902.2	3833.2	0.399541	2756.27	3367.7	0.818442
P41223	Protein BUD31 homolog OS=Homo sapiens (Human) OX=9606 GN=BUD31 PE=1 SV=2	822.8	960.4	1066.6	1296.8	1024.3	0.334805	949.933	1160.55	0.81852
Q8IYA6	Cytoskeleton-associated protein 2-like OS=Homo sapiens (Human) OX=9606 GN=CKAP2L PE=1 SV=4	1549.6	1277.9	1641.2	2011.9	1627.1	0.297766	1489.57	1819.5	0.818668
P54725	UV excision repair protein RAD23 homolog A OS=Homo sapiens (Human) OX=9606 GN=RAD23A PE=1 SV=1	3946.1	4097.9	3773.6	5089.8	4531.5	0.168392	3939.2	4810.65	0.81885
Q14956	Transmembrane glycoprotein NMB OS=Homo sapiens (Human) OX=9606 GN=GPNMB PE=1 SV=2	477.1	482	549.8	682.4	545.9	0.330132	502.967	614.15	0.818964
P49354	Protein farnesyltransferase/geranylgeranyltransferase type-1 subunit alpha OS=Homo sapiens (Human) OX=9606 GN=FNTA PE=1 SV=1	827.2	1053	1029.8	1247.3	1121.3	0.11462	970	1184.3	0.819049
Q86WR0	Coiled-coil domain-containing protein 25 OS=Homo sapiens (Human) OX=9606 GN=CCDC25 PE=1 SV=2	5727.7	4239	6090.2	6798.2	6270.9	0.164691	5352.3	6534.55	0.819077
P60602	Reactive oxygen species modulator 1 OS=Homo sapiens (Human) OX=9606 GN=ROMO1 PE=1 SV=1	534.1	617.6	786.6	869.4	707.8	0.300636	646.1	788.6	0.8193
Q8NCG7	Diacylglycerol lipase-beta OS=Homo sapiens (Human) OX=9606 GN=DAGLB PE=1 SV=2	198.7	196.8	326.9	318.1	269.5	0.364942	240.8	293.8	0.819605
P50402	Emerin OS=Homo sapiens (Human) OX=9606 GN=EMD PE=1 SV=1	5051.2	7231.5	5544.9	7765.9	6730.2	0.218447	5942.53	7248.05	0.81988
Q13838	Spliceosome RNA helicase DDX39B OS=Homo sapiens (Human) OX=9606 GN=DDX39B PE=1 SV=1	5196.4	8423.3	7045.8	8137.1	8663.3	0.243749	6888.5	8400.2	0.82004
Q9P016	Thymocyte nuclear protein 1 OS=Homo sapiens (Human) OX=9606 GN=THYN1 PE=1 SV=1	3640.4	3030.5	3484	4507.7	3745.9	0.263562	3384.97	4126.8	0.82024
Q9NYR9	NF-kappa-B inhibitor-interacting Ras-like protein 2 OS=Homo sapiens (Human) OX=9606 GN=NKIRAS2 PE=1 SV=1	120.2	132.4	137.7	172.3	144.9	0.255685	130.1	158.6	0.820303
O75223	Gamma-glutamylcyclotransferase OS=Homo sapiens (Human) OX=9606 GN=GGCT PE=1 SV=1	4862	3876.1	5117.1	5677.4	5581.2	0.113969	4618.4	5629.3	0.820422
Q9BV73	Centrosome-associated protein CEP250 OS=Homo sapiens (Human) OX=9606 GN=CEP250 PE=1 SV=2	38.3	34.2	49.1	49.5	49.3	0.184089	40.5333	49.4	0.820513
Q9H1B7	Probable E3 ubiquitin-protein ligase IRF2BPL OS=Homo sapiens (Human) OX=9606 GN=IRF2BPL PE=1 SV=1	768.4	1159.3	757.6	1183.8	997.7	0.312721	895.1	1090.75	0.820628
Q5W0B1	ORC ubiquitin ligase 1 OS=Homo sapiens (Human) OX=9606 GN=OBI1 PE=1 SV=1	168.5	204.4	187	235.9	218.9	0.0573555	186.633	227.4	0.820727
Q9HD33	39S ribosomal protein L47, mitochondrial OS=Homo sapiens (Human) OX=9606 GN=MRPL47 PE=1 SV=2	3414.5	3579.8	3732.5	4654.4	4057.9	0.208341	3575.6	4356.15	0.820817
Q8WZA9	Immunity-related GTPase family Q protein OS=Homo sapiens (Human) OX=9606 GN=IRGQ PE=1 SV=1	1883.3	2069.2	1880.1	2408.3	2328.9	0.0108195	1944.2	2368.6	0.820822
Q96BK5	PIN2/TERF1-interacting telomerase inhibitor 1 OS=Homo sapiens (Human) OX=9606 GN=PINX1 PE=1 SV=2	2016.1	1571.7	2244.3	2551.7	2183.3	0.221811	1944.03	2367.5	0.821133
P27144	Adenylate kinase 4, mitochondrial OS=Homo sapiens (Human) OX=9606 GN=AK4 PE=1 SV=1	6179.9	5952.3	5925.6	7462.2	7197.3	0.0198999	6019.27	7329.75	0.82121
P05496	ATP synthase F(0) complex subunit C1, mitochondrial OS=Homo sapiens (Human) OX=9606 GN=ATP5MC1 PE=1 SV=2	4089	3807.7	5295.2	5749.7	4957.3	0.215452	4397.3	5353.5	0.821388
O75792	Ribonuclease H2 subunit A OS=Homo sapiens (Human) OX=9606 GN=RNASEH2A PE=1 SV=2	1379.5	1455.4	1447.2	1832.7	1641.4	0.173042	1427.37	1737.05	0.821719
Q8IWZ8	SURP and G-patch domain-containing protein 1 OS=Homo sapiens (Human) OX=9606 GN=SUGP1 PE=1 SV=2	2546.9	2091.3	2501.4	2939.1	2853	0.061092	2379.87	2896.05	0.821763
Q96E29	Transcription termination factor 3, mitochondrial OS=Homo sapiens (Human) OX=9606 GN=MTERF3 PE=1 SV=2	2893	2619.8	2980.3	3441.3	3448.2	0.0297984	2831.03	3444.75	0.82184
Q9GZV5	WW domain-containing transcription regulator protein 1 OS=Homo sapiens (Human) OX=9606 GN=WWTR1 PE=1 SV=1	267.5	253.8	280.3	403.7	246.2	0.596758	267.2	324.95	0.82228
Q7Z6B7	SLIT-ROBO Rho GTPase-activating protein 1 OS=Homo sapiens (Human) OX=9606 GN=SRGAP1 PE=1 SV=1	237	219.9	255.7	302.3	275.4	0.0858985	237.533	288.85	0.822341
P46783	40S ribosomal protein S10 OS=Homo sapiens (Human) OX=9606 GN=RPS10 PE=1 SV=1	14699.1	17438.1	17512.4	21650.8	18596.5	0.201088	16549.9	20123.7	0.822409
Q9UBB5	Methyl-CpG-binding domain protein 2 OS=Homo sapiens (Human) OX=9606 GN=MBD2 PE=1 SV=1	625	648.6	594.8	765.4	749.1	0.00572458	622.8	757.25	0.82245
P55263	Adenosine kinase OS=Homo sapiens (Human) OX=9606 GN=ADK PE=1 SV=2	9617.3	7472.6	11060.4	11491.7	11325.5	0.19078	9383.43	11408.6	0.822488
Q15642	Cdc42-interacting protein 4 OS=Homo sapiens (Human) OX=9606 GN=TRIP10 PE=1 SV=3	2980.2	4392.3	3793.9	4990.4	4059.6	0.304867	3722.13	4525	0.822571
Q99988	Growth/differentiation factor 15 OS=Homo sapiens (Human) OX=9606 GN=GDF15 PE=1 SV=3	663.4	842.6	755.8	924	908.9	0.0852349	753.933	916.45	0.822667
Q86VX9	Vacuolar fusion protein MON1 homolog A OS=Homo sapiens (Human) OX=9606 GN=MON1A PE=1 SV=3	51.5	75.8	78.8	86.6	80.4	0.224531	68.7	83.5	0.822754
Q9HC36	rRNA methyltransferase 3, mitochondrial OS=Homo sapiens (Human) OX=9606 GN=MRM3 PE=1 SV=2	971.8	1292.2	1478.2	1530.5	1501.2	0.210191	1247.4	1515.85	0.822905
Q6IAA8	Ragulator complex protein LAMTOR1 OS=Homo sapiens (Human) OX=9606 GN=LAMTOR1 PE=1 SV=2	593.8	631.2	697.4	839.9	717.4	0.22146	640.8	778.65	0.822963
Q14119	Vascular endothelial zinc finger 1 OS=Homo sapiens (Human) OX=9606 GN=VEZF1 PE=1 SV=2	280.7	261.5	364.8	409.1	325.6	0.33403	302.333	367.35	0.823012
P12429	Annexin A3 OS=Homo sapiens (Human) OX=9606 GN=ANXA3 PE=1 SV=3	14472.6	16301.5	13352.9	16152.4	19587	0.278979	14709	17869.7	0.823125
Q14320	Protein FAM50A OS=Homo sapiens (Human) OX=9606 GN=FAM50A PE=1 SV=2	9955.1	10037.4	11621.6	14293.7	11306.9	0.351345	10538	12800.3	0.823265
Q8IYL3	UPF0688 protein C1orf174 OS=Homo sapiens (Human) OX=9606 GN=C1orf174 PE=1 SV=2	99.6	87.2	116	133.6	111.6	0.249702	100.933	122.6	0.823274
Q5VV42	Threonylcarbamoyladenosine tRNA methylthiotransferase OS=Homo sapiens (Human) OX=9606 GN=CDKAL1 PE=1 SV=1	2849.3	2651.4	3079.8	3560	3387.1	0.0268995	2860.17	3473.55	0.823413
P15531	Nucleoside diphosphate kinase A OS=Homo sapiens (Human) OX=9606 GN=NME1 PE=1 SV=1	5487	5096.9	6413.8	7396.3	6364.9	0.193616	5665.9	6880.6	0.82346
Q9HCI7	E3 ubiquitin-protein ligase MSL2 OS=Homo sapiens (Human) OX=9606 GN=MSL2 PE=1 SV=2	155.2	190.4	174.3	205.7	215.2	0.0526577	173.3	210.45	0.823474
Q8N183	NADH dehydrogenase [ubiquinone] 1 alpha subcomplex assembly factor 2 OS=Homo sapiens (Human) OX=9606 GN=NDUFAF2 PE=1 SV=1	4271.3	3932.1	4692.4	5633.7	4806.1	0.220743	4298.6	5219.9	0.823502
Q9UHY8	Fasciculation and elongation protein zeta-2 OS=Homo sapiens (Human) OX=9606 GN=FEZ2 PE=1 SV=2	398.6	441.5	388.8	526.2	468.4	0.143958	409.633	497.3	0.823715
Q16543	Hsp90 co-chaperone Cdc37 OS=Homo sapiens (Human) OX=9606 GN=CDC37 PE=1 SV=1	6619.7	6911.2	7995.8	9045.8	8370.6	0.066398	7175.57	8708.2	0.824001
P30047	GTP cyclohydrolase 1 feedback regulatory protein OS=Homo sapiens (Human) OX=9606 GN=GCHFR PE=1 SV=3	453.5	569	529.1	642.5	612.8	0.0682093	517.2	627.65	0.824026
Q9Y676	28S ribosomal protein S18b, mitochondrial OS=Homo sapiens (Human) OX=9606 GN=MRPS18B PE=1 SV=1	284.4	258.7	295.2	360.4	317.8	0.166762	279.433	339.1	0.824044
Q9C005	Protein dpy-30 homolog OS=Homo sapiens (Human) OX=9606 GN=DPY30 PE=1 SV=1	280	356.4	384.5	444.4	381.5	0.211347	340.3	412.95	0.824071
P98155	Very low-density lipoprotein receptor OS=Homo sapiens (Human) OX=9606 GN=VLDLR PE=1 SV=1	54.7	76.2	75.7	87.1	80	0.168197	68.8667	83.55	0.824257
Q6IN85	Serine/threonine-protein phosphatase 4 regulatory subunit 3A OS=Homo sapiens (Human) OX=9606 GN=PPP4R3A PE=1 SV=1	3822.1	3621.8	4072.4	4896.8	4414.3	0.125308	3838.77	4655.55	0.824557
Q9ULU4	Protein kinase C-binding protein 1 OS=Homo sapiens (Human) OX=9606 GN=ZMYND8 PE=1 SV=2	1882.7	1640.9	2276.8	2556.4	2132.7	0.261047	1933.47	2344.55	0.824664
P98175	RNA-binding protein 10 OS=Homo sapiens (Human) OX=9606 GN=RBM10 PE=1 SV=3	8288	9832.8	8225.2	10606.3	10688.8	0.0701847	8782	10647.5	0.824791
A6NDG6	Glycerol-3-phosphate phosphatase OS=Homo sapiens (Human) OX=9606 GN=PGP PE=1 SV=1	4650	5574.3	5209.3	6582.7	5890.6	0.120241	5144.53	6236.65	0.824887
P21266	Glutathione S-transferase Mu 3 OS=Homo sapiens (Human) OX=9606 GN=GSTM3 PE=1 SV=3	10302.4	10404.6	10665.6	12744.9	12609.8	0.000443992	10457.5	12677.3	0.824899
P49756	RNA-binding protein 25 OS=Homo sapiens (Human) OX=9606 GN=RBM25 PE=1 SV=3	11963.9	11816.7	14930.2	16073.1	15208.8	0.101328	12903.6	15641	0.824988
Q8N8D1	Programmed cell death protein 7 OS=Homo sapiens (Human) OX=9606 GN=PDCD7 PE=1 SV=1	42.1	61.1	58.6	66.1	64.6	0.193878	53.9333	65.35	0.8253
Q8N2F6	Armadillo repeat-containing protein 10 OS=Homo sapiens (Human) OX=9606 GN=ARMC10 PE=1 SV=1	778.7	830.5	891.9	1086.1	934	0.221016	833.7	1010.05	0.825405
O43719	HIV Tat-specific factor 1 OS=Homo sapiens (Human) OX=9606 GN=HTATSF1 PE=1 SV=1	9078.7	8736.4	10606.8	11800.6	11150.6	0.05901	9473.97	11475.6	0.825575
Q04837	Single-stranded DNA-binding protein, mitochondrial OS=Homo sapiens (Human) OX=9606 GN=SSBP1 PE=1 SV=1	5181.7	5392.8	5465.1	6860.3	6085.2	0.197448	5346.53	6472.75	0.826006
Q07812	Apoptosis regulator BAX OS=Homo sapiens (Human) OX=9606 GN=BAX PE=1 SV=1	1035.4	1963.1	1869.2	2183.8	1744.6	0.421439	1622.57	1964.2	0.82607
Q3ZCW2	Galectin-related protein OS=Homo sapiens (Human) OX=9606 GN=LGALSL PE=1 SV=2	507.2	679.4	525.5	679.2	702.4	0.154009	570.7	690.8	0.826144
Q9NQ34	Transmembrane protein 9B OS=Homo sapiens (Human) OX=9606 GN=TMEM9B PE=1 SV=1	230.3	295.4	191.4	329.4	249	0.419043	239.033	289.2	0.826533
Q9NY12	H/ACA ribonucleoprotein complex subunit 1 OS=Homo sapiens (Human) OX=9606 GN=GAR1 PE=1 SV=1	4425.1	4949.2	5364.7	6498.1	5388.4	0.277086	4913	5943.25	0.826652
Q04637	Eukaryotic translation initiation factor 4 gamma 1 OS=Homo sapiens (Human) OX=9606 GN=EIF4G1 PE=1 SV=4	35801.5	38074.8	40128.6	47452.3	44471.8	0.0421947	38001.6	45962.1	0.826805
Q9H3Q1	Cdc42 effector protein 4 OS=Homo sapiens (Human) OX=9606 GN=CDC42EP4 PE=1 SV=1	1944.6	1718.2	2001.8	2668.9	1898.3	0.486978	1888.2	2283.6	0.826852
Q86WZ6	Zinc finger protein 227 OS=Homo sapiens (Human) OX=9606 GN=ZNF227 PE=1 SV=1	854.5	897.4	727.6	900.6	1097.5	0.293187	826.5	999.05	0.827286
Q9NSI2	Protein FAM207A OS=Homo sapiens (Human) OX=9606 GN=FAM207A PE=1 SV=2	1888	2228	1845.3	2439.9	2363.7	0.065383	1987.1	2401.8	0.827338
Q7L5Y1	Mitochondrial enolase superfamily member 1 OS=Homo sapiens (Human) OX=9606 GN=ENOSF1 PE=1 SV=1	44.7	76.8	72.4	84.7	71.5	0.344541	64.6333	78.1	0.827571
P17301	Integrin alpha-2 OS=Homo sapiens (Human) OX=9606 GN=ITGA2 PE=1 SV=1	85.6	96.8	108.7	125	109.5	0.166002	97.0333	117.25	0.827576
O60220	Mitochondrial import inner membrane translocase subunit Tim8 A OS=Homo sapiens (Human) OX=9606 GN=TIMM8A PE=1 SV=1	643.8	716.8	676.2	865.4	775.3	0.148492	678.933	820.35	0.827614
Q96AY3	Peptidyl-prolyl cis-trans isomerase FKBP10 OS=Homo sapiens (Human) OX=9606 GN=FKBP10 PE=1 SV=1	5895	8242.7	9043.3	10492.1	8177.2	0.382771	7727	9334.65	0.827776
P17568	NADH dehydrogenase [ubiquinone] 1 beta subcomplex subunit 7 OS=Homo sapiens (Human) OX=9606 GN=NDUFB7 PE=1 SV=4	1438.1	1445.6	2096.6	2173.9	1836.8	0.299886	1660.1	2005.35	0.827836
Q14CS0	UBX domain-containing protein 2B OS=Homo sapiens (Human) OX=9606 GN=UBXN2B PE=1 SV=1	94.3	112.1	90.7	116.9	122.3	0.0761771	99.0333	119.6	0.828038
P49366	Deoxyhypusine synthase OS=Homo sapiens (Human) OX=9606 GN=DHPS PE=1 SV=1	1439.3	1498.3	1473.6	1839	1712.4	0.110531	1470.4	1775.7	0.828068
Q9NX07	tRNA selenocysteine 1-associated protein 1 OS=Homo sapiens (Human) OX=9606 GN=TRNAU1AP PE=1 SV=1	379.6	327.3	341.5	443.7	400.3	0.111376	349.467	422	0.82812
O75330	Hyaluronan mediated motility receptor OS=Homo sapiens (Human) OX=9606 GN=HMMR PE=1 SV=2	11492.5	12511.2	12619.1	15012.7	14460.3	0.0115439	12207.6	14736.5	0.828392
Q9BS40	Latexin OS=Homo sapiens (Human) OX=9606 GN=LXN PE=1 SV=2	266.3	235.4	409.1	471	261.7	0.660316	303.6	366.35	0.828716
O75940	Survival of motor neuron-related-splicing factor 30 OS=Homo sapiens (Human) OX=9606 GN=SMNDC1 PE=1 SV=1	2132.3	2415.4	2803.6	3132.5	2780.5	0.154938	2450.43	2956.5	0.828829
P58876	Histone H2B type 1-D OS=Homo sapiens (Human) OX=9606 GN=H2BC5 PE=1 SV=2	2290.8	1716.5	2014	2049.5	2791.5	0.451769	2007.1	2420.5	0.829209
Q9NX14	NADH dehydrogenase [ubiquinone] 1 beta subcomplex subunit 11, mitochondrial OS=Homo sapiens (Human) OX=9606 GN=NDUFB11 PE=1 SV=1	973.8	1006.5	1152.2	1429.7	1088.6	0.414301	1044.17	1259.15	0.829263
Q8N3Z3	GTP-binding protein 8 OS=Homo sapiens (Human) OX=9606 GN=GTPBP8 PE=1 SV=1	72.1	108.9	83.5	88.7	123.9	0.482875	88.1667	106.3	0.829414
P10586	Receptor-type tyrosine-protein phosphatase F OS=Homo sapiens (Human) OX=9606 GN=PTPRF PE=1 SV=2	1240.6	1089	857.4	1129.2	1432.4	0.361952	1062.33	1280.8	0.82943
O75665	Oral-facial-digital syndrome 1 protein OS=Homo sapiens (Human) OX=9606 GN=OFD1 PE=1 SV=1	61.4	89.8	75	91.1	90.7	0.199258	75.4	90.9	0.829483
P09669	Cytochrome c oxidase subunit 6C OS=Homo sapiens (Human) OX=9606 GN=COX6C PE=1 SV=2	3032.1	3661.5	2975.8	4715.2	3053.6	0.569044	3223.13	3884.4	0.829763
Q14155	Rho guanine nucleotide exchange factor 7 OS=Homo sapiens (Human) OX=9606 GN=ARHGEF7 PE=1 SV=2	2147.8	2376.8	2332.3	2941.3	2567.8	0.208712	2285.63	2754.55	0.829767
Q05209	Tyrosine-protein phosphatase non-receptor type 12 OS=Homo sapiens (Human) OX=9606 GN=PTPN12 PE=1 SV=3	1726.2	1695	1967.3	2255.3	2073.5	0.0732285	1796.17	2164.4	0.829868
Q86XK3	Swi5-dependent recombination DNA repair protein 1 homolog OS=Homo sapiens (Human) OX=9606 GN=SFR1 PE=1 SV=2	176.3	171.5	198.2	220	218.6	0.0443695	182	219.3	0.829913
O75376	Nuclear receptor corepressor 1 OS=Homo sapiens (Human) OX=9606 GN=NCOR1 PE=1 SV=2	1374.9	1400.8	1514.7	1772.1	1674.3	0.0319036	1430.13	1723.2	0.829929
Q8N9N2	Activating signal cointegrator 1 complex subunit 1 OS=Homo sapiens (Human) OX=9606 GN=ASCC1 PE=1 SV=1	1326.1	1287.1	1274.2	1567.5	1555.1	0.00128759	1295.8	1561.3	0.829949
Q9H1I8	Activating signal cointegrator 1 complex subunit 2 OS=Homo sapiens (Human) OX=9606 GN=ASCC2 PE=1 SV=3	2143.8	2156.7	2028.4	2753.6	2329.4	0.281523	2109.63	2541.5	0.830074
Q02790	Peptidyl-prolyl cis-trans isomerase FKBP4 OS=Homo sapiens (Human) OX=9606 GN=FKBP4 PE=1 SV=3	28591.5	30878.6	32413.5	36386.5	37404.4	0.0186135	30627.9	36895.4	0.830126
Q52LR7	Enhancer of polycomb homolog 2 OS=Homo sapiens (Human) OX=9606 GN=EPC2 PE=1 SV=2	540.4	640.4	615.8	718.9	723.7	0.0545607	598.867	721.3	0.83026
Q7Z7K6	Centromere protein V OS=Homo sapiens (Human) OX=9606 GN=CENPV PE=1 SV=1	2901	2864.7	2979.9	3538.3	3484	0.000905113	2915.2	3511.15	0.830269
P52292	Importin subunit alpha-1 OS=Homo sapiens (Human) OX=9606 GN=KPNA2 PE=1 SV=1	8691.2	10382.8	10514.3	12558.7	11197.5	0.133547	9862.77	11878.1	0.830332
Q9HAS0	Protein Njmu-R1 OS=Homo sapiens (Human) OX=9606 GN=C17orf75 PE=1 SV=2	4032.4	4767.1	4162.7	5232.9	5173.5	0.0576745	4320.73	5203.2	0.830399
P78347	General transcription factor II-I OS=Homo sapiens (Human) OX=9606 GN=GTF2I PE=1 SV=2	19301.2	17076.2	19983.9	24258.7	20985	0.206634	18787.1	22621.8	0.830485
Q9H9B1	Histone-lysine N-methyltransferase EHMT1 OS=Homo sapiens (Human) OX=9606 GN=EHMT1 PE=1 SV=4	1007.8	1537.1	1347.4	1637.6	1486.8	0.229729	1297.43	1562.2	0.830517
Q96RU3	Formin-binding protein 1 OS=Homo sapiens (Human) OX=9606 GN=FNBP1 PE=1 SV=2	2601.2	2664.4	3006.2	3606.8	3032.2	0.26622	2757.27	3319.5	0.830627
Q86X55	Histone-arginine methyltransferase CARM1 OS=Homo sapiens (Human) OX=9606 GN=CARM1 PE=1 SV=3	5829.1	6230.1	5412.8	5834.7	8188.1	0.493321	5824	7011.4	0.830647
O43251	RNA binding protein fox-1 homolog 2 OS=Homo sapiens (Human) OX=9606 GN=RBFOX2 PE=1 SV=3	2256.8	2175.1	2077.4	2718.8	2504.8	0.101028	2169.77	2611.8	0.830755
Q9Y2T3	Guanine deaminase OS=Homo sapiens (Human) OX=9606 GN=GDA PE=1 SV=1	9381.5	9758.6	10190	11770.3	11762.8	0.0134822	9776.7	11766.5	0.830889
Q99497	Parkinson disease protein 7 OS=Homo sapiens (Human) OX=9606 GN=PARK7 PE=1 SV=2	13107.9	13886.1	14003.7	17585.4	15300.1	0.23276	13665.9	16442.8	0.83112
Q8IVL5	Prolyl 3-hydroxylase 2 OS=Homo sapiens (Human) OX=9606 GN=P3H2 PE=1 SV=1	3526.4	3644.5	4545.6	5196.2	4200.8	0.32175	3905.5	4698.5	0.831223
Q96EQ0	Small glutamine-rich tetratricopeptide repeat-containing protein beta OS=Homo sapiens (Human) OX=9606 GN=SGTB PE=1 SV=1	351.2	437.4	524.4	573	480	0.29038	437.667	526.5	0.831276
Q05086	Ubiquitin-protein ligase E3A OS=Homo sapiens (Human) OX=9606 GN=UBE3A PE=1 SV=4	1796	1821.1	1804.5	2137.2	2210.8	0.0549065	1807.2	2174	0.831279
Q9Y3P9	Rab GTPase-activating protein 1 OS=Homo sapiens (Human) OX=9606 GN=RABGAP1 PE=1 SV=3	3852.8	4186	3836.6	4877.5	4646.1	0.0213072	3958.47	4761.8	0.831296
Q68EM7	Rho GTPase-activating protein 17 OS=Homo sapiens (Human) OX=9606 GN=ARHGAP17 PE=1 SV=1	3415.8	3742.4	3807.2	4779.7	4013.2	0.282631	3655.13	4396.45	0.831383
Q86TP1	Exopolyphosphatase PRUNE1 OS=Homo sapiens (Human) OX=9606 GN=PRUNE1 PE=1 SV=2	463.2	556.9	488.6	589.8	619.6	0.0528196	502.9	604.7	0.831652
P56181	NADH dehydrogenase [ubiquinone] flavoprotein 3, mitochondrial OS=Homo sapiens (Human) OX=9606 GN=NDUFV3 PE=1 SV=2	1603.4	1477.2	1817.9	2258.2	1668.5	0.453041	1632.83	1963.35	0.831657
Q99933	BAG family molecular chaperone regulator 1 OS=Homo sapiens (Human) OX=9606 GN=BAG1 PE=1 SV=4	1764.2	1838.1	2182.7	2644.1	1992.9	0.427801	1928.33	2318.5	0.831716
Q13541	Eukaryotic translation initiation factor 4E-binding protein 1 OS=Homo sapiens (Human) OX=9606 GN=EIF4EBP1 PE=1 SV=3	231.6	401.6	241.1	371.1	329.5	0.404342	291.433	350.3	0.831954
P40763	Signal transducer and activator of transcription 3 OS=Homo sapiens (Human) OX=9606 GN=STAT3 PE=1 SV=2	5827	5902.2	5934	7013.5	7140.2	0.0105142	5887.73	7076.85	0.831971
Q96BY7	Autophagy-related protein 2 homolog B OS=Homo sapiens (Human) OX=9606 GN=ATG2B PE=1 SV=5	445.7	615.9	478.7	635.7	598.5	0.177451	513.433	617.1	0.83201
Q92576	PHD finger protein 3 OS=Homo sapiens (Human) OX=9606 GN=PHF3 PE=1 SV=3	3192.9	3000.8	3582.3	4172.5	3660.7	0.172445	3258.67	3916.6	0.832014
Q8TBX8	Phosphatidylinositol 5-phosphate 4-kinase type-2 gamma OS=Homo sapiens (Human) OX=9606 GN=PIP4K2C PE=1 SV=3	1198.1	1248.2	1311.1	1523.4	1487	0.00754226	1252.47	1505.2	0.832093
P50238	Cysteine-rich protein 1 OS=Homo sapiens (Human) OX=9606 GN=CRIP1 PE=1 SV=3	974	1113.9	1120.8	1499.8	1070.4	0.49428	1069.57	1285.1	0.832283
Q9BW62	Katanin p60 ATPase-containing subunit A-like 1 OS=Homo sapiens (Human) OX=9606 GN=KATNAL1 PE=1 SV=1	76.4	77	88.1	95.9	97.5	0.045906	80.5	96.7	0.832472
P50995	Annexin A11 OS=Homo sapiens (Human) OX=9606 GN=ANXA11 PE=1 SV=1	14750.1	16934	16324.7	20325.2	18112.1	0.150005	16002.9	19218.7	0.832677
Q8IWS0	PHD finger protein 6 OS=Homo sapiens (Human) OX=9606 GN=PHF6 PE=1 SV=1	2467.1	2328.2	3034.7	3320.7	2948.1	0.166944	2610	3134.4	0.832695
P31949	Protein S100-A11 OS=Homo sapiens (Human) OX=9606 GN=S100A11 PE=1 SV=2	3267.2	4538.9	4015.8	5372.7	4089.9	0.414816	3940.63	4731.3	0.832886
O43854	EGF-like repeat and discoidin I-like domain-containing protein 3 OS=Homo sapiens (Human) OX=9606 GN=EDIL3 PE=1 SV=1	1976.8	1912.4	1867.7	2276	2331.6	0.00332327	1918.97	2303.8	0.832957
Q96SN8	CDK5 regulatory subunit-associated protein 2 OS=Homo sapiens (Human) OX=9606 GN=CDK5RAP2 PE=1 SV=5	157.5	159.4	211.4	231.8	191	0.302408	176.1	211.4	0.833018
Q9NP61	ADP-ribosylation factor GTPase-activating protein 3 OS=Homo sapiens (Human) OX=9606 GN=ARFGAP3 PE=1 SV=1	997.1	610.6	1030.2	1156.6	953.8	0.373715	879.3	1055.2	0.833302
Q9Y3I1	F-box only protein 7 OS=Homo sapiens (Human) OX=9606 GN=FBXO7 PE=1 SV=1	226.4	206.9	270.8	291.4	271.9	0.120518	234.7	281.65	0.833304
Q9BU89	Deoxyhypusine hydroxylase OS=Homo sapiens (Human) OX=9606 GN=DOHH PE=1 SV=1	959.6	1458.4	1098.9	1449	1363.4	0.253	1172.3	1406.2	0.833665
Q92522	Histone H1.10 OS=Homo sapiens (Human) OX=9606 GN=H1-10 PE=1 SV=1	8880	14199.2	14587.7	16374.2	13744.3	0.349259	12555.6	15059.2	0.833749
O95835	Serine/threonine-protein kinase LATS1 OS=Homo sapiens (Human) OX=9606 GN=LATS1 PE=1 SV=1	205.3	289.5	235.5	296.2	287.7	0.184643	243.433	291.95	0.833819
P60174	Triosephosphate isomerase OS=Homo sapiens (Human) OX=9606 GN=TPI1 PE=1 SV=3	23586.1	24010.4	23229.7	28446.9	28174	0.000430784	23608.7	28310.5	0.833923
O14950	Myosin regulatory light chain 12B OS=Homo sapiens (Human) OX=9606 GN=MYL12B PE=1 SV=2	265.9	326	337.8	414.7	328.5	0.361404	309.9	371.6	0.833961
Q96DF8	Splicing factor ESS-2 homolog OS=Homo sapiens (Human) OX=9606 GN=ESS2 PE=1 SV=1	603.6	508.5	590.2	724	636.3	0.172005	567.433	680.15	0.834277
O43314	Inositol hexakisphosphate and diphosphoinositol-pentakisphosphate kinase 2 OS=Homo sapiens (Human) OX=9606 GN=PPIP5K2 PE=1 SV=3	227.2	346.8	274.8	325.3	352.9	0.245329	282.933	339.1	0.834365
Q9H6S3	Epidermal growth factor receptor kinase substrate 8-like protein 2 OS=Homo sapiens (Human) OX=9606 GN=EPS8L2 PE=1 SV=2	431.6	655.2	552.7	684.4	625.2	0.235056	546.5	654.8	0.834606
Q96J01	THO complex subunit 3 OS=Homo sapiens (Human) OX=9606 GN=THOC3 PE=1 SV=1	4359.2	4499	4868.5	5004.6	5959.7	0.287621	4575.57	5482.15	0.83463
O95182	NADH dehydrogenase [ubiquinone] 1 alpha subcomplex subunit 7 OS=Homo sapiens (Human) OX=9606 GN=NDUFA7 PE=1 SV=3	1491.7	1588.3	1938.4	2266	1740.5	0.40747	1672.8	2003.25	0.835043
Q16537	Serine/threonine-protein phosphatase 2A 56 kDa regulatory subunit epsilon isoform OS=Homo sapiens (Human) OX=9606 GN=PPP2R5E PE=1 SV=1	1462	1361.1	1578.5	1855.9	1657.4	0.145188	1467.2	1756.65	0.835226
P63104	14-3-3 protein zeta/delta OS=Homo sapiens (Human) OX=9606 GN=YWHAZ PE=1 SV=1	10146.9	9859.8	14478.8	14881.1	12636.8	0.31269	11495.2	13759	0.835468
P46109	Crk-like protein OS=Homo sapiens (Human) OX=9606 GN=CRKL PE=1 SV=1	3844.1	4013	4183.9	5036.2	4571.7	0.140199	4013.67	4803.95	0.835493
P09382	Galectin-1 OS=Homo sapiens (Human) OX=9606 GN=LGALS1 PE=1 SV=2	6143.2	5756.2	5681.1	7535.9	6489.9	0.25302	5860.17	7012.9	0.835627
Q13227	G protein pathway suppressor 2 OS=Homo sapiens (Human) OX=9606 GN=GPS2 PE=1 SV=3	209.2	184.4	301.1	292.3	261.9	0.334113	231.567	277.1	0.835679
Q12872	Splicing factor, suppressor of white-apricot homolog OS=Homo sapiens (Human) OX=9606 GN=SFSWAP PE=1 SV=3	2036.1	2027	2182	2646.2	2333.2	0.20747	2081.7	2489.7	0.836125
P78417	Glutathione S-transferase omega-1 OS=Homo sapiens (Human) OX=9606 GN=GSTO1 PE=1 SV=2	10625.5	10556.6	12576	14476.5	12436.1	0.221443	11252.7	13456.3	0.83624
Q8TAF3	WD repeat-containing protein 48 OS=Homo sapiens (Human) OX=9606 GN=WDR48 PE=1 SV=1	89.6	93.6	115.6	112.4	125.8	0.162507	99.6	119.1	0.836272
Q8WXC6	COP9 signalosome complex subunit 9 OS=Homo sapiens (Human) OX=9606 GN=COPS9 PE=1 SV=3	16.6	18.3	14.9	18.4	21.3	0.209524	16.6	19.85	0.836272
Q9Y446	Plakophilin-3 OS=Homo sapiens (Human) OX=9606 GN=PKP3 PE=1 SV=1	856.2	987	904.4	1175.8	1014	0.228356	915.867	1094.9	0.836484
Q86X53	Glutamate-rich protein 1 OS=Homo sapiens (Human) OX=9606 GN=ERICH1 PE=1 SV=1	188.3	188.3	178.5	228.4	214	0.0809009	185.033	221.2	0.836498
Q9Y315	Deoxyribose-phosphate aldolase OS=Homo sapiens (Human) OX=9606 GN=DERA PE=1 SV=2	653.2	941.7	930.6	1019.4	993.2	0.221839	841.833	1006.3	0.836563
Q5SNT2	Transmembrane protein 201 OS=Homo sapiens (Human) OX=9606 GN=TMEM201 PE=1 SV=1	1685.8	1455.6	1658.6	1978.3	1844.8	0.0558418	1600	1911.55	0.837017
Q15388	Mitochondrial import receptor subunit TOM20 homolog OS=Homo sapiens (Human) OX=9606 GN=TOMM20 PE=1 SV=1	2334.9	2757.7	2940.1	3365.5	3031	0.130796	2677.57	3198.25	0.837197
O60749	Sorting nexin-2 OS=Homo sapiens (Human) OX=9606 GN=SNX2 PE=1 SV=2	9123.1	8954.8	10240.7	12010.9	10538.9	0.189499	9439.53	11274.9	0.837217
Q15125	3-beta-hydroxysteroid-Delta(8),Delta(7)-isomerase OS=Homo sapiens (Human) OX=9606 GN=EBP PE=1 SV=3	989.4	1152.1	1192.2	1448.3	1205.4	0.289551	1111.23	1326.85	0.837497
P33778	Histone H2B type 1-B OS=Homo sapiens (Human) OX=9606 GN=H2BC3 PE=1 SV=2	2448.4	2033.3	2027.1	2594.9	2584.9	0.0944693	2169.6	2589.9	0.837716
Q12772	Sterol regulatory element-binding protein 2 OS=Homo sapiens (Human) OX=9606 GN=SREBF2 PE=1 SV=2	13.4	14.6	14.6	18.2	15.7	0.247994	14.2	16.95	0.837758
Q9Y2Z0	Protein SGT1 homolog OS=Homo sapiens (Human) OX=9606 GN=SUGT1 PE=1 SV=3	7143.6	6803	7938.4	8850.3	8563.6	0.0389507	7295	8706.95	0.837836
Q9NR31	GTP-binding protein SAR1a OS=Homo sapiens (Human) OX=9606 GN=SAR1A PE=1 SV=1	1800.6	1435.9	1961.9	2135	2001.3	0.154872	1732.8	2068.15	0.83785
Q9BRJ6	Uncharacterized protein C7orf50 OS=Homo sapiens (Human) OX=9606 GN=C7orf50 PE=1 SV=1	1895.5	2510.9	2111.6	2759.5	2426.1	0.192228	2172.67	2592.8	0.837962
Q5JTV8	Torsin-1A-interacting protein 1 OS=Homo sapiens (Human) OX=9606 GN=TOR1AIP1 PE=1 SV=2	5962.3	5775.7	6081.5	7587.1	6589.1	0.2525	5939.83	7088.1	0.838001
Q9NVS2	39S ribosomal protein S18a, mitochondrial OS=Homo sapiens (Human) OX=9606 GN=MRPS18A PE=1 SV=1	1398.2	1134	1310.2	1552.9	1503.7	0.0755154	1280.8	1528.3	0.838055
P38646	Stress-70 protein, mitochondrial OS=Homo sapiens (Human) OX=9606 GN=HSPA9 PE=1 SV=2	54773.7	61599.4	61983.8	74177.5	67645.6	0.102674	59452.3	70911.6	0.838401
P19793	Retinoic acid receptor RXR-alpha OS=Homo sapiens (Human) OX=9606 GN=RXRA PE=1 SV=1	328.5	360	330.8	406	404.5	0.0226409	339.767	405.25	0.838413
Q96BD8	Spindle and kinetochore-associated protein 1 OS=Homo sapiens (Human) OX=9606 GN=SKA1 PE=1 SV=1	273.6	218.6	298.1	323.3	304.7	0.155236	263.433	314	0.83896
P07205	Phosphoglycerate kinase 2 OS=Homo sapiens (Human) OX=9606 GN=PGK2 PE=1 SV=3	554.9	569.3	637.4	729.1	670.7	0.0810479	587.2	699.9	0.838977
Q13428	Treacle protein OS=Homo sapiens (Human) OX=9606 GN=TCOF1 PE=1 SV=3	41127.8	39146.9	43372.3	47052.8	51195.6	0.0997721	41215.7	49124.2	0.839009
Q9BYW2	Histone-lysine N-methyltransferase SETD2 OS=Homo sapiens (Human) OX=9606 GN=SETD2 PE=1 SV=3	1570.5	1169.9	1829.6	1939.7	1691.3	0.291639	1523.33	1815.5	0.839071
Q9UBV8	Peflin OS=Homo sapiens (Human) OX=9606 GN=PEF1 PE=1 SV=1	1505.1	2102.7	1880.5	2280.7	2079.4	0.182862	1829.43	2180.05	0.83917
P19012	Keratin, type I cytoskeletal 15 OS=Homo sapiens (Human) OX=9606 GN=KRT15 PE=1 SV=3	508.8	560.1	461.4	668.6	546.9	0.324983	510.1	607.75	0.839325
Q9UHY1	Nuclear receptor-binding protein OS=Homo sapiens (Human) OX=9606 GN=NRBP1 PE=1 SV=1	1658.6	1831.3	1864.1	2330.6	1922	0.325076	1784.67	2126.3	0.83933
Q9BW85	Splicing factor YJU2 OS=Homo sapiens (Human) OX=9606 GN=YJU2 PE=1 SV=1	1774.4	1467.5	2009.6	2196.4	1972.7	0.181465	1750.5	2084.55	0.83975
P31943	Heterogeneous nuclear ribonucleoprotein H OS=Homo sapiens (Human) OX=9606 GN=HNRNPH1 PE=1 SV=4	9397.8	12986.4	9819.4	13200.4	12361.4	0.206974	10734.5	12780.9	0.839889
Q14684	Ribosomal RNA processing protein 1 homolog B OS=Homo sapiens (Human) OX=9606 GN=RRP1B PE=1 SV=3	5816	5962.1	6438.9	7861.7	6596.6	0.30034	6072.33	7229.15	0.839979
Q9NRX2	39S ribosomal protein L17, mitochondrial OS=Homo sapiens (Human) OX=9606 GN=MRPL17 PE=1 SV=1	2672.6	3812.4	3395.6	4181.4	3660.3	0.235371	3293.53	3920.85	0.840005
O60870	DNA/RNA-binding protein KIN17 OS=Homo sapiens (Human) OX=9606 GN=KIN PE=1 SV=2	1018.6	1140.8	1160.2	1392.8	1241.5	0.159666	1106.53	1317.15	0.840097
Q13151	Heterogeneous nuclear ribonucleoprotein A0 OS=Homo sapiens (Human) OX=9606 GN=HNRNPA0 PE=1 SV=1	3660.2	4761.6	3552.7	4806.8	4693.7	0.186224	3991.5	4750.25	0.840272
Q9Y2R9	28S ribosomal protein S7, mitochondrial OS=Homo sapiens (Human) OX=9606 GN=MRPS7 PE=1 SV=2	5969.8	4847.5	6313.7	7107.5	6480.5	0.139636	5710.33	6794	0.840497
P27540	Aryl hydrocarbon receptor nuclear translocator OS=Homo sapiens (Human) OX=9606 GN=ARNT PE=1 SV=1	336.8	287.8	262.1	364.7	338.6	0.117324	295.567	351.65	0.840514
Q9UN37	Vacuolar protein sorting-associated protein 4A OS=Homo sapiens (Human) OX=9606 GN=VPS4A PE=1 SV=1	2017.3	2235.6	3081.1	3279.5	2537.5	0.431099	2444.67	2908.5	0.840525
P78330	Phosphoserine phosphatase OS=Homo sapiens (Human) OX=9606 GN=PSPH PE=1 SV=2	4158.1	4202.1	4295.7	5090.7	4947.3	0.0186205	4218.63	5019	0.840533
Q9UH92	Max-like protein X OS=Homo sapiens (Human) OX=9606 GN=MLX PE=1 SV=2	320.5	394.8	415.1	501.2	394.9	0.384197	376.8	448.05	0.840978
Q9Y3C1	Nucleolar protein 16 OS=Homo sapiens (Human) OX=9606 GN=NOP16 PE=1 SV=2	3595.1	4557.8	4696.6	5319.4	4866.7	0.145704	4283.17	5093.05	0.840983
Q9UQR1	Zinc finger protein 148 OS=Homo sapiens (Human) OX=9606 GN=ZNF148 PE=1 SV=2	1174.6	1171	1409	1616.1	1360.1	0.271324	1251.53	1488.1	0.841028
Q12849	G-rich sequence factor 1 OS=Homo sapiens (Human) OX=9606 GN=GRSF1 PE=1 SV=3	5413.9	6008.5	5511.3	7127.8	6294.5	0.195452	5644.57	6711.15	0.841073
O00483	Cytochrome c oxidase subunit NDUFA4 OS=Homo sapiens (Human) OX=9606 GN=NDUFA4 PE=1 SV=1	2765	2203.1	2779.1	3419	2721.6	0.368812	2582.4	3070.3	0.84109
Q9NRX4	14 kDa phosphohistidine phosphatase OS=Homo sapiens (Human) OX=9606 GN=PHPT1 PE=1 SV=1	6565.9	4786.2	4996.9	6407.9	6545.7	0.207361	5449.67	6476.8	0.841413
Q86YS6	Ras-related protein Rab-43 OS=Homo sapiens (Human) OX=9606 GN=RAB43 PE=1 SV=1	85.7	77.9	77	95.8	94.8	0.0286601	80.2	95.3	0.841553
Q8IUE6	Histone H2A type 2-B OS=Homo sapiens (Human) OX=9606 GN=H2AC21 PE=1 SV=3	2428.2	2045.4	1703.8	2265.3	2628.1	0.259628	2059.13	2446.7	0.841596
O95785	Protein Wiz OS=Homo sapiens (Human) OX=9606 GN=WIZ PE=1 SV=2	946.8	822	951.9	1124.9	1030	0.093121	906.9	1077.45	0.84171
Q9P003	Protein cornichon homolog 4 OS=Homo sapiens (Human) OX=9606 GN=CNIH4 PE=1 SV=1	146.9	148.1	161.7	193.2	168.5	0.22692	152.233	180.85	0.841766
Q01105	Protein SET OS=Homo sapiens (Human) OX=9606 GN=SET PE=1 SV=3	14111.7	12381.3	15332.3	18021.9	15100.2	0.282283	13941.8	16561	0.841841
Q9UMY4	Sorting nexin-12 OS=Homo sapiens (Human) OX=9606 GN=SNX12 PE=1 SV=4	2537.1	2345.6	2377.3	3068.8	2680.5	0.234354	2420	2874.65	0.841842
Q15032	R3H domain-containing protein 1 OS=Homo sapiens (Human) OX=9606 GN=R3HDM1 PE=1 SV=3	1483.9	1362	1451.7	1879.7	1523.4	0.364612	1432.53	1701.55	0.841899
Q9Y520	Protein PRRC2C OS=Homo sapiens (Human) OX=9606 GN=PRRC2C PE=1 SV=4	34820.5	34152.5	39060.5	44046.4	41500.5	0.0443943	36011.2	42773.4	0.841905
Q9BYJ9	YTH domain-containing family protein 1 OS=Homo sapiens (Human) OX=9606 GN=YTHDF1 PE=1 SV=1	445.2	526	436.5	537.3	577.2	0.0854028	469.233	557.25	0.842052
O95619	YEATS domain-containing protein 4 OS=Homo sapiens (Human) OX=9606 GN=YEATS4 PE=1 SV=1	1140.7	1258.6	1355.2	1514.7	1457.7	0.0486419	1251.5	1486.2	0.84208
O60814	Histone H2B type 1-K OS=Homo sapiens (Human) OX=9606 GN=H2BC12 PE=1 SV=3	987.5	735.4	1067.7	1120.7	1088.3	0.22165	930.2	1104.5	0.842191
Q13177	Serine/threonine-protein kinase PAK 2 OS=Homo sapiens (Human) OX=9606 GN=PAK2 PE=1 SV=3	9750.7	8768	10989.1	12187.7	11161.4	0.112649	9835.93	11674.5	0.842511
Q6P6C2	RNA demethylase ALKBH5 OS=Homo sapiens (Human) OX=9606 GN=ALKBH5 PE=1 SV=2	2556.8	1531.4	2491.9	2457.7	2748.7	0.349643	2193.37	2603.2	0.842566
Q9NY61	Protein AATF OS=Homo sapiens (Human) OX=9606 GN=AATF PE=1 SV=1	3569.8	3946.5	3961.2	4680	4401.3	0.0440791	3825.83	4540.65	0.842574
Q96MW5	Conserved oligomeric Golgi complex subunit 8 OS=Homo sapiens (Human) OX=9606 GN=COG8 PE=1 SV=2	199.5	244.9	174.9	253.4	236.6	0.194725	206.433	245	0.842585
Q9P2W9	Syntaxin-18 OS=Homo sapiens (Human) OX=9606 GN=STX18 PE=1 SV=1	1431	1480.6	1503.9	1756.4	1737.2	0.00230523	1471.83	1746.8	0.842588
P52565	Rho GDP-dissociation inhibitor 1 OS=Homo sapiens (Human) OX=9606 GN=ARHGDIA PE=1 SV=3	10862.7	11451.7	12316.9	13693.2	13706.7	0.036256	11543.8	13700	0.842614
Q6P587	Acylpyruvase FAHD1, mitochondrial OS=Homo sapiens (Human) OX=9606 GN=FAHD1 PE=1 SV=2	311.8	339	370.9	417.8	390.5	0.0631689	340.567	404.15	0.842674
O60841	Eukaryotic translation initiation factor 5B OS=Homo sapiens (Human) OX=9606 GN=EIF5B PE=1 SV=4	30652.6	28556.8	34331.9	37561.4	36441.6	0.0637501	31180.4	37001.5	0.84268
Q13442	28 kDa heat- and acid-stable phosphoprotein OS=Homo sapiens (Human) OX=9606 GN=PDAP1 PE=1 SV=1	11613.4	9293.1	11292	13802.8	11669.3	0.264876	10732.8	12736	0.842713
P29083	General transcription factor IIE subunit 1 OS=Homo sapiens (Human) OX=9606 GN=GTF2E1 PE=1 SV=2	2961.6	3570	3576.7	4361.5	3632.4	0.296829	3369.43	3996.95	0.843001
Q9UER7	Death domain-associated protein 6 OS=Homo sapiens (Human) OX=9606 GN=DAXX PE=1 SV=2	1343	1433.5	1415.3	1767.4	1547.3	0.238678	1397.27	1657.35	0.843073
Q9H7Z7	Prostaglandin E synthase 2 OS=Homo sapiens (Human) OX=9606 GN=PTGES2 PE=1 SV=1	7626.2	7253.6	7035.9	8409.2	8920.3	0.051488	7305.23	8664.75	0.843098
Q9H4L5	Oxysterol-binding protein-related protein 3 OS=Homo sapiens (Human) OX=9606 GN=OSBPL3 PE=1 SV=1	1052.5	841.8	887.6	1059	1140.4	0.108388	927.3	1099.7	0.84323
Q8NFD5	AT-rich interactive domain-containing protein 1B OS=Homo sapiens (Human) OX=9606 GN=ARID1B PE=1 SV=2	428.2	620.2	556.5	648.6	619.9	0.216498	534.967	634.25	0.843463
P06748	Nucleophosmin OS=Homo sapiens (Human) OX=9606 GN=NPM1 PE=1 SV=2	66355.8	60064.4	65669.5	72702.9	79121.3	0.101332	64029.9	75912.1	0.843474
O96028	Histone-lysine N-methyltransferase NSD2 OS=Homo sapiens (Human) OX=9606 GN=NSD2 PE=1 SV=1	1218.5	896.3	1189.6	1306.5	1304.8	0.185709	1101.47	1305.65	0.843616
P22670	MHC class II regulatory factor RFX1 OS=Homo sapiens (Human) OX=9606 GN=RFX1 PE=1 SV=2	1981.5	1638.6	1766.5	2260.7	1995.6	0.175851	1795.53	2128.15	0.843706
P14854	Cytochrome c oxidase subunit 6B1 OS=Homo sapiens (Human) OX=9606 GN=COX6B1 PE=1 SV=2	1675	1969.7	2056.7	2500.9	2003.9	0.367168	1900.47	2252.4	0.843752
Q9NUQ6	SPATS2-like protein OS=Homo sapiens (Human) OX=9606 GN=SPATS2L PE=1 SV=2	355.7	370.4	330.8	393.3	441.7	0.179185	352.3	417.5	0.843832
Q96FF9	Sororin OS=Homo sapiens (Human) OX=9606 GN=CDCA5 PE=1 SV=1	301.2	313.3	314	384.1	349.4	0.171121	309.5	366.75	0.843899
Q9NYK5	39S ribosomal protein L39, mitochondrial OS=Homo sapiens (Human) OX=9606 GN=MRPL39 PE=1 SV=3	2055.2	2195.3	2573.7	2556.8	2834.2	0.141253	2274.73	2695.5	0.8439
Q9UPQ0	LIM and calponin homology domains-containing protein 1 OS=Homo sapiens (Human) OX=9606 GN=LIMCH1 PE=1 SV=4	2670	2625.3	3178.1	3895.3	2797	0.509649	2824.47	3346.15	0.844094
Q8N108	Mesoderm induction early response protein 1 OS=Homo sapiens (Human) OX=9606 GN=MIER1 PE=1 SV=2	743.8	786.2	912.5	1056.4	872.5	0.314517	814.167	964.45	0.844177
O00767	Acyl-CoA desaturase OS=Homo sapiens (Human) OX=9606 GN=SCD PE=1 SV=2	269.5	293.8	395.4	415.3	341.7	0.356242	319.567	378.5	0.844298
P04424	Argininosuccinate lyase OS=Homo sapiens (Human) OX=9606 GN=ASL PE=1 SV=4	121.9	128.2	155.7	162.9	157.5	0.131016	135.267	160.2	0.844361
Q16594	Transcription initiation factor TFIID subunit 9 OS=Homo sapiens (Human) OX=9606 GN=TAF9 PE=1 SV=1	568.5	699.8	661.6	808.3	715.3	0.171944	643.3	761.8	0.844447
P19022	Cadherin-2 OS=Homo sapiens (Human) OX=9606 GN=CDH2 PE=1 SV=4	69.7	70.3	74.6	82.6	86.8	0.0344791	71.5333	84.7	0.844549
Q92917	G-patch domain and KOW motifs-containing protein OS=Homo sapiens (Human) OX=9606 GN=GPKOW PE=1 SV=2	11726.6	12485.9	11325	13731.2	14320.5	0.0184077	11845.8	14025.9	0.844572
Q9P0T7	Transmembrane protein 9 OS=Homo sapiens (Human) OX=9606 GN=TMEM9 PE=1 SV=1	630.7	1118.1	848.7	1105.8	944.3	0.401502	865.833	1025.05	0.844674
P02794	Ferritin heavy chain OS=Homo sapiens (Human) OX=9606 GN=FTH1 PE=1 SV=2	3190.3	3635.8	4080.3	4798.8	3807.7	0.382705	3635.47	4303.25	0.844819
P02786	Transferrin receptor protein 1 OS=Homo sapiens (Human) OX=9606 GN=TFRC PE=1 SV=2	27999.6	30432.4	29125.3	33496.7	35593.6	0.0556018	29185.8	34545.1	0.844859
Q9NYF8	Bcl-2-associated transcription factor 1 OS=Homo sapiens (Human) OX=9606 GN=BCLAF1 PE=1 SV=2	16963.4	17515	18975.9	22376	19802.8	0.193932	17818.1	21089.4	0.844884
P22392	Nucleoside diphosphate kinase B OS=Homo sapiens (Human) OX=9606 GN=NME2 PE=1 SV=1	6104.1	5907.5	6763.6	7167.9	7646.9	0.0522166	6258.4	7407.4	0.844885
P06753	Tropomyosin alpha-3 chain OS=Homo sapiens (Human) OX=9606 GN=TPM3 PE=1 SV=2	5396.3	6454.3	6811.1	8010.4	6711.3	0.287801	6220.57	7360.85	0.845088
Q9BRA2	Thioredoxin domain-containing protein 17 OS=Homo sapiens (Human) OX=9606 GN=TXNDC17 PE=1 SV=1	2954.7	2753.1	2800.6	3126.8	3584.8	0.246744	2836.13	3355.8	0.845144
Q9UGU0	Transcription factor 20 OS=Homo sapiens (Human) OX=9606 GN=TCF20 PE=1 SV=3	464.8	471.8	462.5	571.9	531.7	0.141305	466.367	551.8	0.845173
P31942	Heterogeneous nuclear ribonucleoprotein H3 OS=Homo sapiens (Human) OX=9606 GN=HNRNPH3 PE=1 SV=2	7635.6	9947.2	7112.8	9922.8	9555.6	0.222393	8231.87	9739.2	0.84523
Q8NBJ4	Golgi membrane protein 1 OS=Homo sapiens (Human) OX=9606 GN=GOLM1 PE=1 SV=1	3946.3	4485.7	4701.6	5560.1	4798	0.232482	4377.87	5179.05	0.845303
Q13435	Splicing factor 3B subunit 2 OS=Homo sapiens (Human) OX=9606 GN=SF3B2 PE=1 SV=2	30990.4	31389.4	34291.7	40428.6	35786.1	0.196985	32223.8	38107.3	0.845607
P36543	V-type proton ATPase subunit E 1 OS=Homo sapiens (Human) OX=9606 GN=ATP6V1E1 PE=1 SV=1	5911.5	8972	7691.8	9536.2	8259.3	0.298174	7525.1	8897.75	0.845731
P61981	14-3-3 protein gamma OS=Homo sapiens (Human) OX=9606 GN=YWHAG PE=1 SV=2	12363.1	11728.6	13605.8	15298.8	14415	0.0487778	12565.8	14856.9	0.845791
Q9H0P0	Cytosolic 5'-nucleotidase 3A OS=Homo sapiens (Human) OX=9606 GN=NT5C3A PE=1 SV=3	3555.2	3877.6	3623.9	4427.3	4287.5	0.0113676	3685.57	4357.4	0.845818
Q14978	Nucleolar and coiled-body phosphoprotein 1 OS=Homo sapiens (Human) OX=9606 GN=NOLC1 PE=1 SV=2	37344.8	33256.2	44902.5	45763.1	45270	0.175404	38501.2	45516.6	0.845872
P30519	Heme oxygenase 2 OS=Homo sapiens (Human) OX=9606 GN=HMOX2 PE=1 SV=2	5236.1	6165.4	6051.8	7143	6611.6	0.0801221	5817.77	6877.3	0.845938
Q9NPI1	Bromodomain-containing protein 7 OS=Homo sapiens (Human) OX=9606 GN=BRD7 PE=1 SV=1	1881.2	2037.8	2031.9	2544.7	2144.9	0.307832	1983.63	2344.8	0.845971
Q5TKA1	Protein lin-9 homolog OS=Homo sapiens (Human) OX=9606 GN=LIN9 PE=1 SV=1	222.7	218.4	219.3	259.6	260.8	0.000217671	220.133	260.2	0.846016
O75925	E3 SUMO-protein ligase PIAS1 OS=Homo sapiens (Human) OX=9606 GN=PIAS1 PE=1 SV=2	118.1	162.4	136.7	165	163.7	0.187542	139.067	164.35	0.846162
Q9BSH4	Translational activator of cytochrome c oxidase 1 OS=Homo sapiens (Human) OX=9606 GN=TACO1 PE=1 SV=1	639.9	620.4	713.8	819.6	735.7	0.146943	658.033	777.65	0.846182
Q9UBQ5	Eukaryotic translation initiation factor 3 subunit K OS=Homo sapiens (Human) OX=9606 GN=EIF3K PE=1 SV=1	3703.7	4216.7	3973.5	4919.7	4450.6	0.134315	3964.63	4685.15	0.846213
O15160	DNA-directed RNA polymerases I and III subunit RPAC1 OS=Homo sapiens (Human) OX=9606 GN=POLR1C PE=1 SV=1	2576.2	3235.3	2500.4	3224.7	3323.4	0.158957	2770.63	3274.05	0.84624
P62312	U6 snRNA-associated Sm-like protein LSm6 OS=Homo sapiens (Human) OX=9606 GN=LSM6 PE=1 SV=1	3168.8	4011.7	3554.6	4653.4	3803.3	0.336809	3578.37	4228.35	0.84628
P46939	Utrophin OS=Homo sapiens (Human) OX=9606 GN=UTRN PE=1 SV=2	536.3	634.4	549.8	696	659.1	0.0638145	573.5	677.55	0.846432
Q3V6T2	Girdin OS=Homo sapiens (Human) OX=9606 GN=CCDC88A PE=1 SV=2	888	840.1	917.6	1097.3	986.3	0.174161	881.9	1041.8	0.846516
O15042	U2 snRNP-associated SURP motif-containing protein OS=Homo sapiens (Human) OX=9606 GN=U2SURP PE=1 SV=2	9254.1	9317.1	10997	11955.2	11328	0.0749076	9856.07	11641.6	0.846625
Q9NP97	Dynein light chain roadblock-type 1 OS=Homo sapiens (Human) OX=9606 GN=DYNLRB1 PE=1 SV=3	1015.6	1471.3	1333.2	1661.9	1346.2	0.366725	1273.37	1504.05	0.846625
Q8N3D4	EH domain-binding protein 1-like protein 1 OS=Homo sapiens (Human) OX=9606 GN=EHBP1L1 PE=1 SV=2	221.9	301	315.1	346.8	313	0.231581	279.333	329.9	0.846721
Q96GC5	39S ribosomal protein L48, mitochondrial OS=Homo sapiens (Human) OX=9606 GN=MRPL48 PE=1 SV=2	989.8	913.1	1098.7	1183.1	1180.2	0.0780597	1000.53	1181.65	0.846726
Q96T58	Msx2-interacting protein OS=Homo sapiens (Human) OX=9606 GN=SPEN PE=1 SV=1	1789.1	1820.9	1867	2150.8	2161.4	0.00322264	1825.67	2156.1	0.846745
Q96KB5	Lymphokine-activated killer T-cell-originated protein kinase OS=Homo sapiens (Human) OX=9606 GN=PBK PE=1 SV=3	7821.8	8928.9	8067.1	10340	9198.2	0.173518	8272.6	9769.1	0.846813
P16035	Metalloproteinase inhibitor 2 OS=Homo sapiens (Human) OX=9606 GN=TIMP2 PE=1 SV=2	832.5	976.1	891.9	1127.5	998.3	0.179053	900.167	1062.9	0.846897
Q00403	Transcription initiation factor IIB OS=Homo sapiens (Human) OX=9606 GN=GTF2B PE=1 SV=1	1103.3	1684.8	1907.9	1927.2	1769.2	0.362068	1565.33	1848.2	0.84695
Q9UMS0	NFU1 iron-sulfur cluster scaffold homolog, mitochondrial OS=Homo sapiens (Human) OX=9606 GN=NFU1 PE=1 SV=2	2234.4	2380.4	2579.5	3100.3	2562.5	0.331056	2398.1	2831.4	0.846966
Q8IUF1	COBW domain-containing protein 2 OS=Homo sapiens (Human) OX=9606 GN=CBWD2 PE=2 SV=1	903.2	863.4	837.4	1001.6	1047.9	0.0257494	868	1024.75	0.847036
Q01658	Protein Dr1 OS=Homo sapiens (Human) OX=9606 GN=DR1 PE=1 SV=1	1130	1544.7	1197.8	1621.8	1425.6	0.245741	1290.83	1523.7	0.84717
Q8WX92	Negative elongation factor B OS=Homo sapiens (Human) OX=9606 GN=NELFB PE=1 SV=1	2569.3	2774.9	2809.8	3215.9	3199.7	0.0216382	2718	3207.8	0.84731
Q03252	Lamin-B2 OS=Homo sapiens (Human) OX=9606 GN=LMNB2 PE=1 SV=4	16469.6	20723.3	16611.9	21672.4	20658.6	0.136477	17934.9	21165.5	0.847366
P23229	Integrin alpha-6 OS=Homo sapiens (Human) OX=9606 GN=ITGA6 PE=1 SV=5	320.1	434.7	411.3	473.7	443.6	0.176205	388.7	458.65	0.847487
Q9BRG1	Vacuolar protein-sorting-associated protein 25 OS=Homo sapiens (Human) OX=9606 GN=VPS25 PE=1 SV=1	777.4	883.2	957.9	1117.4	942.4	0.281445	872.833	1029.9	0.847493
Q13243	Serine/arginine-rich splicing factor 5 OS=Homo sapiens (Human) OX=9606 GN=SRSF5 PE=1 SV=1	3200.7	4196.6	3811.7	4182.8	4633.8	0.165554	3736.33	4408.3	0.847568
O14787	Transportin-2 OS=Homo sapiens (Human) OX=9606 GN=TNPO2 PE=1 SV=3	719.4	895.7	827.5	994.2	927	0.0974826	814.2	960.6	0.847595
P35221	Catenin alpha-1 OS=Homo sapiens (Human) OX=9606 GN=CTNNA1 PE=1 SV=1	8256.1	8907	9685.8	11999.1	9114.2	0.457275	8949.63	10556.6	0.847772
Q8WU90	Zinc finger CCCH domain-containing protein 15 OS=Homo sapiens (Human) OX=9606 GN=ZC3H15 PE=1 SV=1	17483.5	16817.3	18302	21663.7	19699.3	0.148967	17534.3	20681.5	0.847824
P28715	DNA repair protein complementing XP-G cells OS=Homo sapiens (Human) OX=9606 GN=ERCC5 PE=1 SV=3	76.7	96.4	92.2	115.1	93.5	0.351294	88.4333	104.3	0.847875
Q15785	Mitochondrial import receptor subunit TOM34 OS=Homo sapiens (Human) OX=9606 GN=TOMM34 PE=1 SV=2	6972	7281.4	7172.9	8797.9	8048.2	0.1647	7142.1	8423.05	0.847923
Q9NQP4	Prefoldin subunit 4 OS=Homo sapiens (Human) OX=9606 GN=PFDN4 PE=1 SV=1	920.9	930.3	1303	1316	1163.9	0.291381	1051.4	1239.95	0.847937
Q9Y2W2	WW domain-binding protein 11 OS=Homo sapiens (Human) OX=9606 GN=WBP11 PE=1 SV=1	10156.2	11030.6	12187.9	13963.9	12275.4	0.19379	11124.9	13119.6	0.847957
O00567	Nucleolar protein 56 OS=Homo sapiens (Human) OX=9606 GN=NOP56 PE=1 SV=4	12898.2	13965.7	15259.2	16578.6	16535.2	0.0662264	14041	16556.9	0.848047
A8MTT3	Protein CEBPZOS OS=Homo sapiens (Human) OX=9606 GN=CEBPZOS PE=1 SV=2	1066.3	923.9	1082.7	1273.8	1141.3	0.150568	1024.3	1207.55	0.848246
Q5SYE7	NHS-like protein 1 OS=Homo sapiens (Human) OX=9606 GN=NHSL1 PE=1 SV=2	316.8	206.9	335.5	339.3	335.7	0.330667	286.4	337.5	0.848593
O95983	Methyl-CpG-binding domain protein 3 OS=Homo sapiens (Human) OX=9606 GN=MBD3 PE=1 SV=1	2782.5	3221.7	3041.2	3948.7	3157.3	0.389391	3015.13	3553	0.848616
O15164	Transcription intermediary factor 1-alpha OS=Homo sapiens (Human) OX=9606 GN=TRIM24 PE=1 SV=3	1745.6	1720.9	1941.9	2303	1945.4	0.295857	1802.8	2124.2	0.848696
Q12982	BCL2/adenovirus E1B 19 kDa protein-interacting protein 2 OS=Homo sapiens (Human) OX=9606 GN=BNIP2 PE=1 SV=1	252.4	318.4	266	318	339.1	0.122485	278.933	328.55	0.848983
Q14240	Eukaryotic initiation factor 4A-II OS=Homo sapiens (Human) OX=9606 GN=EIF4A2 PE=1 SV=2	3588.2	3643.5	4314	4837.3	4228.4	0.207556	3848.57	4532.85	0.849039
Q9ULR0	Pre-mRNA-splicing factor ISY1 homolog OS=Homo sapiens (Human) OX=9606 GN=ISY1 PE=1 SV=3	2356.3	2763.7	3307.5	3497.3	3118.8	0.232458	2809.17	3308.05	0.849191
P48059	LIM and senescent cell antigen-like-containing domain protein 1 OS=Homo sapiens (Human) OX=9606 GN=LIMS1 PE=1 SV=4	2705.1	3535.8	3635.4	4161.6	3590.7	0.258556	3292.1	3876.15	0.849322
P15529	Membrane cofactor protein OS=Homo sapiens (Human) OX=9606 GN=CD46 PE=1 SV=3	3843	3931.3	4627.4	5196.8	4535.4	0.212051	4133.9	4866.1	0.84953
Q96HC4	PDZ and LIM domain protein 5 OS=Homo sapiens (Human) OX=9606 GN=PDLIM5 PE=1 SV=5	9006.8	9201.4	10217.8	12645.1	9658.2	0.456358	9475.33	11151.6	0.84968
Q14738	Serine/threonine-protein phosphatase 2A 56 kDa regulatory subunit delta isoform OS=Homo sapiens (Human) OX=9606 GN=PPP2R5D PE=1 SV=1	2944.7	3315.7	3197.5	3771.4	3648.7	0.0230044	3152.63	3710.05	0.849755
P07437	Tubulin beta chain OS=Homo sapiens (Human) OX=9606 GN=TUBB PE=1 SV=2	5343.2	5384.5	6457.6	6669.2	6812.9	0.104007	5728.43	6741.05	0.849784
P61086	Ubiquitin-conjugating enzyme E2 K OS=Homo sapiens (Human) OX=9606 GN=UBE2K PE=1 SV=3	2060.7	2626.4	2853.8	3169.2	2746.7	0.259861	2513.63	2957.95	0.849789
P35226	Polycomb complex protein BMI-1 OS=Homo sapiens (Human) OX=9606 GN=BMI1 PE=1 SV=2	377.2	339.2	399	433.2	441.8	0.0570283	371.8	437.5	0.849829
Q71UI9	Histone H2A.V OS=Homo sapiens (Human) OX=9606 GN=H2AZ2 PE=1 SV=3	3310.2	3911.5	4561.6	4626.9	4616.5	0.19475	3927.77	4621.7	0.849853
Q16777	Histone H2A type 2-C OS=Homo sapiens (Human) OX=9606 GN=H2AC20 PE=1 SV=4	2374.1	1956.3	1774.8	2110.9	2678.1	0.405596	2035.07	2394.5	0.849892
Q96KR1	Zinc finger RNA-binding protein OS=Homo sapiens (Human) OX=9606 GN=ZFR PE=1 SV=2	12608.5	14174.2	12721.3	14384.5	16594.9	0.244258	13168	15489.7	0.850113
Q86X29	Lipolysis-stimulated lipoprotein receptor OS=Homo sapiens (Human) OX=9606 GN=LSR PE=1 SV=4	264.5	380.6	268.5	382.9	333.5	0.322488	304.533	358.2	0.850177
Q9NP73	Putative bifunctional UDP-N-acetylglucosamine transferase and deubiquitinase ALG13 OS=Homo sapiens (Human) OX=9606 GN=ALG13 PE=1 SV=2	521.9	474	572	619.9	609.5	0.0784401	522.633	614.7	0.850225
Q8TBF4	Zinc finger CCHC-type and RNA-binding motif-containing protein 1 OS=Homo sapiens (Human) OX=9606 GN=ZCRB1 PE=1 SV=2	80.8	94.7	92.6	111.4	98.8	0.179085	89.3667	105.1	0.850301
P62857	40S ribosomal protein S28 OS=Homo sapiens (Human) OX=9606 GN=RPS28 PE=1 SV=1	4928.8	7358	4986.6	7570.9	5971.8	0.443663	5757.8	6771.35	0.850318
P01116	GTPase KRas OS=Homo sapiens (Human) OX=9606 GN=KRAS PE=1 SV=1	894.5	1062.1	1037.8	1222.7	1124.7	0.0985942	998.133	1173.7	0.850416
Q13153	Serine/threonine-protein kinase PAK 1 OS=Homo sapiens (Human) OX=9606 GN=PAK1 PE=1 SV=2	1358	1203.7	1598.3	1666.3	1593.7	0.160305	1386.67	1630	0.850716
Q9UHX1	Poly(U)-binding-splicing factor PUF60 OS=Homo sapiens (Human) OX=9606 GN=PUF60 PE=1 SV=1	16131.2	17493.3	17938.2	19645.7	20754.4	0.0382212	17187.6	20200	0.850868
Q9NRN9	rRNA N6-adenosine-methyltransferase METTL5 OS=Homo sapiens (Human) OX=9606 GN=METTL5 PE=1 SV=1	1439	1976.9	1641.5	1846	2116.1	0.25229	1685.8	1981.05	0.850963
Q12893	Transmembrane protein 115 OS=Homo sapiens (Human) OX=9606 GN=TMEM115 PE=1 SV=1	54.4	82.8	51.1	80.4	67.1	0.429852	62.7667	73.75	0.851073
Q8WUX9	Charged multivesicular body protein 7 OS=Homo sapiens (Human) OX=9606 GN=CHMP7 PE=1 SV=1	1681.5	1837	1833.2	2159.1	2032.7	0.0507731	1783.9	2095.9	0.851138
Q9P2K3	REST corepressor 3 OS=Homo sapiens (Human) OX=9606 GN=RCOR3 PE=1 SV=2	1629.9	1419.7	1755.2	2022.3	1740.6	0.246254	1601.6	1881.45	0.851258
Q9UNW1	Multiple inositol polyphosphate phosphatase 1 OS=Homo sapiens (Human) OX=9606 GN=MINPP1 PE=1 SV=1	1424.9	1484.7	1775.6	2035	1633.6	0.379547	1561.73	1834.3	0.851406
Q5T0N5	Formin-binding protein 1-like OS=Homo sapiens (Human) OX=9606 GN=FNBP1L PE=1 SV=3	424	649.9	504.7	693.9	542.1	0.443802	526.2	618	0.851456
Q96NB3	Zinc finger protein 830 OS=Homo sapiens (Human) OX=9606 GN=ZNF830 PE=1 SV=2	980.2	756.5	1006.5	1111.4	1035.6	0.176924	914.4	1073.5	0.851793
P00492	Hypoxanthine-guanine phosphoribosyltransferase OS=Homo sapiens (Human) OX=9606 GN=HPRT1 PE=1 SV=2	6986.2	7425.9	7870.3	9181.9	8254.7	0.163253	7427.47	8718.3	0.85194
Q7L8W6	Diphthine--ammonia ligase OS=Homo sapiens (Human) OX=9606 GN=DPH6 PE=1 SV=3	832.5	765.6	776.2	927.9	929.8	0.0218815	791.433	928.85	0.852057
O75116	Rho-associated protein kinase 2 OS=Homo sapiens (Human) OX=9606 GN=ROCK2 PE=1 SV=4	8510.5	8726.4	9111.4	10268.2	10340.6	0.0106589	8782.77	10304.4	0.852332
Q96H20	Vacuolar-sorting protein SNF8 OS=Homo sapiens (Human) OX=9606 GN=SNF8 PE=1 SV=1	2582.8	2842.9	2929.4	3462.4	3068.7	0.196784	2785.03	3265.55	0.852853
Q8WXD5	Gem-associated protein 6 OS=Homo sapiens (Human) OX=9606 GN=GEMIN6 PE=1 SV=1	443	621	560.4	646.9	622.8	0.211871	541.467	634.85	0.852905
P0CG13	Chromosome transmission fidelity protein 8 homolog OS=Homo sapiens (Human) OX=9606 GN=CHTF8 PE=1 SV=1	343	299.9	349.8	363.6	412.2	0.198142	330.9	387.9	0.853055
Q99816	Tumor susceptibility gene 101 protein OS=Homo sapiens (Human) OX=9606 GN=TSG101 PE=1 SV=2	2230.3	2117	2196.1	2556.8	2555.4	0.00789081	2181.13	2556.1	0.853305
Q96RT1	Erbin OS=Homo sapiens (Human) OX=9606 GN=ERBIN PE=1 SV=2	3198.5	2965.5	3096.4	4056.4	3178.2	0.436849	3086.8	3617.3	0.853344
Q99808	Equilibrative nucleoside transporter 1 OS=Homo sapiens (Human) OX=9606 GN=SLC29A1 PE=1 SV=3	1289.3	1059.8	1014.7	1147.9	1479.8	0.436556	1121.27	1313.85	0.853421
Q9BSL1	Ubiquitin-associated domain-containing protein 1 OS=Homo sapiens (Human) OX=9606 GN=UBAC1 PE=1 SV=1	1131.3	1057.4	1134.7	1382.3	1213.2	0.245362	1107.8	1297.75	0.853631
O43852	Calumenin OS=Homo sapiens (Human) OX=9606 GN=CALU PE=1 SV=2	9559.2	10912.5	13706	14394.2	12296.4	0.314791	11392.6	13345.3	0.853676
P07910	Heterogeneous nuclear ribonucleoproteins C1/C2 OS=Homo sapiens (Human) OX=9606 GN=HNRNPC PE=1 SV=4	31526.2	26820.6	30328	31420.5	37820.4	0.331499	29558.3	34620.4	0.853781
O75152	Zinc finger CCCH domain-containing protein 11A OS=Homo sapiens (Human) OX=9606 GN=ZC3H11A PE=1 SV=3	8868.3	8672.7	8841.5	10627	9973.5	0.125878	8794.17	10300.2	0.853782
Q93079	Histone H2B type 1-H OS=Homo sapiens (Human) OX=9606 GN=H2BC9 PE=1 SV=3	1838.7	1421.9	2001.3	2020.8	2087.6	0.2211	1753.97	2054.2	0.853844
Q5D862	Filaggrin-2 OS=Homo sapiens (Human) OX=9606 GN=FLG2 PE=1 SV=1	334.5	392.4	156.8	169.5	520.4	0.825263	294.567	344.95	0.85394
O75143	Autophagy-related protein 13 OS=Homo sapiens (Human) OX=9606 GN=ATG13 PE=1 SV=1	166.4	231.8	179.6	230.5	220.5	0.237725	192.6	225.5	0.854102
O75937	DnaJ homolog subfamily C member 8 OS=Homo sapiens (Human) OX=9606 GN=DNAJC8 PE=1 SV=2	8815.5	7502.6	10685.1	11233.4	9843.1	0.275901	9001.07	10538.2	0.854133
Q96B23	Uncharacterized protein C18orf25 OS=Homo sapiens (Human) OX=9606 GN=C18orf25 PE=1 SV=3	121.3	141.4	125	151.4	151.2	0.070156	129.233	151.3	0.854153
Q9H871	E3 ubiquitin-protein transferase RMND5A OS=Homo sapiens (Human) OX=9606 GN=RMND5A PE=1 SV=1	972.1	1244.6	1052.4	1283.5	1268	0.146812	1089.7	1275.75	0.854164
Q13569	G/T mismatch-specific thymine DNA glycosylase OS=Homo sapiens (Human) OX=9606 GN=TDG PE=1 SV=2	1610.7	1401.1	1668.4	1692.8	1958.4	0.246451	1560.07	1825.6	0.85455
O95376	E3 ubiquitin-protein ligase ARIH2 OS=Homo sapiens (Human) OX=9606 GN=ARIH2 PE=1 SV=1	737.9	762.8	782.6	954.5	826.6	0.282149	761.1	890.55	0.85464
Q8TBN0	Guanine nucleotide exchange factor for Rab-3A OS=Homo sapiens (Human) OX=9606 GN=RAB3IL1 PE=1 SV=1	87.8	110.4	77.2	107.8	107	0.251964	91.8	107.4	0.854749
Q6P5R6	60S ribosomal protein L22-like 1 OS=Homo sapiens (Human) OX=9606 GN=RPL22L1 PE=1 SV=2	25.9	40.1	28.5	40.5	33.2	0.418178	31.5	36.85	0.854817
Q9NRF9	DNA polymerase epsilon subunit 3 OS=Homo sapiens (Human) OX=9606 GN=POLE3 PE=1 SV=1	2108.9	2967.4	2372.9	3127.2	2681.7	0.304365	2483.07	2904.45	0.854918
Q7L7X3	Serine/threonine-protein kinase TAO1 OS=Homo sapiens (Human) OX=9606 GN=TAOK1 PE=1 SV=1	1623.6	1326.6	1657.1	1726.3	1866	0.131245	1535.77	1796.15	0.855033
O43488	Aflatoxin B1 aldehyde reductase member 2 OS=Homo sapiens (Human) OX=9606 GN=AKR7A2 PE=1 SV=3	2826.2	2527.7	3278.8	3495.2	3235.3	0.152857	2877.57	3365.25	0.855083
P14927	Cytochrome b-c1 complex subunit 7 OS=Homo sapiens (Human) OX=9606 GN=UQCRB PE=1 SV=2	4570.7	4192.5	4688.6	6064.6	4422.4	0.522153	4483.93	5243.5	0.855141
P25325	3-mercaptopyruvate sulfurtransferase OS=Homo sapiens (Human) OX=9606 GN=MPST PE=1 SV=3	3370.4	3439.9	3380.5	4176.3	3768.2	0.213631	3396.93	3972.25	0.855166
Q14680	Maternal embryonic leucine zipper kinase OS=Homo sapiens (Human) OX=9606 GN=MELK PE=1 SV=3	43.6	66.2	81.6	74.2	75	0.430959	63.8	74.6	0.855228
Q8N7X0	Androglobin OS=Homo sapiens (Human) OX=9606 GN=ADGB PE=2 SV=3	180	183.2	204.3	164	278.3	0.674987	189.167	221.15	0.855377
O14964	Hepatocyte growth factor-regulated tyrosine kinase substrate OS=Homo sapiens (Human) OX=9606 GN=HGS PE=1 SV=1	4768.3	4926.7	5176.8	6232	5358.6	0.289477	4957.27	5795.3	0.855394
Q9BWU0	Kanadaptin OS=Homo sapiens (Human) OX=9606 GN=SLC4A1AP PE=1 SV=1	9131.9	8534.9	9792.5	10901.1	10499.4	0.0361894	9153.1	10700.2	0.85541
Q9BTK6	PAXIP1-associated glutamate-rich protein 1 OS=Homo sapiens (Human) OX=9606 GN=PAGR1 PE=1 SV=1	152.6	167.7	128	174.5	174.8	0.161087	149.433	174.65	0.855616
P15954	Cytochrome c oxidase subunit 7C, mitochondrial OS=Homo sapiens (Human) OX=9606 GN=COX7C PE=1 SV=1	158.5	183.8	181.2	223.6	184.2	0.352894	174.5	203.9	0.855812
Q12972	Nuclear inhibitor of protein phosphatase 1 OS=Homo sapiens (Human) OX=9606 GN=PPP1R8 PE=1 SV=2	1079.6	1113	1145.3	1300	1299.8	0.0101014	1112.63	1299.9	0.855938
P30086	Phosphatidylethanolamine-binding protein 1 OS=Homo sapiens (Human) OX=9606 GN=PEBP1 PE=1 SV=3	4551.3	3488.1	4085.6	4641.6	4802	0.151016	4041.67	4721.8	0.855959
Q9UBI1	COMM domain-containing protein 3 OS=Homo sapiens (Human) OX=9606 GN=COMMD3 PE=1 SV=1	789.9	881.5	1012.6	1111.7	978.6	0.216392	894.667	1045.15	0.856017
Q9H3H3	UPF0696 protein C11orf68 OS=Homo sapiens (Human) OX=9606 GN=C11orf68 PE=1 SV=3	242.7	312.9	234.2	312.6	302.4	0.21484	263.267	307.5	0.856152
Q9NRR5	Ubiquilin-4 OS=Homo sapiens (Human) OX=9606 GN=UBQLN4 PE=1 SV=2	1702.8	2225.9	2059.2	2398.9	2262.4	0.153292	1995.97	2330.65	0.856399
Q92600	CCR4-NOT transcription complex subunit 9 OS=Homo sapiens (Human) OX=9606 GN=CNOT9 PE=1 SV=1	1668.5	1628.4	1905.7	2137.8	1912.1	0.168606	1734.2	2024.95	0.856416
Q14004	Cyclin-dependent kinase 13 OS=Homo sapiens (Human) OX=9606 GN=CDK13 PE=1 SV=2	913.6	880.2	1018.5	1116.8	1072.4	0.0485118	937.433	1094.6	0.856416
O00410	Importin-5 OS=Homo sapiens (Human) OX=9606 GN=IPO5 PE=1 SV=4	27135.6	26869.2	30024.1	33171.4	32238.7	0.0299165	28009.6	32705	0.856431
Q5VV41	Rho guanine nucleotide exchange factor 16 OS=Homo sapiens (Human) OX=9606 GN=ARHGEF16 PE=1 SV=1	179.2	170	166.5	192.4	209	0.132008	171.9	200.7	0.856502
Q99471	Prefoldin subunit 5 OS=Homo sapiens (Human) OX=9606 GN=PFDN5 PE=1 SV=2	3119.3	3251.9	3684.7	4153.1	3673.9	0.195659	3351.97	3913.5	0.856514
O75915	PRA1 family protein 3 OS=Homo sapiens (Human) OX=9606 GN=ARL6IP5 PE=1 SV=1	1305.3	1528	1582.2	1898.5	1538	0.379135	1471.83	1718.25	0.856589
O15230	Laminin subunit alpha-5 OS=Homo sapiens (Human) OX=9606 GN=LAMA5 PE=1 SV=8	84.2	105.5	99.4	116.7	108.3	0.124142	96.3667	112.5	0.856593
Q9C0B7	Transport and Golgi organization protein 6 homolog OS=Homo sapiens (Human) OX=9606 GN=TANGO6 PE=1 SV=2	671.7	667.9	533.8	647.2	810.7	0.401408	624.467	728.95	0.856666
P43243	Matrin-3 OS=Homo sapiens (Human) OX=9606 GN=MATR3 PE=1 SV=2	34444.9	36911.9	32128.1	40922.1	39606.5	0.0383773	34495	40264.3	0.856713
Q14CB8	Rho GTPase-activating protein 19 OS=Homo sapiens (Human) OX=9606 GN=ARHGAP19 PE=1 SV=1	442.8	521.3	446.1	565	532	0.0829008	470.067	548.5	0.857004
Q6IA69	Glutamine-dependent NAD(+) synthetase OS=Homo sapiens (Human) OX=9606 GN=NADSYN1 PE=1 SV=3	116.9	160.7	152.7	155.5	179.2	0.278582	143.433	167.35	0.857086
Q15366	Poly(rC)-binding protein 2 OS=Homo sapiens (Human) OX=9606 GN=PCBP2 PE=1 SV=1	6481.4	7565.4	7056.6	8751.5	7663.2	0.226207	7034.47	8207.35	0.857094
A2RU67	Protein FAM234B OS=Homo sapiens (Human) OX=9606 GN=FAM234B PE=1 SV=1	100.3	181.9	113.7	152.9	155	0.476029	131.967	153.95	0.857205
Q9UHP3	Ubiquitin carboxyl-terminal hydrolase 25 OS=Homo sapiens (Human) OX=9606 GN=USP25 PE=1 SV=4	228.3	200.2	226.9	264.3	245.4	0.0816938	218.467	254.85	0.857236
Q9Y5B6	PAX3- and PAX7-binding protein 1 OS=Homo sapiens (Human) OX=9606 GN=PAXBP1 PE=1 SV=2	1219.6	1211.9	1412.3	1606.7	1382	0.264309	1281.27	1494.35	0.857407
Q9Y266	Nuclear migration protein nudC OS=Homo sapiens (Human) OX=9606 GN=NUDC PE=1 SV=1	19569.1	19076.9	21793.5	25131.7	21854	0.247066	20146.5	23492.8	0.857559
Q8IYI6	Exocyst complex component 8 OS=Homo sapiens (Human) OX=9606 GN=EXOC8 PE=1 SV=2	1350.6	1491	1433.5	1764.7	1558.6	0.227803	1425.03	1661.65	0.857601
Q9H307	Pinin OS=Homo sapiens (Human) OX=9606 GN=PNN PE=1 SV=5	7334	9003.2	9071	10711.9	9038.6	0.30314	8469.4	9875.25	0.857639
P19971	Thymidine phosphorylase OS=Homo sapiens (Human) OX=9606 GN=TYMP PE=1 SV=2	121.9	180.8	191.7	192.7	191.6	0.334298	164.8	192.15	0.857663
Q9BU02	Thiamine-triphosphatase OS=Homo sapiens (Human) OX=9606 GN=THTPA PE=1 SV=3	116	121.6	135.8	157.2	133	0.304027	124.467	145.1	0.857799
Q5TDH0	Protein DDI1 homolog 2 OS=Homo sapiens (Human) OX=9606 GN=DDI2 PE=1 SV=1	2634.8	3222.6	2653	3199.6	3412.5	0.127161	2836.8	3306.05	0.858063
Q9H6E4	Coiled-coil domain-containing protein 134 OS=Homo sapiens (Human) OX=9606 GN=CCDC134 PE=1 SV=1	959.6	997.1	1156.2	1335.4	1083	0.380791	1037.63	1209.2	0.858116
Q14653	Interferon regulatory factor 3 OS=Homo sapiens (Human) OX=9606 GN=IRF3 PE=1 SV=1	639.3	1015.6	825.4	1024.2	902.7	0.355295	826.767	963.45	0.858131
Q8NCH0	Carbohydrate sulfotransferase 14 OS=Homo sapiens (Human) OX=9606 GN=CHST14 PE=1 SV=2	445.7	561.8	505.7	584.7	590.8	0.129623	504.4	587.75	0.858188
Q9Y478	5'-AMP-activated protein kinase subunit beta-1 OS=Homo sapiens (Human) OX=9606 GN=PRKAB1 PE=1 SV=4	256	308.4	257.2	317.2	320.6	0.119607	273.867	318.9	0.858785
O15355	Protein phosphatase 1G OS=Homo sapiens (Human) OX=9606 GN=PPM1G PE=1 SV=1	12437.5	14348.2	14511.3	16522.2	15534.5	0.0721277	13765.7	16028.4	0.858832
Q9H2J4	Phosducin-like protein 3 OS=Homo sapiens (Human) OX=9606 GN=PDCL3 PE=1 SV=1	3071.7	3283.5	3804.6	4151.7	3734.7	0.170667	3386.6	3943.2	0.858846
Q9UIC8	Leucine carboxyl methyltransferase 1 OS=Homo sapiens (Human) OX=9606 GN=LCMT1 PE=1 SV=2	1252.1	1235.5	1291	1403.6	1529.4	0.168848	1259.53	1466.5	0.85887
Q96S55	ATPase WRNIP1 OS=Homo sapiens (Human) OX=9606 GN=WRNIP1 PE=1 SV=2	4534.2	4678.4	4279.3	4621.6	5848.2	0.436703	4497.3	5234.9	0.8591
Q9UHQ4	B-cell receptor-associated protein 29 OS=Homo sapiens (Human) OX=9606 GN=BCAP29 PE=1 SV=2	1916.1	1797.5	2274.5	2467	2179.4	0.216871	1996.03	2323.2	0.859174
Q6PID6	Tetratricopeptide repeat protein 33 OS=Homo sapiens (Human) OX=9606 GN=TTC33 PE=1 SV=2	868.3	695.1	942.6	1089.5	855	0.436358	835.333	972.25	0.859175
Q13586	Stromal interaction molecule 1 OS=Homo sapiens (Human) OX=9606 GN=STIM1 PE=1 SV=3	3969.1	5306.8	4830.2	5915.1	5029.2	0.302348	4702.03	5472.15	0.859266
O94763	Unconventional prefoldin RPB5 interactor 1 OS=Homo sapiens (Human) OX=9606 GN=URI1 PE=1 SV=3	151.3	262.8	196.1	253.8	219.6	0.433951	203.4	236.7	0.859316
Q9H3K6	BolA-like protein 2 OS=Homo sapiens (Human) OX=9606 GN=BOLA2B PE=1 SV=1	2557.4	2583.9	2861.9	3125.1	3081.4	0.0410725	2667.73	3103.25	0.859658
P49914	5-formyltetrahydrofolate cyclo-ligase OS=Homo sapiens (Human) OX=9606 GN=MTHFS PE=1 SV=2	2644.6	3126	2819.3	3297.8	3363.5	0.0732816	2863.3	3330.65	0.859682
P43897	Elongation factor Ts, mitochondrial OS=Homo sapiens (Human) OX=9606 GN=TSFM PE=1 SV=2	2967.2	2933.7	3268.6	3572	3535.1	0.0395847	3056.5	3553.55	0.860126
P00441	Superoxide dismutase [Cu-Zn] OS=Homo sapiens (Human) OX=9606 GN=SOD1 PE=1 SV=2	20376.5	20766.2	20551.2	24776	23039	0.156721	20564.6	23907.5	0.860175
P42766	60S ribosomal protein L35 OS=Homo sapiens (Human) OX=9606 GN=RPL35 PE=1 SV=2	6805.8	6952.4	8723.1	9177.4	8244.5	0.213703	7493.77	8710.95	0.86027
Q5T8D3	Acyl-CoA-binding domain-containing protein 5 OS=Homo sapiens (Human) OX=9606 GN=ACBD5 PE=1 SV=1	2073.3	2531.9	2437.1	2846.8	2610.3	0.131666	2347.43	2728.55	0.860323
Q96A33	Coiled-coil domain-containing protein 47 OS=Homo sapiens (Human) OX=9606 GN=CCDC47 PE=1 SV=1	7362.8	8436.5	10533.3	10368.9	10031.6	0.264276	8777.53	10200.2	0.860521
P35659	Protein DEK OS=Homo sapiens (Human) OX=9606 GN=DEK PE=1 SV=1	9216.5	9360.2	10534.6	12243.1	10304.2	0.32472	9703.77	11273.6	0.860748
Q2M3M2	Sodium/glucose cotransporter 4 OS=Homo sapiens (Human) OX=9606 GN=SLC5A9 PE=1 SV=2	156	174.9	141	176.7	188.6	0.115779	157.3	182.65	0.86121
O00291	Huntingtin-interacting protein 1 OS=Homo sapiens (Human) OX=9606 GN=HIP1 PE=1 SV=5	176.1	249.2	206.2	277.1	211.7	0.482265	210.5	244.4	0.861293
P53384	Cytosolic Fe-S cluster assembly factor NUBP1 OS=Homo sapiens (Human) OX=9606 GN=NUBP1 PE=1 SV=2	778.4	1303.6	1009.7	1308.5	1083.6	0.445932	1030.57	1196.05	0.861642
O94992	Protein HEXIM1 OS=Homo sapiens (Human) OX=9606 GN=HEXIM1 PE=1 SV=1	2842.3	3644.3	3572.4	4443.7	3338.7	0.499271	3353	3891.2	0.861688
O75608	Acyl-protein thioesterase 1 OS=Homo sapiens (Human) OX=9606 GN=LYPLA1 PE=1 SV=1	2912.9	2221.4	3056.4	3126.8	3209.2	0.229551	2730.23	3168	0.861816
P15036	Protein C-ets-2 OS=Homo sapiens (Human) OX=9606 GN=ETS2 PE=1 SV=1	992.7	843.3	991.5	1108.2	1079	0.0835117	942.5	1093.6	0.861832
P42892	Endothelin-converting enzyme 1 OS=Homo sapiens (Human) OX=9606 GN=ECE1 PE=1 SV=2	829	1114.7	1028.6	1237.7	1061.4	0.297297	990.767	1149.55	0.861873
Q16576	Histone-binding protein RBBP7 OS=Homo sapiens (Human) OX=9606 GN=RBBP7 PE=1 SV=1	3881.6	4099.4	4184.3	4962.9	4445.9	0.212184	4055.1	4704.4	0.86198
Q9GZS1	DNA-directed RNA polymerase I subunit RPA49 OS=Homo sapiens (Human) OX=9606 GN=POLR1E PE=1 SV=3	3760.6	3959.3	3660.5	4206.5	4594.9	0.151511	3793.47	4400.7	0.862014
Q13625	Apoptosis-stimulating of p53 protein 2 OS=Homo sapiens (Human) OX=9606 GN=TP53BP2 PE=1 SV=2	1607.2	1375.4	1662.8	1889.4	1703.2	0.164001	1548.47	1796.3	0.862031
P49773	Histidine triad nucleotide-binding protein 1 OS=Homo sapiens (Human) OX=9606 GN=HINT1 PE=1 SV=2	6939	10220.6	8118.7	10717.2	8831.9	0.397402	8426.1	9774.55	0.862045
Q12933	TNF receptor-associated factor 2 OS=Homo sapiens (Human) OX=9606 GN=TRAF2 PE=1 SV=2	812.2	926.3	859.1	1045.7	962.9	0.10792	865.867	1004.3	0.862159
O95402	Mediator of RNA polymerase II transcription subunit 26 OS=Homo sapiens (Human) OX=9606 GN=MED26 PE=1 SV=2	185.6	118.9	217.5	215.4	188.2	0.455942	174	201.8	0.86224
P21730	C5a anaphylatoxin chemotactic receptor 1 OS=Homo sapiens (Human) OX=9606 GN=C5AR1 PE=1 SV=2	38.7	62.8	50.6	58.9	58.7	0.364418	50.7	58.8	0.862245
Q9NV66	S-adenosyl-L-methionine-dependent tRNA 4-demethylwyosine synthase TYW1 OS=Homo sapiens (Human) OX=9606 GN=TYW1 PE=2 SV=2	62.6	74.5	90.3	85.4	90.4	0.268192	75.8	87.9	0.862344
Q6NTF9	Rhomboid domain-containing protein 2 OS=Homo sapiens (Human) OX=9606 GN=RHBDD2 PE=1 SV=2	58.5	54.5	81.3	72.8	77.4	0.341658	64.7667	75.1	0.862406
Q9GZR2	RNA exonuclease 4 OS=Homo sapiens (Human) OX=9606 GN=REXO4 PE=1 SV=2	5107.4	6059.9	5907.4	6793.9	6403.2	0.0834486	5691.57	6598.55	0.862548
Q9BUA3	Spindlin interactor and repressor of chromatin-binding protein OS=Homo sapiens (Human) OX=9606 GN=SPINDOC PE=1 SV=3	319.3	332.2	360.1	394.4	387.2	0.038357	337.2	390.8	0.862845
Q969G3	SWI/SNF-related matrix-associated actin-dependent regulator of chromatin subfamily E member 1 OS=Homo sapiens (Human) OX=9606 GN=SMARCE1 PE=1 SV=2	4843.9	6145.7	5229.6	6803.9	5724	0.324451	5406.4	6263.95	0.863098
Q5VTA0	PRAME family member 17 OS=Homo sapiens (Human) OX=9606 GN=PRAMEF17 PE=2 SV=1	295	255.8	388	393.8	331.3	0.396192	312.933	362.55	0.863145
O60476	Mannosyl-oligosaccharide 1,2-alpha-mannosidase IB OS=Homo sapiens (Human) OX=9606 GN=MAN1A2 PE=1 SV=1	82.9	131.6	90.7	109.8	125.9	0.41934	101.733	117.85	0.863244
Q8N392	Rho GTPase-activating protein 18 OS=Homo sapiens (Human) OX=9606 GN=ARHGAP18 PE=1 SV=3	690.4	671.8	732.8	834.2	783.7	0.0695089	698.333	808.95	0.863259
Q9UQ80	Proliferation-associated protein 2G4 OS=Homo sapiens (Human) OX=9606 GN=PA2G4 PE=1 SV=3	30852.2	32730	35575.6	37318	39231.8	0.0524671	33052.6	38274.9	0.863558
Q00059	Transcription factor A, mitochondrial OS=Homo sapiens (Human) OX=9606 GN=TFAM PE=1 SV=1	11348.3	12257.6	12840.4	13096.3	15039.6	0.262641	12148.8	14068	0.863578
O14786	Neuropilin-1 OS=Homo sapiens (Human) OX=9606 GN=NRP1 PE=1 SV=3	187.1	226.9	203.4	263.5	213.1	0.399901	205.8	238.3	0.863617
Q9NZI7	Upstream-binding protein 1 OS=Homo sapiens (Human) OX=9606 GN=UBP1 PE=1 SV=1	81.2	99.3	86	98	107.7	0.154555	88.8333	102.85	0.863717
O75822	Eukaryotic translation initiation factor 3 subunit J OS=Homo sapiens (Human) OX=9606 GN=EIF3J PE=1 SV=2	12321.7	11358.7	13304.8	14934.6	13603.5	0.137068	12328.4	14269	0.863996
P62942	Peptidyl-prolyl cis-trans isomerase FKBP1A OS=Homo sapiens (Human) OX=9606 GN=FKBP1A PE=1 SV=2	1765.9	3777.8	2050.7	3228.4	2629.4	0.611707	2531.47	2928.9	0.864306
Q15084	Protein disulfide-isomerase A6 OS=Homo sapiens (Human) OX=9606 GN=PDIA6 PE=1 SV=1	19062.3	21053.4	19359	24466.4	21407.1	0.258689	19824.9	22936.8	0.864329
Q8TCZ2	CD99 antigen-like protein 2 OS=Homo sapiens (Human) OX=9606 GN=CD99L2 PE=1 SV=1	682.7	497.7	784.5	836.6	678.9	0.442794	654.967	757.75	0.864357
P52434	DNA-directed RNA polymerases I, II, and III subunit RPABC3 OS=Homo sapiens (Human) OX=9606 GN=POLR2H PE=1 SV=4	2029.7	1770.8	2088	2148.6	2392.5	0.174159	1962.83	2270.55	0.864475
P49450	Histone H3-like centromeric protein A OS=Homo sapiens (Human) OX=9606 GN=CENPA PE=1 SV=1	122.5	156.9	110.1	149.7	150.6	0.283735	129.833	150.15	0.864691
Q49AR2	UPF0489 protein C5orf22 OS=Homo sapiens (Human) OX=9606 GN=C5orf22 PE=1 SV=2	924	1183.3	946.8	1183.5	1170.6	0.194431	1018.03	1177.05	0.864902
Q86U90	YrdC domain-containing protein, mitochondrial OS=Homo sapiens (Human) OX=9606 GN=YRDC PE=1 SV=1	1504.5	1859.7	1485.2	1835.6	1902.1	0.167435	1616.47	1868.85	0.864953
Q8IZQ5	Selenoprotein H OS=Homo sapiens (Human) OX=9606 GN=SELENOH PE=1 SV=2	619.8	468.2	438.8	519.4	657.3	0.456186	508.933	588.35	0.865018
O43290	U4/U6.U5 tri-snRNP-associated protein 1 OS=Homo sapiens (Human) OX=9606 GN=SART1 PE=1 SV=1	11388.9	12401.7	13052.1	15253.2	13135.9	0.288048	12280.9	14194.5	0.865184
P21926	CD9 antigen OS=Homo sapiens (Human) OX=9606 GN=CD9 PE=1 SV=4	1048.7	896.3	1052	1275.8	1033.1	0.403617	999	1154.45	0.865347
O15234	Protein CASC3 OS=Homo sapiens (Human) OX=9606 GN=CASC3 PE=1 SV=2	3588.6	3622.7	3994.1	4221.6	4410.7	0.0363684	3735.13	4316.15	0.865385
O14561	Acyl carrier protein, mitochondrial OS=Homo sapiens (Human) OX=9606 GN=NDUFAB1 PE=1 SV=3	1571.4	1656	1616.9	2041.3	1690.3	0.38489	1614.77	1865.8	0.865455
Q99538	Legumain OS=Homo sapiens (Human) OX=9606 GN=LGMN PE=1 SV=1	588.3	664.3	621.2	718.3	724.8	0.0452248	624.6	721.55	0.865636
Q9Y6Y0	Influenza virus NS1A-binding protein OS=Homo sapiens (Human) OX=9606 GN=IVNS1ABP PE=1 SV=3	587.9	561	689.3	695.2	720.4	0.12584	612.733	707.8	0.865687
Q9NSK0	Kinesin light chain 4 OS=Homo sapiens (Human) OX=9606 GN=KLC4 PE=1 SV=3	450	533	522.6	650.3	509.1	0.457523	501.867	579.7	0.865735
O43399	Tumor protein D54 OS=Homo sapiens (Human) OX=9606 GN=TPD52L2 PE=1 SV=2	7324.9	7657.3	7315.6	9212	7958.4	0.309684	7432.6	8585.2	0.865746
P24844	Myosin regulatory light polypeptide 9 OS=Homo sapiens (Human) OX=9606 GN=MYL9 PE=1 SV=4	880.2	1387	898.5	1271.3	1166.4	0.432761	1055.23	1218.85	0.865761
Q9BXB4	Oxysterol-binding protein-related protein 11 OS=Homo sapiens (Human) OX=9606 GN=OSBPL11 PE=1 SV=2	162.3	175.3	182.9	194.3	206.5	0.0613257	173.5	200.4	0.865768
Q96JY6	PDZ and LIM domain protein 2 OS=Homo sapiens (Human) OX=9606 GN=PDLIM2 PE=1 SV=1	258	284.8	246.6	333.2	274.6	0.377508	263.133	303.9	0.865855
Q9NVP2	Histone chaperone ASF1B OS=Homo sapiens (Human) OX=9606 GN=ASF1B PE=1 SV=1	88.3	131	104.3	121.2	127.9	0.311495	107.867	124.55	0.866051
Q9H0U4	Ras-related protein Rab-1B OS=Homo sapiens (Human) OX=9606 GN=RAB1B PE=1 SV=1	4164.2	3882.7	4728.6	4899	4932.7	0.117621	4258.5	4915.85	0.866279
Q6DD87	Zinc finger protein 787 OS=Homo sapiens (Human) OX=9606 GN=ZNF787 PE=1 SV=4	229.4	188.3	275.1	269.9	263.2	0.290429	230.933	266.55	0.866379
Q96IZ7	Serine/Arginine-related protein 53 OS=Homo sapiens (Human) OX=9606 GN=RSRC1 PE=1 SV=1	1392.6	1505.7	1189.3	1465.6	1679.5	0.256106	1362.53	1572.55	0.866448
P54278	Mismatch repair endonuclease PMS2 OS=Homo sapiens (Human) OX=9606 GN=PMS2 PE=1 SV=2	349.1	339.2	377.5	397.1	422.9	0.0666801	355.267	410	0.866504
Q06787	Synaptic functional regulator FMR1 OS=Homo sapiens (Human) OX=9606 GN=FMR1 PE=1 SV=1	3819.9	3615.7	3679.2	4180.6	4370.5	0.0443427	3704.93	4275.55	0.86654
Q92922	SWI/SNF complex subunit SMARCC1 OS=Homo sapiens (Human) OX=9606 GN=SMARCC1 PE=1 SV=3	12302	11871.7	12895.1	14154.4	14363.3	0.0157879	12356.3	14258.8	0.866568
Q9UPN9	E3 ubiquitin-protein ligase TRIM33 OS=Homo sapiens (Human) OX=9606 GN=TRIM33 PE=1 SV=3	5102.1	5556.5	5760.2	6591.9	6038.5	0.131086	5472.93	6315.2	0.866629
P48426	Phosphatidylinositol 5-phosphate 4-kinase type-2 alpha OS=Homo sapiens (Human) OX=9606 GN=PIP4K2A PE=1 SV=2	302.4	216.7	396.4	336.6	367.6	0.465963	305.167	352.1	0.866705
P49790	Nuclear pore complex protein Nup153 OS=Homo sapiens (Human) OX=9606 GN=NUP153 PE=1 SV=2	11421.4	9924.1	12752	13761.8	12463.3	0.193903	11365.8	13112.5	0.86679
P28290	Protein ITPRID2 OS=Homo sapiens (Human) OX=9606 GN=ITPRID2 PE=1 SV=3	1124.7	1317	1233.1	1596.9	1229.2	0.485201	1224.93	1413.05	0.866872
Q96C90	Protein phosphatase 1 regulatory subunit 14B OS=Homo sapiens (Human) OX=9606 GN=PPP1R14B PE=1 SV=3	101.5	161.7	98.7	140.6	137.7	0.462789	120.633	139.15	0.86693
O43264	Centromere/kinetochore protein zw10 homolog OS=Homo sapiens (Human) OX=9606 GN=ZW10 PE=1 SV=3	3712.5	3980.3	3703.6	4436.3	4325.1	0.0125596	3798.8	4380.7	0.867167
P31751	RAC-beta serine/threonine-protein kinase OS=Homo sapiens (Human) OX=9606 GN=AKT2 PE=1 SV=2	415	402	374.6	429.4	486.6	0.245414	397.2	458	0.867249
Q9UHI6	Probable ATP-dependent RNA helicase DDX20 OS=Homo sapiens (Human) OX=9606 GN=DDX20 PE=1 SV=2	2300.9	2268.1	2354.7	2506.9	2813.9	0.254196	2307.9	2660.4	0.867501
Q6NVY1	3-hydroxyisobutyryl-CoA hydrolase, mitochondrial OS=Homo sapiens (Human) OX=9606 GN=HIBCH PE=1 SV=2	4390.9	4315.4	5155.7	5288.9	5363.8	0.116691	4620.67	5326.35	0.867511
P62979	Ubiquitin-40S ribosomal protein S27a OS=Homo sapiens (Human) OX=9606 GN=RPS27A PE=1 SV=2	1450.1	1826.8	2173.2	2183.6	2003.4	0.321351	1816.7	2093.5	0.867781
P49069	Calcium signal-modulating cyclophilin ligand OS=Homo sapiens (Human) OX=9606 GN=CAMLG PE=1 SV=1	1970.8	1944	2054.8	2428.3	2157.8	0.251887	1989.87	2293.05	0.867782
A6NKF1	SAC3 domain-containing protein 1 OS=Homo sapiens (Human) OX=9606 GN=SAC3D1 PE=1 SV=2	697.8	986.5	650.7	899.9	893.9	0.37591	778.333	896.9	0.867804
Q5TEU4	Arginine-hydroxylase NDUFAF5, mitochondrial OS=Homo sapiens (Human) OX=9606 GN=NDUFAF5 PE=1 SV=1	414.9	470.8	413.7	487.2	511	0.0602817	433.133	499.1	0.867829
Q96FV9	THO complex subunit 1 OS=Homo sapiens (Human) OX=9606 GN=THOC1 PE=1 SV=1	3263.7	3530.5	3543	4195.4	3745.3	0.22284	3445.73	3970.35	0.867866
Q9H4I2	Zinc fingers and homeoboxes protein 3 OS=Homo sapiens (Human) OX=9606 GN=ZHX3 PE=1 SV=3	72.3	108.9	68.5	102.3	89.5	0.448149	83.2333	95.9	0.867918
Q9Y4E1	WASH complex subunit 2C OS=Homo sapiens (Human) OX=9606 GN=WASHC2C PE=1 SV=4	210.1	234.7	219.3	279.9	230.2	0.39253	221.367	255.05	0.867934
P04899	Guanine nucleotide-binding protein G(i) subunit alpha-2 OS=Homo sapiens (Human) OX=9606 GN=GNAI2 PE=1 SV=3	557.8	707.4	667.1	766.7	717.5	0.154672	644.1	742.1	0.867942
Q9NRV9	Heme-binding protein 1 OS=Homo sapiens (Human) OX=9606 GN=HEBP1 PE=1 SV=1	2755.5	3014.4	2916.2	3356.5	3314.5	0.0220016	2895.37	3335.5	0.868046
Q9BVL4	Protein adenylyltransferase SelO, mitochondrial OS=Homo sapiens (Human) OX=9606 GN=SELENOO PE=1 SV=3	45.2	45.2	56.1	53.2	59.3	0.218465	48.8333	56.25	0.868148
Q9NZN8	CCR4-NOT transcription complex subunit 2 OS=Homo sapiens (Human) OX=9606 GN=CNOT2 PE=1 SV=1	2607.4	2136.1	2376.9	2759.3	2707.9	0.11346	2373.47	2733.6	0.868257
Q9BQ15	SOSS complex subunit B1 OS=Homo sapiens (Human) OX=9606 GN=NABP2 PE=1 SV=1	237.8	263.6	260.5	294.1	290.9	0.0375848	253.967	292.5	0.868262
O94826	Mitochondrial import receptor subunit TOM70 OS=Homo sapiens (Human) OX=9606 GN=TOMM70 PE=1 SV=1	16857.4	18274.8	22019.1	23052.1	20827.4	0.225612	19050.4	21939.8	0.868307
Q9GZT9	Egl nine homolog 1 OS=Homo sapiens (Human) OX=9606 GN=EGLN1 PE=1 SV=1	940.3	736.7	970.6	1035.6	996.8	0.205509	882.533	1016.2	0.868464
O75935	Dynactin subunit 3 OS=Homo sapiens (Human) OX=9606 GN=DCTN3 PE=1 SV=1	2226.2	2892.5	3060.9	3476.2	2801.6	0.427119	2726.53	3138.9	0.868627
Q92769	Histone deacetylase 2 OS=Homo sapiens (Human) OX=9606 GN=HDAC2 PE=1 SV=2	3384.1	4015.1	5160.1	4594.1	5044.8	0.35525	4186.43	4819.45	0.868654
O95817	BAG family molecular chaperone regulator 3 OS=Homo sapiens (Human) OX=9606 GN=BAG3 PE=1 SV=3	7702.1	9270.2	10119.3	11025.1	9765.2	0.250063	9030.53	10395.1	0.868726
Q92785	Zinc finger protein ubi-d4 OS=Homo sapiens (Human) OX=9606 GN=DPF2 PE=1 SV=2	1981.5	2246	1961.5	2481.9	2266.1	0.139904	2063	2374	0.868997
Q9BWD1	Acetyl-CoA acetyltransferase, cytosolic OS=Homo sapiens (Human) OX=9606 GN=ACAT2 PE=1 SV=2	3558.1	3691.2	5374.9	5612.1	4072.2	0.575616	4208.07	4842.15	0.869049
P08069	Insulin-like growth factor 1 receptor OS=Homo sapiens (Human) OX=9606 GN=IGF1R PE=1 SV=1	2076.2	2736.9	2147.3	2764.9	2574.2	0.23642	2320.13	2669.55	0.86911
Q5T2E6	Armadillo-like helical domain-containing protein 3 OS=Homo sapiens (Human) OX=9606 GN=ARMH3 PE=1 SV=1	246.6	197.8	294.9	280.3	286.7	0.316563	246.433	283.5	0.869253
Q15742	NGFI-A-binding protein 2 OS=Homo sapiens (Human) OX=9606 GN=NAB2 PE=1 SV=1	276.6	303.3	337.4	375.4	328.1	0.253734	305.767	351.75	0.869273
P52272	Heterogeneous nuclear ribonucleoprotein M OS=Homo sapiens (Human) OX=9606 GN=HNRNPM PE=1 SV=3	48386.1	57124.8	51000.1	62359.9	57669.9	0.115886	52170.3	60014.9	0.86929
Q6PCB5	Lysine-specific demethylase RSBN1L OS=Homo sapiens (Human) OX=9606 GN=RSBN1L PE=1 SV=2	934.1	892.3	953.2	1066.1	1065.5	0.0162462	926.533	1065.8	0.869331
Q9BRT9	DNA replication complex GINS protein SLD5 OS=Homo sapiens (Human) OX=9606 GN=GINS4 PE=1 SV=1	1782.7	2027.4	2217.6	2363.6	2257.3	0.127933	2009.23	2310.45	0.869629
Q9Y530	ADP-ribose glycohydrolase OARD1 OS=Homo sapiens (Human) OX=9606 GN=OARD1 PE=1 SV=2	735.2	604.7	687.6	800.4	753.8	0.1098	675.833	777.1	0.869686
Q96AT9	Ribulose-phosphate 3-epimerase OS=Homo sapiens (Human) OX=9606 GN=RPE PE=1 SV=1	686.6	883.2	801	973.5	843.3	0.285538	790.267	908.4	0.869954
Q8NFR7	Coiled-coil domain-containing protein 148 OS=Homo sapiens (Human) OX=9606 GN=CCDC148 PE=1 SV=2	363	378	369.4	438.3	412.6	0.116016	370.133	425.45	0.869981
A0A0U1RRE5	Negative regulator of P-body association OS=Homo sapiens (Human) OX=9606 GN=NBDY PE=1 SV=1	148.4	177	194.9	194.8	203.9	0.189083	173.433	199.35	0.869994
P29218	Inositol monophosphatase 1 OS=Homo sapiens (Human) OX=9606 GN=IMPA1 PE=1 SV=1	4306.2	4949.2	5150.3	5730.7	5306.7	0.121501	4801.9	5518.7	0.870114
P62851	40S ribosomal protein S25 OS=Homo sapiens (Human) OX=9606 GN=RPS25 PE=1 SV=1	14313.4	14438.4	13383.5	15898.4	16384	0.0147002	14045.1	16141.2	0.87014
Q96ES7	SAGA-associated factor 29 OS=Homo sapiens (Human) OX=9606 GN=SGF29 PE=1 SV=1	2116.3	2451	2364.1	2732.4	2578	0.0728365	2310.47	2655.2	0.870167
O14920	Inhibitor of nuclear factor kappa-B kinase subunit beta OS=Homo sapiens (Human) OX=9606 GN=IKBKB PE=1 SV=1	627.7	570.5	674.1	739.8	694.2	0.0906917	624.1	717	0.870432
Q9NZN5	Rho guanine nucleotide exchange factor 12 OS=Homo sapiens (Human) OX=9606 GN=ARHGEF12 PE=1 SV=1	326.1	239.2	326.4	343.2	339.7	0.266774	297.233	341.45	0.870503
P09622	Dihydrolipoyl dehydrogenase, mitochondrial OS=Homo sapiens (Human) OX=9606 GN=DLD PE=1 SV=2	15120.1	17892.8	18228.7	21335.1	17907.2	0.347783	17080.5	19621.2	0.870516
P08572	Collagen alpha-2(IV) chain OS=Homo sapiens (Human) OX=9606 GN=COL4A2 PE=1 SV=4	996.6	1553	1455.3	1592.3	1474.2	0.370633	1334.97	1533.25	0.870678
Q92552	28S ribosomal protein S27, mitochondrial OS=Homo sapiens (Human) OX=9606 GN=MRPS27 PE=1 SV=3	5646.2	5340	5741.9	6434.5	6373.2	0.0162768	5576.03	6403.85	0.870731
Q9Y508	E3 ubiquitin-protein ligase RNF114 OS=Homo sapiens (Human) OX=9606 GN=RNF114 PE=1 SV=1	3356.3	3323.6	3512.3	3921.5	3881.9	0.00798182	3397.4	3901.7	0.870749
Q15532	Protein SSXT OS=Homo sapiens (Human) OX=9606 GN=SS18 PE=1 SV=3	140.3	149.4	148.4	175.8	159.6	0.197088	146.033	167.7	0.870801
Q9NZM4	BRD4-interacting chromatin-remodeling complex-associated protein OS=Homo sapiens (Human) OX=9606 GN=BICRA PE=1 SV=2	154.5	171.9	177.8	194.9	191.1	0.0621742	168.067	193	0.870812
P33316	Deoxyuridine 5'-triphosphate nucleotidohydrolase, mitochondrial OS=Homo sapiens (Human) OX=9606 GN=DUT PE=1 SV=4	9611.7	11106.5	10554.3	10235	13705.1	0.532666	10424.2	11970	0.870854
Q9NUQ9	CYFIP-related Rac1 interactor B OS=Homo sapiens (Human) OX=9606 GN=CYRIB PE=1 SV=1	12513.8	13682.6	13292.4	15353.7	14871.6	0.0188061	13162.9	15112.6	0.870988
P51784	Ubiquitin carboxyl-terminal hydrolase 11 OS=Homo sapiens (Human) OX=9606 GN=USP11 PE=1 SV=3	3537.2	4070.1	3588.8	4357.6	4211	0.0686252	3732.03	4284.3	0.871095
Q5PRF9	Protein Smaug homolog 2 OS=Homo sapiens (Human) OX=9606 GN=SAMD4B PE=1 SV=1	671.5	737.6	661.7	836.7	748	0.211197	690.267	792.35	0.871164
Q9NYB0	Telomeric repeat-binding factor 2-interacting protein 1 OS=Homo sapiens (Human) OX=9606 GN=TERF2IP PE=1 SV=1	2846.9	3523.7	3338.6	4058.6	3370.1	0.371258	3236.4	3714.35	0.871323
P36639	7,8-dihydro-8-oxoguanine triphosphatase OS=Homo sapiens (Human) OX=9606 GN=NUDT1 PE=1 SV=3	903.9	1079.5	994.5	1139.3	1139.1	0.101726	992.633	1139.2	0.871342
P21127	Cyclin-dependent kinase 11B OS=Homo sapiens (Human) OX=9606 GN=CDK11B PE=1 SV=4	5743.4	5845.1	5955.6	6966.9	6454.3	0.167688	5848.03	6710.6	0.871462
P17931	Galectin-3 OS=Homo sapiens (Human) OX=9606 GN=LGALS3 PE=1 SV=5	4921.8	5117.9	5385.6	6438.4	5358.6	0.384558	5141.77	5898.5	0.871707
O75093	Slit homolog 1 protein OS=Homo sapiens (Human) OX=9606 GN=SLIT1 PE=1 SV=4	364.4	371.4	380.5	458	395.6	0.32497	372.1	426.8	0.871837
Q9Y5J7	Mitochondrial import inner membrane translocase subunit Tim9 OS=Homo sapiens (Human) OX=9606 GN=TIMM9 PE=1 SV=1	1586	2027.8	2138.3	2385.7	2011.4	0.361164	1917.37	2198.55	0.872105
Q9UP83	Conserved oligomeric Golgi complex subunit 5 OS=Homo sapiens (Human) OX=9606 GN=COG5 PE=1 SV=3	862.4	1040.4	859.5	1107	1004.5	0.188442	920.767	1055.75	0.872145
Q9NZE8	39S ribosomal protein L35, mitochondrial OS=Homo sapiens (Human) OX=9606 GN=MRPL35 PE=1 SV=3	460.3	501.5	628.1	621.3	593.9	0.261221	529.967	607.6	0.87223
P84243	Histone H3.3 OS=Homo sapiens (Human) OX=9606 GN=H3-3A PE=1 SV=2	1377.8	1242.1	1515.9	1535.3	1625.5	0.116389	1378.6	1580.4	0.872311
O00170	AH receptor-interacting protein OS=Homo sapiens (Human) OX=9606 GN=AIP PE=1 SV=2	6358.9	6986.8	6530.6	7548.8	7641.5	0.0296292	6625.43	7595.15	0.872324
Q9UIJ7	GTP:AMP phosphotransferase AK3, mitochondrial OS=Homo sapiens (Human) OX=9606 GN=AK3 PE=1 SV=4	8139.9	7775.9	8165	9598.6	8801.5	0.18264	8026.93	9200.05	0.872488
Q8IXW5	Putative RNA polymerase II subunit B1 CTD phosphatase RPAP2 OS=Homo sapiens (Human) OX=9606 GN=RPAP2 PE=1 SV=1	1185	1045.3	1262.3	1386.3	1282.3	0.131825	1164.2	1334.3	0.872517
P31350	Ribonucleoside-diphosphate reductase subunit M2 OS=Homo sapiens (Human) OX=9606 GN=RRM2 PE=1 SV=1	709.8	671.8	679.2	860.7	713.8	0.398108	686.933	787.25	0.872573
Q7Z417	Nuclear fragile X mental retardation-interacting protein 2 OS=Homo sapiens (Human) OX=9606 GN=NUFIP2 PE=1 SV=1	14608.8	15718.3	17828.8	19568.7	17216.6	0.247736	16052	18392.7	0.872738
Q96NC0	Zinc finger matrin-type protein 2 OS=Homo sapiens (Human) OX=9606 GN=ZMAT2 PE=1 SV=1	1672.1	1089.9	1713.4	1830.2	1588.1	0.424333	1491.8	1709.15	0.872832
Q969T7	7-methylguanosine phosphate-specific 5'-nucleotidase OS=Homo sapiens (Human) OX=9606 GN=NT5C3B PE=1 SV=4	208.9	309.7	247.5	317.8	267.3	0.410234	255.367	292.55	0.872899
Q15041	ADP-ribosylation factor-like protein 6-interacting protein 1 OS=Homo sapiens (Human) OX=9606 GN=ARL6IP1 PE=1 SV=2	616.8	1036.4	1169.4	1146.5	1009.2	0.510182	940.867	1077.85	0.872911
P06756	Integrin alpha-V OS=Homo sapiens (Human) OX=9606 GN=ITGAV PE=1 SV=2	9129.2	9438.1	10389.2	12382	9728.6	0.474707	9652.17	11055.3	0.87308
P25205	DNA replication licensing factor MCM3 OS=Homo sapiens (Human) OX=9606 GN=MCM3 PE=1 SV=3	24908.9	27820.1	25118.1	30703.2	28731.2	0.0827036	25949	29717.2	0.873199
Q96TC7	Regulator of microtubule dynamics protein 3 OS=Homo sapiens (Human) OX=9606 GN=RMDN3 PE=1 SV=2	4325.6	4593.7	5320.1	5976.2	4894.6	0.402602	4746.47	5435.4	0.873251
P29374	AT-rich interactive domain-containing protein 4A OS=Homo sapiens (Human) OX=9606 GN=ARID4A PE=1 SV=3	598.3	382.3	513.4	592	548.5	0.372815	498	570.25	0.873301
Q14919	Dr1-associated corepressor OS=Homo sapiens (Human) OX=9606 GN=DRAP1 PE=1 SV=3	1917.2	2801.9	2334.9	2914.2	2470.7	0.390395	2351.33	2692.45	0.873306
Q7Z2T5	TRMT1-like protein OS=Homo sapiens (Human) OX=9606 GN=TRMT1L PE=1 SV=2	1397.9	1224.9	1265.9	1440.2	1528.2	0.0729335	1296.23	1484.2	0.873355
Q9UBS4	DnaJ homolog subfamily B member 11 OS=Homo sapiens (Human) OX=9606 GN=DNAJB11 PE=1 SV=1	5889	7414.5	7904.3	8903.9	7283.7	0.413379	7069.27	8093.8	0.873418
P04818	Thymidylate synthase OS=Homo sapiens (Human) OX=9606 GN=TYMS PE=1 SV=3	3300.4	3831.9	3798.7	4125.7	4217.4	0.0834743	3643.67	4171.55	0.873456
A0A3B3IU46	RNA guanine-7 methyltransferase-activating subunit-like (pseudogene) OS=Homo sapiens (Human) OX=9606 GN=RAMACL PE=4 SV=1	239	148.4	327.1	293.3	252	0.585672	238.167	272.65	0.873525
O15541	E3 ubiquitin-protein ligase RNF113A OS=Homo sapiens (Human) OX=9606 GN=RNF113A PE=1 SV=1	3511.6	3495.3	3123.9	4074.5	3657.2	0.200686	3376.93	3865.85	0.873529
Q9Y5A9	YTH domain-containing family protein 2 OS=Homo sapiens (Human) OX=9606 GN=YTHDF2 PE=1 SV=2	4827.4	4474	4917.3	5449.2	5402.2	0.0335687	4739.57	5425.7	0.87354
P52306	Rap1 GTPase-GDP dissociation stimulator 1 OS=Homo sapiens (Human) OX=9606 GN=RAP1GDS1 PE=1 SV=3	3522.6	3928.5	4128.7	4625.5	4211	0.157282	3859.93	4418.25	0.873634
Q9NPE2	Neugrin OS=Homo sapiens (Human) OX=9606 GN=NGRN PE=1 SV=2	919.1	1032.2	843.2	1087.3	1045.1	0.122492	931.5	1066.2	0.873663
Q9UGY1	Nucleolar protein 12 OS=Homo sapiens (Human) OX=9606 GN=NOL12 PE=1 SV=1	520.6	430	525	603.1	522.6	0.288604	491.867	562.85	0.873886
Q9BT09	Protein canopy homolog 3 OS=Homo sapiens (Human) OX=9606 GN=CNPY3 PE=1 SV=1	924.6	992.7	1167.5	1337.2	1015.9	0.51812	1028.27	1176.55	0.873968
P07237	Protein disulfide-isomerase OS=Homo sapiens (Human) OX=9606 GN=P4HB PE=1 SV=3	32139.4	31591.1	39744.3	44094.6	34832	0.465751	34491.6	39463.3	0.874017
Q96ST2	Protein IWS1 homolog OS=Homo sapiens (Human) OX=9606 GN=IWS1 PE=1 SV=2	6531.6	6829.1	7278.8	8348	7390.3	0.24917	6879.83	7869.15	0.874279
O00148	ATP-dependent RNA helicase DDX39A OS=Homo sapiens (Human) OX=9606 GN=DDX39A PE=1 SV=2	1657.4	1901.3	1859.8	2061.4	2069.6	0.074602	1806.17	2065.5	0.874445
Q99459	Cell division cycle 5-like protein OS=Homo sapiens (Human) OX=9606 GN=CDC5L PE=1 SV=2	8760.8	10480.4	9359.3	11334.5	10466.8	0.135505	9533.5	10900.6	0.874581
Q5MIZ7	Serine/threonine-protein phosphatase 4 regulatory subunit 3B OS=Homo sapiens (Human) OX=9606 GN=PPP4R3B PE=1 SV=2	1125.9	1489.1	1188.3	1440.1	1458.8	0.246041	1267.77	1449.45	0.874654
P52564	Dual specificity mitogen-activated protein kinase kinase 6 OS=Homo sapiens (Human) OX=9606 GN=MAP2K6 PE=1 SV=1	2600.6	2736.3	3046	3584.8	2803.8	0.483721	2794.3	3194.3	0.874777
Q86V88	Magnesium-dependent phosphatase 1 OS=Homo sapiens (Human) OX=9606 GN=MDP1 PE=1 SV=1	736.6	851.8	688.8	917.5	817.9	0.228631	759.067	867.7	0.874803
P36969	Phospholipid hydroperoxide glutathione peroxidase OS=Homo sapiens (Human) OX=9606 GN=GPX4 PE=1 SV=3	3794.5	3531	2918.4	3409	4396.6	0.494744	3414.63	3902.8	0.874919
P53634	Dipeptidyl peptidase 1 OS=Homo sapiens (Human) OX=9606 GN=CTSC PE=1 SV=2	4997.9	5200.9	5521.9	5797	6176.5	0.0796917	5240.23	5986.75	0.875305
Q8IYS1	Peptidase M20 domain-containing protein 2 OS=Homo sapiens (Human) OX=9606 GN=PM20D2 PE=1 SV=2	1112.3	1277.5	1198.2	1388.7	1343.8	0.0554189	1196	1366.25	0.875389
Q9BW19	Kinesin-like protein KIFC1 OS=Homo sapiens (Human) OX=9606 GN=KIFC1 PE=1 SV=2	4209.1	6017	4839.3	5615.1	5858	0.30866	5021.8	5736.55	0.875404
P15170	Eukaryotic peptide chain release factor GTP-binding subunit ERF3A OS=Homo sapiens (Human) OX=9606 GN=GSPT1 PE=1 SV=1	22660.3	21696.7	24007.5	26234.3	25826.3	0.0318782	22788.2	26030.3	0.875448
Q9NW64	Pre-mRNA-splicing factor RBM22 OS=Homo sapiens (Human) OX=9606 GN=RBM22 PE=1 SV=1	4495.3	3695.9	4265.5	4223.3	5261.2	0.444443	4152.23	4742.25	0.875583
O43505	Beta-1,4-glucuronyltransferase 1 OS=Homo sapiens (Human) OX=9606 GN=B4GAT1 PE=1 SV=1	155.2	150.9	189.9	183.3	194.3	0.192381	165.333	188.8	0.875706
Q96P70	Importin-9 OS=Homo sapiens (Human) OX=9606 GN=IPO9 PE=1 SV=3	6758	6582.5	6619.8	7263.5	7931.5	0.20907	6653.43	7597.5	0.87574
Q9Y580	RNA-binding protein 7 OS=Homo sapiens (Human) OX=9606 GN=RBM7 PE=1 SV=1	286.9	289.1	298.5	333.7	332	0.00525612	291.5	332.85	0.87577
Q8NBL1	Protein O-glucosyltransferase 1 OS=Homo sapiens (Human) OX=9606 GN=POGLUT1 PE=1 SV=1	63.1	60.7	63.4	75.4	67.1	0.268498	62.4	71.25	0.875789
Q9BXP5	Serrate RNA effector molecule homolog OS=Homo sapiens (Human) OX=9606 GN=SRRT PE=1 SV=1	13716	14853.8	15224.2	17989.5	15343.3	0.342998	14598	16666.4	0.875894
O95628	CCR4-NOT transcription complex subunit 4 OS=Homo sapiens (Human) OX=9606 GN=CNOT4 PE=1 SV=3	1367.2	1434.4	1560.7	1711.5	1608.4	0.0798229	1454.1	1659.95	0.87599
P01130	Low-density lipoprotein receptor OS=Homo sapiens (Human) OX=9606 GN=LDLR PE=1 SV=1	115.6	144.8	131.2	150.8	147.2	0.155161	130.533	149	0.876063
Q9BQE3	Tubulin alpha-1C chain OS=Homo sapiens (Human) OX=9606 GN=TUBA1C PE=1 SV=1	1248.3	1440.7	1720.7	1659.7	1695.8	0.267843	1469.9	1677.75	0.876114
Q02224	Centromere-associated protein E OS=Homo sapiens (Human) OX=9606 GN=CENPE PE=1 SV=2	282.2	272.1	322	363.7	303.1	0.379052	292.1	333.4	0.876125
Q96A26	Protein FAM162A OS=Homo sapiens (Human) OX=9606 GN=FAM162A PE=1 SV=2	848.5	1027.9	1017.4	1184.2	1017.7	0.312682	964.6	1100.95	0.876152
P55010	Eukaryotic translation initiation factor 5 OS=Homo sapiens (Human) OX=9606 GN=EIF5 PE=1 SV=2	9855.7	10600.1	10977.3	12546.9	11368.1	0.186757	10477.7	11957.5	0.876245
Q9NRH1	Protein YAE1 homolog OS=Homo sapiens (Human) OX=9606 GN=YAE1 PE=1 SV=1	136.3	128.6	135.5	149.4	155.2	0.0276407	133.467	152.3	0.876341
Q96GY3	Protein lin-37 homolog OS=Homo sapiens (Human) OX=9606 GN=LIN37 PE=1 SV=1	171.2	193.4	169.5	253.8	152.5	0.706892	178.033	203.15	0.876364
Q86YS7	C2 domain-containing protein 5 OS=Homo sapiens (Human) OX=9606 GN=C2CD5 PE=1 SV=1	1492.9	1401.1	1495.3	1709.4	1629.5	0.0478319	1463.1	1669.45	0.876396
Q9UNS2	COP9 signalosome complex subunit 3 OS=Homo sapiens (Human) OX=9606 GN=COPS3 PE=1 SV=3	4786.2	4331.1	5378.9	5726.1	5298.6	0.164143	4832.07	5512.35	0.876589
Q00536	Cyclin-dependent kinase 16 OS=Homo sapiens (Human) OX=9606 GN=CDK16 PE=1 SV=1	1067.7	1232.7	1129.9	1319.4	1288.9	0.0686726	1143.43	1304.15	0.876765
Q8N8N7	Prostaglandin reductase 2 OS=Homo sapiens (Human) OX=9606 GN=PTGR2 PE=1 SV=1	521.7	587.9	466.5	617.4	581	0.164684	525.367	599.2	0.87678
P78318	Immunoglobulin-binding protein 1 OS=Homo sapiens (Human) OX=9606 GN=IGBP1 PE=1 SV=1	2690.9	3045.6	3280.5	3729.5	3126.6	0.367998	3005.67	3428.05	0.876786
Q96RU2	Ubiquitin carboxyl-terminal hydrolase 28 OS=Homo sapiens (Human) OX=9606 GN=USP28 PE=1 SV=1	745	780.9	815.9	959	821.4	0.341058	780.6	890.2	0.876882
P50213	Isocitrate dehydrogenase [NAD] subunit alpha, mitochondrial OS=Homo sapiens (Human) OX=9606 GN=IDH3A PE=1 SV=1	9043.9	8228.5	8812.2	10579	9250.6	0.292095	8694.87	9914.8	0.876958
Q92520	Protein FAM3C OS=Homo sapiens (Human) OX=9606 GN=FAM3C PE=1 SV=1	3720.8	4958.3	4665.6	5591.7	4552	0.431441	4448.23	5071.85	0.877044
Q8N3L3	Beta-taxilin OS=Homo sapiens (Human) OX=9606 GN=TXLNB PE=1 SV=3	509	502.4	623.5	670.5	572.2	0.33764	544.967	621.35	0.877069
O43426	Synaptojanin-1 OS=Homo sapiens (Human) OX=9606 GN=SYNJ1 PE=1 SV=2	320.3	889.1	323.1	576.1	588.5	0.741928	510.833	582.3	0.877268
Q86YP4	Transcriptional repressor p66-alpha OS=Homo sapiens (Human) OX=9606 GN=GATAD2A PE=1 SV=1	4649.4	6093.7	5025.3	5956.4	6026.2	0.230779	5256.13	5991.3	0.877294
Q6NYC8	Phostensin OS=Homo sapiens (Human) OX=9606 GN=PPP1R18 PE=1 SV=1	1480.3	1681.2	1570.4	1911.5	1684.2	0.261978	1577.3	1797.85	0.877326
P41743	Protein kinase C iota type OS=Homo sapiens (Human) OX=9606 GN=PRKCI PE=1 SV=2	691.5	991	740.3	920.3	920.4	0.348247	807.6	920.35	0.877492
Q9BUZ4	TNF receptor-associated factor 4 OS=Homo sapiens (Human) OX=9606 GN=TRAF4 PE=1 SV=1	384.3	598.1	379.3	540.7	493.8	0.478651	453.9	517.25	0.877525
O60331	Phosphatidylinositol 4-phosphate 5-kinase type-1 gamma OS=Homo sapiens (Human) OX=9606 GN=PIP5K1C PE=1 SV=2	93.6	70.3	105.7	114.5	90.3	0.502781	89.8667	102.4	0.877604
Q96AJ9	Vesicle transport through interaction with t-SNAREs homolog 1A OS=Homo sapiens (Human) OX=9606 GN=VTI1A PE=1 SV=2	191.8	302	211.8	275.2	260.8	0.436769	235.2	268	0.877612
Q13263	Transcription intermediary factor 1-beta OS=Homo sapiens (Human) OX=9606 GN=TRIM28 PE=1 SV=5	35944.2	36680.6	34674.4	42135.2	39371.2	0.130021	35766.4	40753.2	0.877634
Q9Y490	Talin-1 OS=Homo sapiens (Human) OX=9606 GN=TLN1 PE=1 SV=3	37265.1	39214.4	40735.1	44640.9	44390.3	0.0307548	39071.5	44515.6	0.877704
Q96GS4	BLOC-1-related complex subunit 6 OS=Homo sapiens (Human) OX=9606 GN=BORCS6 PE=1 SV=2	120.3	157.9	153.3	180.8	146.9	0.436074	143.833	163.85	0.877835
Q9BQC6	Ribosomal protein 63, mitochondrial OS=Homo sapiens (Human) OX=9606 GN=MRPL57 PE=1 SV=1	1345.5	1236.8	1313	1536.7	1421.3	0.137922	1298.43	1479	0.877913
Q5SNV9	Uncharacterized protein C1orf167 OS=Homo sapiens (Human) OX=9606 GN=C1orf167 PE=2 SV=2	920.3	1196.9	1214.6	1118.8	1411.1	0.475514	1110.6	1264.95	0.877979
Q9BQ67	Glutamate-rich WD repeat-containing protein 1 OS=Homo sapiens (Human) OX=9606 GN=GRWD1 PE=1 SV=1	3119.4	2989.5	3224	3549.7	3536	0.0228552	3110.97	3542.85	0.878097
Q9BPX7	UPF0415 protein C7orf25 OS=Homo sapiens (Human) OX=9606 GN=C7orf25 PE=1 SV=1	820.7	668.6	731	814.1	871.5	0.146739	740.1	842.8	0.878144
Q14151	Scaffold attachment factor B2 OS=Homo sapiens (Human) OX=9606 GN=SAFB2 PE=1 SV=1	5576.3	5888.4	6616.8	7355.2	6371.6	0.299014	6027.17	6863.4	0.87816
P52435	DNA-directed RNA polymerase II subunit RPB11-a OS=Homo sapiens (Human) OX=9606 GN=POLR2J PE=1 SV=1	1138	989.7	1094.5	1308.7	1136.4	0.299016	1074.07	1222.55	0.878546
Q96S82	Ubiquitin-like protein 7 OS=Homo sapiens (Human) OX=9606 GN=UBL7 PE=1 SV=2	1344.1	1571.7	1587.5	1834.2	1582.4	0.310346	1501.1	1708.3	0.87871
Q96EN8	Molybdenum cofactor sulfurase OS=Homo sapiens (Human) OX=9606 GN=MOCOS PE=1 SV=2	96.8	92.8	95.5	113.3	103	0.224106	95.0333	108.15	0.878718
Q86Y82	Syntaxin-12 OS=Homo sapiens (Human) OX=9606 GN=STX12 PE=1 SV=1	2057.8	1947.6	2058.5	2503.2	2096.7	0.395713	2021.3	2299.95	0.878845
Q9UMR5	Lysosomal thioesterase PPT2 OS=Homo sapiens (Human) OX=9606 GN=PPT2 PE=1 SV=4	284.8	465.7	561.2	539.6	455.2	0.560063	437.233	497.4	0.879038
O75113	NEDD4-binding protein 1 OS=Homo sapiens (Human) OX=9606 GN=N4BP1 PE=1 SV=4	236.9	235	246.6	286.8	258.1	0.245648	239.5	272.45	0.87906
Q6ZMI0	Protein phosphatase 1 regulatory subunit 21 OS=Homo sapiens (Human) OX=9606 GN=PPP1R21 PE=1 SV=1	395.7	412	371.3	488.3	405.7	0.404366	393	447	0.879195
Q99081	Transcription factor 12 OS=Homo sapiens (Human) OX=9606 GN=TCF12 PE=1 SV=1	292.6	323.3	292.9	377.3	311.8	0.412235	302.933	344.55	0.879214
O00165	HCLS1-associated protein X-1 OS=Homo sapiens (Human) OX=9606 GN=HAX1 PE=1 SV=2	1885.5	2433.2	1884.3	2429	2274.3	0.260415	2067.67	2351.65	0.879241
Q8WUQ7	Cactin OS=Homo sapiens (Human) OX=9606 GN=CACTIN PE=1 SV=3	469.7	520.2	508.2	577.6	558.1	0.0327594	499.367	567.85	0.879399
Q15126	Phosphomevalonate kinase OS=Homo sapiens (Human) OX=9606 GN=PMVK PE=1 SV=3	2532.2	2090.6	2301.8	2719.7	2529.2	0.141358	2308.2	2624.45	0.879499
Q14980	Nuclear mitotic apparatus protein 1 OS=Homo sapiens (Human) OX=9606 GN=NUMA1 PE=1 SV=2	42266.3	48467.2	48495.8	58436.8	47092.4	0.452148	46409.8	52764.6	0.879563
P54577	Tyrosine--tRNA ligase, cytoplasmic OS=Homo sapiens (Human) OX=9606 GN=YARS1 PE=1 SV=4	31087	30332.9	30319.5	34570.1	34956.9	0.000982921	30579.8	34763.5	0.879653
Q9Y5X2	Sorting nexin-8 OS=Homo sapiens (Human) OX=9606 GN=SNX8 PE=1 SV=1	817.8	1052.5	982.4	1099.1	1062.6	0.197583	950.9	1080.85	0.879771
Q9NQG5	Regulation of nuclear pre-mRNA domain-containing protein 1B OS=Homo sapiens (Human) OX=9606 GN=RPRD1B PE=1 SV=1	1402.5	1574.5	1233.7	1641.1	1549.3	0.185489	1403.57	1595.2	0.879869
Q9UNK0	Syntaxin-8 OS=Homo sapiens (Human) OX=9606 GN=STX8 PE=1 SV=2	1583.5	1843.4	1923.5	2141.6	1912.2	0.23134	1783.47	2026.9	0.879899
P13716	Delta-aminolevulinic acid dehydratase OS=Homo sapiens (Human) OX=9606 GN=ALAD PE=1 SV=1	425.2	655	539	662.6	564.1	0.438697	539.733	613.35	0.879976
Q9NZD2	Glycolipid transfer protein OS=Homo sapiens (Human) OX=9606 GN=GLTP PE=1 SV=3	854.1	621.7	633	844.9	752.7	0.359682	702.933	798.8	0.879987
Q9UKS6	Protein kinase C and casein kinase substrate in neurons protein 3 OS=Homo sapiens (Human) OX=9606 GN=PACSIN3 PE=1 SV=2	3986.6	4904.2	4535.6	5403.9	4765.6	0.263989	4475.47	5084.75	0.880174
P43121	Cell surface glycoprotein MUC18 OS=Homo sapiens (Human) OX=9606 GN=MCAM PE=1 SV=2	6894.7	7197.8	8802.5	9840.7	7500	0.532645	7631.67	8670.35	0.880203
P22415	Upstream stimulatory factor 1 OS=Homo sapiens (Human) OX=9606 GN=USF1 PE=1 SV=1	83.9	141.4	95.8	126.7	116.5	0.498301	107.033	121.6	0.880208
P00558	Phosphoglycerate kinase 1 OS=Homo sapiens (Human) OX=9606 GN=PGK1 PE=1 SV=3	44489.5	46412	48391.2	51585.8	53906.3	0.0381172	46430.9	52746.1	0.880273
O14562	Ubiquitin domain-containing protein UBFD1 OS=Homo sapiens (Human) OX=9606 GN=UBFD1 PE=1 SV=2	5970.4	6307	8587.8	8120.6	7679.5	0.370407	6955.07	7900.05	0.880383
Q15274	Nicotinate-nucleotide pyrophosphorylase [carboxylating] OS=Homo sapiens (Human) OX=9606 GN=QPRT PE=1 SV=3	4100.4	4432.4	4994.2	6121.1	4120.8	0.649706	4509	5120.95	0.880501
Q9Y2I1	Nischarin OS=Homo sapiens (Human) OX=9606 GN=NISCH PE=1 SV=3	341.2	513.4	394.9	463.7	482.3	0.382596	416.5	473	0.88055
Q7Z589	BRCA2-interacting transcriptional repressor EMSY OS=Homo sapiens (Human) OX=9606 GN=EMSY PE=1 SV=2	937.6	868.3	971.5	1110.6	992.1	0.236225	925.8	1051.35	0.880582
Q00577	Transcriptional activator protein Pur-alpha OS=Homo sapiens (Human) OX=9606 GN=PURA PE=1 SV=2	4045.5	3976.7	4659.4	4999.2	4600.8	0.153381	4227.2	4800	0.880667
Q14444	Caprin-1 OS=Homo sapiens (Human) OX=9606 GN=CAPRIN1 PE=1 SV=2	13850.1	15165.4	15574.4	18824	14927.7	0.48325	14863.3	16875.8	0.880744
Q9P086	Mediator of RNA polymerase II transcription subunit 11 OS=Homo sapiens (Human) OX=9606 GN=MED11 PE=1 SV=2	110.9	140.5	150	163.3	140.5	0.357366	133.8	151.9	0.880843
Q92572	AP-3 complex subunit sigma-1 OS=Homo sapiens (Human) OX=9606 GN=AP3S1 PE=1 SV=1	149.3	184.2	198.1	212.8	189.5	0.289724	177.2	201.15	0.880935
Q96F63	Coiled-coil domain-containing protein 97 OS=Homo sapiens (Human) OX=9606 GN=CCDC97 PE=1 SV=1	1008.9	1156.8	1179.6	1299.1	1232.4	0.0979068	1115.1	1265.75	0.88098
Q969V5	Mitochondrial ubiquitin ligase activator of NFKB 1 OS=Homo sapiens (Human) OX=9606 GN=MUL1 PE=1 SV=1	645.7	561.6	651.1	799.8	606.4	0.54145	619.467	703.1	0.881051
P63165	Small ubiquitin-related modifier 1 OS=Homo sapiens (Human) OX=9606 GN=SUMO1 PE=1 SV=1	4387.6	5004.8	4630.1	5688.4	4921.9	0.316631	4674.17	5305.15	0.881062
O15247	Chloride intracellular channel protein 2 OS=Homo sapiens (Human) OX=9606 GN=CLIC2 PE=1 SV=3	419.6	322.4	504.8	479.8	463.6	0.398811	415.6	471.7	0.881068
P51572	B-cell receptor-associated protein 31 OS=Homo sapiens (Human) OX=9606 GN=BCAP31 PE=1 SV=3	13495.8	12992.6	14803.1	15391.7	15847.9	0.0610488	13763.8	15619.8	0.881179
Q9Y3U8	60S ribosomal protein L36 OS=Homo sapiens (Human) OX=9606 GN=RPL36 PE=1 SV=3	7946	9995.2	9949	11148.9	9951.6	0.263361	9296.73	10550.2	0.881186
Q9H0W9	Ester hydrolase C11orf54 OS=Homo sapiens (Human) OX=9606 GN=C11orf54 PE=1 SV=1	257.2	289.9	303.5	331.6	311.9	0.108881	283.533	321.75	0.881222
Q86W33	Transmembrane protein adipocyte-associated 1 OS=Homo sapiens (Human) OX=9606 GN=TPRA1 PE=1 SV=1	241	254.1	224.8	266.1	278.5	0.0542372	239.967	272.3	0.881258
Q9BTT0	Acidic leucine-rich nuclear phosphoprotein 32 family member E OS=Homo sapiens (Human) OX=9606 GN=ANP32E PE=1 SV=1	6456.5	6694.5	6499.1	8389.4	6474.2	0.525727	6550.03	7431.8	0.881352
Q15025	TNFAIP3-interacting protein 1 OS=Homo sapiens (Human) OX=9606 GN=TNIP1 PE=1 SV=2	358.6	373.3	383.6	440.5	403.2	0.191953	371.833	421.85	0.881435
O15173	Membrane-associated progesterone receptor component 2 OS=Homo sapiens (Human) OX=9606 GN=PGRMC2 PE=1 SV=1	2817	3477.9	3737	4158.5	3428.7	0.42363	3343.97	3793.6	0.881476
P50895	Basal cell adhesion molecule OS=Homo sapiens (Human) OX=9606 GN=BCAM PE=1 SV=2	1266.6	1814.5	1170	1728.7	1486.2	0.477233	1417.03	1607.45	0.881541
Q9NTK5	Obg-like ATPase 1 OS=Homo sapiens (Human) OX=9606 GN=OLA1 PE=1 SV=2	20933.6	18839.4	22562.6	22501.5	24635.1	0.173781	20778.5	23568.3	0.881631
Q8NEM7	Transcription factor SPT20 homolog OS=Homo sapiens (Human) OX=9606 GN=SUPT20H PE=1 SV=2	141.3	125.4	147.5	148.7	164.5	0.195888	138.067	156.6	0.881652
P48454	Serine/threonine-protein phosphatase 2B catalytic subunit gamma isoform OS=Homo sapiens (Human) OX=9606 GN=PPP3CC PE=1 SV=3	587.3	793	595.5	733	760.4	0.319561	658.6	746.7	0.882014
O75970	Multiple PDZ domain protein OS=Homo sapiens (Human) OX=9606 GN=MPDZ PE=1 SV=2	72.5	103.6	79.8	100.6	92.8	0.355133	85.3	96.7	0.88211
Q5VT66	Mitochondrial amidoxime-reducing component 1 OS=Homo sapiens (Human) OX=9606 GN=MTARC1 PE=1 SV=1	3006.1	2350	2607.6	2974.7	3042.6	0.201836	2654.57	3008.65	0.882312
P30153	Serine/threonine-protein phosphatase 2A 65 kDa regulatory subunit A alpha isoform OS=Homo sapiens (Human) OX=9606 GN=PPP2R1A PE=1 SV=4	11401.4	12865.9	13412.6	13418.4	15052	0.236017	12560	14235.2	0.882318
Q9UIS9	Methyl-CpG-binding domain protein 1 OS=Homo sapiens (Human) OX=9606 GN=MBD1 PE=1 SV=2	261.1	244.3	289.8	324.1	276.7	0.345996	265.067	300.4	0.882379
Q9Y4Y9	U6 snRNA-associated Sm-like protein LSm5 OS=Homo sapiens (Human) OX=9606 GN=LSM5 PE=1 SV=3	183.5	251.9	205.1	256.7	227.2	0.337878	213.5	241.95	0.882414
Q16775	Hydroxyacylglutathione hydrolase, mitochondrial OS=Homo sapiens (Human) OX=9606 GN=HAGH PE=1 SV=2	882.8	950.9	1020.7	1140.3	1016.1	0.238929	951.467	1078.2	0.882458
Q9NQT5	Exosome complex component RRP40 OS=Homo sapiens (Human) OX=9606 GN=EXOSC3 PE=1 SV=3	1093.7	1216.2	1148.5	1230.8	1381.9	0.252239	1152.8	1306.35	0.882459
O60502	Protein O-GlcNAcase OS=Homo sapiens (Human) OX=9606 GN=OGA PE=1 SV=2	3980.3	3955	3759.4	3962.7	4870.9	0.454855	3898.23	4416.8	0.882592
P16104	Histone H2AX OS=Homo sapiens (Human) OX=9606 GN=H2AX PE=1 SV=2	3468.6	4195.3	3942	4973.6	3792.4	0.538279	3868.63	4383	0.882645
O00178	GTP-binding protein 1 OS=Homo sapiens (Human) OX=9606 GN=GTPBP1 PE=1 SV=3	3340.5	3188	3056.4	3349.3	3890.2	0.344877	3194.97	3619.75	0.882648
Q9BTE7	DCN1-like protein 5 OS=Homo sapiens (Human) OX=9606 GN=DCUN1D5 PE=1 SV=1	733.2	914.4	783.9	942	894.2	0.177591	810.5	918.1	0.882801
Q7LG56	Ribonucleoside-diphosphate reductase subunit M2 B OS=Homo sapiens (Human) OX=9606 GN=RRM2B PE=1 SV=1	89.1	110.8	110.4	119.2	115.1	0.189873	103.433	117.15	0.882914
O94817	Ubiquitin-like protein ATG12 OS=Homo sapiens (Human) OX=9606 GN=ATG12 PE=1 SV=1	642.2	460.4	757.9	756.4	648.4	0.479965	620.167	702.4	0.882925
Q53EZ4	Centrosomal protein of 55 kDa OS=Homo sapiens (Human) OX=9606 GN=CEP55 PE=1 SV=3	3256.5	2866	3228.2	3878.9	3180.9	0.433613	3116.9	3529.9	0.883
P09012	U1 small nuclear ribonucleoprotein A OS=Homo sapiens (Human) OX=9606 GN=SNRPA PE=1 SV=3	13453.2	14194.3	14279.1	16418.8	15233	0.153225	13975.5	15825.9	0.88308
P11387	DNA topoisomerase 1 OS=Homo sapiens (Human) OX=9606 GN=TOP1 PE=1 SV=2	31017.8	34555.1	42438	40139.7	41400.7	0.292094	36003.6	40770.2	0.883087
Q96B36	Proline-rich AKT1 substrate 1 OS=Homo sapiens (Human) OX=9606 GN=AKT1S1 PE=1 SV=1	1025.6	932.4	1000.9	1145.7	1088	0.0578167	986.3	1116.85	0.883109
Q8TAQ2	SWI/SNF complex subunit SMARCC2 OS=Homo sapiens (Human) OX=9606 GN=SMARCC2 PE=1 SV=1	6882.6	6167.5	8599.7	8844.6	7497.9	0.409827	7216.6	8171.25	0.88317
Q9H6E5	Speckle targeted PIP5K1A-regulated poly(A) polymerase OS=Homo sapiens (Human) OX=9606 GN=TUT1 PE=1 SV=2	1299.5	1427.6	1498.7	1639	1550.5	0.0847912	1408.6	1594.75	0.883273
Q9UNZ5	Leydig cell tumor 10 kDa protein homolog OS=Homo sapiens (Human) OX=9606 GN=C19orf53 PE=1 SV=1	10718.9	10886.2	7560.7	10949.9	11061.9	0.357062	9721.93	11005.9	0.883338
A6NIH7	Protein unc-119 homolog B OS=Homo sapiens (Human) OX=9606 GN=UNC119B PE=1 SV=1	855.8	1117.1	1094.9	1257	1058.2	0.394275	1022.6	1157.6	0.883379
Q719H9	BTB/POZ domain-containing protein KCTD1 OS=Homo sapiens (Human) OX=9606 GN=KCTD1 PE=1 SV=1	182.1	152.4	207.3	207.4	201.4	0.270619	180.6	204.4	0.883562
O00203	AP-3 complex subunit beta-1 OS=Homo sapiens (Human) OX=9606 GN=AP3B1 PE=1 SV=3	7548.9	7749.8	8020.1	8912.3	8679.3	0.0117493	7772.93	8795.8	0.88371
P48643	T-complex protein 1 subunit epsilon OS=Homo sapiens (Human) OX=9606 GN=CCT5 PE=1 SV=1	39512.2	36586.3	47369.8	42060.5	51082.4	0.430822	41156.1	46571.4	0.88372
P11441	Ubiquitin-like protein 4A OS=Homo sapiens (Human) OX=9606 GN=UBL4A PE=1 SV=1	2563.9	3537.1	2820.2	3646.2	3083.3	0.411967	2973.73	3364.75	0.88379
Q5VZF2	Muscleblind-like protein 2 OS=Homo sapiens (Human) OX=9606 GN=MBNL2 PE=1 SV=2	102.8	122.7	142	147.6	129.6	0.347645	122.5	138.6	0.883838
P15374	Ubiquitin carboxyl-terminal hydrolase isozyme L3 OS=Homo sapiens (Human) OX=9606 GN=UCHL3 PE=1 SV=1	1677.1	2290.4	1673.9	2265.6	1989	0.391847	1880.47	2127.3	0.883969
Q9NXR8	Inhibitor of growth protein 3 OS=Homo sapiens (Human) OX=9606 GN=ING3 PE=1 SV=2	210.7	183.8	263.2	272.1	223.9	0.462571	219.233	248	0.884005
P13797	Plastin-3 OS=Homo sapiens (Human) OX=9606 GN=PLS3 PE=1 SV=4	28370.8	27570	31076.8	35120.2	30486.9	0.318763	29005.9	32803.6	0.88423
Q13427	Peptidyl-prolyl cis-trans isomerase G OS=Homo sapiens (Human) OX=9606 GN=PPIG PE=1 SV=2	6917.7	6991.7	7640.3	8634.5	7607	0.286066	7183.23	8120.75	0.884553
Q9H8Y8	Golgi reassembly-stacking protein 2 OS=Homo sapiens (Human) OX=9606 GN=GORASP2 PE=1 SV=3	2595.6	2917.4	3047.3	3432.9	3018.5	0.279978	2853.43	3225.7	0.884594
Q9BRK5	45 kDa calcium-binding protein OS=Homo sapiens (Human) OX=9606 GN=SDF4 PE=1 SV=1	4066.2	4177.5	4666	5343	4386.2	0.435472	4303.23	4864.6	0.884602
Q9Y388	RNA-binding motif protein, X-linked 2 OS=Homo sapiens (Human) OX=9606 GN=RBMX2 PE=1 SV=2	245.4	324.5	285.6	324.4	320.3	0.244361	285.167	322.35	0.884649
Q9BZI7	Regulator of nonsense transcripts 3B OS=Homo sapiens (Human) OX=9606 GN=UPF3B PE=1 SV=1	5268.2	5236.2	7146.3	7089.6	6208.2	0.393535	5883.57	6648.9	0.884893
Q9NZQ3	NCK-interacting protein with SH3 domain OS=Homo sapiens (Human) OX=9606 GN=NCKIPSD PE=1 SV=1	1333.7	1547.9	1147.4	1202.5	1832.8	0.678698	1343	1517.65	0.884921
Q9H008	Phospholysine phosphohistidine inorganic pyrophosphate phosphatase OS=Homo sapiens (Human) OX=9606 GN=LHPP PE=1 SV=2	262	285.5	297.7	335	301.6	0.218444	281.733	318.3	0.885119
Q02241	Kinesin-like protein KIF23 OS=Homo sapiens (Human) OX=9606 GN=KIF23 PE=1 SV=3	13236.4	14337.8	14870.1	14664.1	17303.6	0.379004	14148.1	15983.8	0.88515
Q8N9T8	Protein KRI1 homolog OS=Homo sapiens (Human) OX=9606 GN=KRI1 PE=1 SV=3	5504.2	4646.5	5532.5	6239.7	5571.2	0.245211	5227.73	5905.45	0.885239
Q9H0R4	Haloacid dehalogenase-like hydrolase domain-containing protein 2 OS=Homo sapiens (Human) OX=9606 GN=HDHD2 PE=1 SV=1	1910.1	1686.1	2027.5	2201.7	2033.4	0.162888	1874.57	2117.55	0.885253
Q7L5D6	Golgi to ER traffic protein 4 homolog OS=Homo sapiens (Human) OX=9606 GN=GET4 PE=1 SV=1	1210.4	1375.2	1261	1356.1	1540.1	0.283343	1282.2	1448.1	0.885436
Q9NZ63	Telomere length and silencing protein 1 homolog OS=Homo sapiens (Human) OX=9606 GN=C9orf78 PE=1 SV=1	2902.9	2664.1	2777.6	3206.9	3075.3	0.0379453	2781.53	3141.1	0.885528
Q5EBL8	PDZ domain-containing protein 11 OS=Homo sapiens (Human) OX=9606 GN=PDZD11 PE=1 SV=2	1423.6	1722	1808.7	1859	1870.7	0.208512	1651.43	1864.85	0.885558
O00233	26S proteasome non-ATPase regulatory subunit 9 OS=Homo sapiens (Human) OX=9606 GN=PSMD9 PE=1 SV=3	4639.9	5557.5	5079.4	6031.9	5468.6	0.203109	5092.27	5750.25	0.885573
Q13439	Golgin subfamily A member 4 OS=Homo sapiens (Human) OX=9606 GN=GOLGA4 PE=1 SV=1	4544.4	4716.8	4988.5	5915.2	4811.7	0.460192	4749.9	5363.45	0.885605
P61224	Ras-related protein Rap-1b OS=Homo sapiens (Human) OX=9606 GN=RAP1B PE=1 SV=1	1523.2	883.6	1619.6	1513.3	1517	0.531894	1342.13	1515.15	0.885809
Q8WXA3	RUN and FYVE domain-containing protein 2 OS=Homo sapiens (Human) OX=9606 GN=RUFY2 PE=1 SV=3	148.2	147.7	215.3	202.7	182	0.446608	170.4	192.35	0.885885
Q92900	Regulator of nonsense transcripts 1 OS=Homo sapiens (Human) OX=9606 GN=UPF1 PE=1 SV=2	8642.5	8862.9	7239.6	8964.1	9655.1	0.18282	8248.33	9309.6	0.886003
Q9Y3C8	Ubiquitin-fold modifier-conjugating enzyme 1 OS=Homo sapiens (Human) OX=9606 GN=UFC1 PE=1 SV=3	1318.5	1228.1	1301.2	1571.1	1324	0.401524	1282.6	1447.55	0.886049
P52943	Cysteine-rich protein 2 OS=Homo sapiens (Human) OX=9606 GN=CRIP2 PE=1 SV=1	55.9	52	58.9	63.1	62.4	0.0659806	55.6	62.75	0.886056
Q9P0K7	Ankycorbin OS=Homo sapiens (Human) OX=9606 GN=RAI14 PE=1 SV=2	7146	6361.9	7292.1	8564.9	7084.6	0.426296	6933.33	7824.75	0.886077
P35052	Glypican-1 OS=Homo sapiens (Human) OX=9606 GN=GPC1 PE=1 SV=2	444.9	650.3	575.3	669.9	586.6	0.400349	556.833	628.25	0.886324
O00625	Pirin OS=Homo sapiens (Human) OX=9606 GN=PIR PE=1 SV=1	10174.2	9205	12202.5	13024.1	10726.7	0.444233	10527.2	11875.4	0.886474
Q53HC9	EARP and GARP complex-interacting protein 1 OS=Homo sapiens (Human) OX=9606 GN=EIPR1 PE=1 SV=2	125.1	184	144.9	175.4	166	0.380961	151.333	170.7	0.886546
P32121	Beta-arrestin-2 OS=Homo sapiens (Human) OX=9606 GN=ARRB2 PE=1 SV=2	571.8	462.1	594.3	637.1	587.2	0.244269	542.733	612.15	0.886602
Q8N5N7	39S ribosomal protein L50, mitochondrial OS=Homo sapiens (Human) OX=9606 GN=MRPL50 PE=1 SV=2	1805.8	2505.6	2136.5	2629.6	2218.7	0.419256	2149.3	2424.15	0.88662
O75489	NADH dehydrogenase [ubiquinone] iron-sulfur protein 3, mitochondrial OS=Homo sapiens (Human) OX=9606 GN=NDUFS3 PE=1 SV=1	3813.2	4246.2	5138.3	5329.3	4594.3	0.376784	4399.23	4961.8	0.88662
Q5RKV6	Exosome complex component MTR3 OS=Homo sapiens (Human) OX=9606 GN=EXOSC6 PE=1 SV=1	4988.4	7105.2	5427.8	6763.3	6411.2	0.367646	5840.47	6587.25	0.886632
P12931	Proto-oncogene tyrosine-protein kinase Src OS=Homo sapiens (Human) OX=9606 GN=SRC PE=1 SV=3	22.5	33.1	37.9	33.5	36.8	0.482212	31.1667	35.15	0.886676
Q96FW1	Ubiquitin thioesterase OTUB1 OS=Homo sapiens (Human) OX=9606 GN=OTUB1 PE=1 SV=2	6449.8	6975.8	6743.4	7720.7	7442.9	0.0284473	6723	7581.8	0.886729
Q9NQC3	Reticulon-4 OS=Homo sapiens (Human) OX=9606 GN=RTN4 PE=1 SV=2	8992.8	11864.3	9576.1	12016	10858.8	0.306232	10144.4	11437.4	0.88695
O95292	Vesicle-associated membrane protein-associated protein B/C OS=Homo sapiens (Human) OX=9606 GN=VAPB PE=1 SV=3	7424.2	6921.2	7241.4	8421.1	7802.5	0.15912	7195.6	8111.8	0.887053
Q9UHN6	Cell surface hyaluronidase OS=Homo sapiens (Human) OX=9606 GN=CEMIP2 PE=1 SV=1	3040.8	3176.7	3458.7	3843.2	3428.7	0.250195	3225.4	3635.95	0.887086
P49848	Transcription initiation factor TFIID subunit 6 OS=Homo sapiens (Human) OX=9606 GN=TAF6 PE=1 SV=1	2063.9	1748.7	1867.4	2240.6	2028	0.207825	1893.33	2134.3	0.887098
Q9Y679	Ancient ubiquitous protein 1 OS=Homo sapiens (Human) OX=9606 GN=AUP1 PE=1 SV=2	3894.2	4098.5	4073.5	4420.6	4645.5	0.0778573	4022.07	4533.05	0.887276
Q8NFV4	Protein ABHD11 OS=Homo sapiens (Human) OX=9606 GN=ABHD11 PE=1 SV=1	59.7	74.7	86	75.8	89.8	0.437636	73.4667	82.8	0.887279
Q8NHH9	Atlastin-2 OS=Homo sapiens (Human) OX=9606 GN=ATL2 PE=1 SV=2	2935.5	2996.1	3218.5	3495.2	3379.3	0.0336215	3050.03	3437.25	0.887347
Q96BT3	Centromere protein T OS=Homo sapiens (Human) OX=9606 GN=CENPT PE=1 SV=2	246.2	274	274.3	297.2	299.7	0.0665393	264.833	298.45	0.887362
P23193	Transcription elongation factor A protein 1 OS=Homo sapiens (Human) OX=9606 GN=TCEA1 PE=1 SV=2	7704.3	8260.7	9248.5	10257.5	8684.8	0.379718	8404.5	9471.15	0.887379
Q9NS69	Mitochondrial import receptor subunit TOM22 homolog OS=Homo sapiens (Human) OX=9606 GN=TOMM22 PE=1 SV=3	1193.1	1435.2	1601.2	1653.7	1523.5	0.281658	1409.83	1588.6	0.887469
P82650	28S ribosomal protein S22, mitochondrial OS=Homo sapiens (Human) OX=9606 GN=MRPS22 PE=1 SV=1	6474.4	7332.5	7015.6	7789.3	7850.5	0.070445	6940.83	7819.9	0.887586
P62195	26S proteasome regulatory subunit 8 OS=Homo sapiens (Human) OX=9606 GN=PSMC5 PE=1 SV=1	16530.1	16703.3	14683.3	17258.4	18729.4	0.152433	15972.2	17993.9	0.887647
Q7Z6K5	Arpin OS=Homo sapiens (Human) OX=9606 GN=ARPIN PE=1 SV=1	1222.3	1288.3	1207.3	1492.9	1299.1	0.340017	1239.3	1396	0.887751
O75496	Geminin OS=Homo sapiens (Human) OX=9606 GN=GMNN PE=1 SV=1	1519.1	1742.8	2072.7	2205.4	1800.5	0.468439	1778.2	2002.95	0.887791
P55209	Nucleosome assembly protein 1-like 1 OS=Homo sapiens (Human) OX=9606 GN=NAP1L1 PE=1 SV=1	10104	8355.8	10133.4	11119.5	10349.8	0.185626	9531.07	10734.6	0.887879
P25490	Transcriptional repressor protein YY1 OS=Homo sapiens (Human) OX=9606 GN=YY1 PE=1 SV=2	4729.5	4349.8	4959	5674.4	4866.2	0.357659	4679.43	5270.3	0.887887
Q8NBP0	Tetratricopeptide repeat protein 13 OS=Homo sapiens (Human) OX=9606 GN=TTC13 PE=2 SV=3	108.4	135.2	143.8	146.4	144.4	0.265965	129.133	145.4	0.888125
O15481	Melanoma-associated antigen B4 OS=Homo sapiens (Human) OX=9606 GN=MAGEB4 PE=1 SV=1	270.1	191.2	278	298.3	256.6	0.437222	246.433	277.45	0.888208
P29084	Transcription initiation factor IIE subunit beta OS=Homo sapiens (Human) OX=9606 GN=GTF2E2 PE=1 SV=1	8641.9	8758.2	9277.9	10944.1	9078.8	0.436612	8892.67	10011.5	0.88825
O43708	Maleylacetoacetate isomerase OS=Homo sapiens (Human) OX=9606 GN=GSTZ1 PE=1 SV=3	1536.3	1369.6	1966.9	1890.5	1766.4	0.373811	1624.27	1828.45	0.88833
Q96EB1	Elongator complex protein 4 OS=Homo sapiens (Human) OX=9606 GN=ELP4 PE=1 SV=2	950.2	1384.3	1050.6	1327.8	1212.2	0.404593	1128.37	1270	0.888478
Q92665	28S ribosomal protein S31, mitochondrial OS=Homo sapiens (Human) OX=9606 GN=MRPS31 PE=1 SV=3	3998.5	3393.4	3878.5	4415.1	4041.2	0.183093	3756.8	4228.15	0.888521
O95139	NADH dehydrogenase [ubiquinone] 1 beta subcomplex subunit 6 OS=Homo sapiens (Human) OX=9606 GN=NDUFB6 PE=1 SV=3	2058.8	2649.9	2637.1	3089.5	2422.1	0.522418	2448.6	2755.8	0.888526
O75592	E3 ubiquitin-protein ligase MYCBP2 OS=Homo sapiens (Human) OX=9606 GN=MYCBP2 PE=1 SV=4	291.3	221.4	252.9	296.5	277.9	0.255595	255.2	287.2	0.888579
Q8NEM2	SHC SH2 domain-binding protein 1 OS=Homo sapiens (Human) OX=9606 GN=SHCBP1 PE=1 SV=3	3171.8	3666.4	3267.8	3687.2	3894.6	0.105006	3368.67	3790.9	0.888619
O75962	Triple functional domain protein OS=Homo sapiens (Human) OX=9606 GN=TRIO PE=1 SV=2	3401.6	3327.4	3214.2	3579.7	3879.7	0.188606	3314.4	3729.7	0.888651
P46926	Glucosamine-6-phosphate isomerase 1 OS=Homo sapiens (Human) OX=9606 GN=GNPDA1 PE=1 SV=1	5823.6	5855.9	5976.5	5926.7	7317.8	0.481097	5885.33	6622.25	0.888721
O95379	Tumor necrosis factor alpha-induced protein 8 OS=Homo sapiens (Human) OX=9606 GN=TNFAIP8 PE=1 SV=1	108.4	176	143.6	182.6	138.4	0.597034	142.667	160.5	0.888889
Q6P1Q9	tRNA N(3)-methylcytidine methyltransferase METTL2B OS=Homo sapiens (Human) OX=9606 GN=METTL2B PE=1 SV=3	144.2	136.9	135.3	141.3	171	0.446281	138.8	156.15	0.888889
P61916	NPC intracellular cholesterol transporter 2 OS=Homo sapiens (Human) OX=9606 GN=NPC2 PE=1 SV=1	6264.5	6093.4	7817.2	8285.3	6845.6	0.445609	6725.03	7565.45	0.888914
O60610	Protein diaphanous homolog 1 OS=Homo sapiens (Human) OX=9606 GN=DIAPH1 PE=1 SV=2	19203.3	19517.5	22416.5	24142.3	21708.7	0.232628	20379.1	22925.5	0.888927
Q01650	Large neutral amino acids transporter small subunit 1 OS=Homo sapiens (Human) OX=9606 GN=SLC7A5 PE=1 SV=2	9316.4	7959.1	7918.1	8237.9	10656.2	0.539375	8397.87	9447.05	0.888941
Q99549	M-phase phosphoprotein 8 OS=Homo sapiens (Human) OX=9606 GN=MPHOSPH8 PE=1 SV=2	1311.3	1174.8	1594.9	1546.6	1513.5	0.303054	1360.33	1530.05	0.889078
Q29RF7	Sister chromatid cohesion protein PDS5 homolog A OS=Homo sapiens (Human) OX=9606 GN=PDS5A PE=1 SV=1	9735.2	9472.9	9816.8	10646.2	11117.3	0.0805126	9674.97	10881.8	0.8891
O14974	Protein phosphatase 1 regulatory subunit 12A OS=Homo sapiens (Human) OX=9606 GN=PPP1R12A PE=1 SV=1	12314.6	12683.5	13176.9	15724.1	12899.7	0.45917	12725	14311.9	0.88912
O14745	Na(+)/H(+) exchange regulatory cofactor NHE-RF1 OS=Homo sapiens (Human) OX=9606 GN=SLC9A3R1 PE=1 SV=4	4666.9	4862.6	4499.5	5489.1	5027.2	0.197658	4676.33	5258.15	0.88935
Q8IWL3	Iron-sulfur cluster co-chaperone protein HscB OS=Homo sapiens (Human) OX=9606 GN=HSCB PE=1 SV=3	621.5	783.8	682.5	802.2	762.7	0.204046	695.933	782.45	0.889429
Q08AM6	Protein VAC14 homolog OS=Homo sapiens (Human) OX=9606 GN=VAC14 PE=1 SV=1	1321.9	1110.1	1362.1	1396.6	1447	0.174908	1264.7	1421.8	0.889506
Q9Y6G9	Cytoplasmic dynein 1 light intermediate chain 1 OS=Homo sapiens (Human) OX=9606 GN=DYNC1LI1 PE=1 SV=3	8890	8932.3	9454.6	10435.5	10001.5	0.0448903	9092.3	10218.5	0.889788
P63098	Calcineurin subunit B type 1 OS=Homo sapiens (Human) OX=9606 GN=PPP3R1 PE=1 SV=2	1144.3	1209.2	1376.6	1473.5	1320.9	0.25012	1243.37	1397.2	0.889899
Q9NR12	PDZ and LIM domain protein 7 OS=Homo sapiens (Human) OX=9606 GN=PDLIM7 PE=1 SV=1	2305.4	2014	2494.9	2406.5	2698.4	0.271955	2271.43	2552.45	0.889903
Q9BPX6	Calcium uptake protein 1, mitochondrial OS=Homo sapiens (Human) OX=9606 GN=MICU1 PE=1 SV=1	725.7	661.8	746.9	770.7	827.9	0.125497	711.467	799.3	0.890112
Q92797	Symplekin OS=Homo sapiens (Human) OX=9606 GN=SYMPK PE=1 SV=2	5036.5	4352.4	5087.2	5446.1	5393.3	0.127217	4825.37	5419.7	0.890338
Q9NVT9	Armadillo repeat-containing protein 1 OS=Homo sapiens (Human) OX=9606 GN=ARMC1 PE=1 SV=1	4079.8	4381.4	4754.9	5218	4677.7	0.242787	4405.37	4947.85	0.89036
Q8WX93	Palladin OS=Homo sapiens (Human) OX=9606 GN=PALLD PE=1 SV=3	6715	7048.3	6848.7	8527.3	6903.7	0.485747	6870.67	7715.5	0.890502
P08670	Vimentin OS=Homo sapiens (Human) OX=9606 GN=VIM PE=1 SV=4	46508	50248.8	44568.8	55657.8	50125.6	0.233369	47108.5	52891.7	0.89066
O14776	Transcription elongation regulator 1 OS=Homo sapiens (Human) OX=9606 GN=TCERG1 PE=1 SV=2	12895.9	15835.6	14428.6	16256.6	16047.8	0.171307	14386.7	16152.2	0.890696
Q9UHW9	Solute carrier family 12 member 6 OS=Homo sapiens (Human) OX=9606 GN=SLC12A6 PE=1 SV=2	264.8	263.4	335.2	334.6	311.6	0.280309	287.8	323.1	0.890746
Q96SI9	Spermatid perinuclear RNA-binding protein OS=Homo sapiens (Human) OX=9606 GN=STRBP PE=1 SV=1	2074.6	1859.3	2448.2	2240.1	2535.8	0.336756	2127.37	2387.95	0.890876
Q4KMQ2	Anoctamin-6 OS=Homo sapiens (Human) OX=9606 GN=ANO6 PE=1 SV=2	3180.8	3222.4	2992.2	3337.6	3693.2	0.243565	3131.8	3515.4	0.89088
Q8TCC3	39S ribosomal protein L30, mitochondrial OS=Homo sapiens (Human) OX=9606 GN=MRPL30 PE=1 SV=1	920.4	812.5	982.3	1077.5	954	0.284594	905.067	1015.75	0.891033
Q14257	Reticulocalbin-2 OS=Homo sapiens (Human) OX=9606 GN=RCN2 PE=1 SV=1	8655.8	7989.5	9827.1	10395.3	9404.4	0.243616	8824.13	9899.85	0.89134
P52788	Spermine synthase OS=Homo sapiens (Human) OX=9606 GN=SMS PE=1 SV=2	10687.2	11242.2	12109.8	10801.5	14657	0.602331	11346.4	12729.2	0.891364
O60840	Voltage-dependent L-type calcium channel subunit alpha-1F OS=Homo sapiens (Human) OX=9606 GN=CACNA1F PE=1 SV=2	602.9	441.7	612.2	652.2	586.9	0.373771	552.267	619.55	0.8914
Q9NWH9	SAFB-like transcription modulator OS=Homo sapiens (Human) OX=9606 GN=SLTM PE=1 SV=2	10991.4	12678.5	12829.5	13925.2	13371.2	0.11652	12166.5	13648.2	0.891434
Q9NPI6	mRNA-decapping enzyme 1A OS=Homo sapiens (Human) OX=9606 GN=DCP1A PE=1 SV=3	2223.9	2527.9	2507.8	2719.8	2708.2	0.0951413	2419.87	2714	0.891624
P46013	Proliferation marker protein Ki-67 OS=Homo sapiens (Human) OX=9606 GN=MKI67 PE=1 SV=2	85824	85652.7	98182.2	108770	92853.6	0.376032	89886.3	100812	0.891625
Q6VEQ5	WAS protein family homolog 2 OS=Homo sapiens (Human) OX=9606 GN=WASH2P PE=2 SV=2	2220.9	2365.3	2294.2	2800.5	2343.6	0.432622	2293.47	2572.05	0.891688
Q9H000	Probable E3 ubiquitin-protein ligase makorin-2 OS=Homo sapiens (Human) OX=9606 GN=MKRN2 PE=1 SV=2	3013.1	2753.3	2610.1	3204.4	3058	0.0934839	2792.17	3131.2	0.891724
Q9Y4X5	E3 ubiquitin-protein ligase ARIH1 OS=Homo sapiens (Human) OX=9606 GN=ARIH1 PE=1 SV=2	2252.8	2221.6	2538.2	2733.3	2509.3	0.175717	2337.53	2621.3	0.891746
P48634	Protein PRRC2A OS=Homo sapiens (Human) OX=9606 GN=PRRC2A PE=1 SV=3	3670.2	4727.6	3806.7	4718.5	4403.9	0.280537	4068.17	4561.2	0.891907
P16989	Y-box-binding protein 3 OS=Homo sapiens (Human) OX=9606 GN=YBX3 PE=1 SV=4	2622.4	2493.3	2766.3	3150.2	2740.5	0.341793	2627.33	2945.35	0.892028
Q96QR8	Transcriptional activator protein Pur-beta OS=Homo sapiens (Human) OX=9606 GN=PURB PE=1 SV=3	1869.5	1606.1	1968.5	2117.4	1951.1	0.206491	1814.7	2034.25	0.892073
Q16740	ATP-dependent Clp protease proteolytic subunit, mitochondrial OS=Homo sapiens (Human) OX=9606 GN=CLPP PE=1 SV=1	3157.1	4305.7	3679.6	4390	3936.4	0.345532	3714.13	4163.2	0.892134
Q96B01	RAD51-associated protein 1 OS=Homo sapiens (Human) OX=9606 GN=RAD51AP1 PE=1 SV=1	747.7	673.9	783.3	893.4	754.2	0.403401	734.967	823.8	0.892166
O43681	ATPase GET3 OS=Homo sapiens (Human) OX=9606 GN=GET3 PE=1 SV=2	2041	2244.3	2231	2533.4	2335.1	0.165807	2172.1	2434.25	0.892308
P08621	U1 small nuclear ribonucleoprotein 70 kDa OS=Homo sapiens (Human) OX=9606 GN=SNRNP70 PE=1 SV=2	13245.7	14449.9	13265.4	16186.1	14408.5	0.281941	13653.7	15297.3	0.892554
O60784	Target of Myb protein 1 OS=Homo sapiens (Human) OX=9606 GN=TOM1 PE=1 SV=2	1847.8	2564.4	2006.2	2612.4	2180.8	0.469436	2139.47	2396.6	0.892709
Q9Y3D3	28S ribosomal protein S16, mitochondrial OS=Homo sapiens (Human) OX=9606 GN=MRPS16 PE=1 SV=1	1483.7	1426.1	1372	1660.9	1536.4	0.169418	1427.27	1598.65	0.892795
P55145	Mesencephalic astrocyte-derived neurotrophic factor OS=Homo sapiens (Human) OX=9606 GN=MANF PE=1 SV=3	8051	7341	10592.5	10872.9	8529.8	0.55834	8661.5	9701.35	0.892814
P43355	Melanoma-associated antigen 1 OS=Homo sapiens (Human) OX=9606 GN=MAGEA1 PE=1 SV=1	893.4	832.2	899	1001.6	957.8	0.051061	874.867	979.7	0.892994
Q8TDX7	Serine/threonine-protein kinase Nek7 OS=Homo sapiens (Human) OX=9606 GN=NEK7 PE=1 SV=1	2777.5	2443	2508.4	2735.9	3034.1	0.23325	2576.3	2885	0.892998
Q96P16	Regulation of nuclear pre-mRNA domain-containing protein 1A OS=Homo sapiens (Human) OX=9606 GN=RPRD1A PE=1 SV=1	2839.7	2516	3032.7	3406.1	2855.6	0.419572	2796.13	3130.85	0.893091
Q7L014	Probable ATP-dependent RNA helicase DDX46 OS=Homo sapiens (Human) OX=9606 GN=DDX46 PE=1 SV=2	32875.8	32669.7	34985.1	35005.6	40027.2	0.340812	33510.2	37516.4	0.893215
P18858	DNA ligase 1 OS=Homo sapiens (Human) OX=9606 GN=LIG1 PE=1 SV=1	3900.3	3463	4036	4058.9	4448.4	0.200322	3799.77	4253.65	0.893296
P0DMN0	Sulfotransferase 1A4 OS=Homo sapiens (Human) OX=9606 GN=SULT1A4 PE=1 SV=1	1087.3	917.8	1340.6	1399.8	1096.5	0.559025	1115.23	1248.15	0.893509
O43615	Mitochondrial import inner membrane translocase subunit TIM44 OS=Homo sapiens (Human) OX=9606 GN=TIMM44 PE=1 SV=2	14041	13819.9	12975.3	14363.9	16103.8	0.28694	13612.1	15233.8	0.893541
Q14116	Interleukin-18 OS=Homo sapiens (Human) OX=9606 GN=IL18 PE=1 SV=1	6743	5113.9	4992.5	5802.1	6768.5	0.436516	5616.47	6285.3	0.893588
O15182	Centrin-3 OS=Homo sapiens (Human) OX=9606 GN=CETN3 PE=1 SV=2	2439	2309.5	2981.4	2985	2780.7	0.281615	2576.63	2882.85	0.89378
O43676	NADH dehydrogenase [ubiquinone] 1 beta subcomplex subunit 3 OS=Homo sapiens (Human) OX=9606 GN=NDUFB3 PE=1 SV=3	844.9	787.9	916.1	1049.2	852	0.48279	849.633	950.6	0.893786
Q9GZT8	NIF3-like protein 1 OS=Homo sapiens (Human) OX=9606 GN=NIF3L1 PE=1 SV=2	3850.6	5722	4496	5419.5	5074	0.421011	4689.53	5246.75	0.893798
Q9H3P7	Golgi resident protein GCP60 OS=Homo sapiens (Human) OX=9606 GN=ACBD3 PE=1 SV=4	3775.1	4560.8	3819.8	4648.4	4416	0.195385	4051.9	4532.2	0.894025
P49903	Selenide, water dikinase 1 OS=Homo sapiens (Human) OX=9606 GN=SEPHS1 PE=1 SV=2	1233.2	1611.8	1441.1	1665.2	1530.8	0.280415	1428.7	1598	0.894055
Q9H2C0	Gigaxonin OS=Homo sapiens (Human) OX=9606 GN=GAN PE=1 SV=1	402.3	495	496	489.3	549.6	0.301648	464.433	519.45	0.894087
Q9BV40	Vesicle-associated membrane protein 8 OS=Homo sapiens (Human) OX=9606 GN=VAMP8 PE=1 SV=1	688.1	769	689.1	837.8	762.3	0.208542	715.4	800.05	0.894194
O15031	Plexin-B2 OS=Homo sapiens (Human) OX=9606 GN=PLXNB2 PE=1 SV=3	2045.3	2722.7	2222.7	2806.9	2404.1	0.41417	2330.23	2605.5	0.894352
Q9H467	CUE domain-containing protein 2 OS=Homo sapiens (Human) OX=9606 GN=CUEDC2 PE=1 SV=1	3008.3	3212.4	3645.4	3889.3	3464.5	0.283672	3288.7	3676.9	0.894422
Q2NKX8	DNA excision repair protein ERCC-6-like OS=Homo sapiens (Human) OX=9606 GN=ERCC6L PE=1 SV=1	1779.4	1604	1712.7	1874.2	1923.1	0.0447757	1698.7	1898.65	0.894688
Q9UBK8	Methionine synthase reductase OS=Homo sapiens (Human) OX=9606 GN=MTRR PE=1 SV=4	2272.9	2295.3	2395.9	2561.9	2627.2	0.0132961	2321.37	2594.55	0.894709
P61964	WD repeat-containing protein 5 OS=Homo sapiens (Human) OX=9606 GN=WDR5 PE=1 SV=1	3230.9	3344.6	3769.9	3950.7	3757.2	0.125405	3448.47	3853.95	0.894788
P62310	U6 snRNA-associated Sm-like protein LSm3 OS=Homo sapiens (Human) OX=9606 GN=LSM3 PE=1 SV=2	729.2	1288.3	823.2	1106.6	1009.8	0.59114	946.9	1058.2	0.894821
Q9P2N5	RNA-binding protein 27 OS=Homo sapiens (Human) OX=9606 GN=RBM27 PE=1 SV=2	5226.6	5530.3	5787.5	6667.1	5658.7	0.407816	5514.8	6162.9	0.894838
P17020	Zinc finger protein 16 OS=Homo sapiens (Human) OX=9606 GN=ZNF16 PE=1 SV=3	68.2	86	95.2	102.4	83.4	0.502623	83.1333	92.9	0.894869
Q99598	Translin-associated protein X OS=Homo sapiens (Human) OX=9606 GN=TSNAX PE=1 SV=1	7363.4	7130.3	8199.1	8778.9	8126.9	0.160575	7564.27	8452.9	0.894872
P54289	Voltage-dependent calcium channel subunit alpha-2/delta-1 OS=Homo sapiens (Human) OX=9606 GN=CACNA2D1 PE=1 SV=3	2354.9	2268.1	2407.9	2633.3	2604.5	0.0139488	2343.63	2618.9	0.894892
Q96EV2	RNA-binding protein 33 OS=Homo sapiens (Human) OX=9606 GN=RBM33 PE=1 SV=3	1285	1535	1327.1	1636.9	1452.2	0.29441	1382.37	1544.55	0.894996
P53611	Geranylgeranyl transferase type-2 subunit beta OS=Homo sapiens (Human) OX=9606 GN=RABGGTB PE=1 SV=2	3887.1	3499.1	3888.3	4358.7	4039.4	0.150352	3758.17	4199.05	0.895004
Q8TD16	Protein bicaudal D homolog 2 OS=Homo sapiens (Human) OX=9606 GN=BICD2 PE=1 SV=1	5368.7	5672.3	6102.3	6614	6155.1	0.13848	5714.43	6384.55	0.895041
Q9BUH6	Protein PAXX OS=Homo sapiens (Human) OX=9606 GN=PAXX PE=1 SV=2	823.7	857.1	960.2	1089.5	877.5	0.50009	880.333	983.5	0.895103
Q14244	Ensconsin OS=Homo sapiens (Human) OX=9606 GN=MAP7 PE=1 SV=1	4972.4	5155.1	5716.1	7078.5	4721	0.692227	5281.2	5899.75	0.895157
Q9NWS0	PIH1 domain-containing protein 1 OS=Homo sapiens (Human) OX=9606 GN=PIH1D1 PE=1 SV=1	1153.6	1543.3	1280.4	1540.9	1421.1	0.321471	1325.77	1481	0.895183
O00505	Importin subunit alpha-4 OS=Homo sapiens (Human) OX=9606 GN=KPNA3 PE=1 SV=2	1258.6	1105	1498.6	1485.3	1390.8	0.32318	1287.4	1438.05	0.89524
Q96E39	RNA binding motif protein, X-linked-like-1 OS=Homo sapiens (Human) OX=9606 GN=RBMXL1 PE=1 SV=1	1851.2	1807.3	1980	1983.9	2214.9	0.27319	1879.5	2099.4	0.895256
Q96EA4	Protein Spindly OS=Homo sapiens (Human) OX=9606 GN=SPDL1 PE=1 SV=2	5287.7	6767.5	5553.1	6958.7	6153	0.344788	5869.43	6555.85	0.895297
Q96QD8	Sodium-coupled neutral amino acid transporter 2 OS=Homo sapiens (Human) OX=9606 GN=SLC38A2 PE=1 SV=2	1432.6	1851.7	1931.3	1950.9	1932	0.319794	1738.53	1941.45	0.895482
P53041	Serine/threonine-protein phosphatase 5 OS=Homo sapiens (Human) OX=9606 GN=PPP5C PE=1 SV=1	9684.1	9326.4	9985.2	11264.3	10320.9	0.2168	9665.23	10792.6	0.895543
Q96CN7	Isochorismatase domain-containing protein 1 OS=Homo sapiens (Human) OX=9606 GN=ISOC1 PE=1 SV=3	2124.8	1996.4	1949.9	2197.2	2322.2	0.085211	2023.7	2259.7	0.895561
P18846	Cyclic AMP-dependent transcription factor ATF-1 OS=Homo sapiens (Human) OX=9606 GN=ATF1 PE=1 SV=2	2958.4	2490.5	3113.9	3342.3	3029.3	0.269808	2854.27	3185.8	0.895934
Q5UIP0	Telomere-associated protein RIF1 OS=Homo sapiens (Human) OX=9606 GN=RIF1 PE=1 SV=2	18188	17035.7	19503.4	20528.1	20186.4	0.0903728	18242.4	20357.2	0.896112
P0CG30	Glutathione S-transferase theta-2B OS=Homo sapiens (Human) OX=9606 GN=GSTT2B PE=1 SV=1	326.1	357.6	412.5	445.7	369.8	0.455514	365.4	407.75	0.896137
Q13822	Ectonucleotide pyrophosphatase/phosphodiesterase family member 2 OS=Homo sapiens (Human) OX=9606 GN=ENPP2 PE=1 SV=3	1204.7	911	1397.7	1291.1	1322.6	0.438985	1171.13	1306.85	0.89615
Q86VM9	Zinc finger CCCH domain-containing protein 18 OS=Homo sapiens (Human) OX=9606 GN=ZC3H18 PE=1 SV=2	12812.5	11815.9	13842.3	15207.4	13411.7	0.308285	12823.6	14309.5	0.896154
Q6RFH5	WD repeat-containing protein 74 OS=Homo sapiens (Human) OX=9606 GN=WDR74 PE=1 SV=1	874.8	1016	792.2	958.4	1037.5	0.269557	894.333	997.95	0.89617
O95639	Cleavage and polyadenylation specificity factor subunit 4 OS=Homo sapiens (Human) OX=9606 GN=CPSF4 PE=1 SV=1	174.9	273	228.8	257.8	245.6	0.455966	225.567	251.7	0.896173
Q5T1V6	Probable ATP-dependent RNA helicase DDX59 OS=Homo sapiens (Human) OX=9606 GN=DDX59 PE=1 SV=1	73.9	65.2	65.5	83.7	68.5	0.47764	68.2	76.1	0.896189
P00374	Dihydrofolate reductase OS=Homo sapiens (Human) OX=9606 GN=DHFR PE=1 SV=2	6046.5	5307.3	6149.8	6096.4	6923.7	0.312986	5834.53	6510.05	0.896235
Q92989	Polyribonucleotide 5'-hydroxyl-kinase Clp1 OS=Homo sapiens (Human) OX=9606 GN=CLP1 PE=1 SV=1	290.2	228.6	294.4	284.3	320.6	0.345963	271.067	302.45	0.896236
Q14241	Elongin-A OS=Homo sapiens (Human) OX=9606 GN=ELOA PE=1 SV=2	4338.4	3949.1	5111.6	5380.8	4584.2	0.414788	4466.37	4982.5	0.896411
P31948	Stress-induced-phosphoprotein 1 OS=Homo sapiens (Human) OX=9606 GN=STIP1 PE=1 SV=1	71433.5	66606.1	79331.4	82635.2	79022.4	0.14363	72457	80828.8	0.896426
Q96M27	Protein PRRC1 OS=Homo sapiens (Human) OX=9606 GN=PRRC1 PE=1 SV=1	5276.4	6057.4	6153.6	7061	5940.1	0.425203	5829.13	6500.55	0.896714
Q16864	V-type proton ATPase subunit F OS=Homo sapiens (Human) OX=9606 GN=ATP6V1F PE=1 SV=2	917.3	1554.9	1155	1456.7	1239.8	0.565299	1209.07	1348.25	0.896767
Q96DB5	Regulator of microtubule dynamics protein 1 OS=Homo sapiens (Human) OX=9606 GN=RMDN1 PE=1 SV=1	1698.1	1781	1784.7	2024.2	1888.4	0.166586	1754.6	1956.3	0.896897
Q13310	Polyadenylate-binding protein 4 OS=Homo sapiens (Human) OX=9606 GN=PABPC4 PE=1 SV=1	19326	15779	17312.2	17487.7	21472.2	0.487672	17472.4	19480	0.896943
Q16512	Serine/threonine-protein kinase N1 OS=Homo sapiens (Human) OX=9606 GN=PKN1 PE=1 SV=2	208.5	262.3	208.5	255.1	249.8	0.282865	226.433	252.45	0.896943
P78549	Endonuclease III-like protein 1 OS=Homo sapiens (Human) OX=9606 GN=NTHL1 PE=1 SV=2	118.6	129.3	133	136.7	146.3	0.128902	126.967	141.5	0.897291
O75390	Citrate synthase, mitochondrial OS=Homo sapiens (Human) OX=9606 GN=CS PE=1 SV=2	10803.5	12153.4	14487.2	12954.8	14858.9	0.397558	12481.4	13906.8	0.897498
Q5SW79	Centrosomal protein of 170 kDa OS=Homo sapiens (Human) OX=9606 GN=CEP170 PE=1 SV=1	5944.2	5913.9	6451.7	7078.4	6522.2	0.181516	6103.27	6800.3	0.8975
Q9Y3X0	Coiled-coil domain-containing protein 9 OS=Homo sapiens (Human) OX=9606 GN=CCDC9 PE=1 SV=1	573.8	673.3	631.5	734.4	661	0.254316	626.2	697.7	0.89752
Q9Y618	Nuclear receptor corepressor 2 OS=Homo sapiens (Human) OX=9606 GN=NCOR2 PE=1 SV=3	2330.5	2343	2571.4	2753.6	2627.5	0.0725439	2414.97	2690.55	0.897574
Q9BVV8	Protein FAM174C OS=Homo sapiens (Human) OX=9606 GN=FAM174C PE=1 SV=2	246.6	325	253.3	343.4	269.2	0.559117	274.967	306.3	0.897704
O75368	SH3 domain-binding glutamic acid-rich-like protein OS=Homo sapiens (Human) OX=9606 GN=SH3BGRL PE=1 SV=1	2245.1	3241.7	2747.2	3334.9	2778.5	0.497637	2744.67	3056.7	0.897918
Q69YQ0	Cytospin-A OS=Homo sapiens (Human) OX=9606 GN=SPECC1L PE=1 SV=2	8526.7	8350.1	9653.2	10275	9421.3	0.201887	8843.33	9848.15	0.897969
Q13148	TAR DNA-binding protein 43 OS=Homo sapiens (Human) OX=9606 GN=TARDBP PE=1 SV=1	5155.8	3281.1	4394.2	4577.8	4947.3	0.473503	4277.03	4762.55	0.898055
Q15369	Elongin-C OS=Homo sapiens (Human) OX=9606 GN=ELOC PE=1 SV=1	3275.7	3880.3	3542.8	4177.4	3763.8	0.256259	3566.27	3970.6	0.898168
P30040	Endoplasmic reticulum resident protein 29 OS=Homo sapiens (Human) OX=9606 GN=ERP29 PE=1 SV=4	7996.2	11859	11036.4	12689.4	10233.6	0.54958	10297.2	11461.5	0.898416
Q9NVM6	DnaJ homolog subfamily C member 17 OS=Homo sapiens (Human) OX=9606 GN=DNAJC17 PE=1 SV=1	1737.9	1784.2	2009.7	2136	1968.7	0.187986	1843.93	2052.35	0.89845
Q9H7F0	Probable cation-transporting ATPase 13A3 OS=Homo sapiens (Human) OX=9606 GN=ATP13A3 PE=1 SV=4	276.5	235.8	286.3	281.5	311	0.262133	266.2	296.25	0.898565
Q9NP77	RNA polymerase II subunit A C-terminal domain phosphatase SSU72 OS=Homo sapiens (Human) OX=9606 GN=SSU72 PE=1 SV=1	1645.5	1775.9	1712.7	2057.2	1751.9	0.417341	1711.37	1904.55	0.898567
Q9BRG2	SH2 domain-containing protein 3A OS=Homo sapiens (Human) OX=9606 GN=SH2D3A PE=1 SV=1	324.4	358.3	337.9	381.3	375.9	0.0518506	340.2	378.6	0.898574
Q8N128	Protein FAM177A1 OS=Homo sapiens (Human) OX=9606 GN=FAM177A1 PE=1 SV=1	329.4	361.7	359	415.7	363.3	0.350765	350.033	389.5	0.898674
Q92626	Peroxidasin homolog OS=Homo sapiens (Human) OX=9606 GN=PXDN PE=1 SV=2	2322.1	2572.5	2394.8	2512.3	2895.1	0.368035	2429.8	2703.7	0.898694
P82094	TATA element modulatory factor OS=Homo sapiens (Human) OX=9606 GN=TMF1 PE=1 SV=2	952.8	1008.4	1093.5	1257.5	1008.1	0.520792	1018.23	1132.8	0.898864
P51617	Interleukin-1 receptor-associated kinase 1 OS=Homo sapiens (Human) OX=9606 GN=IRAK1 PE=1 SV=2	749.2	899.5	757.9	922.8	861.9	0.215712	802.2	892.35	0.898975
Q96EK9	Protein KTI12 homolog OS=Homo sapiens (Human) OX=9606 GN=KTI12 PE=1 SV=1	86.2	73.7	76.1	85.8	89.2	0.137124	78.6667	87.5	0.899048
O15525	Transcription factor MafG OS=Homo sapiens (Human) OX=9606 GN=MAFG PE=1 SV=1	653.9	619.3	787.7	818.3	709.9	0.388918	686.967	764.1	0.899053
Q99879	Histone H2B type 1-M OS=Homo sapiens (Human) OX=9606 GN=H2BC14 PE=1 SV=3	1143.4	970.8	1298.6	1369.5	1160.9	0.444132	1137.6	1265.2	0.899146
Q9Y248	DNA replication complex GINS protein PSF2 OS=Homo sapiens (Human) OX=9606 GN=GINS2 PE=1 SV=1	666.9	839	867	924.6	834.2	0.335013	790.967	879.4	0.899439
O94888	UBX domain-containing protein 7 OS=Homo sapiens (Human) OX=9606 GN=UBXN7 PE=1 SV=2	4338.7	5092.1	5008.2	5805.7	4896.1	0.429658	4813	5350.9	0.899475
O75191	Xylulose kinase OS=Homo sapiens (Human) OX=9606 GN=XYLB PE=1 SV=3	297.5	316.3	383	371.1	367.7	0.288383	332.267	369.4	0.899477
Q9UKK9	ADP-sugar pyrophosphatase OS=Homo sapiens (Human) OX=9606 GN=NUDT5 PE=1 SV=1	5226.1	4548.1	5989.7	6382.9	5299.9	0.475175	5254.63	5841.4	0.89955
P36405	ADP-ribosylation factor-like protein 3 OS=Homo sapiens (Human) OX=9606 GN=ARL3 PE=1 SV=2	1982.8	1797.3	2114.8	2332	2036.7	0.346755	1964.97	2184.35	0.899566
P18206	Vinculin OS=Homo sapiens (Human) OX=9606 GN=VCL PE=1 SV=4	50199.2	52712.3	54156.2	63672.2	52727.6	0.474401	52355.9	58199.9	0.899587
P30085	UMP-CMP kinase OS=Homo sapiens (Human) OX=9606 GN=CMPK1 PE=1 SV=3	8163.6	7566.4	8721.6	9673	8447.2	0.347992	8150.53	9060.1	0.899607
Q9BTE6	Alanyl-tRNA editing protein Aarsd1 OS=Homo sapiens (Human) OX=9606 GN=AARSD1 PE=1 SV=2	2915.3	3011.8	2733.2	3246.8	3170.9	0.0441438	2886.77	3208.85	0.899627
Q8WYA6	Beta-catenin-like protein 1 OS=Homo sapiens (Human) OX=9606 GN=CTNNBL1 PE=1 SV=1	9819.5	11098.3	10302.6	11849.8	11281.5	0.0903353	10406.8	11565.6	0.899802
Q96GG9	DCN1-like protein 1 OS=Homo sapiens (Human) OX=9606 GN=DCUN1D1 PE=1 SV=1	1564.9	1520.1	2035	2020.2	1772.2	0.425898	1706.67	1896.2	0.900046
Q9BQ48	39S ribosomal protein L34, mitochondrial OS=Homo sapiens (Human) OX=9606 GN=MRPL34 PE=1 SV=1	496.9	462.3	411.4	522.6	492.6	0.180428	456.867	507.6	0.900053
Q96GA3	Protein LTV1 homolog OS=Homo sapiens (Human) OX=9606 GN=LTV1 PE=1 SV=1	3423.2	4071.4	4383.6	4427.9	4369.7	0.259793	3959.4	4398.8	0.900109
Q8WV22	Non-structural maintenance of chromosomes element 1 homolog OS=Homo sapiens (Human) OX=9606 GN=NSMCE1 PE=1 SV=5	1134.8	1299.8	1304.2	1471.1	1297.6	0.322084	1246.27	1384.35	0.900254
P10619	Lysosomal protective protein OS=Homo sapiens (Human) OX=9606 GN=CTSA PE=1 SV=2	878	938.1	1091.4	1163	989.9	0.419976	969.167	1076.45	0.900336
P09497	Clathrin light chain B OS=Homo sapiens (Human) OX=9606 GN=CLTB PE=1 SV=1	5080.9	4659.7	5518.9	6202.4	5096.2	0.483891	5086.5	5649.3	0.900377
Q9BW61	DET1- and DDB1-associated protein 1 OS=Homo sapiens (Human) OX=9606 GN=DDA1 PE=1 SV=1	632.2	864.3	778.7	1001.2	683.3	0.693531	758.4	842.25	0.900445
O95758	Polypyrimidine tract-binding protein 3 OS=Homo sapiens (Human) OX=9606 GN=PTBP3 PE=1 SV=2	165.7	178.3	197.5	194.5	206.4	0.167911	180.5	200.45	0.900474
P06746	DNA polymerase beta OS=Homo sapiens (Human) OX=9606 GN=POLB PE=1 SV=3	766	573.7	755.6	808.3	742.9	0.358121	698.433	775.6	0.900507
O94880	PHD finger protein 14 OS=Homo sapiens (Human) OX=9606 GN=PHF14 PE=1 SV=2	1049.2	1439.5	1045.1	1383.3	1232.7	0.453998	1177.93	1308	0.900561
Q9UDW1	Cytochrome b-c1 complex subunit 9 OS=Homo sapiens (Human) OX=9606 GN=UQCR10 PE=1 SV=3	3355.4	3878.2	3398	4266.6	3602.6	0.43151	3543.87	3934.6	0.900693
P29692	Elongation factor 1-delta OS=Homo sapiens (Human) OX=9606 GN=EEF1D PE=1 SV=5	17890.3	20898.4	21366.3	23278.1	21245.3	0.241407	20051.7	22261.7	0.900725
Q9UHK0	Nuclear fragile X mental retardation-interacting protein 1 OS=Homo sapiens (Human) OX=9606 GN=NUFIP1 PE=1 SV=2	336.6	286.7	345.5	340.6	376.4	0.268021	322.933	358.5	0.90079
Q96EI5	Transcription elongation factor A protein-like 4 OS=Homo sapiens (Human) OX=9606 GN=TCEAL4 PE=1 SV=2	2360	2547.2	3306.4	3335.8	2742.6	0.526565	2737.87	3039.2	0.900851
Q96EY7	Pentatricopeptide repeat domain-containing protein 3, mitochondrial OS=Homo sapiens (Human) OX=9606 GN=PTCD3 PE=1 SV=3	4159.9	4073.7	4535.1	4834.6	4613.4	0.0809325	4256.23	4724	0.900981
O96000	NADH dehydrogenase [ubiquinone] 1 beta subcomplex subunit 10 OS=Homo sapiens (Human) OX=9606 GN=NDUFB10 PE=1 SV=3	707.3	1024.3	870.9	1100.2	825.4	0.624832	867.5	962.8	0.901018
O00193	Small acidic protein OS=Homo sapiens (Human) OX=9606 GN=SMAP PE=1 SV=1	5378.8	6167.9	5928.5	6833.7	6096.1	0.292034	5825.07	6464.9	0.90103
Q9HAF1	Chromatin modification-related protein MEAF6 OS=Homo sapiens (Human) OX=9606 GN=MEAF6 PE=1 SV=1	1755.1	1791.6	1957.4	2171.7	1900.6	0.351062	1834.7	2036.15	0.901063
Q9NP92	39S ribosomal protein S30, mitochondrial OS=Homo sapiens (Human) OX=9606 GN=MRPS30 PE=1 SV=2	125.7	114.8	123.2	124.6	144.4	0.393349	121.233	134.5	0.901363
O14548	Cytochrome c oxidase subunit 7A-related protein, mitochondrial OS=Homo sapiens (Human) OX=9606 GN=COX7A2L PE=1 SV=2	1291.7	1817.9	1602.8	1862.2	1622.7	0.442212	1570.8	1742.45	0.901489
P83436	Conserved oligomeric Golgi complex subunit 7 OS=Homo sapiens (Human) OX=9606 GN=COG7 PE=1 SV=1	1980.2	1924.7	2031.8	2266.8	2123.4	0.161502	1978.9	2195.1	0.901508
Q9NR28	Diablo homolog, mitochondrial OS=Homo sapiens (Human) OX=9606 GN=DIABLO PE=1 SV=1	1765.5	2328.4	1976.7	2472.1	2015.7	0.514113	2023.53	2243.9	0.901793
P46734	Dual specificity mitogen-activated protein kinase kinase 3 OS=Homo sapiens (Human) OX=9606 GN=MAP2K3 PE=1 SV=2	1200.5	632.3	985	911.1	1171.8	0.661321	939.267	1041.45	0.901884
Q8NDX5	Polyhomeotic-like protein 3 OS=Homo sapiens (Human) OX=9606 GN=PHC3 PE=1 SV=1	564.2	420.9	707.3	704.3	546.6	0.631867	564.133	625.45	0.901964
O00418	Eukaryotic elongation factor 2 kinase OS=Homo sapiens (Human) OX=9606 GN=EEF2K PE=1 SV=2	435.9	379.5	394.7	464.5	429.9	0.180356	403.367	447.2	0.901983
Q16698	2,4-dienoyl-CoA reductase, mitochondrial OS=Homo sapiens (Human) OX=9606 GN=DECR1 PE=1 SV=1	3226.1	3096.9	4083.4	3826.3	3862.6	0.348723	3468.8	3844.45	0.902288
P11177	Pyruvate dehydrogenase E1 component subunit beta, mitochondrial OS=Homo sapiens (Human) OX=9606 GN=PDHB PE=1 SV=3	5515.4	5664.3	6366.5	6377.8	6585.6	0.126244	5848.73	6481.7	0.902346
Q5VTR2	E3 ubiquitin-protein ligase BRE1A OS=Homo sapiens (Human) OX=9606 GN=RNF20 PE=1 SV=2	8006.2	8544.5	9003.9	9746.2	9133.1	0.131875	8518.2	9439.65	0.902385
Q6DN03	Putative histone H2B type 2-C OS=Homo sapiens (Human) OX=9606 GN=H2BC20P PE=5 SV=3	173.7	285.9	249.6	268.9	255	0.522864	236.4	261.95	0.902462
P48735	Isocitrate dehydrogenase [NADP], mitochondrial OS=Homo sapiens (Human) OX=9606 GN=IDH2 PE=1 SV=2	3727.4	3978.8	4146.7	4713.8	4041.9	0.409334	3950.97	4377.85	0.90249
Q9NR45	Sialic acid synthase OS=Homo sapiens (Human) OX=9606 GN=NANS PE=1 SV=2	5528.3	5654.1	6041.8	6120.8	6601.3	0.173179	5741.4	6361.05	0.902587
Q9BVC4	Target of rapamycin complex subunit LST8 OS=Homo sapiens (Human) OX=9606 GN=MLST8 PE=1 SV=1	2244.3	2545.5	2380.2	2446.7	2848.6	0.402881	2390	2647.65	0.902687
Q9BVJ6	U3 small nucleolar RNA-associated protein 14 homolog A OS=Homo sapiens (Human) OX=9606 GN=UTP14A PE=1 SV=1	6026	6089	4784	6110	6370.4	0.287776	5633	6240.2	0.902695
Q9P209	Centrosomal protein of 72 kDa OS=Homo sapiens (Human) OX=9606 GN=CEP72 PE=1 SV=2	70.7	133.3	54.9	95.6	95.6	0.735106	86.3	95.6	0.90272
P08842	Steryl-sulfatase OS=Homo sapiens (Human) OX=9606 GN=STS PE=1 SV=2	657.3	687.3	933.1	923.1	758.9	0.547849	759.233	841	0.902774
Q9Y639	Neuroplastin OS=Homo sapiens (Human) OX=9606 GN=NPTN PE=1 SV=2	5720	5777.4	5815.3	7060.3	5723.5	0.523239	5770.9	6391.9	0.902846
Q15910	Histone-lysine N-methyltransferase EZH2 OS=Homo sapiens (Human) OX=9606 GN=EZH2 PE=1 SV=2	299.6	296.7	307.3	332.7	334.5	0.0061993	301.2	333.6	0.902878
P22694	cAMP-dependent protein kinase catalytic subunit beta OS=Homo sapiens (Human) OX=9606 GN=PRKACB PE=1 SV=2	188.7	116.9	189	171.9	193.3	0.553443	164.867	182.6	0.902884
Q92888	Rho guanine nucleotide exchange factor 1 OS=Homo sapiens (Human) OX=9606 GN=ARHGEF1 PE=1 SV=2	4619.9	5292.6	4421.3	5268	5314.3	0.19011	4777.93	5291.15	0.903005
Q96RN5	Mediator of RNA polymerase II transcription subunit 15 OS=Homo sapiens (Human) OX=9606 GN=MED15 PE=1 SV=2	1054	1413.8	1529.2	1705	1245.8	0.655046	1332.33	1475.4	0.903032
P42574	Caspase-3 OS=Homo sapiens (Human) OX=9606 GN=CASP3 PE=1 SV=2	1417.2	1580.6	1669	1804.7	1640.5	0.246275	1555.6	1722.6	0.903054
Q9NX40	OCIA domain-containing protein 1 OS=Homo sapiens (Human) OX=9606 GN=OCIAD1 PE=1 SV=1	2779.1	3007.6	2921.7	3393.4	3034.2	0.308999	2902.8	3213.8	0.90323
Q01581	Hydroxymethylglutaryl-CoA synthase, cytoplasmic OS=Homo sapiens (Human) OX=9606 GN=HMGCS1 PE=1 SV=2	10519.5	11101.2	19638.1	20511.1	9939.9	0.834724	13752.9	15225.5	0.903283
Q6UN15	Pre-mRNA 3'-end-processing factor FIP1 OS=Homo sapiens (Human) OX=9606 GN=FIP1L1 PE=1 SV=1	5458.8	5195.2	5393.6	5940.2	5903.5	0.0149658	5349.2	5921.85	0.903299
Q99741	Cell division control protein 6 homolog OS=Homo sapiens (Human) OX=9606 GN=CDC6 PE=1 SV=1	68.4	86.6	82.8	87.6	87.9	0.265497	79.2667	87.75	0.903324
P25440	Bromodomain-containing protein 2 OS=Homo sapiens (Human) OX=9606 GN=BRD2 PE=1 SV=2	4532.5	4689.6	5109	5620.4	4955.8	0.336548	4777.03	5288.1	0.903355
O94967	WD repeat-containing protein 47 OS=Homo sapiens (Human) OX=9606 GN=WDR47 PE=1 SV=1	119.9	136.5	140.4	147.9	144.9	0.147521	132.267	146.4	0.903461
Q03111	Protein ENL OS=Homo sapiens (Human) OX=9606 GN=MLLT1 PE=1 SV=2	1481.6	1665.3	1628.9	1906.7	1617.2	0.435028	1591.93	1761.95	0.903507
Q8NBF6	Late secretory pathway protein AVL9 homolog OS=Homo sapiens (Human) OX=9606 GN=AVL9 PE=1 SV=1	225.1	191.2	250	243.4	248.2	0.297992	222.1	245.8	0.90358
P84103	Serine/arginine-rich splicing factor 3 OS=Homo sapiens (Human) OX=9606 GN=SRSF3 PE=1 SV=1	7924.9	8510.3	7613.1	9197	8545.5	0.163457	8016.1	8871.25	0.903604
O00499	Myc box-dependent-interacting protein 1 OS=Homo sapiens (Human) OX=9606 GN=BIN1 PE=1 SV=1	8070.1	8083.9	8355.7	9634	8447.9	0.375971	8169.9	9040.95	0.903655
P39880	Homeobox protein cut-like 1 OS=Homo sapiens (Human) OX=9606 GN=CUX1 PE=1 SV=3	1161.2	1583.4	1477.3	1730.1	1384.4	0.554615	1407.3	1557.25	0.903708
P42566	Epidermal growth factor receptor substrate 15 OS=Homo sapiens (Human) OX=9606 GN=EPS15 PE=1 SV=2	3276.7	3583.8	3386.1	3921.2	3636.1	0.17718	3415.53	3778.65	0.903903
Q9NP66	High mobility group protein 20A OS=Homo sapiens (Human) OX=9606 GN=HMG20A PE=1 SV=1	1136.1	1473.9	1094.3	1453.4	1278.2	0.443184	1234.77	1365.8	0.904061
Q9HCJ1	Progressive ankylosis protein homolog OS=Homo sapiens (Human) OX=9606 GN=ANKH PE=1 SV=2	291.9	233.3	322.1	357.8	267	0.634315	282.433	312.4	0.904076
O95298	NADH dehydrogenase [ubiquinone] 1 subunit C2 OS=Homo sapiens (Human) OX=9606 GN=NDUFC2 PE=1 SV=1	927.4	1144.4	1284.2	1381.6	1093	0.572306	1118.67	1237.3	0.904119
O94830	Phospholipase DDHD2 OS=Homo sapiens (Human) OX=9606 GN=DDHD2 PE=1 SV=2	434.9	443.2	369.2	436.1	483.4	0.288808	415.767	459.75	0.904332
Q969S9	Ribosome-releasing factor 2, mitochondrial OS=Homo sapiens (Human) OX=9606 GN=GFM2 PE=1 SV=1	1321.6	1474.1	1465.1	1501.1	1639.2	0.218242	1420.27	1570.15	0.904542
Q9Y4E8	Ubiquitin carboxyl-terminal hydrolase 15 OS=Homo sapiens (Human) OX=9606 GN=USP15 PE=1 SV=3	5910.7	5671.5	6807	6597.9	6954.1	0.201248	6129.73	6776	0.904624
O95263	High affinity cAMP-specific and IBMX-insensitive 3',5'-cyclic phosphodiesterase 8B OS=Homo sapiens (Human) OX=9606 GN=PDE8B PE=1 SV=2	135.7	166.8	136	160.9	162.2	0.274191	146.167	161.55	0.904777
O95684	Centrosomal protein 43 OS=Homo sapiens (Human) OX=9606 GN=CEP43 PE=1 SV=1	1308	1543.3	1397	1606	1523.8	0.161674	1416.1	1564.9	0.904914
P38117	Electron transfer flavoprotein subunit beta OS=Homo sapiens (Human) OX=9606 GN=ETFB PE=1 SV=3	10369.9	9962.5	10942.4	12473.5	10561.8	0.448166	10424.9	11517.6	0.905127
Q08379	Golgin subfamily A member 2 OS=Homo sapiens (Human) OX=9606 GN=GOLGA2 PE=1 SV=3	6377.1	6761.2	6762.7	8250.6	6406.3	0.58804	6633.67	7328.45	0.905194
Q08378	Golgin subfamily A member 3 OS=Homo sapiens (Human) OX=9606 GN=GOLGA3 PE=1 SV=2	5132	5359.3	5270.7	6324.7	5281.6	0.481797	5254	5803.15	0.90537
P30084	Enoyl-CoA hydratase, mitochondrial OS=Homo sapiens (Human) OX=9606 GN=ECHS1 PE=1 SV=4	9913.9	9857	11493.7	11779.8	11240	0.174624	10421.5	11509.9	0.905441
Q9H410	Kinetochore-associated protein DSN1 homolog OS=Homo sapiens (Human) OX=9606 GN=DSN1 PE=1 SV=2	1307.5	1112	1220.4	1443.7	1235.7	0.419756	1213.3	1339.7	0.905651
P51828	Adenylate cyclase type 7 OS=Homo sapiens (Human) OX=9606 GN=ADCY7 PE=1 SV=1	64.7	66.4	68.6	71.1	75.9	0.164947	66.5667	73.5	0.905669
Q9NZT2	Opioid growth factor receptor OS=Homo sapiens (Human) OX=9606 GN=OGFR PE=1 SV=3	4232.4	4375.9	3950.4	4947.3	4296.3	0.390714	4186.23	4621.8	0.905758
O14686	Histone-lysine N-methyltransferase 2D OS=Homo sapiens (Human) OX=9606 GN=KMT2D PE=1 SV=2	702.6	585.2	776.6	893	626.2	0.689104	688.133	759.6	0.905915
Q9BRX8	Peroxiredoxin-like 2A OS=Homo sapiens (Human) OX=9606 GN=PRXL2A PE=1 SV=3	1167.5	1300	2052.7	1811.7	1514.6	0.653412	1506.73	1663.15	0.905952
Q13595	Transformer-2 protein homolog alpha OS=Homo sapiens (Human) OX=9606 GN=TRA2A PE=1 SV=1	2778	3018.4	2467.2	3111.1	2968.9	0.212024	2754.53	3040	0.906096
P43354	Nuclear receptor subfamily 4 group A member 2 OS=Homo sapiens (Human) OX=9606 GN=NR4A2 PE=1 SV=1	288.1	355.7	328.2	410.2	304.9	0.638385	324	357.55	0.906167
P60520	Gamma-aminobutyric acid receptor-associated protein-like 2 OS=Homo sapiens (Human) OX=9606 GN=GABARAPL2 PE=1 SV=1	1347.2	1175.4	1434.9	1496.2	1415.3	0.216753	1319.17	1455.75	0.906177
Q96D53	Atypical kinase COQ8B, mitochondrial OS=Homo sapiens (Human) OX=9606 GN=COQ8B PE=1 SV=2	331.2	345.3	311.5	405.6	321.2	0.565009	329.333	363.4	0.906256
Q8NBS9	Thioredoxin domain-containing protein 5 OS=Homo sapiens (Human) OX=9606 GN=TXNDC5 PE=1 SV=2	9026.7	9594.1	10747.2	11360.2	10241.1	0.289809	9789.33	10800.6	0.906365
P41567	Eukaryotic translation initiation factor 1 OS=Homo sapiens (Human) OX=9606 GN=EIF1 PE=1 SV=1	1478.7	1843.2	1589.4	1905.8	1706.4	0.338786	1637.1	1806.1	0.906428
Q7Z460	CLIP-associating protein 1 OS=Homo sapiens (Human) OX=9606 GN=CLASP1 PE=1 SV=1	6370.8	6302.1	6911.2	7622.2	6778.2	0.328222	6528.03	7200.2	0.906646
Q9Y2W1	Thyroid hormone receptor-associated protein 3 OS=Homo sapiens (Human) OX=9606 GN=THRAP3 PE=1 SV=2	19918.1	22593.9	24418.4	24834	24379.5	0.218453	22310.1	24606.8	0.906667
Q96CT7	Coiled-coil domain-containing protein 124 OS=Homo sapiens (Human) OX=9606 GN=CCDC124 PE=1 SV=1	6534.1	8310	7690.3	8709.9	7856.2	0.336383	7511.47	8283.05	0.906848
Q92878	DNA repair protein RAD50 OS=Homo sapiens (Human) OX=9606 GN=RAD50 PE=1 SV=1	13377.9	13937.1	13958.7	14993	15345.5	0.0146407	13757.9	15169.2	0.90696
Q96I15	Selenocysteine lyase OS=Homo sapiens (Human) OX=9606 GN=SCLY PE=1 SV=4	543.5	607.5	617.9	663.3	636.9	0.112052	589.633	650.1	0.906989
Q13825	Methylglutaconyl-CoA hydratase, mitochondrial OS=Homo sapiens (Human) OX=9606 GN=AUH PE=1 SV=1	294.2	230.7	256.6	288.5	285.9	0.28422	260.5	287.2	0.907033
Q9Y5Z4	Heme-binding protein 2 OS=Homo sapiens (Human) OX=9606 GN=HEBP2 PE=1 SV=1	815.4	797.2	862.9	976.6	842.6	0.416069	825.167	909.6	0.907175
P26885	Peptidyl-prolyl cis-trans isomerase FKBP2 OS=Homo sapiens (Human) OX=9606 GN=FKBP2 PE=1 SV=2	2272.8	2440.4	2710.2	3000.4	2454.1	0.51732	2474.47	2727.25	0.907312
Q96GX9	Methylthioribulose-1-phosphate dehydratase OS=Homo sapiens (Human) OX=9606 GN=APIP PE=1 SV=1	1974.6	2193.2	1991.8	2337.4	2187.4	0.150687	2053.2	2262.4	0.907532
Q9UPN3	Microtubule-actin cross-linking factor 1, isoforms 1/2/3/5 OS=Homo sapiens (Human) OX=9606 GN=MACF1 PE=1 SV=4	23808.6	26271.7	24622.9	27939.6	26921	0.0647954	24901.1	27430.3	0.907794
[truncated: 3,685 more rows]
