# Supplementary material for: 19S proteasome loss regulates mitotic spindle assembly through a ubiquitin-independent degradation mechanism
Source: Cell Rep. Author manuscript; Available in PMC 2025 Sep 13. (PMC12432587; doi:10.1016/j.celrep.2025.116041)
Supplement: 4 [file NIHMS2107259-supplement-4.xlsx]

## Sheet: Sheet1
Accession	Description	Abundances: PSMD1 RNAi Immunoprecipitation, Rep 1	Abundances: PSMD1 RNAi Immunoprecipitation, Rep 2	Abundances: PSMD1 RNAi Immunoprecipitation, Rep 3	Abundances: control RNAi Immunoprecipitation, Rep 1	Abundances: control RNAi Immunoprecipitation, Rep 2	p values	Mean PSMD1 RNAi Immunoprecipitation	Mean control RNAi Immunoprecipitation	Abundance Ratio: PSMD1 RNAi IP/control RNAi IP
Q9C0C9	(E3-independent) E2 ubiquitin-conjugating enzyme OS=Homo sapiens (Human) OX=9606 GN=UBE2O PE=1 SV=3	6799.9	8852.3	7317.8	5693	7154.2	0.30985	7656.67	6423.6	1.19196
Q8TB40	(Lyso)-N-acylphosphatidylethanolamine lipase OS=Homo sapiens (Human) OX=9606 GN=ABHD4 PE=1 SV=1	79.3	158.7	107.3	105.1	115.9	0.863468	115.1	110.5	1.04163
O14874	[3-methyl-2-oxobutanoate dehydrogenase [lipoamide]] kinase, mitochondrial OS=Homo sapiens (Human) OX=9606 GN=BCKDK PE=1 SV=2	306	254.5	241.1	243.8	277.5	0.81779	267.2	260.65	1.02513
Q7RTP6	[F-actin]-monooxygenase MICAL3 OS=Homo sapiens (Human) OX=9606 GN=MICAL3 PE=1 SV=2	4207.7	2880.1	3605.5	2886.5	3107.6	0.275242	3564.43	2997.05	1.18931
Q15118	[Pyruvate dehydrogenase (acetyl-transferring)] kinase isozyme 1, mitochondrial OS=Homo sapiens (Human) OX=9606 GN=PDK1 PE=1 SV=1	286.5	336.9	273.9	224.2	325.3	0.71625	299.1	274.75	1.08863
Q15119	[Pyruvate dehydrogenase (acetyl-transferring)] kinase isozyme 2, mitochondrial OS=Homo sapiens (Human) OX=9606 GN=PDK2 PE=1 SV=2	183.6	166.1	220.8	171.9	194.4	0.74485	190.167	183.15	1.03831
Q15120	[Pyruvate dehydrogenase (acetyl-transferring)] kinase isozyme 3, mitochondrial OS=Homo sapiens (Human) OX=9606 GN=PDK3 PE=1 SV=1	2830.3	3456.6	2634.6	2792.5	3081.4	0.906065	2973.83	2936.95	1.01256
Q16654	[Pyruvate dehydrogenase (acetyl-transferring)] kinase isozyme 4, mitochondrial OS=Homo sapiens (Human) OX=9606 GN=PDK4 PE=1 SV=1	688.4	827.9	609.4	601.9	678.2	0.426391	708.567	640.05	1.10705
Q9P0J1	[Pyruvate dehydrogenase [acetyl-transferring]]-phosphatase 1, mitochondrial OS=Homo sapiens (Human) OX=9606 GN=PDP1 PE=1 SV=3	144.4	188.2	125.2	91.5	139.6	0.33914	152.6	115.55	1.32064
Q99943	1-acyl-sn-glycerol-3-phosphate acyltransferase alpha OS=Homo sapiens (Human) OX=9606 GN=AGPAT1 PE=1 SV=2	978.6	2008.2	1858.6	1780.9	1391	0.943062	1615.13	1585.95	1.0184
Q8WTS1	1-acylglycerol-3-phosphate O-acyltransferase ABHD5 OS=Homo sapiens (Human) OX=9606 GN=ABHD5 PE=1 SV=1	10.4	6.4	17.3	18.1	11.9	0.479165	11.3667	15	0.757778
Q9Y2I7	1-phosphatidylinositol 3-phosphate 5-kinase OS=Homo sapiens (Human) OX=9606 GN=PIKFYVE PE=1 SV=3	157.4	291.5	184.2	219.4	250.3	0.631051	211.033	234.85	0.898588
Q01970	1-phosphatidylinositol 4,5-bisphosphate phosphodiesterase beta-3 OS=Homo sapiens (Human) OX=9606 GN=PLCB3 PE=1 SV=2	5459.3	6941.7	6195.8	5884.4	6532.8	0.98677	6198.93	6208.6	0.998443
Q8N3E9	1-phosphatidylinositol 4,5-bisphosphate phosphodiesterase delta-3 OS=Homo sapiens (Human) OX=9606 GN=PLCD3 PE=1 SV=3	2429.1	881.5	1847.8	1193.8	1453.5	0.477491	1719.47	1323.65	1.29903
Q4KWH8	1-phosphatidylinositol 4,5-bisphosphate phosphodiesterase eta-1 OS=Homo sapiens (Human) OX=9606 GN=PLCH1 PE=1 SV=1	208	309.6	243.1	243.8	281.3	0.815237	253.567	262.55	0.965784
P19174	1-phosphatidylinositol 4,5-bisphosphate phosphodiesterase gamma-1 OS=Homo sapiens (Human) OX=9606 GN=PLCG1 PE=1 SV=1	3474.4	4226.3	3724.6	3867.5	4008.2	0.625072	3808.43	3937.85	0.967135
Q9BV57	1,2-dihydroxy-3-keto-5-methylthiopentene dioxygenase OS=Homo sapiens (Human) OX=9606 GN=ADI1 PE=1 SV=1	1877.1	2615.3	2010.8	1593.9	1950.8	0.265382	2167.73	1772.35	1.22308
Q04446	1,4-alpha-glucan-branching enzyme OS=Homo sapiens (Human) OX=9606 GN=GBE1 PE=1 SV=3	3921.4	5131.9	4593.5	4438.8	4452.5	0.795839	4548.93	4445.65	1.02323
P61604	10 kDa heat shock protein, mitochondrial OS=Homo sapiens (Human) OX=9606 GN=HSPE1 PE=1 SV=2	11880.4	16802.5	13238	11376.5	13899.9	0.541508	13973.6	12638.2	1.10567
Q15029	116 kDa U5 small nuclear ribonucleoprotein component OS=Homo sapiens (Human) OX=9606 GN=EFTUD2 PE=1 SV=1	11375.5	13366.8	11687.8	10958.3	13014.7	0.909493	12143.4	11986.5	1.01309
A6NJ78	12S rRNA N4-methylcytidine (m4C) methyltransferase OS=Homo sapiens (Human) OX=9606 GN=METTL15 PE=1 SV=1	1781.4	1834.3	1669.2	1607.6	1918.4	0.994477	1761.63	1763	0.999225
Q9NRX4	14 kDa phosphohistidine phosphatase OS=Homo sapiens (Human) OX=9606 GN=PHPT1 PE=1 SV=1	3184.7	4970.7	3599.1	3063.2	3791	0.50551	3918.17	3427.1	1.14329
P31946	14-3-3 protein beta/alpha OS=Homo sapiens (Human) OX=9606 GN=YWHAB PE=1 SV=3	2961.5	3453.4	3043.9	2744.2	3087.4	0.392639	3152.93	2915.8	1.08133
P62258	14-3-3 protein epsilon OS=Homo sapiens (Human) OX=9606 GN=YWHAE PE=1 SV=1	16419.2	20947.2	18329.1	17807.1	20178.7	0.82538	18565.2	18992.9	0.977479
Q04917	14-3-3 protein eta OS=Homo sapiens (Human) OX=9606 GN=YWHAH PE=1 SV=4	7681.3	9991.1	7750	7238.7	8686.8	0.662079	8474.13	7962.75	1.06422
P61981	14-3-3 protein gamma OS=Homo sapiens (Human) OX=9606 GN=YWHAG PE=1 SV=2	5726.1	7769.9	5546.3	4778.4	5896.9	0.347152	6347.43	5337.65	1.18918
P31947	14-3-3 protein sigma OS=Homo sapiens (Human) OX=9606 GN=SFN PE=1 SV=1	6414.8	7900.2	7400.2	6831.9	8377.9	0.726917	7238.4	7604.9	0.951807
P27348	14-3-3 protein theta OS=Homo sapiens (Human) OX=9606 GN=YWHAQ PE=1 SV=1	3640.1	5276	3930.2	3471.4	4249	0.555122	4282.1	3860.2	1.10929
P63104	14-3-3 protein zeta/delta OS=Homo sapiens (Human) OX=9606 GN=YWHAZ PE=1 SV=1	7842.6	11380.6	8582.6	7684.2	8936.8	0.499482	9268.6	8310.5	1.11529
Q9C0C2	182 kDa tankyrase-1-binding protein OS=Homo sapiens (Human) OX=9606 GN=TNKS1BP1 PE=1 SV=4	16337.5	12998.7	17073.1	13468.7	14291.9	0.333692	15469.8	13880.3	1.11451
Q9UJK0	18S rRNA aminocarboxypropyltransferase OS=Homo sapiens (Human) OX=9606 GN=TSR3 PE=1 SV=1	1851.9	1073.9	1528.4	1059.2	1162.3	0.23612	1484.73	1110.75	1.33669
Q9BZG8	2-(3-amino-3-carboxypropyl)histidine synthase subunit 1 OS=Homo sapiens (Human) OX=9606 GN=DPH1 PE=1 SV=2	1041.6	1010	817	833.1	1121.5	0.910873	956.2	977.3	0.97841
Q9BQC3	2-(3-amino-3-carboxypropyl)histidine synthase subunit 2 OS=Homo sapiens (Human) OX=9606 GN=DPH2 PE=1 SV=1	243.2	320.6	308.8	255.2	329.2	0.978829	290.867	292.2	0.995437
Q05823	2-5A-dependent ribonuclease OS=Homo sapiens (Human) OX=9606 GN=RNASEL PE=1 SV=2	2176.1	2495.7	2102.3	1635.2	2010.2	0.200923	2258.03	1822.7	1.23884
O75600	2-amino-3-ketobutyrate coenzyme A ligase, mitochondrial OS=Homo sapiens (Human) OX=9606 GN=GCAT PE=1 SV=1	1135.7	1459.1	1185.9	1046.3	1344.9	0.755206	1260.23	1195.6	1.05406
Q96SZ5	2-aminoethanethiol dioxygenase OS=Homo sapiens (Human) OX=9606 GN=ADO PE=1 SV=2	977	1500.2	1140.2	1000.9	1236.3	0.684118	1205.8	1118.6	1.07795
Q9UJ83	2-hydroxyacyl-CoA lyase 1 OS=Homo sapiens (Human) OX=9606 GN=HACL1 PE=1 SV=2	5903	3973.9	4212.6	2995.7	3654.2	0.145893	4696.5	3324.95	1.4125
A1L0T0	2-hydroxyacyl-CoA lyase 2 OS=Homo sapiens (Human) OX=9606 GN=ILVBL PE=1 SV=2	1425.1	2175.8	2083.8	2230.1	2276.5	0.268134	1894.9	2253.3	0.840944
P52758	2-iminobutanoate/2-iminopropanoate deaminase OS=Homo sapiens (Human) OX=9606 GN=RIDA PE=1 SV=1	1052.8	1385.2	1165.1	1125.6	1313.8	0.900019	1201.03	1219.7	0.984696
Q6N063	2-oxoglutarate and iron-dependent oxygenase domain-containing protein 2 OS=Homo sapiens (Human) OX=9606 GN=OGFOD2 PE=2 SV=2	237	321.3	203.2	192.9	221.6	0.319626	253.833	207.25	1.22477
Q02218	2-oxoglutarate dehydrogenase, mitochondrial OS=Homo sapiens (Human) OX=9606 GN=OGDH PE=1 SV=3	9992.7	7082.6	8910.4	6803.1	8317.2	0.407734	8661.9	7560.15	1.14573
P12694	2-oxoisovalerate dehydrogenase subunit alpha, mitochondrial OS=Homo sapiens (Human) OX=9606 GN=BCKDHA PE=1 SV=2	1057.9	1294.3	1072.7	932.7	1131.3	0.468054	1141.63	1032	1.10623
P21953	2-oxoisovalerate dehydrogenase subunit beta, mitochondrial OS=Homo sapiens (Human) OX=9606 GN=BCKDHB PE=1 SV=2	355.2	378.8	262.8	299.1	402.1	0.797497	332.267	350.6	0.947709
Q16698	2,4-dienoyl-CoA reductase, mitochondrial OS=Homo sapiens (Human) OX=9606 GN=DECR1 PE=1 SV=1	4698.8	5375.1	4821.6	6862.5	5487.8	0.310787	4965.17	6175.15	0.804056
Q9Y6K5	2'-5'-oligoadenylate synthase 3 OS=Homo sapiens (Human) OX=9606 GN=OAS3 PE=1 SV=3	5537.9	5538	5093.5	5501.3	5798.4	0.313219	5389.8	5649.85	0.953972
O43598	2'-deoxynucleoside 5'-phosphate N-hydrolase 1 OS=Homo sapiens (Human) OX=9606 GN=DNPH1 PE=1 SV=1	1139.4	1494.9	1246.3	1213.3	1349.1	0.927839	1293.53	1281.2	1.00963
P09543	2',3'-cyclic-nucleotide 3'-phosphodiesterase OS=Homo sapiens (Human) OX=9606 GN=CNP PE=1 SV=2	4676.5	5180.9	4463.9	3924.7	4883.9	0.579556	4773.77	4404.3	1.08389
Q6L8Q7	2',5'-phosphodiesterase 12 OS=Homo sapiens (Human) OX=9606 GN=PDE12 PE=1 SV=2	2290.9	3175.5	2703.8	2542.1	3124	0.799506	2723.4	2833.05	0.961296
Q99460	26S proteasome non-ATPase regulatory subunit 1 OS=Homo sapiens (Human) OX=9606 GN=PSMD1 PE=1 SV=2	100168	116763	121254	268954	138825	0.392869	112728	203890	0.552889
O75832	26S proteasome non-ATPase regulatory subunit 10 OS=Homo sapiens (Human) OX=9606 GN=PSMD10 PE=1 SV=1	1435.2	2179.3	1585.3	1706.8	1770.4	0.983493	1733.27	1738.6	0.996932
O00231	26S proteasome non-ATPase regulatory subunit 11 OS=Homo sapiens (Human) OX=9606 GN=PSMD11 PE=1 SV=3	67333.2	73065.9	77471.2	217091	103767	0.364274	72623.4	160429	0.452684
O00232	26S proteasome non-ATPase regulatory subunit 12 OS=Homo sapiens (Human) OX=9606 GN=PSMD12 PE=1 SV=3	73689.4	82906.2	80634.8	200098	106130	0.359259	79076.8	153114	0.516457
Q9UNM6	26S proteasome non-ATPase regulatory subunit 13 OS=Homo sapiens (Human) OX=9606 GN=PSMD13 PE=1 SV=2	36678.9	45234.2	45694.1	110052	42982.5	0.494978	42535.7	76517.4	0.555896
O00487	26S proteasome non-ATPase regulatory subunit 14 OS=Homo sapiens (Human) OX=9606 GN=PSMD14 PE=1 SV=1	38312.8	41481.5	39917.7	92473.6	39860.3	0.500402	39904	66166.9	0.603081
Q13200	26S proteasome non-ATPase regulatory subunit 2 OS=Homo sapiens (Human) OX=9606 GN=PSMD2 PE=1 SV=3	99195.3	110024	116373	260469	158576	0.294976	108531	209522	0.517991
O43242	26S proteasome non-ATPase regulatory subunit 3 OS=Homo sapiens (Human) OX=9606 GN=PSMD3 PE=1 SV=2	80177.2	83734.4	85858.2	196760	146541	0.174852	83256.6	171650	0.485036
P55036	26S proteasome non-ATPase regulatory subunit 4 OS=Homo sapiens (Human) OX=9606 GN=PSMD4 PE=1 SV=1	33216.2	42839.7	36025.4	69624.7	49666.5	0.24828	37360.4	59645.6	0.626374
Q16401	26S proteasome non-ATPase regulatory subunit 5 OS=Homo sapiens (Human) OX=9606 GN=PSMD5 PE=1 SV=3	6376.2	7522.8	6410.5	6534.3	7521.7	0.715595	6769.83	7028	0.963266
Q15008	26S proteasome non-ATPase regulatory subunit 6 OS=Homo sapiens (Human) OX=9606 GN=PSMD6 PE=1 SV=1	67872.3	74935	84118.6	203086	103150	0.362852	75642	153118	0.494011
P51665	26S proteasome non-ATPase regulatory subunit 7 OS=Homo sapiens (Human) OX=9606 GN=PSMD7 PE=1 SV=2	18274.8	17791.6	18822.9	52431.9	30942	0.273931	18296.4	41686.9	0.438901
P48556	26S proteasome non-ATPase regulatory subunit 8 OS=Homo sapiens (Human) OX=9606 GN=PSMD8 PE=1 SV=2	32387.5	38193.8	37177	90248.3	38575.1	0.4683	35919.4	64411.7	0.557654
O00233	26S proteasome non-ATPase regulatory subunit 9 OS=Homo sapiens (Human) OX=9606 GN=PSMD9 PE=1 SV=3	3055.3	4454.5	3346.9	2705.1	3659.8	0.554017	3618.9	3182.45	1.13714
P62333	26S proteasome regulatory subunit 10B OS=Homo sapiens (Human) OX=9606 GN=PSMC6 PE=1 SV=1	31998.8	36162.9	37842.6	85990.6	65323.6	0.151316	35334.8	75657.1	0.467038
P62191	26S proteasome regulatory subunit 4 OS=Homo sapiens (Human) OX=9606 GN=PSMC1 PE=1 SV=1	62264.9	65882.1	70290.6	175673	112740	0.242374	66145.9	144206	0.458689
P17980	26S proteasome regulatory subunit 6A OS=Homo sapiens (Human) OX=9606 GN=PSMC3 PE=1 SV=3	70370.4	77628.4	83209.2	238369	136997	0.27208	77069.3	187683	0.410636
P43686	26S proteasome regulatory subunit 6B OS=Homo sapiens (Human) OX=9606 GN=PSMC4 PE=1 SV=2	58621.5	62383.2	68483	207594	87492.2	0.393335	63162.6	147543	0.428096
P35998	26S proteasome regulatory subunit 7 OS=Homo sapiens (Human) OX=9606 GN=PSMC2 PE=1 SV=3	65022.3	71729.3	74653	186923	97871.2	0.351988	70468.2	142397	0.494872
P62195	26S proteasome regulatory subunit 8 OS=Homo sapiens (Human) OX=9606 GN=PSMC5 PE=1 SV=1	67878.2	73187.7	76560.3	155358	103343	0.270772	72542.1	129351	0.560817
Q13442	28 kDa heat- and acid-stable phosphoprotein OS=Homo sapiens (Human) OX=9606 GN=PDAP1 PE=1 SV=1	9020	9663.1	8228.9	5603.1	8017.7	0.30194	8970.67	6810.4	1.3172
P82664	28S ribosomal protein S10, mitochondrial OS=Homo sapiens (Human) OX=9606 GN=MRPS10 PE=1 SV=2	1964.7	2317.4	2205	1972.3	2211.2	0.692766	2162.37	2091.75	1.03376
P82912	28S ribosomal protein S11, mitochondrial OS=Homo sapiens (Human) OX=9606 GN=MRPS11 PE=1 SV=2	1994.5	2479.7	2445.7	3256.1	2670.9	0.21821	2306.63	2963.5	0.778348
O15235	28S ribosomal protein S12, mitochondrial OS=Homo sapiens (Human) OX=9606 GN=MRPS12 PE=1 SV=1	779.5	979.8	959.5	1050	1293.2	0.227025	906.267	1171.6	0.773529
O60783	28S ribosomal protein S14, mitochondrial OS=Homo sapiens (Human) OX=9606 GN=MRPS14 PE=1 SV=1	464.4	510.8	460.1	465.4	468.1	0.546746	478.433	466.75	1.02503
P82914	28S ribosomal protein S15, mitochondrial OS=Homo sapiens (Human) OX=9606 GN=MRPS15 PE=1 SV=1	7333.3	6756.4	7352.7	6940.7	6986.3	0.446616	7147.47	6963.5	1.02642
Q9Y3D3	28S ribosomal protein S16, mitochondrial OS=Homo sapiens (Human) OX=9606 GN=MRPS16 PE=1 SV=1	1378.7	1440.9	1301.2	1293	1557.5	0.76435	1373.6	1425.25	0.963761
Q9Y2R5	28S ribosomal protein S17, mitochondrial OS=Homo sapiens (Human) OX=9606 GN=MRPS17 PE=1 SV=1	1332.5	1422.8	1592.1	1438.7	1533.7	0.707516	1449.13	1486.2	0.975059
Q9Y676	28S ribosomal protein S18b, mitochondrial OS=Homo sapiens (Human) OX=9606 GN=MRPS18B PE=1 SV=1	997.3	1445.2	1230.5	1281.6	1249.3	0.781491	1224.33	1265.45	0.967508
Q9Y399	28S ribosomal protein S2, mitochondrial OS=Homo sapiens (Human) OX=9606 GN=MRPS2 PE=1 SV=1	3187.8	3506.7	3179.7	3296.3	3754.7	0.482489	3291.4	3525.5	0.933598
P82921	28S ribosomal protein S21, mitochondrial OS=Homo sapiens (Human) OX=9606 GN=MRPS21 PE=1 SV=3	245	324.1	271.6	336.7	312.8	0.193307	280.233	324.75	0.86292
P82650	28S ribosomal protein S22, mitochondrial OS=Homo sapiens (Human) OX=9606 GN=MRPS22 PE=1 SV=1	9346.8	8601.3	8979.1	8508.4	9453.7	0.993075	8975.73	8981.05	0.999408
Q9Y3D9	28S ribosomal protein S23, mitochondrial OS=Homo sapiens (Human) OX=9606 GN=MRPS23 PE=1 SV=2	3057.2	3440.3	3249.5	3020	3306.6	0.679421	3249	3163.3	1.02709
Q96EL2	28S ribosomal protein S24, mitochondrial OS=Homo sapiens (Human) OX=9606 GN=MRPS24 PE=1 SV=1	777.6	959.9	972.1	1383.3	1237	0.0380681	903.2	1310.15	0.689387
P82663	28S ribosomal protein S25, mitochondrial OS=Homo sapiens (Human) OX=9606 GN=MRPS25 PE=1 SV=1	3211.2	3395.9	3220.2	3169	3983.4	0.594406	3275.77	3576.2	0.915991
Q9BYN8	28S ribosomal protein S26, mitochondrial OS=Homo sapiens (Human) OX=9606 GN=MRPS26 PE=1 SV=1	1737.1	1755.1	1628.7	1619.7	1921.5	0.746686	1706.97	1770.6	0.964061
Q92552	28S ribosomal protein S27, mitochondrial OS=Homo sapiens (Human) OX=9606 GN=MRPS27 PE=1 SV=3	6436.4	7653.1	6736	7420.8	8303.6	0.233266	6941.83	7862.2	0.882938
Q9Y2Q9	28S ribosomal protein S28, mitochondrial OS=Homo sapiens (Human) OX=9606 GN=MRPS28 PE=1 SV=1	1919.6	2335.9	1958.6	1991.1	2148.1	0.991596	2071.37	2069.6	1.00085
P51398	28S ribosomal protein S29, mitochondrial OS=Homo sapiens (Human) OX=9606 GN=DAP3 PE=1 SV=1	7143.7	9254.2	7664.4	8112	8881.6	0.567747	8020.77	8496.8	0.943975
Q92665	28S ribosomal protein S31, mitochondrial OS=Homo sapiens (Human) OX=9606 GN=MRPS31 PE=1 SV=3	2926.7	3634.5	3023.4	3225.8	3539.4	0.538907	3194.87	3382.6	0.9445
Q9Y291	28S ribosomal protein S33, mitochondrial OS=Homo sapiens (Human) OX=9606 GN=MRPS33 PE=1 SV=1	832.6	1088.4	976.2	1005.7	1101.6	0.392763	965.733	1053.65	0.91656
P82930	28S ribosomal protein S34, mitochondrial OS=Homo sapiens (Human) OX=9606 GN=MRPS34 PE=1 SV=2	2505.1	2349.7	2449.2	2366.2	2706.9	0.656275	2434.67	2536.55	0.959834
P82673	28S ribosomal protein S35, mitochondrial OS=Homo sapiens (Human) OX=9606 GN=MRPS35 PE=1 SV=1	2301.8	2977.4	2631.3	2757.8	2988.2	0.375514	2636.83	2873	0.917798
P82909	28S ribosomal protein S36, mitochondrial OS=Homo sapiens (Human) OX=9606 GN=MRPS36 PE=1 SV=2	1136.8	1026.3	1055.7	1182.7	1335.8	0.208802	1072.93	1259.25	0.852042
P82675	28S ribosomal protein S5, mitochondrial OS=Homo sapiens (Human) OX=9606 GN=MRPS5 PE=1 SV=2	9275.2	10629.1	9162.6	9791.4	11041.2	0.446091	9688.97	10416.3	0.930174
P82932	28S ribosomal protein S6, mitochondrial OS=Homo sapiens (Human) OX=9606 GN=MRPS6 PE=1 SV=3	1685.7	1446.3	1719.6	1525.7	1544.9	0.441782	1617.2	1535.3	1.05334
Q9Y2R9	28S ribosomal protein S7, mitochondrial OS=Homo sapiens (Human) OX=9606 GN=MRPS7 PE=1 SV=2	3468.9	4244.7	3872.1	4111.7	4227	0.302335	3861.9	4169.35	0.926259
P82933	28S ribosomal protein S9, mitochondrial OS=Homo sapiens (Human) OX=9606 GN=MRPS9 PE=1 SV=2	6178.6	6413.4	6022.5	6024.2	7431.3	0.591981	6204.83	6727.75	0.922275
Q96P11	28S rRNA (cytosine-C(5))-methyltransferase OS=Homo sapiens (Human) OX=9606 GN=NSUN5 PE=1 SV=2	587.1	578.3	561.9	571.3	620.3	0.559832	575.767	595.8	0.966376
Q9H2F3	3 beta-hydroxysteroid dehydrogenase type 7 OS=Homo sapiens (Human) OX=9606 GN=HSD3B7 PE=1 SV=2	759.5	276.9	546.9	277.7	305.8	0.232204	527.767	291.75	1.80897
Q99714	3-hydroxyacyl-CoA dehydrogenase type-2 OS=Homo sapiens (Human) OX=9606 GN=HSD17B10 PE=1 SV=3	7213.5	9220.8	7781.1	8728.2	9586	0.236506	8071.8	9157.1	0.88148
Q9BUT1	3-hydroxybutyrate dehydrogenase type 2 OS=Homo sapiens (Human) OX=9606 GN=BDH2 PE=1 SV=2	952.4	1379.9	1039.6	1009.4	1203.9	0.921966	1123.97	1106.65	1.01565
P31937	3-hydroxyisobutyrate dehydrogenase, mitochondrial OS=Homo sapiens (Human) OX=9606 GN=HIBADH PE=1 SV=2	1384.1	1763.3	1371.5	1411.7	1729.9	0.779369	1506.3	1570.8	0.958938
Q6NVY1	3-hydroxyisobutyryl-CoA hydrolase, mitochondrial OS=Homo sapiens (Human) OX=9606 GN=HIBCH PE=1 SV=2	4136.9	5950.9	4680.6	4568.2	5417.6	0.925019	4922.8	4992.9	0.98596
P56937	3-keto-steroid reductase OS=Homo sapiens (Human) OX=9606 GN=HSD17B7 PE=1 SV=1	594.1	690.1	544	668.3	780.8	0.237009	609.4	724.55	0.841074
P42765	3-ketoacyl-CoA thiolase, mitochondrial OS=Homo sapiens (Human) OX=9606 GN=ACAA2 PE=1 SV=2	4841.1	6081.5	4889.7	4831.9	5569.8	0.907081	5270.77	5200.85	1.01344
P09110	3-ketoacyl-CoA thiolase, peroxisomal OS=Homo sapiens (Human) OX=9606 GN=ACAA1 PE=1 SV=2	1759.6	2093.4	1824.9	1630.4	1979.8	0.713901	1892.63	1805.1	1.04849
Q06136	3-ketodihydrosphingosine reductase OS=Homo sapiens (Human) OX=9606 GN=KDSR PE=1 SV=1	417.2	577.9	439	409.7	511	0.822291	478.033	460.35	1.03841
P25325	3-mercaptopyruvate sulfurtransferase OS=Homo sapiens (Human) OX=9606 GN=MPST PE=1 SV=3	2818.9	3828	3079.4	2958.1	3497.8	0.974455	3242.1	3227.95	1.00438
Q9NWU1	3-oxoacyl-[acyl-carrier-protein] synthase, mitochondrial OS=Homo sapiens (Human) OX=9606 GN=OXSM PE=1 SV=1	198.4	289	202.6	111.4	175.9	0.16083	230	143.65	1.60111
O15530	3-phosphoinositide-dependent protein kinase 1 OS=Homo sapiens (Human) OX=9606 GN=PDPK1 PE=1 SV=1	990.3	1032.3	986.2	958.1	1088	0.809521	1002.93	1023.05	0.980337
Q8IV48	3'-5' exoribonuclease 1 OS=Homo sapiens (Human) OX=9606 GN=ERI1 PE=1 SV=3	969.5	1112.6	988.3	1032.2	978.4	0.751893	1023.47	1005.3	1.01807
Q9H6S0	3'-5' RNA helicase YTHDC2 OS=Homo sapiens (Human) OX=9606 GN=YTHDC2 PE=1 SV=2	4698.8	4939.5	4304.1	3891.5	4507	0.353913	4647.47	4199.25	1.10674
O95861	3'(2'),5'-bisphosphate nucleotidase 1 OS=Homo sapiens (Human) OX=9606 GN=BPNT1 PE=1 SV=1	3774.6	5501.4	4076.8	3893.3	4562.8	0.746737	4450.93	4228.05	1.05272
Q9BYD6	39S ribosomal protein L1, mitochondrial OS=Homo sapiens (Human) OX=9606 GN=MRPL1 PE=1 SV=2	4111	5784	4467.4	4536.1	5162.5	0.924194	4787.47	4849.3	0.987249
Q7Z7H8	39S ribosomal protein L10, mitochondrial OS=Homo sapiens (Human) OX=9606 GN=MRPL10 PE=1 SV=3	1827.6	1600.3	1569.2	1584.3	1789.9	0.884087	1665.7	1687.1	0.987316
Q9Y3B7	39S ribosomal protein L11, mitochondrial OS=Homo sapiens (Human) OX=9606 GN=MRPL11 PE=1 SV=1	4552	3917.8	3895.8	3901.8	4288.8	0.93295	4121.87	4095.3	1.00649
P52815	39S ribosomal protein L12, mitochondrial OS=Homo sapiens (Human) OX=9606 GN=MRPL12 PE=1 SV=2	3110.1	3607.2	3684.1	3766.8	3657.7	0.305504	3467.13	3712.25	0.933971
Q9BYD1	39S ribosomal protein L13, mitochondrial OS=Homo sapiens (Human) OX=9606 GN=MRPL13 PE=1 SV=1	2119.3	2929.1	2540.1	3992.5	4246.9	0.0107548	2529.5	4119.7	0.614001
Q6P1L8	39S ribosomal protein L14, mitochondrial OS=Homo sapiens (Human) OX=9606 GN=MRPL14 PE=1 SV=1	739.5	795.9	725.5	589	828.3	0.771398	753.633	708.65	1.06348
Q9P015	39S ribosomal protein L15, mitochondrial OS=Homo sapiens (Human) OX=9606 GN=MRPL15 PE=1 SV=1	2500.7	2833.3	2498.2	2450.6	2909.3	0.81891	2610.73	2679.95	0.974172
Q9NX20	39S ribosomal protein L16, mitochondrial OS=Homo sapiens (Human) OX=9606 GN=MRPL16 PE=1 SV=1	254.6	303.9	241.6	317.9	346.6	0.070756	266.7	332.25	0.802709
Q9NRX2	39S ribosomal protein L17, mitochondrial OS=Homo sapiens (Human) OX=9606 GN=MRPL17 PE=1 SV=1	1620.9	1890	1581.2	2080	2280.4	0.0502981	1697.37	2180.2	0.778537
P49406	39S ribosomal protein L19, mitochondrial OS=Homo sapiens (Human) OX=9606 GN=MRPL19 PE=1 SV=2	3498.2	4207.5	3469.8	3292.9	3853.5	0.715289	3725.17	3573.2	1.04253
Q5T653	39S ribosomal protein L2, mitochondrial OS=Homo sapiens (Human) OX=9606 GN=MRPL2 PE=1 SV=2	1494.9	1578.3	1485	1409.9	1683.5	0.875207	1519.4	1546.7	0.98235
Q9BYC9	39S ribosomal protein L20, mitochondrial OS=Homo sapiens (Human) OX=9606 GN=MRPL20 PE=1 SV=1	1340.1	1716.8	1501.7	1751.4	1749.1	0.168755	1519.53	1750.25	0.868181
Q7Z2W9	39S ribosomal protein L21, mitochondrial OS=Homo sapiens (Human) OX=9606 GN=MRPL21 PE=1 SV=2	3476.7	4169.1	3625.2	4063	4070.6	0.27886	3757	4066.8	0.923822
Q9NWU5	39S ribosomal protein L22, mitochondrial OS=Homo sapiens (Human) OX=9606 GN=MRPL22 PE=1 SV=1	2238.8	2318.9	1847.2	2138.6	2416.5	0.534197	2134.97	2277.55	0.937396
Q16540	39S ribosomal protein L23, mitochondrial OS=Homo sapiens (Human) OX=9606 GN=MRPL23 PE=1 SV=1	1704.1	2157.7	1722.9	2084	2194.5	0.195438	1861.57	2139.25	0.870196
Q96A35	39S ribosomal protein L24, mitochondrial OS=Homo sapiens (Human) OX=9606 GN=MRPL24 PE=1 SV=1	1902.5	2268.8	2073.9	2427.8	2592.4	0.0500902	2081.73	2510.1	0.829343
Q9P0M9	39S ribosomal protein L27, mitochondrial OS=Homo sapiens (Human) OX=9606 GN=MRPL27 PE=1 SV=1	1249.8	1504.8	1223.7	1373.4	1551.9	0.368039	1326.1	1462.65	0.906642
Q13084	39S ribosomal protein L28, mitochondrial OS=Homo sapiens (Human) OX=9606 GN=MRPL28 PE=1 SV=4	2188.2	2307.9	2318.2	2329.3	2556.8	0.352362	2271.43	2443.05	0.929753
P09001	39S ribosomal protein L3, mitochondrial OS=Homo sapiens (Human) OX=9606 GN=MRPL3 PE=1 SV=1	7250.1	7473.5	6436	6417.7	7633.4	0.972356	7053.2	7025.55	1.00394
Q8TCC3	39S ribosomal protein L30, mitochondrial OS=Homo sapiens (Human) OX=9606 GN=MRPL30 PE=1 SV=1	1592.1	2432.1	1913.2	2050.1	2190.6	0.628151	1979.13	2120.35	0.933399
Q9BYC8	39S ribosomal protein L32, mitochondrial OS=Homo sapiens (Human) OX=9606 GN=MRPL32 PE=1 SV=1	596.9	778.9	775.7	697.8	707.9	0.8343	717.167	702.85	1.02037
Q9BQ48	39S ribosomal protein L34, mitochondrial OS=Homo sapiens (Human) OX=9606 GN=MRPL34 PE=1 SV=1	90.2	148.4	128.4	82.6	106.5	0.274665	122.333	94.55	1.29385
Q9NZE8	39S ribosomal protein L35, mitochondrial OS=Homo sapiens (Human) OX=9606 GN=MRPL35 PE=1 SV=3	1216.1	1547.4	1300.3	1505.8	1515.6	0.256778	1354.6	1510.7	0.89667
Q9BZE1	39S ribosomal protein L37, mitochondrial OS=Homo sapiens (Human) OX=9606 GN=MRPL37 PE=1 SV=2	1923	1885.8	2016.4	1797.5	1999.4	0.744724	1941.73	1898.45	1.0228
Q96DV4	39S ribosomal protein L38, mitochondrial OS=Homo sapiens (Human) OX=9606 GN=MRPL38 PE=1 SV=2	1056.1	1141.7	1155.4	964.8	1167.9	0.702384	1117.73	1066.35	1.04819
Q9NYK5	39S ribosomal protein L39, mitochondrial OS=Homo sapiens (Human) OX=9606 GN=MRPL39 PE=1 SV=3	3419.4	4207.5	3496.4	3307.7	3595.6	0.443037	3707.77	3451.65	1.0742
Q9BYD3	39S ribosomal protein L4, mitochondrial OS=Homo sapiens (Human) OX=9606 GN=MRPL4 PE=1 SV=1	2337.6	2659.3	2453.3	2701	2867.1	0.10049	2483.4	2784.05	0.89201
Q9NQ50	39S ribosomal protein L40, mitochondrial OS=Homo sapiens (Human) OX=9606 GN=MRPL40 PE=1 SV=1	2272	2648.7	2612.9	2503	2751.2	0.5567	2511.2	2627.1	0.955883
Q8IXM3	39S ribosomal protein L41, mitochondrial OS=Homo sapiens (Human) OX=9606 GN=MRPL41 PE=1 SV=1	2592.2	2992.3	2702.3	2924.2	3166.2	0.2067	2762.27	3045.2	0.907089
Q9Y6G3	39S ribosomal protein L42, mitochondrial OS=Homo sapiens (Human) OX=9606 GN=MRPL42 PE=1 SV=1	93.3	126	113.2	95.1	131.2	0.922382	110.833	113.15	0.979526
Q8N983	39S ribosomal protein L43, mitochondrial OS=Homo sapiens (Human) OX=9606 GN=MRPL43 PE=1 SV=1	899.8	1068.9	935.8	791.1	942.4	0.386495	968.167	866.75	1.11701
Q9H9J2	39S ribosomal protein L44, mitochondrial OS=Homo sapiens (Human) OX=9606 GN=MRPL44 PE=1 SV=1	2720.6	3096.3	2785	2841.5	3126.5	0.583525	2867.3	2984	0.960891
Q9BRJ2	39S ribosomal protein L45, mitochondrial OS=Homo sapiens (Human) OX=9606 GN=MRPL45 PE=1 SV=2	2971.1	3712.6	2877.1	2979.5	3419.3	0.973404	3186.93	3199.4	0.996103
Q9H2W6	39S ribosomal protein L46, mitochondrial OS=Homo sapiens (Human) OX=9606 GN=MRPL46 PE=1 SV=1	2231.8	2345.8	2289.4	2122.4	2416.8	0.917066	2289	2269.6	1.00855
Q9HD33	39S ribosomal protein L47, mitochondrial OS=Homo sapiens (Human) OX=9606 GN=MRPL47 PE=1 SV=2	2337.3	3122.6	2797.9	2659	2881.4	0.949381	2752.6	2770.2	0.993647
Q96GC5	39S ribosomal protein L48, mitochondrial OS=Homo sapiens (Human) OX=9606 GN=MRPL48 PE=1 SV=2	190.1	224.4	194.4	183.3	217.5	0.911654	202.967	200.4	1.01281
Q13405	39S ribosomal protein L49, mitochondrial OS=Homo sapiens (Human) OX=9606 GN=MRPL49 PE=1 SV=1	1995.3	2197.5	1983	2017.3	2269.9	0.626971	2058.6	2143.6	0.960347
Q8N5N7	39S ribosomal protein L50, mitochondrial OS=Homo sapiens (Human) OX=9606 GN=MRPL50 PE=1 SV=2	2251.8	2555.3	2509.6	2424.8	2564.5	0.667602	2438.9	2494.65	0.977652
Q4U2R6	39S ribosomal protein L51, mitochondrial OS=Homo sapiens (Human) OX=9606 GN=MRPL51 PE=1 SV=1	636.6	888.6	728.4	700	786.4	0.931396	751.2	743.2	1.01076
Q96EL3	39S ribosomal protein L53, mitochondrial OS=Homo sapiens (Human) OX=9606 GN=MRPL53 PE=1 SV=1	1629.2	1755.5	1598.8	1665.1	1822.4	0.475459	1661.17	1743.75	0.95264
Q6P161	39S ribosomal protein L54, mitochondrial OS=Homo sapiens (Human) OX=9606 GN=MRPL54 PE=1 SV=1	315.8	295.4	324.3	312	289.7	0.511479	311.833	300.85	1.03651
Q7Z7F7	39S ribosomal protein L55, mitochondrial OS=Homo sapiens (Human) OX=9606 GN=MRPL55 PE=1 SV=1	1081.8	1324.2	1042.8	1070.2	1076.5	0.47771	1149.6	1073.35	1.07104
Q9BYD2	39S ribosomal protein L9, mitochondrial OS=Homo sapiens (Human) OX=9606 GN=MRPL9 PE=1 SV=2	2078	2285.1	2007	2478.3	2717	0.0838654	2123.37	2597.65	0.817418
Q9NVS2	39S ribosomal protein S18a, mitochondrial OS=Homo sapiens (Human) OX=9606 GN=MRPS18A PE=1 SV=1	872	1120.7	885.6	860	979.1	0.717582	959.433	919.55	1.04337
Q9NP92	39S ribosomal protein S30, mitochondrial OS=Homo sapiens (Human) OX=9606 GN=MRPS30 PE=1 SV=2	566.1	598.5	499.1	431.5	537.9	0.391538	554.567	484.7	1.14414
P32754	4-hydroxyphenylpyruvate dioxygenase OS=Homo sapiens (Human) OX=9606 GN=HPD PE=1 SV=2	1638	2274.8	1821.1	1441.2	2016.1	0.651651	1911.3	1728.65	1.10566
Q96IR7	4-hydroxyphenylpyruvate dioxygenase-like protein OS=Homo sapiens (Human) OX=9606 GN=HPDL PE=1 SV=1	2239.8	2955.4	2241.9	2252.2	2756.8	0.946838	2479.03	2504.5	0.989832
P49189	4-trimethylaminobutyraldehyde dehydrogenase OS=Homo sapiens (Human) OX=9606 GN=ALDH9A1 PE=1 SV=3	9969.1	15043.2	11260.3	9661.6	11807.4	0.519168	12090.9	10734.5	1.12636
Q9NVE7	4'-phosphopantetheine phosphatase OS=Homo sapiens (Human) OX=9606 GN=PANK4 PE=1 SV=1	681.4	943.6	779.5	827.6	933.4	0.458049	801.5	880.5	0.910278
P23610	40-kDa huntingtin-associated protein OS=Homo sapiens (Human) OX=9606 GN=F8A1 PE=1 SV=2	260.9	417.5	304.4	345.6	386.1	0.513544	327.6	365.85	0.895449
P46783	40S ribosomal protein S10 OS=Homo sapiens (Human) OX=9606 GN=RPS10 PE=1 SV=1	16241.6	20049	16376	18327.9	17458.2	0.818278	17555.5	17893	0.981137
P62280	40S ribosomal protein S11 OS=Homo sapiens (Human) OX=9606 GN=RPS11 PE=1 SV=3	10644.3	14695.3	10916.3	13870.6	13542.5	0.340378	12085.3	13706.5	0.881717
P25398	40S ribosomal protein S12 OS=Homo sapiens (Human) OX=9606 GN=RPS12 PE=1 SV=3	9470.2	12185.8	12194.6	12155	11628.3	0.577438	11283.5	11891.6	0.948862
P62277	40S ribosomal protein S13 OS=Homo sapiens (Human) OX=9606 GN=RPS13 PE=1 SV=2	11983.6	15112	12701	13283.9	14250.7	0.671108	13265.5	13767.3	0.963554
P62263	40S ribosomal protein S14 OS=Homo sapiens (Human) OX=9606 GN=RPS14 PE=1 SV=3	8796	10742.3	10185.8	10605.7	9958.4	0.613621	9908.03	10282	0.963624
P62841	40S ribosomal protein S15 OS=Homo sapiens (Human) OX=9606 GN=RPS15 PE=1 SV=2	8962.2	11677.4	9135.7	10595	10409.8	0.578882	9925.1	10502.4	0.945032
P62244	40S ribosomal protein S15a OS=Homo sapiens (Human) OX=9606 GN=RPS15A PE=1 SV=2	13291	14423.7	11639.4	12589.5	13688.1	0.984384	13118	13138.8	0.998419
P62249	40S ribosomal protein S16 OS=Homo sapiens (Human) OX=9606 GN=RPS16 PE=1 SV=2	17180.5	24338.5	16887.2	21348.3	21773.1	0.481288	19468.7	21560.7	0.902973
P08708	40S ribosomal protein S17 OS=Homo sapiens (Human) OX=9606 GN=RPS17 PE=1 SV=2	6794.7	10250.3	8460	9566.5	8750	0.591859	8501.67	9158.25	0.928307
P62269	40S ribosomal protein S18 OS=Homo sapiens (Human) OX=9606 GN=RPS18 PE=1 SV=3	12946.6	16448.6	14369	14311.7	13812.3	0.660604	14588.1	14062	1.03741
P39019	40S ribosomal protein S19 OS=Homo sapiens (Human) OX=9606 GN=RPS19 PE=1 SV=2	19159.5	27467.5	20104.7	24113.1	22372.5	0.747351	22243.9	23242.8	0.957023
P15880	40S ribosomal protein S2 OS=Homo sapiens (Human) OX=9606 GN=RPS2 PE=1 SV=2	17891.8	19225.4	16686.9	17056.6	18737.4	0.975635	17934.7	17897	1.00211
P60866	40S ribosomal protein S20 OS=Homo sapiens (Human) OX=9606 GN=RPS20 PE=1 SV=1	6963.8	8633.6	7359.7	7774.5	8080.2	0.646636	7652.37	7927.35	0.965312
P63220	40S ribosomal protein S21 OS=Homo sapiens (Human) OX=9606 GN=RPS21 PE=1 SV=1	5725.9	5674.7	6056.5	5425.3	6392.9	0.883614	5819.03	5909.1	0.984758
P62266	40S ribosomal protein S23 OS=Homo sapiens (Human) OX=9606 GN=RPS23 PE=1 SV=3	17177.1	41694.8	22041.7	43085.6	25936.6	0.565675	26971.2	34511.1	0.781522
P62847	40S ribosomal protein S24 OS=Homo sapiens (Human) OX=9606 GN=RPS24 PE=1 SV=1	5729.8	7644.2	5170.6	7445.2	7869	0.181432	6181.53	7657.1	0.807294
P62851	40S ribosomal protein S25 OS=Homo sapiens (Human) OX=9606 GN=RPS25 PE=1 SV=1	7795.6	15276	9128.3	12465.9	10575.6	0.775609	10733.3	11520.8	0.931649
P62854	40S ribosomal protein S26 OS=Homo sapiens (Human) OX=9606 GN=RPS26 PE=1 SV=3	1809.1	2484.7	1922.6	2336.7	2268.8	0.384765	2072.13	2302.75	0.899852
P42677	40S ribosomal protein S27 OS=Homo sapiens (Human) OX=9606 GN=RPS27 PE=1 SV=3	1980	2104.4	2180	2432.2	2537.3	0.0171631	2088.13	2484.75	0.84038
P62857	40S ribosomal protein S28 OS=Homo sapiens (Human) OX=9606 GN=RPS28 PE=1 SV=1	6754.3	9265.5	7711.3	7560.6	7316.5	0.586863	7910.37	7438.55	1.06343
P23396	40S ribosomal protein S3 OS=Homo sapiens (Human) OX=9606 GN=RPS3 PE=1 SV=2	26830.4	35025.4	28265	30135.1	30886.2	0.870251	30040.3	30510.7	0.984583
P61247	40S ribosomal protein S3a OS=Homo sapiens (Human) OX=9606 GN=RPS3A PE=1 SV=2	23431.2	31198.5	24346	28844.7	27294.8	0.55755	26325.2	28069.8	0.937851
P62701	40S ribosomal protein S4, X isoform OS=Homo sapiens (Human) OX=9606 GN=RPS4X PE=1 SV=2	9670.4	11782.5	9496.4	11295.7	11136.8	0.345147	10316.4	11216.2	0.919776
P22090	40S ribosomal protein S4, Y isoform 1 OS=Homo sapiens (Human) OX=9606 GN=RPS4Y1 PE=1 SV=2	544.3	737	603.5	766.4	861.1	0.0895826	628.267	813.75	0.772063
P46782	40S ribosomal protein S5 OS=Homo sapiens (Human) OX=9606 GN=RPS5 PE=1 SV=4	13094.4	18403.9	15044.1	16095.6	15992.1	0.765256	15514.1	16043.9	0.966983
P62753	40S ribosomal protein S6 OS=Homo sapiens (Human) OX=9606 GN=RPS6 PE=1 SV=1	17257.3	18903.1	17135.6	17002.8	18429.9	0.96165	17765.3	17716.3	1.00276
P62081	40S ribosomal protein S7 OS=Homo sapiens (Human) OX=9606 GN=RPS7 PE=1 SV=1	12976.5	16791.2	13974.9	17981.9	16418	0.154905	14580.9	17200	0.847727
P62241	40S ribosomal protein S8 OS=Homo sapiens (Human) OX=9606 GN=RPS8 PE=1 SV=2	8360.6	9426.7	8878.2	9536.6	10610.8	0.219714	8888.5	10073.7	0.882347
P46781	40S ribosomal protein S9 OS=Homo sapiens (Human) OX=9606 GN=RPS9 PE=1 SV=3	13420.6	14216.7	11664.7	11726.9	14208.5	0.936389	13100.7	12967.7	1.01025
P08865	40S ribosomal protein SA OS=Homo sapiens (Human) OX=9606 GN=RPSA PE=1 SV=4	14174.2	14950.9	15024.4	12994.8	15480.1	0.76629	14716.5	14237.5	1.03365
Q9BRK5	45 kDa calcium-binding protein OS=Homo sapiens (Human) OX=9606 GN=SDF4 PE=1 SV=1	6421.1	6561.1	6337.5	7206.2	7165.3	0.00445412	6439.9	7185.75	0.896204
P08195	4F2 cell-surface antigen heavy chain OS=Homo sapiens (Human) OX=9606 GN=SLC3A2 PE=1 SV=3	7030.9	9597.4	7787.6	7329	8431.3	0.801176	8138.63	7880.15	1.0328
P49914	5-formyltetrahydrofolate cyclo-ligase OS=Homo sapiens (Human) OX=9606 GN=MTHFS PE=1 SV=2	920.5	1430.3	1137.2	1105.3	1258.7	0.915315	1162.67	1182	0.983644
O14841	5-oxoprolinase OS=Homo sapiens (Human) OX=9606 GN=OPLAH PE=1 SV=3	1276	1533.2	1322.9	913.9	1218.5	0.246083	1377.37	1066.2	1.29185
Q8IV08	5'-3' exonuclease PLD3 OS=Homo sapiens (Human) OX=9606 GN=PLD3 PE=1 SV=1	1851.9	2485.7	1984.7	1829.2	2136.5	0.648723	2107.43	1982.85	1.06283
Q8IZH2	5'-3' exoribonuclease 1 OS=Homo sapiens (Human) OX=9606 GN=XRN1 PE=1 SV=1	6954.5	7337.5	6312.8	5606.7	6969.5	0.545881	6868.27	6288.1	1.09226
Q9H0D6	5'-3' exoribonuclease 2 OS=Homo sapiens (Human) OX=9606 GN=XRN2 PE=1 SV=1	9044.2	9761.1	8885.8	8449	9802.8	0.904661	9230.37	9125.9	1.01145
Q13131	5'-AMP-activated protein kinase catalytic subunit alpha-1 OS=Homo sapiens (Human) OX=9606 GN=PRKAA1 PE=1 SV=4	2646.9	3091.7	2575.3	2973.9	3426.6	0.261912	2771.3	3200.25	0.865964
P54646	5'-AMP-activated protein kinase catalytic subunit alpha-2 OS=Homo sapiens (Human) OX=9606 GN=PRKAA2 PE=1 SV=2	280	301.4	239.9	243.8	292.2	0.865372	273.767	268	1.02152
Q9Y478	5'-AMP-activated protein kinase subunit beta-1 OS=Homo sapiens (Human) OX=9606 GN=PRKAB1 PE=1 SV=4	741.6	897.8	710.8	717.7	845.1	0.983197	783.4	781.4	1.00256
O43741	5'-AMP-activated protein kinase subunit beta-2 OS=Homo sapiens (Human) OX=9606 GN=PRKAB2 PE=1 SV=1	343.6	369.6	379.2	357	409.1	0.598254	364.133	383.05	0.950616
P54619	5'-AMP-activated protein kinase subunit gamma-1 OS=Homo sapiens (Human) OX=9606 GN=PRKAG1 PE=1 SV=1	3824.9	5452.5	4806.4	4382.4	5182.4	0.896553	4694.6	4782.4	0.981641
Q7Z4H3	5'-deoxynucleotidase HDDC2 OS=Homo sapiens (Human) OX=9606 GN=HDDC2 PE=1 SV=1	456.9	621.3	619.1	621	642.6	0.348713	565.767	631.8	0.895484
Q5TFE4	5'-nucleotidase domain-containing protein 1 OS=Homo sapiens (Human) OX=9606 GN=NT5DC1 PE=1 SV=1	2298.2	3328.1	2469.5	2195.8	2559.6	0.448143	2698.6	2377.7	1.13496
Q9H857	5'-nucleotidase domain-containing protein 2 OS=Homo sapiens (Human) OX=9606 GN=NT5DC2 PE=1 SV=1	2072.9	2226.9	1852.8	1842.9	2419.3	0.829846	2050.87	2131.1	0.962351
Q86UY8	5'-nucleotidase domain-containing protein 3 OS=Homo sapiens (Human) OX=9606 GN=NT5DC3 PE=1 SV=1	318.9	410.7	380.1	385	415	0.404277	369.9	400	0.92475
P21589	5'-nucleotidase OS=Homo sapiens (Human) OX=9606 GN=NT5E PE=1 SV=1	16608.2	5775.5	12499	9465.1	10598.2	0.665538	11627.6	10031.6	1.15909
Q8TCD5	5'(3')-deoxyribonucleotidase, cytosolic type OS=Homo sapiens (Human) OX=9606 GN=NT5C PE=1 SV=2	477.9	598.2	597.9	660.9	682.4	0.0967941	558	671.65	0.83079
O60825	6-phosphofructo-2-kinase/fructose-2,6-bisphosphatase 2 OS=Homo sapiens (Human) OX=9606 GN=PFKFB2 PE=1 SV=2	62	104	87.4	67.1	80.3	0.497186	84.4667	73.7	1.14609
P52209	6-phosphogluconate dehydrogenase, decarboxylating OS=Homo sapiens (Human) OX=9606 GN=PGD PE=1 SV=3	9341.1	14277.4	10451.8	8984.9	10705.8	0.447314	11356.8	9845.35	1.15352
O95336	6-phosphogluconolactonase OS=Homo sapiens (Human) OX=9606 GN=PGLS PE=1 SV=2	2391.3	2887.6	2526.4	2541.3	2870.9	0.676227	2601.77	2706.1	0.961445
Q03393	6-pyruvoyl tetrahydrobiopterin synthase OS=Homo sapiens (Human) OX=9606 GN=PTS PE=1 SV=1	503.6	824.7	668.9	537.3	669.1	0.620755	665.733	603.2	1.10367
P10809	60 kDa heat shock protein, mitochondrial OS=Homo sapiens (Human) OX=9606 GN=HSPD1 PE=1 SV=2	48869.9	63797.5	53967.6	51350.6	59000.5	0.953507	55545	55175.6	1.0067
P10155	60 kDa SS-A/Ro ribonucleoprotein OS=Homo sapiens (Human) OX=9606 GN=RO60 PE=1 SV=2	7297.8	8894.5	7316	6257.3	7348.2	0.279396	7836.1	6802.75	1.1519
P05388	60S acidic ribosomal protein P0 OS=Homo sapiens (Human) OX=9606 GN=RPLP0 PE=1 SV=1	13928.1	15472.7	14117.1	14545.2	15873.1	0.480494	14506	15209.1	0.953766
P05386	60S acidic ribosomal protein P1 OS=Homo sapiens (Human) OX=9606 GN=RPLP1 PE=1 SV=1	1903.5	2279.1	1730.5	2552.8	2532.7	0.0711509	1971.03	2542.75	0.775158
P05387	60S acidic ribosomal protein P2 OS=Homo sapiens (Human) OX=9606 GN=RPLP2 PE=1 SV=1	5527.5	6639.6	6107.3	5832.8	6163.2	0.813592	6091.47	5998	1.01558
Q96D46	60S ribosomal export protein NMD3 OS=Homo sapiens (Human) OX=9606 GN=NMD3 PE=1 SV=1	3934.6	5358.4	4017	3416.9	4253.5	0.409439	4436.67	3835.2	1.15683
P27635	60S ribosomal protein L10 OS=Homo sapiens (Human) OX=9606 GN=RPL10 PE=1 SV=4	12591.4	15594.5	11342.1	16433.8	16774.4	0.110496	13176	16604.1	0.793539
P62906	60S ribosomal protein L10a OS=Homo sapiens (Human) OX=9606 GN=RPL10A PE=1 SV=2	21645.9	25311.6	21639	23282.6	24844.1	0.470071	22865.5	24063.3	0.950221
P62913	60S ribosomal protein L11 OS=Homo sapiens (Human) OX=9606 GN=RPL11 PE=1 SV=2	9007.1	10253.1	9971.1	10366	10614.7	0.179225	9743.77	10490.4	0.928831
P30050	60S ribosomal protein L12 OS=Homo sapiens (Human) OX=9606 GN=RPL12 PE=1 SV=1	11601.4	14684.6	11827.7	14212.5	13715.6	0.331687	12704.6	13964	0.909805
P26373	60S ribosomal protein L13 OS=Homo sapiens (Human) OX=9606 GN=RPL13 PE=1 SV=4	17488.3	21118.6	18485.7	18731.7	19205.5	0.959921	19030.9	18968.6	1.00328
P40429	60S ribosomal protein L13a OS=Homo sapiens (Human) OX=9606 GN=RPL13A PE=1 SV=2	8842.4	9326.6	7848.6	8465.6	9378	0.722916	8672.53	8921.8	0.972061
P50914	60S ribosomal protein L14 OS=Homo sapiens (Human) OX=9606 GN=RPL14 PE=1 SV=4	6806.4	6621.8	6205.2	6057	6678.1	0.678195	6544.47	6367.55	1.02778
P61313	60S ribosomal protein L15 OS=Homo sapiens (Human) OX=9606 GN=RPL15 PE=1 SV=2	5694.2	5711.3	5552.1	6220.1	6420.8	0.0494469	5652.53	6320.45	0.894325
P18621	60S ribosomal protein L17 OS=Homo sapiens (Human) OX=9606 GN=RPL17 PE=1 SV=3	10314.2	13370.4	10929.8	13338.8	13510	0.179666	11538.1	13424.4	0.85949
Q07020	60S ribosomal protein L18 OS=Homo sapiens (Human) OX=9606 GN=RPL18 PE=1 SV=2	6614.5	7003.1	6180.9	6325.5	7491	0.691869	6599.5	6908.25	0.955307
Q02543	60S ribosomal protein L18a OS=Homo sapiens (Human) OX=9606 GN=RPL18A PE=1 SV=2	15694.2	16047.5	14992.8	15167.7	17106.3	0.667002	15578.2	16137	0.965369
P84098	60S ribosomal protein L19 OS=Homo sapiens (Human) OX=9606 GN=RPL19 PE=1 SV=1	10542.4	11505.9	10083.7	11319.7	12548	0.245597	10710.7	11933.9	0.897503
P46778	60S ribosomal protein L21 OS=Homo sapiens (Human) OX=9606 GN=RPL21 PE=1 SV=2	14046.9	16387.5	13545.9	16273	17308.8	0.129495	14660.1	16790.9	0.873098
P35268	60S ribosomal protein L22 OS=Homo sapiens (Human) OX=9606 GN=RPL22 PE=1 SV=2	8616.8	10947.5	9378.5	10163.5	10091.4	0.556869	9647.6	10127.5	0.952619
P62829	60S ribosomal protein L23 OS=Homo sapiens (Human) OX=9606 GN=RPL23 PE=1 SV=1	20529.6	21971.7	19980.7	25266	25314.6	0.0171094	20827.3	25290.3	0.82353
P62750	60S ribosomal protein L23a OS=Homo sapiens (Human) OX=9606 GN=RPL23A PE=1 SV=1	23229	31904.3	29093.5	33138.6	31007.3	0.257697	28075.6	32073	0.875367
P83731	60S ribosomal protein L24 OS=Homo sapiens (Human) OX=9606 GN=RPL24 PE=1 SV=1	14393	19058.2	14314.5	21311.4	18268.7	0.184198	15921.9	19790	0.804541
P61254	60S ribosomal protein L26 OS=Homo sapiens (Human) OX=9606 GN=RPL26 PE=1 SV=1	359.1	403.3	316.1	322.3	371.4	0.745206	359.5	346.85	1.03647
Q9UNX3	60S ribosomal protein L26-like 1 OS=Homo sapiens (Human) OX=9606 GN=RPL26L1 PE=1 SV=1	1217.7	1572.7	1233.4	1464.5	1482.1	0.372321	1341.27	1473.3	0.910383
P61353	60S ribosomal protein L27 OS=Homo sapiens (Human) OX=9606 GN=RPL27 PE=1 SV=2	6970	7315.9	6650.9	6845.2	7682.3	0.619925	6978.93	7263.75	0.960789
P46776	60S ribosomal protein L27a OS=Homo sapiens (Human) OX=9606 GN=RPL27A PE=1 SV=2	2971.6	4216.3	3565.9	4073.3	3936.3	0.362847	3584.6	4004.8	0.895076
P46779	60S ribosomal protein L28 OS=Homo sapiens (Human) OX=9606 GN=RPL28 PE=1 SV=3	19194	25428.7	19926.4	24927.8	24156.1	0.261916	21516.4	24542	0.876718
P47914	60S ribosomal protein L29 OS=Homo sapiens (Human) OX=9606 GN=RPL29 PE=1 SV=2	3283.3	4843.6	3641.3	4112.4	4348.1	0.585718	3922.73	4230.25	0.927305
P39023	60S ribosomal protein L3 OS=Homo sapiens (Human) OX=9606 GN=RPL3 PE=1 SV=2	35130.4	32429.7	31225.1	28948.7	36614.1	0.975896	32928.4	32781.4	1.00448
P62888	60S ribosomal protein L30 OS=Homo sapiens (Human) OX=9606 GN=RPL30 PE=1 SV=2	9127.9	9557.3	9281.1	9837.9	10730.2	0.257663	9322.1	10284	0.906462
P62899	60S ribosomal protein L31 OS=Homo sapiens (Human) OX=9606 GN=RPL31 PE=1 SV=1	6538	8667	6789.7	7975.5	7845.6	0.479864	7331.57	7910.55	0.926809
P62910	60S ribosomal protein L32 OS=Homo sapiens (Human) OX=9606 GN=RPL32 PE=1 SV=2	7964.9	9645	10433.3	9675.3	13103.7	0.428867	9347.73	11389.5	0.820733
P49207	60S ribosomal protein L34 OS=Homo sapiens (Human) OX=9606 GN=RPL34 PE=1 SV=3	15823.8	19720.6	16356.7	17502.9	17984.2	0.753452	17300.4	17743.5	0.975023
P42766	60S ribosomal protein L35 OS=Homo sapiens (Human) OX=9606 GN=RPL35 PE=1 SV=2	10458.4	17029	14187.5	16228	11410.8	0.983181	13891.6	13819.4	1.00523
P18077	60S ribosomal protein L35a OS=Homo sapiens (Human) OX=9606 GN=RPL35A PE=1 SV=2	10706.3	11049	9853	9770	12454.5	0.74261	10536.1	11112.2	0.948152
Q9Y3U8	60S ribosomal protein L36 OS=Homo sapiens (Human) OX=9606 GN=RPL36 PE=1 SV=3	5268.5	5888.4	5651	5837.2	6097.9	0.199872	5602.63	5967.55	0.93885
P83881	60S ribosomal protein L36a OS=Homo sapiens (Human) OX=9606 GN=RPL36A PE=1 SV=2	5829.1	10854.9	9527.4	11933.7	10330.2	0.259366	8737.13	11132	0.78487
Q969Q0	60S ribosomal protein L36a-like OS=Homo sapiens (Human) OX=9606 GN=RPL36AL PE=1 SV=3	530	913.4	1058.1	1089.8	916.6	0.418565	833.833	1003.2	0.831174
P61927	60S ribosomal protein L37 OS=Homo sapiens (Human) OX=9606 GN=RPL37 PE=1 SV=2	20376.9	40936.9	22815.8	44803.5	25297.2	0.613328	28043.2	35050.3	0.800083
P61513	60S ribosomal protein L37a OS=Homo sapiens (Human) OX=9606 GN=RPL37A PE=1 SV=2	8384.2	11326.7	10388.1	11354.4	10759.5	0.362444	10033	11057	0.907393
P63173	60S ribosomal protein L38 OS=Homo sapiens (Human) OX=9606 GN=RPL38 PE=1 SV=2	3503.9	3124.4	3380.9	2840.4	3430.5	0.618133	3336.4	3135.45	1.06409
P62891	60S ribosomal protein L39 OS=Homo sapiens (Human) OX=9606 GN=RPL39 PE=1 SV=2	1463.8	1744.5	2910.2	2267.3	1746	0.953144	2039.5	2006.65	1.01637
P36578	60S ribosomal protein L4 OS=Homo sapiens (Human) OX=9606 GN=RPL4 PE=1 SV=5	34095.7	35963	27656.8	29630.6	36498.9	0.918108	32571.8	33064.8	0.985092
P46777	60S ribosomal protein L5 OS=Homo sapiens (Human) OX=9606 GN=RPL5 PE=1 SV=3	20072	21610.7	20062.8	19843.2	23142.8	0.678931	20581.8	21493	0.957606
Q02878	60S ribosomal protein L6 OS=Homo sapiens (Human) OX=9606 GN=RPL6 PE=1 SV=3	15295.6	16107.1	14389.3	15309.3	17086.1	0.473277	15264	16197.7	0.942356
P18124	60S ribosomal protein L7 OS=Homo sapiens (Human) OX=9606 GN=RPL7 PE=1 SV=1	16740	17608	15013.9	14845	17542.3	0.884774	16454	16193.6	1.01608
Q6DKI1	60S ribosomal protein L7-like 1 OS=Homo sapiens (Human) OX=9606 GN=RPL7L1 PE=1 SV=2	497.9	561.6	444.3	562.8	574.5	0.182168	501.267	568.65	0.881503
P62424	60S ribosomal protein L7a OS=Homo sapiens (Human) OX=9606 GN=RPL7A PE=1 SV=2	13248.5	14094.2	12931.5	13601.4	15380.3	0.427946	13424.7	14490.9	0.926428
P62917	60S ribosomal protein L8 OS=Homo sapiens (Human) OX=9606 GN=RPL8 PE=1 SV=2	9681	9567.6	8863.8	8617.9	10225.1	0.960444	9370.8	9421.5	0.994619
P32969	60S ribosomal protein L9 OS=Homo sapiens (Human) OX=9606 GN=RPL9P8 PE=1 SV=1	9928.9	11869.1	10182.3	11323	11129.5	0.451444	10660.1	11226.2	0.949569
Q9Y221	60S ribosome subunit biogenesis protein NIP7 homolog OS=Homo sapiens (Human) OX=9606 GN=NIP7 PE=1 SV=1	1753.4	1707.9	1501.7	1258.7	1660.8	0.502057	1654.33	1459.75	1.1333
Q9UBM7	7-dehydrocholesterol reductase OS=Homo sapiens (Human) OX=9606 GN=DHCR7 PE=1 SV=1	3229.6	3240.8	2695.6	2480.9	2838.5	0.227332	3055.33	2659.7	1.14875
P36639	7,8-dihydro-8-oxoguanine triphosphatase OS=Homo sapiens (Human) OX=9606 GN=NUDT1 PE=1 SV=3	1276.3	1967.8	1365.7	1271.6	1571.8	0.692786	1536.6	1421.7	1.08082
Q7L2J0	7SK snRNA methylphosphate capping enzyme OS=Homo sapiens (Human) OX=9606 GN=MEPCE PE=1 SV=1	2275.4	2732.4	2497.3	2601.8	2769	0.325152	2501.7	2685.4	0.931593
Q92667	A-kinase anchor protein 1, mitochondrial OS=Homo sapiens (Human) OX=9606 GN=AKAP1 PE=1 SV=1	839.4	1083.1	938.4	766	830.4	0.150117	953.633	798.2	1.19473
Q02952	A-kinase anchor protein 12 OS=Homo sapiens (Human) OX=9606 GN=AKAP12 PE=1 SV=4	35981.1	46454.3	34514.2	28436.8	35134.8	0.252793	38983.2	31785.8	1.22643
Q12802	A-kinase anchor protein 13 OS=Homo sapiens (Human) OX=9606 GN=AKAP13 PE=1 SV=2	6603.6	7273.3	6611.1	5927.2	6756.6	0.431944	6829.33	6341.9	1.07686
Q02040	A-kinase anchor protein 17A OS=Homo sapiens (Human) OX=9606 GN=AKAP17A PE=1 SV=2	1253.2	1344.7	1156.9	1103.4	1247.9	0.484988	1251.6	1175.65	1.0646
Q9Y2D5	A-kinase anchor protein 2 OS=Homo sapiens (Human) OX=9606 GN=AKAP2 PE=1 SV=3	18498.8	5642.7	16187.8	9634.7	10386.4	0.47744	13443.1	10010.5	1.34289
O43823	A-kinase anchor protein 8 OS=Homo sapiens (Human) OX=9606 GN=AKAP8 PE=1 SV=1	587.8	535.7	575.9	582.3	614	0.262321	566.467	598.15	0.947031
Q9ULX6	A-kinase anchor protein 8-like OS=Homo sapiens (Human) OX=9606 GN=AKAP8L PE=1 SV=4	6353.1	7227.5	6641	7075.6	7049.1	0.337405	6740.53	7062.35	0.954432
Q99996	A-kinase anchor protein 9 OS=Homo sapiens (Human) OX=9606 GN=AKAP9 PE=1 SV=4	9660.8	9987.2	10076.1	8649.7	9731.9	0.40326	9908.03	9190.8	1.07804
Q96FZ2	Abasic site processing protein HMCES OS=Homo sapiens (Human) OX=9606 GN=HMCES PE=1 SV=1	3019.8	3429.3	2885.3	2102.9	2955.4	0.383777	3111.47	2529.15	1.23024
Q8IZP0	Abl interactor 1 OS=Homo sapiens (Human) OX=9606 GN=ABI1 PE=1 SV=4	1174.9	1498.5	1401.2	1575.1	1434.6	0.305159	1358.2	1504.85	0.902548
Q9NYB9	Abl interactor 2 OS=Homo sapiens (Human) OX=9606 GN=ABI2 PE=1 SV=1	915.1	953.9	773.6	846.4	958.5	0.803255	880.867	902.45	0.976084
Q96K21	Abscission/NoCut checkpoint regulator OS=Homo sapiens (Human) OX=9606 GN=ZFYVE19 PE=1 SV=3	1659.8	2363.9	1769.2	1654.4	1894	0.576184	1930.97	1774.2	1.08836
Q86V21	Acetoacetyl-CoA synthetase OS=Homo sapiens (Human) OX=9606 GN=AACS PE=1 SV=1	3466.6	4168.4	3279.1	3271.6	4103.1	0.930476	3638.03	3687.35	0.986625
Q9BWD1	Acetyl-CoA acetyltransferase, cytosolic OS=Homo sapiens (Human) OX=9606 GN=ACAT2 PE=1 SV=2	3516.6	4632.8	3831	3610.8	4133.8	0.793299	3993.47	3872.3	1.03129
P24752	Acetyl-CoA acetyltransferase, mitochondrial OS=Homo sapiens (Human) OX=9606 GN=ACAT1 PE=1 SV=1	10193.9	11156.6	9069.7	7258.2	9389.5	0.299856	10140.1	8323.85	1.21819
Q13085	Acetyl-CoA carboxylase 1 OS=Homo sapiens (Human) OX=9606 GN=ACACA PE=1 SV=2	12985.8	12787.8	12254.7	12325	14485.6	0.620934	12676.1	13405.3	0.945604
Q9NR19	Acetyl-coenzyme A synthetase, cytoplasmic OS=Homo sapiens (Human) OX=9606 GN=ACSS2 PE=1 SV=1	1349.1	2758.7	1517.3	2747.1	1978.1	0.469844	1875.03	2362.6	0.793631
O00400	Acetyl-coenzyme A transporter 1 OS=Homo sapiens (Human) OX=9606 GN=SLC33A1 PE=1 SV=1	409.7	649.7	498.8	398.7	475.8	0.382898	519.4	437.25	1.18788
Q13510	Acid ceramidase OS=Homo sapiens (Human) OX=9606 GN=ASAH1 PE=1 SV=5	1795.4	2388.8	2368	2220.9	2223.1	0.863336	2184.07	2222	0.982928
Q92485	Acid sphingomyelinase-like phosphodiesterase 3b OS=Homo sapiens (Human) OX=9606 GN=SMPDL3B PE=1 SV=2	7141.7	2018.5	4527.5	3904.8	3987.9	0.717451	4562.57	3946.35	1.15615
O43427	Acidic fibroblast growth factor intracellular-binding protein OS=Homo sapiens (Human) OX=9606 GN=FIBP PE=1 SV=3	1979	2034.2	2358.6	2182.1	2176	0.687401	2123.93	2179.05	0.974706
P39687	Acidic leucine-rich nuclear phosphoprotein 32 family member A OS=Homo sapiens (Human) OX=9606 GN=ANP32A PE=1 SV=1	1923	2558.1	2200.9	1962	2381.6	0.85774	2227.33	2171.8	1.02557
Q92688	Acidic leucine-rich nuclear phosphoprotein 32 family member B OS=Homo sapiens (Human) OX=9606 GN=ANP32B PE=1 SV=1	2233.6	3118	2341.9	2900.9	3312.5	0.215549	2564.5	3106.7	0.825474
Q9BTT0	Acidic leucine-rich nuclear phosphoprotein 32 family member E OS=Homo sapiens (Human) OX=9606 GN=ANP32E PE=1 SV=1	2052.6	2864.1	1992.4	1544.5	2071.3	0.295431	2303.03	1807.9	1.27387
Q99798	Aconitate hydratase, mitochondrial OS=Homo sapiens (Human) OX=9606 GN=ACO2 PE=1 SV=2	8050.8	12061.5	10211.3	9465.4	10290.4	0.866027	10107.9	9877.9	1.02328
Q8N556	Actin filament-associated protein 1 OS=Homo sapiens (Human) OX=9606 GN=AFAP1 PE=1 SV=2	16276.8	7591.3	20799.7	10314	12044.7	0.441231	14889.3	11179.4	1.33185
O14639	Actin-binding LIM protein 1 OS=Homo sapiens (Human) OX=9606 GN=ABLIM1 PE=1 SV=3	6338.4	3617.5	6709.6	5137.3	5090.6	0.695197	5555.17	5113.95	1.08628
Q86TU7	Actin-histidine N-methyltransferase OS=Homo sapiens (Human) OX=9606 GN=SETD3 PE=1 SV=1	6221.1	8844.5	6412.8	6436.2	7307.7	0.783204	7159.47	6871.95	1.04184
O96019	Actin-like protein 6A OS=Homo sapiens (Human) OX=9606 GN=ACTL6A PE=1 SV=1	9885.6	11268.8	11123.3	9889.2	9980.4	0.199944	10759.2	9934.8	1.08298
Q9NZ32	Actin-related protein 10 OS=Homo sapiens (Human) OX=9606 GN=ACTR10 PE=1 SV=1	4051.6	3383.9	5560.6	2513.3	2490.8	0.104649	4332.03	2502.05	1.73139
P61160	Actin-related protein 2 OS=Homo sapiens (Human) OX=9606 GN=ACTR2 PE=1 SV=1	7153.6	7147.6	7732.7	6337.7	6473.2	0.0302063	7344.63	6405.45	1.14662
Q92747	Actin-related protein 2/3 complex subunit 1A OS=Homo sapiens (Human) OX=9606 GN=ARPC1A PE=2 SV=2	3080.5	3310	3202.9	3114.8	2859.1	0.313001	3197.8	2986.95	1.07059
O15143	Actin-related protein 2/3 complex subunit 1B OS=Homo sapiens (Human) OX=9606 GN=ARPC1B PE=1 SV=3	6769.6	5855.7	6040.1	5078.3	4963.2	0.0451064	6221.8	5020.75	1.23922
O15144	Actin-related protein 2/3 complex subunit 2 OS=Homo sapiens (Human) OX=9606 GN=ARPC2 PE=1 SV=1	11036.4	11153.8	12071.1	10218.9	9596.1	0.0500848	11420.4	9907.5	1.15271
O15145	Actin-related protein 2/3 complex subunit 3 OS=Homo sapiens (Human) OX=9606 GN=ARPC3 PE=1 SV=3	3132.1	2685.9	3239.5	2579.3	2611.3	0.12832	3019.17	2595.3	1.16332
P59998	Actin-related protein 2/3 complex subunit 4 OS=Homo sapiens (Human) OX=9606 GN=ARPC4 PE=1 SV=3	3298.3	3161.3	3360.7	3263.4	3266.8	0.900458	3273.43	3265.1	1.00255
O15511	Actin-related protein 2/3 complex subunit 5 OS=Homo sapiens (Human) OX=9606 GN=ARPC5 PE=1 SV=3	3626.3	3813.1	3733.4	2975.4	3111.8	0.0118029	3724.27	3043.6	1.22364
Q9BPX5	Actin-related protein 2/3 complex subunit 5-like protein OS=Homo sapiens (Human) OX=9606 GN=ARPC5L PE=1 SV=1	3708.3	3454.5	3487.1	2966.2	2926.8	0.0131637	3549.97	2946.5	1.20481
P61158	Actin-related protein 3 OS=Homo sapiens (Human) OX=9606 GN=ACTR3 PE=1 SV=3	12776.5	12495.3	14018.9	11400.5	11300.2	0.0633533	13096.9	11350.4	1.15388
Q9H9F9	Actin-related protein 5 OS=Homo sapiens (Human) OX=9606 GN=ACTR5 PE=1 SV=2	1020.1	1436	1061.9	1139.6	1064.3	0.65207	1172.67	1101.95	1.06417
Q9GZN1	Actin-related protein 6 OS=Homo sapiens (Human) OX=9606 GN=ACTR6 PE=1 SV=1	365.4	507.7	422.9	389.1	470.5	0.972378	432	429.8	1.00512
Q9H981	Actin-related protein 8 OS=Homo sapiens (Human) OX=9606 GN=ACTR8 PE=1 SV=2	1482.7	2001.5	1559.5	1591.3	1685.6	0.82022	1681.23	1638.45	1.02611
P68032	Actin, alpha cardiac muscle 1 OS=Homo sapiens (Human) OX=9606 GN=ACTC1 PE=1 SV=1	19092.3	7326.5	19236.1	11358.8	10167.5	0.376118	15218.3	10763.1	1.41393
P60709	Actin, cytoplasmic 1 OS=Homo sapiens (Human) OX=9606 GN=ACTB PE=1 SV=1	96780.4	40526.9	98244.2	61102.2	50548.9	0.355642	78517.2	55825.6	1.40647
P53999	Activated RNA polymerase II transcriptional coactivator p15 OS=Homo sapiens (Human) OX=9606 GN=SUB1 PE=1 SV=3	5648.9	7897	5977.9	5098.9	6258.5	0.430675	6507.93	5678.7	1.14603
Q9C0C7	Activating molecule in BECN1-regulated autophagy protein 1 OS=Homo sapiens (Human) OX=9606 GN=AMBRA1 PE=1 SV=2	280.8	400.1	320.2	282.5	317.6	0.458721	333.7	300.05	1.11215
Q8N9N2	Activating signal cointegrator 1 complex subunit 1 OS=Homo sapiens (Human) OX=9606 GN=ASCC1 PE=1 SV=1	2278.2	2837.2	2303.2	2594.5	2400.8	0.912436	2472.87	2497.65	0.990077
Q9H1I8	Activating signal cointegrator 1 complex subunit 2 OS=Homo sapiens (Human) OX=9606 GN=ASCC2 PE=1 SV=3	3421.7	3617.1	3264.8	3242.4	3522.3	0.790888	3434.53	3382.35	1.01543
Q8N3C0	Activating signal cointegrator 1 complex subunit 3 OS=Homo sapiens (Human) OX=9606 GN=ASCC3 PE=1 SV=3	6360.7	5636.3	5359.2	5273.4	6183.1	0.926499	5785.4	5728.25	1.00998
Q15650	Activating signal cointegrator 1 OS=Homo sapiens (Human) OX=9606 GN=TRIP4 PE=1 SV=4	4316.3	5217.8	4931.3	6232.2	6330.4	0.0283188	4821.8	6281.3	0.767644
Q6VMQ6	Activating transcription factor 7-interacting protein 1 OS=Homo sapiens (Human) OX=9606 GN=ATF7IP PE=1 SV=3	632.2	608.1	621.4	368.4	571	0.375505	620.567	469.7	1.3212
O95433	Activator of 90 kDa heat shock protein ATPase homolog 1 OS=Homo sapiens (Human) OX=9606 GN=AHSA1 PE=1 SV=1	10239.8	14958.7	11720.7	9121	11414.7	0.34245	12306.4	10267.9	1.19854
Q12979	Active breakpoint cluster region-related protein OS=Homo sapiens (Human) OX=9606 GN=ABR PE=1 SV=2	892.8	1013.5	944	1019.7	1135.1	0.21748	950.1	1077.4	0.881845
Q86WX3	Active regulator of SIRT1 OS=Homo sapiens (Human) OX=9606 GN=RPS19BP1 PE=1 SV=1	1043.9	1110.1	1236.3	1251.7	1352.2	0.112213	1130.1	1301.95	0.868006
Q9H2P0	Activity-dependent neuroprotector homeobox protein OS=Homo sapiens (Human) OX=9606 GN=ADNP PE=1 SV=1	3639.3	3515.2	3147.5	3385.5	4066.4	0.543402	3434	3725.95	0.921644
O14561	Acyl carrier protein, mitochondrial OS=Homo sapiens (Human) OX=9606 GN=NDUFAB1 PE=1 SV=3	159.5	183.5	200.3	194	216.1	0.242545	181.1	205.05	0.883199
O60427	Acyl-CoA (8-3)-desaturase OS=Homo sapiens (Human) OX=9606 GN=FADS1 PE=1 SV=3	1432.1	1694.1	1407.6	1583.2	1777.4	0.308538	1511.27	1680.3	0.899403
Q709F0	Acyl-CoA dehydrogenase family member 11 OS=Homo sapiens (Human) OX=9606 GN=ACAD11 PE=1 SV=3	1690.9	1639.4	1578	1736.6	1686.6	0.164143	1636.1	1711.6	0.955889
O00767	Acyl-CoA desaturase OS=Homo sapiens (Human) OX=9606 GN=SCD PE=1 SV=2	3245.2	3074.7	2461.6	2677.1	3587.2	0.737519	2927.17	3132.15	0.934555
Q5T8D3	Acyl-CoA-binding domain-containing protein 5 OS=Homo sapiens (Human) OX=9606 GN=ACBD5 PE=1 SV=1	1539.5	1664.2	1585.6	1718.9	1971.8	0.280889	1596.43	1845.35	0.865111
Q9BR61	Acyl-CoA-binding domain-containing protein 6 OS=Homo sapiens (Human) OX=9606 GN=ACBD6 PE=1 SV=1	550	824	590.3	687.8	738.6	0.570775	654.767	713.2	0.918069
P07108	Acyl-CoA-binding protein OS=Homo sapiens (Human) OX=9606 GN=DBI PE=1 SV=2	2364.6	3152.1	2903.8	3304.4	3628	0.102338	2806.83	3466.2	0.809772
Q92604	Acyl-CoA:lysophosphatidylglycerol acyltransferase 1 OS=Homo sapiens (Human) OX=9606 GN=LPGAT1 PE=1 SV=1	1243.6	1670.3	1319.9	1610.9	1837.4	0.172588	1411.27	1724.15	0.818529
Q86TX2	Acyl-coenzyme A thioesterase 1 OS=Homo sapiens (Human) OX=9606 GN=ACOT1 PE=1 SV=1	1297.3	2025.3	1522.9	1480.7	1897.1	0.82285	1615.17	1688.9	0.956342
Q9NPJ3	Acyl-coenzyme A thioesterase 13 OS=Homo sapiens (Human) OX=9606 GN=ACOT13 PE=1 SV=1	919.7	1523.7	1049.8	1018.2	1147	0.708186	1164.4	1082.6	1.07556
O14734	Acyl-coenzyme A thioesterase 8 OS=Homo sapiens (Human) OX=9606 GN=ACOT8 PE=1 SV=1	713.6	697.9	993.8	1083.5	917.3	0.219507	801.767	1000.4	0.801446
Q9Y305	Acyl-coenzyme A thioesterase 9, mitochondrial OS=Homo sapiens (Human) OX=9606 GN=ACOT9 PE=1 SV=2	8966.1	8797.6	8143.6	8865.8	9675.7	0.327407	8635.77	9270.75	0.931507
Q5T1C6	Acyl-coenzyme A thioesterase THEM4 OS=Homo sapiens (Human) OX=9606 GN=THEM4 PE=1 SV=1	909.1	1556	1085.6	1078.3	1427.6	0.808091	1183.57	1252.95	0.944624
O75608	Acyl-protein thioesterase 1 OS=Homo sapiens (Human) OX=9606 GN=LYPLA1 PE=1 SV=1	1692.5	2272.4	1737.5	1787.9	2103	0.866788	1900.8	1945.45	0.977049
O95372	Acyl-protein thioesterase 2 OS=Homo sapiens (Human) OX=9606 GN=LYPLA2 PE=1 SV=1	2021	2585.5	2147.8	2123.5	2575.3	0.760759	2251.43	2349.4	0.958301
P13798	Acylamino-acid-releasing enzyme OS=Homo sapiens (Human) OX=9606 GN=APEH PE=1 SV=4	4585.2	6366.9	5016.4	4610.3	5537	0.749337	5322.83	5073.65	1.04911
Q53H12	Acylglycerol kinase, mitochondrial OS=Homo sapiens (Human) OX=9606 GN=AGK PE=1 SV=2	1817.4	2571.3	1692.9	1833.3	2155.4	0.924447	2027.2	1994.35	1.01647
P07311	Acylphosphatase-1 OS=Homo sapiens (Human) OX=9606 GN=ACYP1 PE=1 SV=2	3164.5	3961.5	3367.4	3021.5	3472	0.504608	3497.8	3246.75	1.07732
Q6P587	Acylpyruvase FAHD1, mitochondrial OS=Homo sapiens (Human) OX=9606 GN=FAHD1 PE=1 SV=2	1664.2	1538.6	1543.1	1593.6	1710	0.430522	1581.97	1651.8	0.957723
P46108	Adapter molecule crk OS=Homo sapiens (Human) OX=9606 GN=CRK PE=1 SV=2	3350.9	5046.3	3610.5	2638.3	3168.3	0.166497	4002.57	2903.3	1.37863
Q8NC96	Adaptin ear-binding coat-associated protein 1 OS=Homo sapiens (Human) OX=9606 GN=NECAP1 PE=1 SV=2	858.8	1054	872.1	916.1	1099.9	0.550412	928.3	1008	0.920933
Q9NVZ3	Adaptin ear-binding coat-associated protein 2 OS=Homo sapiens (Human) OX=9606 GN=NECAP2 PE=1 SV=1	1377.9	1603.9	1398.8	1548.6	1722.9	0.244826	1460.2	1635.75	0.892679
P07741	Adenine phosphoribosyltransferase OS=Homo sapiens (Human) OX=9606 GN=APRT PE=1 SV=2	1665.2	2417.2	1898.2	1790.1	2053.1	0.799102	1993.53	1921.6	1.03743
P25054	Adenomatous polyposis coli protein OS=Homo sapiens (Human) OX=9606 GN=APC PE=1 SV=2	1477	1737.4	1626.4	1334.3	1674.7	0.637972	1613.6	1504.5	1.07252
Q8TB61	Adenosine 3'-phospho 5'-phosphosulfate transporter 1 OS=Homo sapiens (Human) OX=9606 GN=SLC35B2 PE=1 SV=1	799.7	956.4	824.9	1234	1247.9	0.0144725	860.333	1240.95	0.693286
P00813	Adenosine deaminase OS=Homo sapiens (Human) OX=9606 GN=ADA PE=1 SV=3	479.7	612	570.4	454.7	633.2	0.93044	554.033	543.95	1.01854
Q6DHV7	Adenosine deaminase-like protein OS=Homo sapiens (Human) OX=9606 GN=ADAL PE=1 SV=2	753.5	863	872.1	721.4	784	0.219041	829.533	752.7	1.10208
P55263	Adenosine kinase OS=Homo sapiens (Human) OX=9606 GN=ADK PE=1 SV=2	6305.4	8346.1	6657.1	6315.2	7446.7	0.811104	7102.87	6880.95	1.03225
P23526	Adenosylhomocysteinase OS=Homo sapiens (Human) OX=9606 GN=AHCY PE=1 SV=4	9256.5	12747.4	10563.2	9303.2	11224.4	0.703135	10855.7	10263.8	1.05767
O60266	Adenylate cyclase type 3 OS=Homo sapiens (Human) OX=9606 GN=ADCY3 PE=1 SV=3	1198.2	1017.8	1075.9	940.4	1085.9	0.446485	1097.3	1013.15	1.08306
P54819	Adenylate kinase 2, mitochondrial OS=Homo sapiens (Human) OX=9606 GN=AK2 PE=1 SV=2	8723.4	11310	9957.4	9367	10746.2	0.957135	9996.93	10056.6	0.994067
P27144	Adenylate kinase 4, mitochondrial OS=Homo sapiens (Human) OX=9606 GN=AK4 PE=1 SV=1	3854	4973.9	4146.6	4179.9	5160.7	0.621254	4324.83	4670.3	0.926029
P00568	Adenylate kinase isoenzyme 1 OS=Homo sapiens (Human) OX=9606 GN=AK1 PE=1 SV=3	3740.9	5451	4268.9	4548.7	5116.7	0.594496	4486.93	4832.7	0.928453
Q9Y3D8	Adenylate kinase isoenzyme 6 OS=Homo sapiens (Human) OX=9606 GN=AK6 PE=1 SV=1	957.9	1307.8	1204.7	850.8	1066.7	0.290499	1156.8	958.75	1.20657
P30566	Adenylosuccinate lyase OS=Homo sapiens (Human) OX=9606 GN=ADSL PE=1 SV=2	8769	11369.3	9997.8	9143.1	10385.7	0.792334	10045.4	9764.4	1.02877
Q8N142	Adenylosuccinate synthetase isozyme 1 OS=Homo sapiens (Human) OX=9606 GN=ADSS1 PE=1 SV=1	347.7	545.6	307.6	273.3	341.7	0.343731	400.3	307.5	1.30179
P30520	Adenylosuccinate synthetase isozyme 2 OS=Homo sapiens (Human) OX=9606 GN=ADSS2 PE=1 SV=3	4263.4	6402.1	4815.2	4608.8	5517.8	0.909627	5160.23	5063.3	1.01914
Q01518	Adenylyl cyclase-associated protein 1 OS=Homo sapiens (Human) OX=9606 GN=CAP1 PE=1 SV=5	11694.2	12400.2	12574	11766.3	12729.9	0.968381	12222.8	12248.1	0.997934
P40123	Adenylyl cyclase-associated protein 2 OS=Homo sapiens (Human) OX=9606 GN=CAP2 PE=1 SV=1	4279	4382.8	4334.8	4075.2	4132.1	0.0145326	4332.2	4103.65	1.05569
O95396	Adenylyltransferase and sulfurtransferase MOCS3 OS=Homo sapiens (Human) OX=9606 GN=MOCS3 PE=1 SV=1	62.5	74.2	78.9	90.7	101.2	0.0561823	71.8667	95.95	0.749001
Q8IWK6	Adhesion G protein-coupled receptor A3 OS=Homo sapiens (Human) OX=9606 GN=ADGRA3 PE=1 SV=2	239.9	325.5	203.8	194	219.9	0.304777	256.4	206.95	1.23895
P48960	Adhesion G protein-coupled receptor E5 OS=Homo sapiens (Human) OX=9606 GN=ADGRE5 PE=1 SV=4	1618.3	1783.9	1536.1	1514.3	1743.2	0.910926	1646.1	1628.75	1.01065
Q9Y653	Adhesion G-protein coupled receptor G1 OS=Homo sapiens (Human) OX=9606 GN=ADGRG1 PE=1 SV=2	276.7	456.5	333.4	339.3	378.4	0.957618	355.533	358.85	0.990758
Q9HDC9	Adipocyte plasma membrane-associated protein OS=Homo sapiens (Human) OX=9606 GN=APMAP PE=1 SV=2	3655.6	5437.5	4214.9	3385.5	4359.7	0.493193	4436	3872.6	1.14548
Q96A54	Adiponectin receptor protein 1 OS=Homo sapiens (Human) OX=9606 GN=ADIPOR1 PE=1 SV=1	98.3	77.7	78.6	85.9	86.2	0.876485	84.8667	86.05	0.986248
Q9BRR6	ADP-dependent glucokinase OS=Homo sapiens (Human) OX=9606 GN=ADPGK PE=1 SV=1	3592.4	5234.5	4109.9	4796.5	4648.3	0.48756	4312.27	4722.4	0.913152
Q9NX46	ADP-ribose glycohydrolase ARH3 OS=Homo sapiens (Human) OX=9606 GN=ADPRS PE=1 SV=1	1184.7	1543.9	1421.7	1233.6	1558.5	0.954389	1383.43	1396.05	0.990963
Q9BQ69	ADP-ribose glycohydrolase MACROD1 OS=Homo sapiens (Human) OX=9606 GN=MACROD1 PE=1 SV=2	591.5	844.5	589.4	434.8	575.9	0.223441	675.133	505.35	1.33597
Q9Y530	ADP-ribose glycohydrolase OARD1 OS=Homo sapiens (Human) OX=9606 GN=OARD1 PE=1 SV=2	435.4	579.4	385.3	416.4	499.5	0.910326	466.7	457.95	1.01911
Q9BW91	ADP-ribose pyrophosphatase, mitochondrial OS=Homo sapiens (Human) OX=9606 GN=NUDT9 PE=1 SV=1	1641.4	2760.1	1728.1	1443.8	2101.3	0.619548	2043.2	1772.55	1.15269
P61204	ADP-ribosylation factor 3 OS=Homo sapiens (Human) OX=9606 GN=ARF3 PE=1 SV=2	909.6	973.8	911.7	938.9	1239.5	0.482964	931.7	1089.2	0.855398
P18085	ADP-ribosylation factor 4 OS=Homo sapiens (Human) OX=9606 GN=ARF4 PE=1 SV=3	3595.7	4218.8	3628.7	3322.8	4152.7	0.887824	3814.4	3737.75	1.02051
P84085	ADP-ribosylation factor 5 OS=Homo sapiens (Human) OX=9606 GN=ARF5 PE=1 SV=2	1613.9	1989.8	1553.6	1372.6	1901.6	0.8152	1719.1	1637.1	1.05009
P62330	ADP-ribosylation factor 6 OS=Homo sapiens (Human) OX=9606 GN=ARF6 PE=1 SV=2	1388	1516.6	1231.9	1295.2	1670.2	0.680451	1378.83	1482.7	0.929948
Q8N6T3	ADP-ribosylation factor GTPase-activating protein 1 OS=Homo sapiens (Human) OX=9606 GN=ARFGAP1 PE=1 SV=2	1357.2	1830	1361.3	1232.9	1535.1	0.590725	1516.17	1384	1.0955
Q8N6H7	ADP-ribosylation factor GTPase-activating protein 2 OS=Homo sapiens (Human) OX=9606 GN=ARFGAP2 PE=1 SV=1	2019.7	2594.3	1695.9	1969.7	2508.3	0.745385	2103.3	2239	0.939393
Q9NP61	ADP-ribosylation factor GTPase-activating protein 3 OS=Homo sapiens (Human) OX=9606 GN=ARFGAP3 PE=1 SV=1	1392.4	1887.9	1330.5	1418.4	1740	0.871407	1536.93	1579.2	0.973235
Q9UJY5	ADP-ribosylation factor-binding protein GGA1 OS=Homo sapiens (Human) OX=9606 GN=GGA1 PE=1 SV=1	1094	1776.8	1348.1	1414.3	1571.1	0.718016	1406.3	1492.7	0.942118
Q9UJY4	ADP-ribosylation factor-binding protein GGA2 OS=Homo sapiens (Human) OX=9606 GN=GGA2 PE=1 SV=3	1291.1	1682.7	1316.4	1255.7	1654.5	0.926091	1430.07	1455.1	0.982796
Q9NZ52	ADP-ribosylation factor-binding protein GGA3 OS=Homo sapiens (Human) OX=9606 GN=GGA3 PE=1 SV=1	309.6	378.4	337.8	330.4	380.8	0.708588	341.933	355.6	0.961567
P40616	ADP-ribosylation factor-like protein 1 OS=Homo sapiens (Human) OX=9606 GN=ARL1 PE=1 SV=1	3154.4	3558.9	3063.3	2959.2	3438.9	0.854429	3258.87	3199.05	1.0187
Q3SXY8	ADP-ribosylation factor-like protein 13B OS=Homo sapiens (Human) OX=9606 GN=ARL13B PE=1 SV=1	401.1	378.4	400.6	408.6	469.1	0.36282	393.367	438.85	0.896358
Q9NXU5	ADP-ribosylation factor-like protein 15 OS=Homo sapiens (Human) OX=9606 GN=ARL15 PE=1 SV=1	488.8	527.9	454.5	427.4	457.6	0.163024	490.4	442.5	1.10825
P36404	ADP-ribosylation factor-like protein 2 OS=Homo sapiens (Human) OX=9606 GN=ARL2 PE=1 SV=4	2587.6	3731.1	2873.6	2940.4	3333.4	0.866164	3064.1	3136.9	0.976792
Q9Y2Y0	ADP-ribosylation factor-like protein 2-binding protein OS=Homo sapiens (Human) OX=9606 GN=ARL2BP PE=1 SV=1	1071.4	1275.2	1181.8	989.5	1149.1	0.390462	1176.13	1069.3	1.09991
P36405	ADP-ribosylation factor-like protein 3 OS=Homo sapiens (Human) OX=9606 GN=ARL3 PE=1 SV=2	1175.2	1770.7	1542.2	1398.5	1558.2	0.93266	1496.03	1478.35	1.01196
Q9Y689	ADP-ribosylation factor-like protein 5A OS=Homo sapiens (Human) OX=9606 GN=ARL5A PE=1 SV=1	375.5	515.1	439.3	633.6	553.9	0.0862284	443.3	593.75	0.746611
Q15041	ADP-ribosylation factor-like protein 6-interacting protein 1 OS=Homo sapiens (Human) OX=9606 GN=ARL6IP1 PE=1 SV=2	849.7	1203.5	819.9	869.2	1000.7	0.881483	957.7	934.95	1.02433
Q66PJ3	ADP-ribosylation factor-like protein 6-interacting protein 4 OS=Homo sapiens (Human) OX=9606 GN=ARL6IP4 PE=1 SV=2	749.6	1521.2	960.4	1312.5	1287.3	0.43531	1077.07	1299.9	0.828577
Q96BM9	ADP-ribosylation factor-like protein 8A OS=Homo sapiens (Human) OX=9606 GN=ARL8A PE=1 SV=1	6977.5	3520.9	5875.6	5082	4741.5	0.647501	5458	4911.75	1.11121
Q9NVJ2	ADP-ribosylation factor-like protein 8B OS=Homo sapiens (Human) OX=9606 GN=ARL8B PE=1 SV=1	995.5	1014.6	1014.9	901.7	1046.5	0.718809	1008.33	974.1	1.03514
Q9UKK9	ADP-sugar pyrophosphatase OS=Homo sapiens (Human) OX=9606 GN=NUDT5 PE=1 SV=1	3438.3	5320	3885.6	3263.4	4087.7	0.498152	4214.63	3675.55	1.14667
P05141	ADP/ATP translocase 2 OS=Homo sapiens (Human) OX=9606 GN=SLC25A5 PE=1 SV=7	2585.5	3481.5	3022.5	3288.5	3435	0.328007	3029.83	3361.75	0.901267
P12236	ADP/ATP translocase 3 OS=Homo sapiens (Human) OX=9606 GN=SLC25A6 PE=1 SV=4	2726.5	3722.9	3487.6	3518.3	3747.4	0.405122	3312.33	3632.85	0.911773
P10109	Adrenodoxin, mitochondrial OS=Homo sapiens (Human) OX=9606 GN=FDX1 PE=1 SV=1	958.1	1424.6	978	687.1	1174.6	0.584262	1120.23	930.85	1.20345
P51825	AF4/FMR2 family member 1 OS=Homo sapiens (Human) OX=9606 GN=AFF1 PE=1 SV=1	703.2	772.5	617.9	679.3	651	0.547472	697.867	665.15	1.04919
Q9UHB7	AF4/FMR2 family member 4 OS=Homo sapiens (Human) OX=9606 GN=AFF4 PE=1 SV=1	1508.1	2001.1	1488.3	1267.9	1409.8	0.183918	1665.83	1338.85	1.24423
P55196	Afadin OS=Homo sapiens (Human) OX=9606 GN=AFDN PE=1 SV=3	4584.2	4085.7	4616.1	3430.5	4104.5	0.25884	4428.67	3767.5	1.17549
Q9Y2D8	Afadin- and alpha-actinin-binding protein OS=Homo sapiens (Human) OX=9606 GN=SSX2IP PE=1 SV=3	124.2	169.7	123.2	130.9	147	0.996481	139.033	138.95	1.0006
Q9Y4W6	AFG3-like protein 2 OS=Homo sapiens (Human) OX=9606 GN=AFG3L2 PE=1 SV=2	14291.9	16895.6	13931.8	13550.5	16304.2	0.952476	15039.8	14927.4	1.00753
O43488	Aflatoxin B1 aldehyde reductase member 2 OS=Homo sapiens (Human) OX=9606 GN=AKR7A2 PE=1 SV=3	1909.2	2813.7	2067.4	2007	2313.9	0.768446	2263.43	2160.45	1.04767
Q6ULP2	Aftiphilin OS=Homo sapiens (Human) OX=9606 GN=AFTPH PE=1 SV=3	567.4	810.5	638.7	761.6	714.9	0.462405	672.2	738.25	0.910532
O00468	Agrin OS=Homo sapiens (Human) OX=9606 GN=AGRN PE=1 SV=6	1712.9	1670.3	1668.3	1605.4	1951.9	0.681131	1683.83	1778.65	0.946692
O00170	AH receptor-interacting protein OS=Homo sapiens (Human) OX=9606 GN=AIP PE=1 SV=2	2547.4	3244.4	2700	2430	2921.6	0.673462	2830.6	2675.8	1.05785
Q53H80	Akirin-2 OS=Homo sapiens (Human) OX=9606 GN=AKIRIN2 PE=1 SV=2	3225.2	4177.6	4408.4	1715.3	1748.7	0.025715	3937.07	1732	2.27313
Q9H8T0	AKT-interacting protein OS=Homo sapiens (Human) OX=9606 GN=AKTIP PE=1 SV=1	1062.9	1415	1091.2	915.7	1243	0.635762	1189.7	1079.35	1.10224
Q9NRG9	Aladin OS=Homo sapiens (Human) OX=9606 GN=AAAS PE=1 SV=1	1354.8	1666.4	1377.7	1411.7	1618.9	0.759459	1466.3	1515.3	0.967663
Q8TD30	Alanine aminotransferase 2 OS=Homo sapiens (Human) OX=9606 GN=GPT2 PE=1 SV=1	2016.8	2699.4	2240.1	2078.9	2515.3	0.947186	2318.77	2297.1	1.00943
P49588	Alanine--tRNA ligase, cytoplasmic OS=Homo sapiens (Human) OX=9606 GN=AARS1 PE=1 SV=2	15151.7	20512.7	16434.1	13494.1	17342.3	0.509182	17366.2	15418.2	1.12634
Q5JTZ9	Alanine--tRNA ligase, mitochondrial OS=Homo sapiens (Human) OX=9606 GN=AARS2 PE=1 SV=1	3486.6	4049.5	3470	3677.2	4382	0.482292	3668.7	4029.6	0.910438
Q9BTE6	Alanyl-tRNA editing protein Aarsd1 OS=Homo sapiens (Human) OX=9606 GN=AARSD1 PE=1 SV=2	1242.3	1589.3	1274.2	1133.3	1578.8	0.965613	1368.6	1356.05	1.00925
P02768	Albumin OS=Homo sapiens (Human) OX=9606 GN=ALB PE=1 SV=2	11160.6	9707.1	10191.1	11222.7	11038.8	0.206613	10352.9	11130.8	0.93012
P11766	Alcohol dehydrogenase class-3 OS=Homo sapiens (Human) OX=9606 GN=ADH5 PE=1 SV=4	6239	10204.1	6872.3	5877.4	7724.2	0.572754	7771.8	6800.8	1.14278
Q8IZ83	Aldehyde dehydrogenase family 16 member A1 OS=Homo sapiens (Human) OX=9606 GN=ALDH16A1 PE=1 SV=2	1223.6	1330.9	1252.8	1228.8	1354.3	0.78792	1269.1	1291.55	0.982618
P51648	Aldehyde dehydrogenase family 3 member A2 OS=Homo sapiens (Human) OX=9606 GN=ALDH3A2 PE=1 SV=1	4092.3	4495.4	3771.8	3943.5	4588.3	0.742993	4119.83	4265.9	0.965759
P43353	Aldehyde dehydrogenase family 3 member B1 OS=Homo sapiens (Human) OX=9606 GN=ALDH3B1 PE=1 SV=1	2160.5	1681.3	2027.2	1856.1	1974.2	0.809614	1956.33	1915.15	1.0215
P30837	Aldehyde dehydrogenase X, mitochondrial OS=Homo sapiens (Human) OX=9606 GN=ALDH1B1 PE=1 SV=3	4452.2	4426.1	4812.8	4095.8	4406.4	0.243928	4563.7	4251.1	1.07353
P14550	Aldo-keto reductase family 1 member A1 OS=Homo sapiens (Human) OX=9606 GN=AKR1A1 PE=1 SV=3	4826.1	7567.2	5375.9	4767	5869	0.588816	5923.07	5318	1.11378
P15121	Aldo-keto reductase family 1 member B1 OS=Homo sapiens (Human) OX=9606 GN=AKR1B1 PE=1 SV=3	3002.4	5003.7	3627.2	3689	4132.4	0.962274	3877.77	3910.7	0.991579
P52895	Aldo-keto reductase family 1 member C2 OS=Homo sapiens (Human) OX=9606 GN=AKR1C2 PE=1 SV=3	380.1	804.1	470.7	483.1	566.2	0.857814	551.633	524.65	1.05143
P42330	Aldo-keto reductase family 1 member C3 OS=Homo sapiens (Human) OX=9606 GN=AKR1C3 PE=1 SV=4	770.1	1150.9	953.4	867.4	934.1	0.660463	958.133	900.75	1.06371
O00116	Alkyldihydroxyacetonephosphate synthase, peroxisomal OS=Homo sapiens (Human) OX=9606 GN=AGPS PE=1 SV=1	5730.8	6243.8	4736	4711.7	6174	0.896918	5570.2	5442.85	1.0234
Q6NUM9	All-trans-retinol 13,14-reductase OS=Homo sapiens (Human) OX=9606 GN=RETSAT PE=1 SV=2	1228.6	1523.7	1237.8	1366.4	1614.4	0.407452	1330.03	1490.4	0.8924
Q9BQI0	Allograft inflammatory factor 1-like OS=Homo sapiens (Human) OX=9606 GN=AIF1L PE=1 SV=1	12621.2	3312.9	7525.1	4244.4	4023.2	0.304217	7819.73	4133.8	1.89166
Q6PD74	Alpha- and gamma-adaptin-binding protein p34 OS=Homo sapiens (Human) OX=9606 GN=AAGAB PE=1 SV=1	410	478.9	483	492.7	484.1	0.318712	457.3	488.4	0.936323
Q13424	Alpha-1-syntrophin OS=Homo sapiens (Human) OX=9606 GN=SNTA1 PE=1 SV=1	101.9	170.8	133.7	127.6	116.6	0.576421	135.467	122.1	1.10947
Q9H6U8	Alpha-1,2-mannosyltransferase ALG9 OS=Homo sapiens (Human) OX=9606 GN=ALG9 PE=1 SV=2	396.7	541.4	442.5	360.3	488	0.687062	460.2	424.15	1.08499
P26572	Alpha-1,3-mannosyl-glycoprotein 2-beta-N-acetylglucosaminyltransferase OS=Homo sapiens (Human) OX=9606 GN=MGAT1 PE=1 SV=2	315.6	400.4	340.8	321.6	364.4	0.797781	352.267	343	1.02702
Q9H553	Alpha-1,3/1,6-mannosyltransferase ALG2 OS=Homo sapiens (Human) OX=9606 GN=ALG2 PE=1 SV=1	176.3	186.7	198.8	130.2	202.1	0.661468	187.267	166.15	1.12709
Q10469	Alpha-1,6-mannosyl-glycoprotein 2-beta-N-acetylglucosaminyltransferase OS=Homo sapiens (Human) OX=9606 GN=MGAT2 PE=1 SV=1	749.4	526.1	583.6	599.7	626.2	0.929652	619.7	612.95	1.01101
P02765	Alpha-2-HS-glycoprotein OS=Homo sapiens (Human) OX=9606 GN=AHSG PE=1 SV=2	8411.7	4846.8	3623.7	3283.7	4147.8	0.314328	5627.4	3715.75	1.51447
P01023	Alpha-2-macroglobulin OS=Homo sapiens (Human) OX=9606 GN=A2M PE=1 SV=3	5266.4	3829.7	3534	3605.3	4586.5	0.885685	4210.03	4095.9	1.02787
P30533	Alpha-2-macroglobulin receptor-associated protein OS=Homo sapiens (Human) OX=9606 GN=LRPAP1 PE=1 SV=1	2108.4	2861.7	2238.7	2279.5	2749.1	0.760974	2402.93	2514.3	0.955707
P12814	Alpha-actinin-1 OS=Homo sapiens (Human) OX=9606 GN=ACTN1 PE=1 SV=2	119088	33909	100756	56879.6	50361.1	0.353976	84584.5	53620.3	1.57747
P35609	Alpha-actinin-2 OS=Homo sapiens (Human) OX=9606 GN=ACTN2 PE=1 SV=1	9156.7	3383.5	7621.3	6296.8	5375.7	0.66445	6720.5	5836.25	1.15151
Q08043	Alpha-actinin-3 OS=Homo sapiens (Human) OX=9606 GN=ACTN3 PE=1 SV=2	470.4	262.7	509.1	315.3	313.4	0.322276	414.067	314.35	1.31722
O43707	Alpha-actinin-4 OS=Homo sapiens (Human) OX=9606 GN=ACTN4 PE=1 SV=2	231157	68738.4	171415	132605	105807	0.512982	157103	119206	1.31792
P35611	Alpha-adducin OS=Homo sapiens (Human) OX=9606 GN=ADD1 PE=1 SV=2	1877.9	821.5	1409.4	1034.5	815.7	0.282291	1369.6	925.1	1.48049
P49419	Alpha-aminoadipic semialdehyde dehydrogenase OS=Homo sapiens (Human) OX=9606 GN=ALDH7A1 PE=1 SV=5	6496	9258.4	7388.5	6498.9	7715.4	0.592351	7714.3	7107.15	1.08543
Q9UBT7	Alpha-catulin OS=Homo sapiens (Human) OX=9606 GN=CTNNAL1 PE=1 SV=2	1595	1495.3	1357.2	1336.5	1660.4	0.9392	1482.5	1498.45	0.989356
P61163	Alpha-centractin OS=Homo sapiens (Human) OX=9606 GN=ACTR1A PE=1 SV=1	4066.6	3533.3	4346	2945.2	3161.7	0.0456097	3981.97	3053.45	1.30409
O43768	Alpha-endosulfine OS=Homo sapiens (Human) OX=9606 GN=ENSA PE=1 SV=1	3729.3	5402.8	4471.2	4281.3	5060.2	0.840631	4534.43	4670.75	0.970815
P06733	Alpha-enolase OS=Homo sapiens (Human) OX=9606 GN=ENO1 PE=1 SV=2	33777.1	49400.8	39459.6	35757.7	41220.5	0.684351	40879.2	38489.1	1.0621
P02771	Alpha-fetoprotein OS=Homo sapiens (Human) OX=9606 GN=AFP PE=1 SV=1	1974.1	1106.9	1015.5	851.2	1014	0.290509	1365.5	932.6	1.46419
P06280	Alpha-galactosidase A OS=Homo sapiens (Human) OX=9606 GN=GLA PE=1 SV=1	1643.4	2892.9	1931.9	1818.9	2021.7	0.601268	2156.07	1920.3	1.12278
Q12800	Alpha-globin transcription factor CP2 OS=Homo sapiens (Human) OX=9606 GN=TFCP2 PE=1 SV=2	420.8	468.6	393.8	562.8	543.5	0.0182097	427.733	553.15	0.773268
Q96Q83	Alpha-ketoglutarate-dependent dioxygenase alkB homolog 3 OS=Homo sapiens (Human) OX=9606 GN=ALKBH3 PE=1 SV=1	177.9	197.7	191.8	135	198.6	0.609099	189.133	166.8	1.13389
Q3KRA9	Alpha-ketoglutarate-dependent dioxygenase alkB homolog 6 OS=Homo sapiens (Human) OX=9606 GN=ALKBH6 PE=1 SV=2	449.4	676.3	592.1	435.9	506.1	0.273131	572.6	471	1.21571
Q9BT30	Alpha-ketoglutarate-dependent dioxygenase alkB homolog 7, mitochondrial OS=Homo sapiens (Human) OX=9606 GN=ALKBH7 PE=1 SV=1	188.8	233.2	266.3	281	303	0.094921	229.433	292	0.785731
Q9C0B1	Alpha-ketoglutarate-dependent dioxygenase FTO OS=Homo sapiens (Human) OX=9606 GN=FTO PE=1 SV=3	1742.8	2623.8	2072.1	2081.8	2199.7	0.985141	2146.23	2140.75	1.00256
Q16706	Alpha-mannosidase 2 OS=Homo sapiens (Human) OX=9606 GN=MAN2A1 PE=1 SV=2	1943.5	2770.8	2304.7	2229	2553.3	0.870064	2339.67	2391.15	0.978469
Q9H4F1	Alpha-N-acetyl-neuraminyl-2,3-beta-galactosyl-1,3-N-acetyl-galactosaminide alpha-2,6-sialyltransferase OS=Homo sapiens (Human) OX=9606 GN=ST6GALNAC4 PE=2 SV=2	442.4	688.7	687.7	711.4	534.7	0.899566	606.267	623.05	0.973063
P17050	Alpha-N-acetylgalactosaminidase OS=Homo sapiens (Human) OX=9606 GN=NAGA PE=1 SV=2	180	193.8	192.1	175.9	219.9	0.746512	188.633	197.9	0.953175
P54802	Alpha-N-acetylglucosaminidase OS=Homo sapiens (Human) OX=9606 GN=NAGLU PE=1 SV=2	1001.9	1270.5	1026.4	1217	1339.3	0.188575	1099.6	1278.15	0.860306
Q9NVD7	Alpha-parvin OS=Homo sapiens (Human) OX=9606 GN=PARVA PE=1 SV=1	1323	1568.7	1453.1	1423.5	1510.7	0.835857	1448.27	1467.1	0.987163
P54920	Alpha-soluble NSF attachment protein OS=Homo sapiens (Human) OX=9606 GN=NAPA PE=1 SV=3	1579.1	1813	1744.8	1288.9	1529.9	0.184852	1712.3	1409.4	1.21491
P37840	Alpha-synuclein OS=Homo sapiens (Human) OX=9606 GN=SNCA PE=1 SV=1	3319.8	3346.9	3523.1	3002.7	3443	0.571449	3396.6	3222.85	1.05391
P40222	Alpha-taxilin OS=Homo sapiens (Human) OX=9606 GN=TXLNA PE=1 SV=3	15546.6	8747.2	7777.9	23324.6	8854	0.58915	10690.6	16089.3	0.664452
Q5VST6	Alpha/beta hydrolase domain-containing protein 17B OS=Homo sapiens (Human) OX=9606 GN=ABHD17B PE=1 SV=1	218.6	257	256.9	257	267.4	0.295746	244.167	262.2	0.931223
Q9HB66	Alternative protein MKKS OS=Homo sapiens (Human) OX=9606 GN=MKKS PE=1 SV=1	212.4	289.3	275.9	347	344.9	0.0670141	259.2	345.95	0.749241
Q06203	Amidophosphoribosyltransferase OS=Homo sapiens (Human) OX=9606 GN=PPAT PE=1 SV=1	3142.7	4239.8	3322.8	2987.2	3690.5	0.675141	3568.43	3338.85	1.06876
P21397	Amine oxidase [flavin-containing] A OS=Homo sapiens (Human) OX=9606 GN=MAOA PE=1 SV=1	342.3	418.2	307.6	254.5	375.2	0.62212	356.033	314.85	1.1308
P27338	Amine oxidase [flavin-containing] B OS=Homo sapiens (Human) OX=9606 GN=MAOB PE=1 SV=3	2823.5	3705.1	2829	2885.8	3325.4	0.972718	3119.2	3105.6	1.00438
Q12904	Aminoacyl tRNA synthase complex-interacting multifunctional protein 1 OS=Homo sapiens (Human) OX=9606 GN=AIMP1 PE=1 SV=2	7932.8	7387.9	7266.8	7009.3	8653.3	0.776588	7529.17	7831.3	0.96142
Q13155	Aminoacyl tRNA synthase complex-interacting multifunctional protein 2 OS=Homo sapiens (Human) OX=9606 GN=AIMP2 PE=1 SV=2	4661.2	4498.9	4535.1	4681.1	5393.2	0.408242	4565.07	5037.15	0.90628
Q03154	Aminoacylase-1 OS=Homo sapiens (Human) OX=9606 GN=ACY1 PE=1 SV=1	1808.9	2223	1840.2	1689.1	1857.7	0.328113	1957.37	1773.4	1.10374
Q9H4A4	Aminopeptidase B OS=Homo sapiens (Human) OX=9606 GN=RNPEP PE=1 SV=2	7967.8	11352.9	9132.7	8491.1	9920.4	0.834426	9484.47	9205.75	1.03028
Q6DCA0	AMMECR1-like protein OS=Homo sapiens (Human) OX=9606 GN=AMMECR1L PE=1 SV=1	851.5	743.4	790	644.3	813.3	0.573542	794.967	728.8	1.09079
Q01433	AMP deaminase 2 OS=Homo sapiens (Human) OX=9606 GN=AMPD2 PE=1 SV=2	2937.1	3397	2920.2	2879.5	3481.8	0.810513	3084.77	3180.65	0.969854
Q02410	Amyloid-beta A4 precursor protein-binding family A member 1 OS=Homo sapiens (Human) OX=9606 GN=APBA1 PE=1 SV=3	20.5	18.1	22.3	28	13.6	0.956011	20.3	20.8	0.975962
P05067	Amyloid-beta precursor protein OS=Homo sapiens (Human) OX=9606 GN=APP PE=1 SV=3	1845.4	2149.5	2178.3	2146.4	2295.4	0.298203	2057.73	2220.9	0.926531
Q06481	Amyloid-like protein 2 OS=Homo sapiens (Human) OX=9606 GN=APLP2 PE=1 SV=2	1624.5	1960	1804.4	1437.2	1670.6	0.234619	1796.3	1553.9	1.15599
Q8TCF1	AN1-type zinc finger protein 1 OS=Homo sapiens (Human) OX=9606 GN=ZFAND1 PE=1 SV=1	508.7	796.3	573	617	821.7	0.549566	626	719.35	0.87023
O76080	AN1-type zinc finger protein 5 OS=Homo sapiens (Human) OX=9606 GN=ZFAND5 PE=1 SV=1	9975.8	14290.6	13374.6	10534.6	10521.5	0.263838	12547	10528	1.19177
Q6FIF0	AN1-type zinc finger protein 6 OS=Homo sapiens (Human) OX=9606 GN=ZFAND6 PE=1 SV=2	3151.8	4595.5	3639.3	9395.4	9001.3	0.0022236	3795.53	9198.35	0.412632
Q6FI81	Anamorsin OS=Homo sapiens (Human) OX=9606 GN=CIAPIN1 PE=1 SV=2	3552.7	4760.9	4169.4	3306.2	4131.4	0.488005	4161	3718.8	1.11891
Q9H1A4	Anaphase-promoting complex subunit 1 OS=Homo sapiens (Human) OX=9606 GN=ANAPC1 PE=1 SV=1	1503.4	1675.6	1697.9	1578.1	1710	0.85339	1625.63	1644.05	0.988798
Q9UM13	Anaphase-promoting complex subunit 10 OS=Homo sapiens (Human) OX=9606 GN=ANAPC10 PE=1 SV=1	2628.3	3665.7	2995.6	3368.2	3061.9	0.752151	3096.53	3215.05	0.963137
Q96DE5	Anaphase-promoting complex subunit 16 OS=Homo sapiens (Human) OX=9606 GN=ANAPC16 PE=1 SV=1	781.3	903.8	1039.9	1044.1	1001.8	0.261892	908.333	1022.95	0.887955
Q9UJX6	Anaphase-promoting complex subunit 2 OS=Homo sapiens (Human) OX=9606 GN=ANAPC2 PE=1 SV=1	1361.8	1570.5	1381.8	1405.8	1558.9	0.698355	1438.03	1482.35	0.970104
Q9UJX5	Anaphase-promoting complex subunit 4 OS=Homo sapiens (Human) OX=9606 GN=ANAPC4 PE=1 SV=2	414.9	549.9	391.2	471.3	473	0.723022	452	472.15	0.957323
Q9UJX4	Anaphase-promoting complex subunit 5 OS=Homo sapiens (Human) OX=9606 GN=ANAPC5 PE=1 SV=2	2444.2	2736.7	2418.2	2518.9	2718.1	0.595413	2533.03	2618.5	0.96736
Q9UJX3	Anaphase-promoting complex subunit 7 OS=Homo sapiens (Human) OX=9606 GN=ANAPC7 PE=1 SV=4	2919	3651.9	3181.8	3455.6	3513.9	0.389325	3250.9	3484.75	0.932893
Q8NHZ8	Anaphase-promoting complex subunit CDC26 OS=Homo sapiens (Human) OX=9606 GN=CDC26 PE=1 SV=1	394.1	423.2	409.7	419.7	414.3	0.447051	409	417	0.980815
Q9Y679	Ancient ubiquitous protein 1 OS=Homo sapiens (Human) OX=9606 GN=AUP1 PE=1 SV=2	1925.8	2043.7	1752.5	1990.4	2137.9	0.260385	1907.33	2064.15	0.924028
Q13685	Angio-associated migratory cell protein OS=Homo sapiens (Human) OX=9606 GN=AAMP PE=1 SV=2	744.5	1131	892.7	668.3	865.6	0.377656	922.733	766.95	1.20312
Q8N302	Angiogenic factor with G patch and FHA domains 1 OS=Homo sapiens (Human) OX=9606 GN=AGGF1 PE=1 SV=2	216.5	277.3	248.4	250	303.7	0.461382	247.4	276.85	0.893625
Q9NQW6	Anillin OS=Homo sapiens (Human) OX=9606 GN=ANLN PE=1 SV=2	31863.7	23792.9	27840.1	22850.4	20797.9	0.110797	27832.2	21824.2	1.2753
P04920	Anion exchange protein 2 OS=Homo sapiens (Human) OX=9606 GN=SLC4A2 PE=1 SV=4	506.7	721	590.3	546.2	674.4	0.965079	606	610.3	0.992954
Q9P0K7	Ankycorbin OS=Homo sapiens (Human) OX=9606 GN=RAI14 PE=1 SV=2	37764.8	14188.3	34816.6	19740.3	22097	0.393551	28923.2	20918.7	1.38265
Q8IWZ3	Ankyrin repeat and KH domain-containing protein 1 OS=Homo sapiens (Human) OX=9606 GN=ANKHD1 PE=1 SV=1	4128.8	5261.1	4357.7	4099.9	4971.2	0.939693	4582.53	4535.55	1.01036
Q86XL3	Ankyrin repeat and LEM domain-containing protein 2 OS=Homo sapiens (Human) OX=9606 GN=ANKLE2 PE=1 SV=4	898.5	1167.6	881.2	1028.2	1239.5	0.377045	982.433	1133.85	0.866458
Q8IV38	Ankyrin repeat and MYND domain-containing protein 2 OS=Homo sapiens (Human) OX=9606 GN=ANKMY2 PE=1 SV=1	4102.4	5767.3	4468.9	3570.3	4468.2	0.346306	4779.53	4019.25	1.18916
Q92625	Ankyrin repeat and SAM domain-containing protein 1A OS=Homo sapiens (Human) OX=9606 GN=ANKS1A PE=1 SV=4	1262	1684.1	1451.3	1347.6	1637.1	0.899662	1465.8	1492.35	0.982209
Q9Y575	Ankyrin repeat and SOCS box protein 3 OS=Homo sapiens (Human) OX=9606 GN=ASB3 PE=1 SV=1	54.2	74.2	61.3	59.7	84.1	0.606881	63.2333	71.9	0.879462
Q9NWX5	Ankyrin repeat and SOCS box protein 6 OS=Homo sapiens (Human) OX=9606 GN=ASB6 PE=1 SV=1	279.8	345.1	317.3	298.7	311	0.681971	314.067	304.85	1.03023
Q96DX5	Ankyrin repeat and SOCS box protein 9 OS=Homo sapiens (Human) OX=9606 GN=ASB9 PE=1 SV=1	228.2	386.2	312	254.8	344.2	0.89442	308.8	299.5	1.03105
Q9H8Y5	Ankyrin repeat and zinc finger domain-containing protein 1 OS=Homo sapiens (Human) OX=9606 GN=ANKZF1 PE=1 SV=1	1814.1	1593.6	1668.6	1745.5	1979.1	0.354191	1692.1	1862.3	0.908608
Q6UB99	Ankyrin repeat domain-containing protein 11 OS=Homo sapiens (Human) OX=9606 GN=ANKRD11 PE=1 SV=3	408.4	434.2	381.8	387.6	424.1	0.931004	408.133	405.85	1.00563
Q8IZ07	Ankyrin repeat domain-containing protein 13A OS=Homo sapiens (Human) OX=9606 GN=ANKRD13A PE=1 SV=3	1112.4	1000	1130.2	1182.7	1322.6	0.190195	1080.87	1252.65	0.862864
O75179	Ankyrin repeat domain-containing protein 17 OS=Homo sapiens (Human) OX=9606 GN=ANKRD17 PE=1 SV=3	3348.9	3677.8	3291.2	3255.3	3965.9	0.715255	3439.3	3610.6	0.952556
Q9GZV1	Ankyrin repeat domain-containing protein 2 OS=Homo sapiens (Human) OX=9606 GN=ANKRD2 PE=1 SV=3	572.3	890	701.2	709.9	803.2	0.756299	721.167	756.55	0.953231
Q6AI12	Ankyrin repeat domain-containing protein 40 OS=Homo sapiens (Human) OX=9606 GN=ANKRD40 PE=1 SV=2	41.5	38.3	47.2	39.8	36	0.262697	42.3333	37.9	1.11697
Q8WVL7	Ankyrin repeat domain-containing protein 49 OS=Homo sapiens (Human) OX=9606 GN=ANKRD49 PE=1 SV=1	1209.1	1366	985.6	1033	916.6	0.193196	1186.9	974.8	1.21758
Q6NXT1	Ankyrin repeat domain-containing protein 54 OS=Homo sapiens (Human) OX=9606 GN=ANKRD54 PE=1 SV=2	1426.7	1378.5	1454.5	1420.6	1473.3	0.504204	1419.9	1446.95	0.981306
Q12955	Ankyrin-3 OS=Homo sapiens (Human) OX=9606 GN=ANK3 PE=1 SV=3	1279.4	961.7	1073.3	907.6	947.7	0.193196	1104.8	927.65	1.19097
P04083	Annexin A1 OS=Homo sapiens (Human) OX=9606 GN=ANXA1 PE=1 SV=2	12329.8	16223.2	12846.8	12990.3	14974	0.915221	13799.9	13982.1	0.986968
P50995	Annexin A11 OS=Homo sapiens (Human) OX=9606 GN=ANXA11 PE=1 SV=1	7425.1	9694	7851.2	7190.3	8642.5	0.71681	8323.43	7916.4	1.05142
P07355	Annexin A2 OS=Homo sapiens (Human) OX=9606 GN=ANXA2 PE=1 SV=2	35092	36978.3	36547	34492.4	37432.3	0.897661	36205.8	35962.3	1.00677
P12429	Annexin A3 OS=Homo sapiens (Human) OX=9606 GN=ANXA3 PE=1 SV=3	4794.2	6732.2	5238.1	4339.9	5901.1	0.676964	5588.17	5120.5	1.09133
P09525	Annexin A4 OS=Homo sapiens (Human) OX=9606 GN=ANXA4 PE=1 SV=4	3816.1	4999.1	4281.5	3649.2	4256	0.437275	4365.57	3952.6	1.10448
P08758	Annexin A5 OS=Homo sapiens (Human) OX=9606 GN=ANXA5 PE=1 SV=2	12379.8	18217.2	14150.6	13163.3	15667.5	0.82968	14915.9	14415.4	1.03472
P08133	Annexin A6 OS=Homo sapiens (Human) OX=9606 GN=ANXA6 PE=1 SV=3	16355.4	24065.1	18659.9	16392.8	20047.4	0.649657	19693.5	18220.1	1.08086
P20073	Annexin A7 OS=Homo sapiens (Human) OX=9606 GN=ANXA7 PE=1 SV=3	7109.5	10417.5	8141.2	6944.7	8178.3	0.453323	8556.07	7561.5	1.13153
Q9NW15	Anoctamin-10 OS=Homo sapiens (Human) OX=9606 GN=ANO10 PE=1 SV=2	228.7	205.9	239.9	175.2	186.7	0.0337648	224.833	180.95	1.24252
Q4KMQ2	Anoctamin-6 OS=Homo sapiens (Human) OX=9606 GN=ANO6 PE=1 SV=2	2700.6	3518.4	2735.2	2448.4	3102.4	0.663852	2984.73	2775.4	1.07542
Q9H6X2	Anthrax toxin receptor 1 OS=Homo sapiens (Human) OX=9606 GN=ANTXR1 PE=1 SV=2	1092.2	537.8	783.6	626.2	637.7	0.394466	804.533	631.95	1.2731
Q03518	Antigen peptide transporter 1 OS=Homo sapiens (Human) OX=9606 GN=TAP1 PE=1 SV=2	1294.2	1259.2	968.3	1080.2	1581.9	0.64415	1173.9	1331.05	0.881935
Q03519	Antigen peptide transporter 2 OS=Homo sapiens (Human) OX=9606 GN=TAP2 PE=1 SV=1	1445.6	1406.2	1257.5	1196.7	1496.4	0.904093	1369.77	1346.55	1.01724
P01008	Antithrombin-III OS=Homo sapiens (Human) OX=9606 GN=SERPINC1 PE=1 SV=1	1757	743.4	1041.3	1408.8	1441.9	0.50134	1180.57	1425.35	0.828264
Q10567	AP-1 complex subunit beta-1 OS=Homo sapiens (Human) OX=9606 GN=AP1B1 PE=1 SV=2	3173.1	4135.4	3302.3	3449.3	3964.9	0.697864	3536.93	3707.1	0.954097
O43747	AP-1 complex subunit gamma-1 OS=Homo sapiens (Human) OX=9606 GN=AP1G1 PE=1 SV=5	7353.3	9133.1	7070.6	6276.1	7420.5	0.332475	7852.33	6848.3	1.14661
O75843	AP-1 complex subunit gamma-like 2 OS=Homo sapiens (Human) OX=9606 GN=AP1G2 PE=1 SV=1	614.8	783.8	636.9	646.9	663.9	0.707256	678.5	655.4	1.03525
Q9BXS5	AP-1 complex subunit mu-1 OS=Homo sapiens (Human) OX=9606 GN=AP1M1 PE=1 SV=3	4117.4	4844.3	4430.1	4431.8	5259.9	0.519128	4463.93	4845.85	0.921187
P61966	AP-1 complex subunit sigma-1A OS=Homo sapiens (Human) OX=9606 GN=AP1S1 PE=1 SV=1	435.1	598.2	551	558.4	631.4	0.351525	528.1	594.9	0.887712
Q63HQ0	AP-1 complex-associated regulatory protein OS=Homo sapiens (Human) OX=9606 GN=AP1AR PE=1 SV=1	263.2	324.8	289.1	220.9	300.5	0.568911	292.367	260.7	1.12147
O95782	AP-2 complex subunit alpha-1 OS=Homo sapiens (Human) OX=9606 GN=AP2A1 PE=1 SV=3	5898.1	5594.5	5567.4	6408.9	7488.5	0.247062	5686.67	6948.7	0.818378
O94973	AP-2 complex subunit alpha-2 OS=Homo sapiens (Human) OX=9606 GN=AP2A2 PE=1 SV=2	3432.4	3104.8	3321.7	3212.2	3706.9	0.609487	3286.3	3459.55	0.949921
P63010	AP-2 complex subunit beta OS=Homo sapiens (Human) OX=9606 GN=AP2B1 PE=1 SV=1	4464.1	4540.1	4504.9	4734.9	5303.5	0.319078	4503.03	5019.2	0.897162
Q96CW1	AP-2 complex subunit mu OS=Homo sapiens (Human) OX=9606 GN=AP2M1 PE=1 SV=2	6470.6	5705.2	5485.6	5571.3	7242.5	0.645394	5887.13	6406.9	0.918874
P53680	AP-2 complex subunit sigma OS=Homo sapiens (Human) OX=9606 GN=AP2S1 PE=1 SV=2	482.6	587.9	507.6	445.5	497.7	0.279138	526.033	471.6	1.11542
O00203	AP-3 complex subunit beta-1 OS=Homo sapiens (Human) OX=9606 GN=AP3B1 PE=1 SV=3	10154.7	11629.1	9549.4	10124.8	11173.5	0.817304	10444.4	10649.1	0.980773
O14617	AP-3 complex subunit delta-1 OS=Homo sapiens (Human) OX=9606 GN=AP3D1 PE=1 SV=1	4610.6	5031.4	4150.7	4550.5	5340.8	0.54169	4597.57	4945.65	0.929618
Q9Y2T2	AP-3 complex subunit mu-1 OS=Homo sapiens (Human) OX=9606 GN=AP3M1 PE=1 SV=1	1649.2	1891.8	1714.9	1537.1	1783.3	0.595906	1751.97	1660.2	1.05527
Q92572	AP-3 complex subunit sigma-1 OS=Homo sapiens (Human) OX=9606 GN=AP3S1 PE=1 SV=1	770.4	812.2	712.3	732.1	806.7	0.933152	764.967	769.4	0.994238
Q9UPM8	AP-4 complex subunit epsilon-1 OS=Homo sapiens (Human) OX=9606 GN=AP4E1 PE=1 SV=2	514.7	516.5	487.4	478.3	627.9	0.643107	506.2	553.1	0.915205
Q9Y587	AP-4 complex subunit sigma-1 OS=Homo sapiens (Human) OX=9606 GN=AP4S1 PE=1 SV=1	470.4	562	463	441.4	542.1	0.921446	498.467	491.75	1.01366
Q9H0R1	AP-5 complex subunit mu-1 OS=Homo sapiens (Human) OX=9606 GN=AP5M1 PE=1 SV=2	510.3	630.5	603.5	631	603.5	0.437126	581.433	617.25	0.941974
Q9NUS5	AP-5 complex subunit sigma-1 OS=Homo sapiens (Human) OX=9606 GN=AP5S1 PE=1 SV=1	202.8	251.3	214.7	257	268.8	0.0987481	222.933	262.9	0.847978
Q5JTC6	APC membrane recruitment protein 1 OS=Homo sapiens (Human) OX=9606 GN=AMER1 PE=1 SV=2	1108.3	965.6	1125.2	1052.9	1199.7	0.572067	1066.37	1126.3	0.946787
P02647	Apolipoprotein A-I OS=Homo sapiens (Human) OX=9606 GN=APOA1 PE=1 SV=1	421.1	282.6	327.3	301.7	425.8	0.81365	343.667	363.75	0.944788
P02656	Apolipoprotein C-III OS=Homo sapiens (Human) OX=9606 GN=APOC3 PE=1 SV=1	136.1	117.5	97.7	97.4	85.2	0.13837	117.1	91.3	1.28258
P05090	Apolipoprotein D OS=Homo sapiens (Human) OX=9606 GN=APOD PE=1 SV=1	394.7	516.9	422	428.2	468.8	0.931346	444.533	448.5	0.991156
O14791	Apolipoprotein L1 OS=Homo sapiens (Human) OX=9606 GN=APOL1 PE=1 SV=5	451.4	455.1	434.6	332.3	443.3	0.477797	447.033	387.8	1.15274
Q9BQE5	Apolipoprotein L2 OS=Homo sapiens (Human) OX=9606 GN=APOL2 PE=1 SV=1	7124.3	10345.8	8020.7	6833.4	8147.2	0.450537	8496.93	7490.3	1.13439
Q9BZZ5	Apoptosis inhibitor 5 OS=Homo sapiens (Human) OX=9606 GN=API5 PE=1 SV=3	5408	8368.8	5868.3	5229.1	6493.8	0.581867	6548.37	5861.45	1.11719
Q07812	Apoptosis regulator BAX OS=Homo sapiens (Human) OX=9606 GN=BAX PE=1 SV=1	1042.9	1528.3	1244.6	1167.6	1391.7	0.968521	1271.93	1279.65	0.99397
O15304	Apoptosis regulatory protein Siva OS=Homo sapiens (Human) OX=9606 GN=SIVA1 PE=1 SV=2	241.1	245.3	277.1	211.7	335.1	0.811214	254.5	273.4	0.930871
O95831	Apoptosis-inducing factor 1, mitochondrial OS=Homo sapiens (Human) OX=9606 GN=AIFM1 PE=1 SV=1	8783.6	10199.2	8286.4	8831.8	9956.7	0.732334	9089.73	9394.25	0.967585
Q13625	Apoptosis-stimulating of p53 protein 2 OS=Homo sapiens (Human) OX=9606 GN=TP53BP2 PE=1 SV=2	2923.1	3325.6	2994.4	2469.8	3040.6	0.443456	3081.03	2755.2	1.11826
Q9UKV3	Apoptotic chromatin condensation inducer in the nucleus OS=Homo sapiens (Human) OX=9606 GN=ACIN1 PE=1 SV=2	8316.3	10196.3	8556.8	8042.6	9642.5	0.87207	9023.13	8842.55	1.02042
O14727	Apoptotic protease-activating factor 1 OS=Homo sapiens (Human) OX=9606 GN=APAF1 PE=1 SV=2	891	1213.7	973.3	802.5	1005.3	0.457181	1026	903.9	1.13508
Q7Z2E3	Aprataxin OS=Homo sapiens (Human) OX=9606 GN=APTX PE=1 SV=2	356.5	362.1	401.8	376.2	414.7	0.45227	373.467	395.45	0.944409
Q9Y2X7	ARF GTPase-activating protein GIT1 OS=Homo sapiens (Human) OX=9606 GN=GIT1 PE=1 SV=2	693.1	759.7	780.3	687.8	706.5	0.209134	744.367	697.15	1.06773
Q14161	ARF GTPase-activating protein GIT2 OS=Homo sapiens (Human) OX=9606 GN=GIT2 PE=1 SV=2	659.4	584.7	672.1	501.2	587.5	0.218516	638.733	544.35	1.17339
P52594	Arf-GAP domain and FG repeat-containing protein 1 OS=Homo sapiens (Human) OX=9606 GN=AGFG1 PE=1 SV=2	2373.1	2925.9	2472.7	2140.1	2653.8	0.597199	2590.57	2396.95	1.08078
Q15057	Arf-GAP with coiled-coil, ANK repeat and PH domain-containing protein 2 OS=Homo sapiens (Human) OX=9606 GN=ACAP2 PE=1 SV=3	2670	3443.9	2849.8	2595.9	3028	0.621575	2987.9	2811.95	1.06257
Q99490	Arf-GAP with GTPase, ANK repeat and PH domain-containing protein 2 OS=Homo sapiens (Human) OX=9606 GN=AGAP2 PE=1 SV=2	680.9	770.4	629.6	520.7	697.4	0.505398	693.633	609.05	1.13888
Q96P47	Arf-GAP with GTPase, ANK repeat and PH domain-containing protein 3 OS=Homo sapiens (Human) OX=9606 GN=AGAP3 PE=1 SV=2	217.3	233.2	243.7	268.1	309.3	0.186328	231.4	288.7	0.801524
Q96P48	Arf-GAP with Rho-GAP domain, ANK repeat and PH domain-containing protein 1 OS=Homo sapiens (Human) OX=9606 GN=ARAP1 PE=1 SV=3	956	930.8	938.1	1020.1	1310	0.365839	941.633	1165.05	0.808234
Q8WWN8	Arf-GAP with Rho-GAP domain, ANK repeat and PH domain-containing protein 3 OS=Homo sapiens (Human) OX=9606 GN=ARAP3 PE=1 SV=1	534.9	602.1	451.3	350	467.4	0.235177	529.433	408.7	1.29541
Q9ULH1	Arf-GAP with SH3 domain, ANK repeat and PH domain-containing protein 1 OS=Homo sapiens (Human) OX=9606 GN=ASAP1 PE=1 SV=4	863.2	892.1	819.3	636.9	825.9	0.399953	858.2	731.4	1.17337
O43150	Arf-GAP with SH3 domain, ANK repeat and PH domain-containing protein 2 OS=Homo sapiens (Human) OX=9606 GN=ASAP2 PE=1 SV=3	1138.1	1265.2	1095.3	1019.7	1208.8	0.686657	1166.2	1114.25	1.04662
P53367	Arfaptin-1 OS=Homo sapiens (Human) OX=9606 GN=ARFIP1 PE=1 SV=2	702.2	1128.9	836.9	771.9	887.3	0.698496	889.333	829.6	1.072
P53365	Arfaptin-2 OS=Homo sapiens (Human) OX=9606 GN=ARFIP2 PE=1 SV=1	1331.8	1743.1	1457.5	2144.5	2243	0.0200324	1510.8	2193.75	0.688684
P05089	Arginase-1 OS=Homo sapiens (Human) OX=9606 GN=ARG1 PE=1 SV=2	1933.9	1936.9	5331	3007.5	2748.8	0.883075	3067.27	2878.15	1.06571
Q9NWB6	Arginine and glutamate-rich protein 1 OS=Homo sapiens (Human) OX=9606 GN=ARGLU1 PE=1 SV=1	4741.1	5336.4	5659.8	3567.3	5224.3	0.483591	5245.77	4395.8	1.19336
P54136	Arginine--tRNA ligase, cytoplasmic OS=Homo sapiens (Human) OX=9606 GN=RARS1 PE=1 SV=2	14352	15756	14438.5	13913.1	15729	0.981327	14848.8	14821	1.00187
Q9P2R6	Arginine-glutamic acid dipeptide repeats protein OS=Homo sapiens (Human) OX=9606 GN=RERE PE=1 SV=2	377.8	376.3	358.6	354.4	481.3	0.594014	370.9	417.85	0.887639
Q5TEU4	Arginine-hydroxylase NDUFAF5, mitochondrial OS=Homo sapiens (Human) OX=9606 GN=NDUFAF5 PE=1 SV=1	155.3	203.1	194.4	211.3	221.6	0.150984	184.267	216.45	0.851313
Q7L4I2	Arginine/serine-rich coiled-coil protein 2 OS=Homo sapiens (Human) OX=9606 GN=RSRC2 PE=1 SV=1	1902.2	4363.3	2180.9	2206.5	2509	0.618424	2815.47	2357.75	1.19413
P04424	Argininosuccinate lyase OS=Homo sapiens (Human) OX=9606 GN=ASL PE=1 SV=4	49.8	58.9	42.8	50.5	51.7	0.909753	50.5	51.1	0.988258
P00966	Argininosuccinate synthase OS=Homo sapiens (Human) OX=9606 GN=ASS1 PE=1 SV=2	11796.9	17876.1	12783.7	11922.3	14658.8	0.735892	14152.2	13290.5	1.06483
O95260	Arginyl-tRNA--protein transferase 1 OS=Homo sapiens (Human) OX=9606 GN=ATE1 PE=1 SV=2	1868.5	2668.2	1907.3	1856.5	2373.5	0.934622	2148	2115	1.0156
Q8N8R7	ARL14 effector protein OS=Homo sapiens (Human) OX=9606 GN=ARL14EP PE=1 SV=1	994.7	1291.8	1236.1	1144	1226.2	0.920867	1174.2	1185.1	0.990802
Q9NVT9	Armadillo repeat-containing protein 1 OS=Homo sapiens (Human) OX=9606 GN=ARMC1 PE=1 SV=1	2068.7	2273.8	1835.8	1705.7	2135.5	0.641822	2059.43	1920.6	1.07229
Q8N2F6	Armadillo repeat-containing protein 10 OS=Homo sapiens (Human) OX=9606 GN=ARMC10 PE=1 SV=1	534.9	763.6	499.1	504.5	565.5	0.529453	599.2	535	1.12
Q6NXE6	Armadillo repeat-containing protein 6 OS=Homo sapiens (Human) OX=9606 GN=ARMC6 PE=1 SV=2	3033.3	2666.8	3129.9	2539.1	3035.7	0.649282	2943.33	2787.4	1.05594
Q8IUR7	Armadillo repeat-containing protein 8 OS=Homo sapiens (Human) OX=9606 GN=ARMC8 PE=1 SV=2	2390.2	2136	2318.2	2461.7	2680.4	0.163796	2281.47	2571.05	0.887368
Q9UH62	Armadillo repeat-containing X-linked protein 3 OS=Homo sapiens (Human) OX=9606 GN=ARMCX3 PE=1 SV=1	2731.5	3006.1	2436	2363.6	2796.9	0.64599	2724.53	2580.25	1.05592
Q5T2E6	Armadillo-like helical domain-containing protein 3 OS=Homo sapiens (Human) OX=9606 GN=ARMH3 PE=1 SV=1	1320.1	2150.6	1438.1	977.7	1338.3	0.227296	1636.27	1158	1.41301
Q7Z6K5	Arpin OS=Homo sapiens (Human) OX=9606 GN=ARPIN PE=1 SV=1	1955.4	2377.8	1909.1	1674.7	2093.6	0.523929	2080.77	1884.15	1.10435
P27540	Aryl hydrocarbon receptor nuclear translocator OS=Homo sapiens (Human) OX=9606 GN=ARNT PE=1 SV=1	964.1	1356.5	974.8	927.1	1092.9	0.604819	1098.47	1010	1.08759
P35869	Aryl hydrocarbon receptor OS=Homo sapiens (Human) OX=9606 GN=AHR PE=1 SV=2	5244.6	2349.4	5166.8	3985.9	3760	0.728861	4253.6	3872.95	1.09828
P18440	Arylamine N-acetyltransferase 1 OS=Homo sapiens (Human) OX=9606 GN=NAT1 PE=1 SV=2	314.8	341.2	292.7	239.7	313.4	0.465284	316.233	276.55	1.14349
Q9BVC5	Ashwin OS=Homo sapiens (Human) OX=9606 GN=C2orf49 PE=1 SV=1	2802.5	2908.5	2509.4	2482.3	3194.5	0.830573	2740.13	2838.4	0.96538
L0R819	ASNSD1 upstream open reading frame protein OS=Homo sapiens (Human) OX=9606 GN=ASDURF PE=1 SV=1	108.4	147.7	112.9	113.6	127.1	0.863793	123	120.35	1.02202
P08243	Asparagine synthetase [glutamine-hydrolyzing] OS=Homo sapiens (Human) OX=9606 GN=ASNS PE=1 SV=4	9332.5	10977.3	9728.9	9386.1	11457.6	0.766082	10012.9	10421.9	0.96076
Q9NWL6	Asparagine synthetase domain-containing protein 1 OS=Homo sapiens (Human) OX=9606 GN=ASNSD1 PE=2 SV=2	359.7	550.3	352.2	261.5	381.2	0.347244	420.733	321.35	1.30927
O43776	Asparagine--tRNA ligase, cytoplasmic OS=Homo sapiens (Human) OX=9606 GN=NARS1 PE=1 SV=1	6288.6	7745.8	6275	5627	6895.9	0.586181	6769.8	6261.45	1.08119
P17174	Aspartate aminotransferase, cytoplasmic OS=Homo sapiens (Human) OX=9606 GN=GOT1 PE=1 SV=3	7733.1	11418.2	8926.3	8308.2	9750.1	0.816478	9359.2	9029.15	1.03655
P00505	Aspartate aminotransferase, mitochondrial OS=Homo sapiens (Human) OX=9606 GN=GOT2 PE=1 SV=3	8884.7	12568.8	9918.6	9191	11044	0.828583	10457.4	10117.5	1.03359
P14868	Aspartate--tRNA ligase, cytoplasmic OS=Homo sapiens (Human) OX=9606 GN=DARS1 PE=1 SV=2	17398.8	17963	17321.5	17072.1	19092.4	0.696709	17561.1	18082.2	0.971179
Q6PI48	Aspartate--tRNA ligase, mitochondrial OS=Homo sapiens (Human) OX=9606 GN=DARS2 PE=1 SV=1	4960.9	4916.8	4034	3980	5041.7	0.858535	4637.23	4510.85	1.02802
Q9ULA0	Aspartyl aminopeptidase OS=Homo sapiens (Human) OX=9606 GN=DNPEP PE=1 SV=1	230	268.7	270.4	238.6	265.3	0.830975	256.367	251.95	1.01753
Q12797	Aspartyl/asparaginyl beta-hydroxylase OS=Homo sapiens (Human) OX=9606 GN=ASPH PE=1 SV=3	11121.9	12207.8	11194	10818.2	12041.2	0.923488	11507.9	11429.7	1.00684
Q15121	Astrocytic phosphoprotein PEA-15 OS=Homo sapiens (Human) OX=9606 GN=PEA15 PE=1 SV=2	1166.6	1492.1	1432.2	1211.9	1500.9	0.970971	1363.63	1356.4	1.00533
O14497	AT-rich interactive domain-containing protein 1A OS=Homo sapiens (Human) OX=9606 GN=ARID1A PE=1 SV=3	7264.6	6641.4	7131.3	5382.5	6659.6	0.349022	7012.43	6021.05	1.16465
Q8NFD5	AT-rich interactive domain-containing protein 1B OS=Homo sapiens (Human) OX=9606 GN=ARID1B PE=1 SV=2	402.2	388.7	412.9	293.9	371.4	0.320002	401.267	332.65	1.20627
Q68CP9	AT-rich interactive domain-containing protein 2 OS=Homo sapiens (Human) OX=9606 GN=ARID2 PE=1 SV=2	6109.1	7169.9	6764.4	7705.2	6974	0.285758	6681.13	7339.6	0.910286
Q99856	AT-rich interactive domain-containing protein 3A OS=Homo sapiens (Human) OX=9606 GN=ARID3A PE=1 SV=2	162.3	221.9	154	147.5	175.2	0.530051	179.4	161.35	1.11187
Q4LE39	AT-rich interactive domain-containing protein 4B OS=Homo sapiens (Human) OX=9606 GN=ARID4B PE=1 SV=2	1256.6	1297.9	1291.8	1187.1	1454.8	0.820271	1282.1	1320.95	0.970589
Q14865	AT-rich interactive domain-containing protein 5B OS=Homo sapiens (Human) OX=9606 GN=ARID5B PE=1 SV=3	1426.4	874.4	855.4	1259.8	1333	0.321095	1052.07	1296.4	0.811529
Q9UBB4	Ataxin-10 OS=Homo sapiens (Human) OX=9606 GN=ATXN10 PE=1 SV=1	5147.1	6880.3	5742.2	5357.8	6516.4	0.986993	5923.2	5937.1	0.997659
Q99700	Ataxin-2 OS=Homo sapiens (Human) OX=9606 GN=ATXN2 PE=1 SV=2	6731.2	7060.3	6684.4	5367.8	7195	0.657858	6825.3	6281.4	1.08659
Q8WWM7	Ataxin-2-like protein OS=Homo sapiens (Human) OX=9606 GN=ATXN2L PE=1 SV=2	11415.2	13847.9	12322.4	11210.2	13949.8	0.977146	12528.5	12580	0.995906
P54252	Ataxin-3 OS=Homo sapiens (Human) OX=9606 GN=ATXN3 PE=1 SV=5	1377.7	1471.8	1492.6	1234.3	1504.4	0.666116	1447.37	1369.35	1.05697
Q5T6C5	Ataxin-7-like protein 2 OS=Homo sapiens (Human) OX=9606 GN=ATXN7L2 PE=1 SV=1	449.4	527.9	480.3	613.3	548	0.141652	485.867	580.65	0.836763
Q8NHH9	Atlastin-2 OS=Homo sapiens (Human) OX=9606 GN=ATL2 PE=1 SV=2	2221.2	2480	2231.4	1926.2	2411.9	0.663663	2310.87	2169.05	1.06538
Q6DD88	Atlastin-3 OS=Homo sapiens (Human) OX=9606 GN=ATL3 PE=1 SV=1	5401.5	5988.5	4838.6	4049.3	5712.2	0.639385	5409.53	4880.75	1.10834
P24539	ATP synthase F(0) complex subunit B1, mitochondrial OS=Homo sapiens (Human) OX=9606 GN=ATP5PB PE=1 SV=2	1745.6	2179	1865.4	2033.5	2268.8	0.300209	1930	2151.15	0.897195
P05496	ATP synthase F(0) complex subunit C1, mitochondrial OS=Homo sapiens (Human) OX=9606 GN=ATP5MC1 PE=1 SV=2	2396.2	2689.5	1977.7	1589.1	2274.1	0.414761	2354.47	1931.6	1.21892
Q96IX5	ATP synthase membrane subunit DAPIT, mitochondrial OS=Homo sapiens (Human) OX=9606 GN=ATP5MD PE=1 SV=1	407.4	463.6	514.1	494.6	624.5	0.345638	461.7	559.55	0.825127
Q5TC12	ATP synthase mitochondrial F1 complex assembly factor 1 OS=Homo sapiens (Human) OX=9606 GN=ATPAF1 PE=1 SV=1	1175.9	1605.3	1339.9	1423.2	1521.2	0.525212	1373.7	1472.2	0.933093
Q8N5M1	ATP synthase mitochondrial F1 complex assembly factor 2 OS=Homo sapiens (Human) OX=9606 GN=ATPAF2 PE=1 SV=1	639.4	923.4	695.9	658.3	758.5	0.687965	752.9	708.4	1.06282
P03928	ATP synthase protein 8 OS=Homo sapiens (Human) OX=9606 GN=MT-ATP8 PE=1 SV=1	219.1	265.9	173	226.4	279.6	0.445449	219.333	253	0.86693
P25705	ATP synthase subunit alpha, mitochondrial OS=Homo sapiens (Human) OX=9606 GN=ATP5F1A PE=1 SV=1	22775.4	29880.8	22037.8	22674.1	27009.9	0.987602	24898	24842	1.00225
P56378	ATP synthase subunit ATP5MPL, mitochondrial OS=Homo sapiens (Human) OX=9606 GN=ATP5MPL PE=1 SV=1	1436.5	1818	1580	1627.8	1783.3	0.538179	1611.5	1705.55	0.944856
P06576	ATP synthase subunit beta, mitochondrial OS=Homo sapiens (Human) OX=9606 GN=ATP5F1B PE=1 SV=3	17344.1	21194.3	17501.5	17023.1	19358	0.79536	18680	18190.5	1.0269
O75947	ATP synthase subunit d, mitochondrial OS=Homo sapiens (Human) OX=9606 GN=ATP5PD PE=1 SV=3	4427	5799.3	5154.5	5230.6	5371.2	0.705592	5126.93	5300.9	0.967182
P30049	ATP synthase subunit delta, mitochondrial OS=Homo sapiens (Human) OX=9606 GN=ATP5F1D PE=1 SV=2	1882.8	910.9	1318.8	775.6	771.4	0.168108	1370.83	773.5	1.77225
P56385	ATP synthase subunit e, mitochondrial OS=Homo sapiens (Human) OX=9606 GN=ATP5ME PE=1 SV=2	674.2	1002.5	755.1	871.1	930.9	0.461406	810.6	901	0.899667
P56381	ATP synthase subunit epsilon, mitochondrial OS=Homo sapiens (Human) OX=9606 GN=ATP5F1E PE=1 SV=2	644.9	933.7	679.2	599.7	700.9	0.401405	752.6	650.3	1.15731
P56134	ATP synthase subunit f, mitochondrial OS=Homo sapiens (Human) OX=9606 GN=ATP5MF PE=1 SV=3	742.1	905.3	791.5	833.1	874	0.503118	812.967	853.55	0.952453
O75964	ATP synthase subunit g, mitochondrial OS=Homo sapiens (Human) OX=9606 GN=ATP5MG PE=1 SV=3	1199.3	1394.8	1233.1	1312.9	1551.5	0.392626	1275.73	1432.2	0.890751
P36542	ATP synthase subunit gamma, mitochondrial OS=Homo sapiens (Human) OX=9606 GN=ATP5F1C PE=1 SV=1	6385.8	8494.8	6855.3	7011.5	7788.7	0.849546	7245.3	7400.1	0.979081
P48047	ATP synthase subunit O, mitochondrial OS=Homo sapiens (Human) OX=9606 GN=ATP5PO PE=1 SV=1	4381.4	5596.9	4619	5084.2	5928.3	0.35481	4865.77	5506.25	0.883681
Q99766	ATP synthase subunit s, mitochondrial OS=Homo sapiens (Human) OX=9606 GN=DMAC2L PE=1 SV=3	153	154.8	146	150.8	172.1	0.509401	151.267	161.45	0.936926
P18859	ATP synthase-coupling factor 6, mitochondrial OS=Homo sapiens (Human) OX=9606 GN=ATP5PF PE=1 SV=1	431.2	572.6	495.6	625.5	588.5	0.107147	499.8	607	0.823394
Q9BZC7	ATP-binding cassette sub-family A member 2 OS=Homo sapiens (Human) OX=9606 GN=ABCA2 PE=1 SV=4	74.9	65.3	72.1	33.2	53.8	0.209868	70.7667	43.5	1.62682
Q9NRK6	ATP-binding cassette sub-family B member 10, mitochondrial OS=Homo sapiens (Human) OX=9606 GN=ABCB10 PE=1 SV=2	1195.4	1713.9	1504.1	1282.3	1452.8	0.593048	1471.13	1367.55	1.07574
Q9NP58	ATP-binding cassette sub-family B member 6, mitochondrial OS=Homo sapiens (Human) OX=9606 GN=ABCB6 PE=1 SV=1	1771	2181.5	1707.3	1579.9	1689.8	0.228241	1886.6	1634.85	1.15399
O75027	ATP-binding cassette sub-family B member 7, mitochondrial OS=Homo sapiens (Human) OX=9606 GN=ABCB7 PE=1 SV=2	3816.7	5227.4	4405.8	4301.6	5057.4	0.749472	4483.3	4679.5	0.958072
P33897	ATP-binding cassette sub-family D member 1 OS=Homo sapiens (Human) OX=9606 GN=ABCD1 PE=1 SV=2	3679.7	3443.5	2994.4	3066.1	3735.9	0.949403	3372.53	3401	0.99163
P28288	ATP-binding cassette sub-family D member 3 OS=Homo sapiens (Human) OX=9606 GN=ABCD3 PE=1 SV=1	12210.2	8977.3	8177	8549.3	10878.5	0.968041	9788.17	9713.9	1.00765
P61221	ATP-binding cassette sub-family E member 1 OS=Homo sapiens (Human) OX=9606 GN=ABCE1 PE=1 SV=1	8586	10250.3	8264.7	7116.6	9308.2	0.592665	9033.67	8212.4	1.1
Q8NE71	ATP-binding cassette sub-family F member 1 OS=Homo sapiens (Human) OX=9606 GN=ABCF1 PE=1 SV=2	14929	13941.9	13691.3	12122.9	14313.2	0.533028	14187.4	13218	1.07334
Q9UG63	ATP-binding cassette sub-family F member 2 OS=Homo sapiens (Human) OX=9606 GN=ABCF2 PE=1 SV=2	7259.9	7327.6	6846.5	5638.8	7274.6	0.552739	7144.67	6456.7	1.10655
Q9NUQ8	ATP-binding cassette sub-family F member 3 OS=Homo sapiens (Human) OX=9606 GN=ABCF3 PE=1 SV=2	4690	6048.5	4538.1	3939.1	5020.1	0.471748	5092.2	4479.6	1.13675
P53396	ATP-citrate synthase OS=Homo sapiens (Human) OX=9606 GN=ACLY PE=1 SV=3	22390.1	25078.3	21961.3	19415.4	23767.3	0.60476	23143.2	21591.3	1.07188
P17858	ATP-dependent 6-phosphofructokinase, liver type OS=Homo sapiens (Human) OX=9606 GN=PFKL PE=1 SV=6	6309.3	7631.8	6246.5	6521.7	8289.6	0.583549	6729.2	7405.65	0.908658
P08237	ATP-dependent 6-phosphofructokinase, muscle type OS=Homo sapiens (Human) OX=9606 GN=PFKM PE=1 SV=2	12371.5	13995.5	11298.4	10851.7	14444.4	0.96807	12555.1	12648	0.992654
Q01813	ATP-dependent 6-phosphofructokinase, platelet type OS=Homo sapiens (Human) OX=9606 GN=PFKP PE=1 SV=2	10472.4	12695.9	10550	10907.8	13299.9	0.607399	11239.4	12103.9	0.928583
O76031	ATP-dependent Clp protease ATP-binding subunit clpX-like, mitochondrial OS=Homo sapiens (Human) OX=9606 GN=CLPX PE=1 SV=2	11151	13955.1	11881.1	15040.1	14600.8	0.0893856	12329.1	14820.5	0.831896
Q16740	ATP-dependent Clp protease proteolytic subunit, mitochondrial OS=Homo sapiens (Human) OX=9606 GN=CLPP PE=1 SV=1	1893.7	2339.8	2096.5	2023.6	2339	0.756121	2110	2181.3	0.967313
Q96FC9	ATP-dependent DNA helicase DDX11 OS=Homo sapiens (Human) OX=9606 GN=DDX11 PE=1 SV=1	233.1	268	205.3	156	222.3	0.369273	235.467	189.15	1.24487
P46063	ATP-dependent DNA helicase Q1 OS=Homo sapiens (Human) OX=9606 GN=RECQL PE=1 SV=3	12889.1	12714.7	10595.2	9088.1	11049.9	0.23856	12066.3	10069	1.19836
Q9H2U1	ATP-dependent DNA/RNA helicase DHX36 OS=Homo sapiens (Human) OX=9606 GN=DHX36 PE=1 SV=2	7446.6	8143	7445.1	6682.5	7772.3	0.555495	7678.23	7227.4	1.06238
Q08211	ATP-dependent RNA helicase A OS=Homo sapiens (Human) OX=9606 GN=DHX9 PE=1 SV=4	31556.7	34460.3	29389.4	30750.6	37325.1	0.61978	31802.1	34037.8	0.934317
Q92499	ATP-dependent RNA helicase DDX1 OS=Homo sapiens (Human) OX=9606 GN=DDX1 PE=1 SV=2	20160.4	18044.7	15808.9	14317.3	19980.8	0.817506	18004.7	17149	1.04989
Q9NVP1	ATP-dependent RNA helicase DDX18 OS=Homo sapiens (Human) OX=9606 GN=DDX18 PE=1 SV=2	8597.9	9736.3	8418.7	9371.4	10790.2	0.312409	8917.63	10080.8	0.884616
Q9NUU7	ATP-dependent RNA helicase DDX19A OS=Homo sapiens (Human) OX=9606 GN=DDX19A PE=1 SV=1	972.6	1838.5	1075.6	953.7	1394.8	0.752814	1295.57	1174.25	1.10331
Q9UMR2	ATP-dependent RNA helicase DDX19B OS=Homo sapiens (Human) OX=9606 GN=DDX19B PE=1 SV=1	1006.1	1537.9	1031.7	997.2	1258.3	0.786732	1191.9	1127.75	1.05688
Q9GZR7	ATP-dependent RNA helicase DDX24 OS=Homo sapiens (Human) OX=9606 GN=DDX24 PE=1 SV=1	10131.4	11776.1	10352.4	9122.4	9656.5	0.106133	10753.3	9389.45	1.14525
O00148	ATP-dependent RNA helicase DDX39A OS=Homo sapiens (Human) OX=9606 GN=DDX39A PE=1 SV=2	1455.7	1572.3	1286.2	1360.5	1703	0.685489	1438.07	1531.75	0.938839
O00571	ATP-dependent RNA helicase DDX3X OS=Homo sapiens (Human) OX=9606 GN=DDX3X PE=1 SV=3	21233.9	17650.6	16803.9	16632.5	22488	0.795973	18562.8	19560.2	0.949006
Q86XP3	ATP-dependent RNA helicase DDX42 OS=Homo sapiens (Human) OX=9606 GN=DDX42 PE=1 SV=1	7321.6	10104	8822.8	9632.5	10595.5	0.2433	8749.47	10114	0.865085
Q9BQ39	ATP-dependent RNA helicase DDX50 OS=Homo sapiens (Human) OX=9606 GN=DDX50 PE=1 SV=1	1584.8	1226.5	1517.6	1370.1	1596.6	0.816866	1442.97	1483.35	0.972776
Q8N8A6	ATP-dependent RNA helicase DDX51 OS=Homo sapiens (Human) OX=9606 GN=DDX51 PE=1 SV=3	688.7	670.2	694.4	723.9	767.2	0.188117	684.433	745.55	0.918025
Q8TDD1	ATP-dependent RNA helicase DDX54 OS=Homo sapiens (Human) OX=9606 GN=DDX54 PE=1 SV=2	4951.1	4707	4479.1	3784.9	4893	0.621086	4712.4	4338.95	1.08607
Q8NHQ9	ATP-dependent RNA helicase DDX55 OS=Homo sapiens (Human) OX=9606 GN=DDX55 PE=1 SV=3	4509	4863.2	4341	4330.4	4544.3	0.527065	4571.07	4437.35	1.03013
Q7Z478	ATP-dependent RNA helicase DHX29 OS=Homo sapiens (Human) OX=9606 GN=DHX29 PE=1 SV=2	10419.7	10286.5	10201	9747.2	11027.2	0.916224	10302.4	10387.2	0.991836
Q7L2E3	ATP-dependent RNA helicase DHX30 OS=Homo sapiens (Human) OX=9606 GN=DHX30 PE=1 SV=1	11085.9	10623.8	10053	10668.1	14516.7	0.484385	10587.6	12592.4	0.84079
Q9H6R0	ATP-dependent RNA helicase DHX33 OS=Homo sapiens (Human) OX=9606 GN=DHX33 PE=1 SV=2	1199.3	1175.8	1112	1032.2	1366.5	0.861683	1162.37	1199.35	0.969164
Q14562	ATP-dependent RNA helicase DHX8 OS=Homo sapiens (Human) OX=9606 GN=DHX8 PE=1 SV=1	2899	2832.2	3229.3	3196.7	3415.1	0.152264	2986.83	3305.9	0.903486
Q8IYB8	ATP-dependent RNA helicase SUPV3L1, mitochondrial OS=Homo sapiens (Human) OX=9606 GN=SUPV3L1 PE=1 SV=1	1451.6	1684.5	1420.2	1131.5	1458.3	0.377033	1518.77	1294.9	1.17288
Q96TA2	ATP-dependent zinc metalloprotease YME1L1 OS=Homo sapiens (Human) OX=9606 GN=YME1L1 PE=1 SV=2	7301.1	7911.5	7466.5	7295.1	8038	0.827248	7559.7	7666.55	0.986063
Q8NBU5	ATPase family AAA domain-containing protein 1 OS=Homo sapiens (Human) OX=9606 GN=ATAD1 PE=1 SV=1	1515.6	1003.2	1120.5	1051.8	1319.8	0.90275	1213.1	1185.8	1.02302
Q6PL18	ATPase family AAA domain-containing protein 2 OS=Homo sapiens (Human) OX=9606 GN=ATAD2 PE=1 SV=1	1848.6	1184.3	1101.2	1348.7	1982.3	0.539613	1378.03	1665.5	0.827399
Q9NVI7	ATPase family AAA domain-containing protein 3A OS=Homo sapiens (Human) OX=9606 GN=ATAD3A PE=1 SV=2	2879.3	2691.3	2606.7	2772.6	3207.8	0.424101	2725.77	2990.2	0.911567
Q5T9A4	ATPase family AAA domain-containing protein 3B OS=Homo sapiens (Human) OX=9606 GN=ATAD3B PE=1 SV=1	1814.6	1951.8	2028.4	2090.3	2242	0.12364	1931.6	2166.15	0.89172
Q8NB90	ATPase family protein 2 homolog OS=Homo sapiens (Human) OX=9606 GN=SPATA5 PE=1 SV=3	979.6	966.3	846	647.6	907.5	0.436691	930.633	777.55	1.19688
O43681	ATPase GET3 OS=Homo sapiens (Human) OX=9606 GN=GET3 PE=1 SV=2	4547.1	5627.8	4758.9	4569.3	5308	0.942837	4977.93	4938.65	1.00795
Q9UII2	ATPase inhibitor, mitochondrial OS=Homo sapiens (Human) OX=9606 GN=ATP5IF1 PE=1 SV=1	3651.2	4332.8	4329.9	3925.8	4663.7	0.708313	4104.63	4294.75	0.955733
Q9Y6X9	ATPase MORC2 OS=Homo sapiens (Human) OX=9606 GN=MORC2 PE=1 SV=2	2876.2	2762.6	2807.9	2765.9	2975.7	0.691947	2815.57	2870.8	0.98076
Q9H8K7	ATPase PAAT OS=Homo sapiens (Human) OX=9606 GN=PAAT PE=1 SV=2	85.3	73.8	78	76.3	101.9	0.572911	79.0333	89.1	0.887018
Q96S55	ATPase WRNIP1 OS=Homo sapiens (Human) OX=9606 GN=WRNIP1 PE=1 SV=2	5816.1	5905.4	6899	7006.3	8607.6	0.260651	6206.83	7806.95	0.795039
Q8WXE1	ATR-interacting protein OS=Homo sapiens (Human) OX=9606 GN=ATRIP PE=1 SV=1	1868.3	2253.9	2181.8	4723.5	4305.2	0.0176381	2101.33	4514.35	0.465479
P17342	Atrial natriuretic peptide receptor 3 OS=Homo sapiens (Human) OX=9606 GN=NPR3 PE=1 SV=2	197.1	274.4	257.8	159.7	220.9	0.296433	243.1	190.3	1.27746
P54259	Atrophin-1 OS=Homo sapiens (Human) OX=9606 GN=ATN1 PE=1 SV=3	1194.3	1279.4	1166.3	976.9	1106.5	0.177464	1213.33	1041.7	1.16476
Q8NI60	Atypical kinase COQ8A, mitochondrial OS=Homo sapiens (Human) OX=9606 GN=COQ8A PE=1 SV=1	347.2	386.6	336.4	416.4	491.8	0.198297	356.733	454.1	0.785583
Q96D53	Atypical kinase COQ8B, mitochondrial OS=Homo sapiens (Human) OX=9606 GN=COQ8B PE=1 SV=2	2106	2310	2218.7	2311.2	2426.6	0.162575	2211.57	2368.9	0.933584
O14965	Aurora kinase A OS=Homo sapiens (Human) OX=9606 GN=AURKA PE=1 SV=2	2668.2	2424.7	2775.9	2529.2	2653.5	0.81139	2622.93	2591.35	1.01219
Q96GD4	Aurora kinase B OS=Homo sapiens (Human) OX=9606 GN=AURKB PE=1 SV=3	2179.9	1438.8	1661	1646.3	1938.3	0.91	1759.9	1792.3	0.981923
Q9H1Y0	Autophagy protein 5 OS=Homo sapiens (Human) OX=9606 GN=ATG5 PE=1 SV=2	842.2	1146.3	913.2	1024.5	1001.1	0.670003	967.233	1012.8	0.955009
Q9BSB4	Autophagy-related protein 101 OS=Homo sapiens (Human) OX=9606 GN=ATG101 PE=1 SV=1	413.1	499.5	443.4	479.1	479.6	0.392846	452	479.35	0.942944
O75143	Autophagy-related protein 13 OS=Homo sapiens (Human) OX=9606 GN=ATG13 PE=1 SV=1	301.8	258.4	273	250.4	279.6	0.568521	277.733	265	1.04805
Q676U5	Autophagy-related protein 16-1 OS=Homo sapiens (Human) OX=9606 GN=ATG16L1 PE=1 SV=2	1441.7	1622.7	1507.9	1435.3	1633.2	0.937989	1524.1	1534.25	0.993384
Q2TAZ0	Autophagy-related protein 2 homolog A OS=Homo sapiens (Human) OX=9606 GN=ATG2A PE=1 SV=3	126.5	128.5	107.9	79.7	133	0.68045	120.967	106.35	1.13744
Q96BY7	Autophagy-related protein 2 homolog B OS=Homo sapiens (Human) OX=9606 GN=ATG2B PE=1 SV=5	604.4	822.5	786.2	839.7	933	0.167657	737.7	886.35	0.83229
Q7Z3C6	Autophagy-related protein 9A OS=Homo sapiens (Human) OX=9606 GN=ATG9A PE=1 SV=3	1569.3	1751.6	1437.2	1391.5	1644	0.703136	1586.03	1517.75	1.04499
Q96BJ3	Axin interactor, dorsalization-associated protein OS=Homo sapiens (Human) OX=9606 GN=AIDA PE=1 SV=1	559.8	756.5	643.7	669.7	708.2	0.604445	653.333	688.95	0.948303
Q4VC05	B-cell CLL/lymphoma 7 protein family member A OS=Homo sapiens (Human) OX=9606 GN=BCL7A PE=1 SV=1	388.2	453.3	443.1	383.5	404.2	0.233841	428.2	393.85	1.08722
Q9BQE9	B-cell CLL/lymphoma 7 protein family member B OS=Homo sapiens (Human) OX=9606 GN=BCL7B PE=1 SV=1	454	542.8	531.4	451.4	403.2	0.115839	509.4	427.3	1.19214
Q8WUZ0	B-cell CLL/lymphoma 7 protein family member C OS=Homo sapiens (Human) OX=9606 GN=BCL7C PE=1 SV=3	351.4	323.8	347.8	282.5	306.5	0.0860721	341	294.5	1.15789
Q86UU0	B-cell CLL/lymphoma 9-like protein OS=Homo sapiens (Human) OX=9606 GN=BCL9L PE=1 SV=1	769.6	950.3	819.1	730.2	883.8	0.716047	846.333	807	1.04874
P20749	B-cell lymphoma 3 protein OS=Homo sapiens (Human) OX=9606 GN=BCL3 PE=1 SV=2	365.6	398.3	360.1	389.4	464.9	0.382482	374.667	427.15	0.877131
O95999	B-cell lymphoma/leukemia 10 OS=Homo sapiens (Human) OX=9606 GN=BCL10 PE=1 SV=1	2071	2597.2	2487.4	2014.3	2259.4	0.306492	2385.2	2136.85	1.11622
Q9UHQ4	B-cell receptor-associated protein 29 OS=Homo sapiens (Human) OX=9606 GN=BCAP29 PE=1 SV=2	1573.4	1824.7	1659.8	1394.8	1805.3	0.74974	1685.97	1600.05	1.0537
P51572	B-cell receptor-associated protein 31 OS=Homo sapiens (Human) OX=9606 GN=BCAP31 PE=1 SV=3	9806.5	11809.5	10801.6	9153.8	11031.8	0.591397	10805.9	10092.8	1.07065
Q13490	Baculoviral IAP repeat-containing protein 2 OS=Homo sapiens (Human) OX=9606 GN=BIRC2 PE=1 SV=2	17484.1	28455.1	27950.1	39738.1	32374.9	0.125466	24629.8	36056.5	0.683088
Q9NR09	Baculoviral IAP repeat-containing protein 6 OS=Homo sapiens (Human) OX=9606 GN=BIRC6 PE=1 SV=2	12737.4	17228.9	16568.7	16348.9	15652.5	0.763853	15511.7	16000.7	0.969437
Q99933	BAG family molecular chaperone regulator 1 OS=Homo sapiens (Human) OX=9606 GN=BAG1 PE=1 SV=4	2673.9	3413.3	2998.5	3148	3269.2	0.493317	3028.57	3208.6	0.94389
O95816	BAG family molecular chaperone regulator 2 OS=Homo sapiens (Human) OX=9606 GN=BAG2 PE=1 SV=1	49177.5	16915.4	26522.8	30297	38450.8	0.761375	30871.9	34373.9	0.89812
O95817	BAG family molecular chaperone regulator 3 OS=Homo sapiens (Human) OX=9606 GN=BAG3 PE=1 SV=3	14052.3	17348.2	16092.8	15513.2	16723.4	0.816771	15831.1	16118.3	0.982182
O95429	BAG family molecular chaperone regulator 4 OS=Homo sapiens (Human) OX=9606 GN=BAG4 PE=1 SV=1	509.8	729.5	563.6	565.4	674.7	0.838547	600.967	620.05	0.969223
Q9UL15	BAG family molecular chaperone regulator 5 OS=Homo sapiens (Human) OX=9606 GN=BAG5 PE=1 SV=1	1987.5	2235.8	2135.5	1908.1	2210.9	0.76483	2119.6	2059.5	1.02918
Q9P281	BAH and coiled-coil domain-containing protein 1 OS=Homo sapiens (Human) OX=9606 GN=BAHCC1 PE=1 SV=4	209.5	179.6	200.3	184	218.9	0.828952	196.467	201.45	0.975263
Q9H4G0	Band 4.1-like protein 1 OS=Homo sapiens (Human) OX=9606 GN=EPB41L1 PE=1 SV=2	577.2	495.2	460.7	392	478.5	0.292575	511.033	435.25	1.17411
O43491	Band 4.1-like protein 2 OS=Homo sapiens (Human) OX=9606 GN=EPB41L2 PE=1 SV=1	17406.6	11296.1	15578.4	13080.7	13300.3	0.477476	14760.4	13190.5	1.11901
Q9HCM4	Band 4.1-like protein 5 OS=Homo sapiens (Human) OX=9606 GN=EPB41L5 PE=1 SV=3	2526.4	1175.4	3294.4	1398.8	2198.7	0.522088	2332.07	1798.75	1.29649
Q96RK4	Bardet-Biedl syndrome 4 protein OS=Homo sapiens (Human) OX=9606 GN=BBS4 PE=1 SV=2	598.2	589.7	610.3	569.8	668.1	0.759096	599.4	618.95	0.968414
O75531	Barrier-to-autointegration factor OS=Homo sapiens (Human) OX=9606 GN=BANF1 PE=1 SV=1	936.6	1037.3	887.4	1229.2	1324	0.0229358	953.767	1276.6	0.747115
P50895	Basal cell adhesion molecule OS=Homo sapiens (Human) OX=9606 GN=BCAM PE=1 SV=2	3427.4	4736.4	4199.4	3210.3	3871.7	0.336128	4121.07	3541	1.16381
P98160	Basement membrane-specific heparan sulfate proteoglycan core protein OS=Homo sapiens (Human) OX=9606 GN=HSPG2 PE=1 SV=4	2159.7	1541.8	2364.5	2064.5	2969.4	0.458341	2022	2516.95	0.803353
Q7L1Q6	Basic leucine zipper and W2 domain-containing protein 1 OS=Homo sapiens (Human) OX=9606 GN=BZW1 PE=1 SV=1	13114.7	20947.5	13880.8	11866.6	14089.8	0.360687	15981	12978.2	1.23137
Q9Y6E2	Basic leucine zipper and W2 domain-containing protein 2 OS=Homo sapiens (Human) OX=9606 GN=BZW2 PE=1 SV=1	6266.3	10850.2	7416.3	5161.2	7039	0.301111	8177.6	6100.1	1.34057
P35613	Basigin OS=Homo sapiens (Human) OX=9606 GN=BSG PE=1 SV=2	8040.1	9546	7409.9	5741.7	7609.3	0.284189	8332	6675.5	1.24815
P55061	Bax inhibitor 1 OS=Homo sapiens (Human) OX=9606 GN=TMBIM6 PE=1 SV=2	188.3	229.7	177.7	223.9	252.4	0.165714	198.567	238.15	0.833788
Q16611	Bcl-2 homologous antagonist/killer OS=Homo sapiens (Human) OX=9606 GN=BAK1 PE=1 SV=1	288.3	265.9	298.2	238.6	270.9	0.277284	284.133	254.75	1.11534
Q9NYF8	Bcl-2-associated transcription factor 1 OS=Homo sapiens (Human) OX=9606 GN=BCLAF1 PE=1 SV=2	21065.4	22812	18514.7	19822.6	23824.2	0.710167	20797.4	21823.4	0.952985
Q07817	Bcl-2-like protein 1 OS=Homo sapiens (Human) OX=9606 GN=BCL2L1 PE=1 SV=1	624.7	871.2	648.1	552.1	698.1	0.469112	714.667	625.1	1.14328
Q9BXK5	Bcl-2-like protein 13 OS=Homo sapiens (Human) OX=9606 GN=BCL2L13 PE=1 SV=1	3606.4	5222.8	4346.6	4189.8	4584.1	0.99286	4391.93	4386.95	1.00114
Q92934	Bcl2-associated agonist of cell death OS=Homo sapiens (Human) OX=9606 GN=BAD PE=1 SV=3	243.7	765	578.6	660.9	598.6	0.579771	529.1	629.75	0.840175
Q12982	BCL2/adenovirus E1B 19 kDa protein-interacting protein 2 OS=Homo sapiens (Human) OX=9606 GN=BNIP2 PE=1 SV=1	563.5	870.1	563.6	527.7	717	0.777229	665.733	622.35	1.06971
Q12983	BCL2/adenovirus E1B 19 kDa protein-interacting protein 3 OS=Homo sapiens (Human) OX=9606 GN=BNIP3 PE=1 SV=3	587.1	692.3	460.7	282.9	323.6	0.0446475	580.033	303.25	1.91272
Q14457	Beclin-1 OS=Homo sapiens (Human) OX=9606 GN=BECN1 PE=1 SV=2	892	1050.4	938.1	1056.2	1128.1	0.112568	960.167	1092.15	0.879153
O15155	BET1 homolog OS=Homo sapiens (Human) OX=9606 GN=BET1 PE=1 SV=1	82.2	110.4	80.4	90	127.8	0.509865	91	108.9	0.835629
Q13884	Beta-1-syntrophin OS=Homo sapiens (Human) OX=9606 GN=SNTB1 PE=1 SV=3	2692.3	2270.9	2428.4	2597	2811.3	0.240847	2463.87	2704.15	0.911143
Q96L58	Beta-1,3-galactosyltransferase 6 OS=Homo sapiens (Human) OX=9606 GN=B3GALT6 PE=1 SV=2	472.7	525	486.2	528.1	536.1	0.132408	494.633	532.1	0.929587
P15291	Beta-1,4-galactosyltransferase 1 OS=Homo sapiens (Human) OX=9606 GN=B4GALT1 PE=1 SV=5	569.9	673.8	668.6	709.9	764.1	0.106486	637.433	737	0.864903
O60512	Beta-1,4-galactosyltransferase 3 OS=Homo sapiens (Human) OX=9606 GN=B4GALT3 PE=1 SV=2	241.4	322	276.8	250	298.8	0.878938	280.067	274.4	1.02065
O43505	Beta-1,4-glucuronyltransferase 1 OS=Homo sapiens (Human) OX=9606 GN=B4GAT1 PE=1 SV=1	224.3	317	203.8	143.1	220.3	0.306772	248.367	181.7	1.36691
P61769	Beta-2-microglobulin OS=Homo sapiens (Human) OX=9606 GN=B2M PE=1 SV=1	675	770	642.5	698.5	782.2	0.499993	695.833	740.35	0.939871
Q13425	Beta-2-syntrophin OS=Homo sapiens (Human) OX=9606 GN=SNTB2 PE=1 SV=1	3168.9	2945.4	2536.6	2676.3	3219.3	0.863742	2883.63	2947.8	0.978232
P25098	Beta-adrenergic receptor kinase 1 OS=Homo sapiens (Human) OX=9606 GN=GRK2 PE=1 SV=2	1701.5	1910.3	1770.9	1940.6	2133.1	0.179342	1794.23	2036.85	0.880886
P49407	Beta-arrestin-1 OS=Homo sapiens (Human) OX=9606 GN=ARRB1 PE=1 SV=2	536.2	675.9	478.9	435.2	596.5	0.677704	563.667	515.85	1.09269
P32121	Beta-arrestin-2 OS=Homo sapiens (Human) OX=9606 GN=ARRB2 PE=1 SV=2	673.1	587.9	630.2	521.5	630.7	0.491961	630.4	576.1	1.09425
Q8WYA6	Beta-catenin-like protein 1 OS=Homo sapiens (Human) OX=9606 GN=CTNNBL1 PE=1 SV=1	3631	4494.3	3685	3723.3	4332.8	0.841961	3936.77	4028.05	0.977338
P42025	Beta-centractin OS=Homo sapiens (Human) OX=9606 GN=ACTR1B PE=1 SV=1	528.7	541.4	568	625.1	549.4	0.464114	546.033	587.25	0.929814
P13929	Beta-enolase OS=Homo sapiens (Human) OX=9606 GN=ENO3 PE=1 SV=5	7862.3	13595.1	8511	7343.4	8373.7	0.361935	9989.47	7858.55	1.27116
P16278	Beta-galactosidase OS=Homo sapiens (Human) OX=9606 GN=GLB1 PE=1 SV=2	984	1407.6	1149	1023.4	1220.6	0.73717	1180.2	1122	1.05187
Q8IW92	Beta-galactosidase-1-like protein 2 OS=Homo sapiens (Human) OX=9606 GN=GLB1L2 PE=1 SV=1	401.1	453	454.8	596.7	527.1	0.11868	436.3	561.9	0.776473
P08236	Beta-glucuronidase OS=Homo sapiens (Human) OX=9606 GN=GUSB PE=1 SV=2	952.2	1236.5	931.4	1086.5	1062.2	0.761451	1040.03	1074.35	0.968058
P06865	Beta-hexosaminidase subunit alpha OS=Homo sapiens (Human) OX=9606 GN=HEXA PE=1 SV=2	4326.7	5363	4505.2	3609.7	4200.1	0.160326	4731.63	3904.9	1.21172
P07686	Beta-hexosaminidase subunit beta OS=Homo sapiens (Human) OX=9606 GN=HEXB PE=1 SV=3	4202.7	5985	5088.5	4278.4	4863.3	0.445426	5092.07	4570.85	1.11403
Q9HBI1	Beta-parvin OS=Homo sapiens (Human) OX=9606 GN=PARVB PE=1 SV=1	341.8	330.2	368.3	293.9	397.9	0.989454	346.767	345.9	1.00251
Q9Y5Z0	Beta-secretase 2 OS=Homo sapiens (Human) OX=9606 GN=BACE2 PE=1 SV=1	1358.2	1599.3	1708.8	1484.4	1601.8	0.92424	1555.43	1543.1	1.00799
Q8N3L3	Beta-taxilin OS=Homo sapiens (Human) OX=9606 GN=TXLNB PE=1 SV=3	590.4	675.6	601.2	515.9	618.5	0.464019	622.4	567.2	1.09732
P55957	BH3-interacting domain death agonist OS=Homo sapiens (Human) OX=9606 GN=BID PE=1 SV=1	280.3	423.5	316.4	281	341.7	0.623278	340.067	311.35	1.09223
O43252	Bifunctional 3'-phosphoadenosine 5'-phosphosulfate synthase 1 OS=Homo sapiens (Human) OX=9606 GN=PAPSS1 PE=1 SV=2	2370.8	3186.1	2530.5	2723.9	3079.7	0.549512	2695.8	2901.8	0.92901
O95340	Bifunctional 3'-phosphoadenosine 5'-phosphosulfate synthase 2 OS=Homo sapiens (Human) OX=9606 GN=PAPSS2 PE=1 SV=2	2132	2779.7	2083	1723.4	2200.1	0.3535	2331.57	1961.75	1.18851
Q6NYC1	Bifunctional arginine demethylase and lysyl-hydroxylase JMJD6 OS=Homo sapiens (Human) OX=9606 GN=JMJD6 PE=1 SV=1	410	454	436.4	320.5	383.6	0.198403	433.467	352.05	1.23126
Q13057	Bifunctional coenzyme A synthase OS=Homo sapiens (Human) OX=9606 GN=COASY PE=1 SV=4	1428.5	1918.4	1478.9	1515	1786.8	0.851401	1608.6	1650.9	0.974378
P07814	Bifunctional glutamate/proline--tRNA ligase OS=Homo sapiens (Human) OX=9606 GN=EPRS1 PE=1 SV=5	43940.1	47925.1	43751.1	43399.5	50231.6	0.722135	45205.4	46815.6	0.965607
P13995	Bifunctional methylenetetrahydrofolate dehydrogenase/cyclohydrolase, mitochondrial OS=Homo sapiens (Human) OX=9606 GN=MTHFD2 PE=1 SV=2	5682.8	6586	6146.3	5615.6	6547.2	0.926569	6138.37	6081.4	1.00937
Q96T60	Bifunctional polynucleotide phosphatase/kinase OS=Homo sapiens (Human) OX=9606 GN=PNKP PE=1 SV=1	2286.5	2392	2202	2385	2523.6	0.198255	2293.5	2454.3	0.934482
P31939	Bifunctional purine biosynthesis protein ATIC OS=Homo sapiens (Human) OX=9606 GN=ATIC PE=1 SV=3	11425.1	15690.3	12832.4	16544	13480	0.472274	13315.9	15012	0.887019
Q9Y223	Bifunctional UDP-N-acetylglucosamine 2-epimerase/N-acetylmannosamine kinase OS=Homo sapiens (Human) OX=9606 GN=GNE PE=1 SV=1	2995.4	3472.3	3112	3315.4	3776	0.336071	3193.23	3545.7	0.900593
P53004	Biliverdin reductase A OS=Homo sapiens (Human) OX=9606 GN=BLVRA PE=1 SV=2	2656.8	4143.9	3307.3	3264.2	3600.8	0.901377	3369.33	3432.5	0.981597
P78537	Biogenesis of lysosome-related organelles complex 1 subunit 1 OS=Homo sapiens (Human) OX=9606 GN=BLOC1S1 PE=1 SV=2	412.3	394.4	410.8	490.1	493.9	0.00221	405.833	492	0.824864
Q6QNY0	Biogenesis of lysosome-related organelles complex 1 subunit 3 OS=Homo sapiens (Human) OX=9606 GN=BLOC1S3 PE=1 SV=1	424	454.4	394.7	396.1	410.5	0.352605	424.367	403.3	1.05224
Q9NUP1	Biogenesis of lysosome-related organelles complex 1 subunit 4 OS=Homo sapiens (Human) OX=9606 GN=BLOC1S4 PE=1 SV=1	479.4	507.7	465.4	445.9	527.4	0.961741	484.167	486.65	0.994897
Q8TDH9	Biogenesis of lysosome-related organelles complex 1 subunit 5 OS=Homo sapiens (Human) OX=9606 GN=BLOC1S5 PE=1 SV=1	1200.8	1193.9	1446	1391.5	1341.4	0.410969	1280.23	1366.45	0.936905
Q8NFC6	Biorientation of chromosomes in cell division protein 1-like 1 OS=Homo sapiens (Human) OX=9606 GN=BOD1L1 PE=1 SV=2	6761.3	9080.6	7037.7	6998.2	8185.6	0.973022	7626.53	7591.9	1.00456
P50747	Biotin--protein ligase OS=Homo sapiens (Human) OX=9606 GN=HLCS PE=1 SV=1	1020.9	1019.9	880.3	857.1	1148.7	0.875693	973.7	1002.9	0.970884
P43251	Biotinidase OS=Homo sapiens (Human) OX=9606 GN=BTD PE=1 SV=2	528.7	709.3	590.6	608.5	780.1	0.498373	609.533	694.3	0.877911
P50583	Bis(5'-nucleosyl)-tetraphosphatase [asymmetrical] OS=Homo sapiens (Human) OX=9606 GN=NUDT2 PE=1 SV=3	308.3	462.9	372.4	403.5	417.8	0.58038	381.2	410.65	0.928284
Q13867	Bleomycin hydrolase OS=Homo sapiens (Human) OX=9606 GN=BLMH PE=1 SV=1	8713	11496	12857.9	11549.1	10829.7	0.905956	11022.3	11189.4	0.985066
Q969J3	BLOC-1-related complex subunit 5 OS=Homo sapiens (Human) OX=9606 GN=BORCS5 PE=1 SV=1	1616	1705.4	1671.2	1756.6	2041.3	0.340068	1664.2	1898.95	0.876379
Q96GS4	BLOC-1-related complex subunit 6 OS=Homo sapiens (Human) OX=9606 GN=BORCS6 PE=1 SV=2	149.9	251.3	232	222	226.5	0.713076	211.067	224.25	0.941211
P54132	Bloom syndrome protein OS=Homo sapiens (Human) OX=9606 GN=BLM PE=1 SV=1	2071.6	1851	1808.2	2028	2231.5	0.221088	1910.27	2129.75	0.896944
Q9Y3E2	BolA-like protein 1 OS=Homo sapiens (Human) OX=9606 GN=BOLA1 PE=1 SV=1	516.5	803.7	583	604.5	690.8	0.90059	634.4	647.65	0.979541
Q9H3K6	BolA-like protein 2 OS=Homo sapiens (Human) OX=9606 GN=BOLA2B PE=1 SV=1	1797	2205.3	1830.5	1947.2	2369.7	0.488909	1944.27	2158.45	0.90077
Q53S33	BolA-like protein 3 OS=Homo sapiens (Human) OX=9606 GN=BOLA3 PE=1 SV=1	321.8	517.2	357.5	278.1	363	0.365287	398.833	320.55	1.24422
Q6UWU4	Bombesin receptor-activated protein C6orf89 OS=Homo sapiens (Human) OX=9606 GN=C6orf89 PE=1 SV=1	515.5	726.7	690	510.4	685.9	0.713681	644.067	598.15	1.07676
Q10589	Bone marrow stromal antigen 2 OS=Homo sapiens (Human) OX=9606 GN=BST2 PE=1 SV=1	15370.3	5740.4	11361.4	9198.8	9336.4	0.633413	10824	9267.6	1.16794
Q9NWK9	Box C/D snoRNA protein 1 OS=Homo sapiens (Human) OX=9606 GN=ZNHIT6 PE=1 SV=1	147.3	307.4	279.5	137.9	168.6	0.199255	244.733	153.25	1.59695
P80723	Brain acid soluble protein 1 OS=Homo sapiens (Human) OX=9606 GN=BASP1 PE=1 SV=2	53676.3	20776.1	34252.4	18482.8	25538.3	0.273804	36234.9	22010.5	1.64625
Q9UQB8	Brain-specific angiogenesis inhibitor 1-associated protein 2 OS=Homo sapiens (Human) OX=9606 GN=BAIAP2 PE=1 SV=1	3492.8	3439.6	3398.5	3744	3688.8	0.00881124	3443.63	3716.4	0.926605
Q9UHR4	Brain-specific angiogenesis inhibitor 1-associated protein 2-like protein 1 OS=Homo sapiens (Human) OX=9606 GN=BAIAP2L1 PE=1 SV=2	8194.2	8816.4	8054.7	6980.5	8577.2	0.599791	8355.1	7778.85	1.07408
O15382	Branched-chain-amino-acid aminotransferase, mitochondrial OS=Homo sapiens (Human) OX=9606 GN=BCAT2 PE=1 SV=2	1094.3	1542.8	1156	1000.9	1386.8	0.79482	1264.37	1193.85	1.05907
Q96RL1	BRCA1-A complex subunit RAP80 OS=Homo sapiens (Human) OX=9606 GN=UIMC1 PE=1 SV=2	2156.6	2247.2	2380.9	2340.7	2386.8	0.254751	2261.57	2363.75	0.956771
Q6PJG6	BRCA1-associated ATM activator 1 OS=Homo sapiens (Human) OX=9606 GN=BRAT1 PE=1 SV=2	800.2	907.7	936.6	823.1	955.4	0.930861	881.5	889.25	0.991285
Q7Z569	BRCA1-associated protein OS=Homo sapiens (Human) OX=9606 GN=BRAP PE=1 SV=2	1921.9	2176.2	1983	1591.3	2126.4	0.641842	2027.03	1858.85	1.09048
Q9P287	BRCA2 and CDKN1A-interacting protein OS=Homo sapiens (Human) OX=9606 GN=BCCIP PE=1 SV=1	4168.8	5603.3	4515.2	4172.5	4873.1	0.6962	4762.43	4522.8	1.05298
Q7Z589	BRCA2-interacting transcriptional repressor EMSY OS=Homo sapiens (Human) OX=9606 GN=EMSY PE=1 SV=2	1644.5	2271.6	1696.8	2192.8	2297.1	0.198702	1870.97	2244.95	0.833411
P11274	Breakpoint cluster region protein OS=Homo sapiens (Human) OX=9606 GN=BCR PE=1 SV=2	1109.8	1190.3	1190.3	998	1114.2	0.280911	1163.47	1056.1	1.10166
P56945	Breast cancer anti-estrogen resistance protein 1 OS=Homo sapiens (Human) OX=9606 GN=BCAR1 PE=1 SV=2	560.9	764.3	594.7	517.4	629	0.487983	639.967	573.2	1.11648
Q5PSV4	Breast cancer metastasis-suppressor 1-like protein OS=Homo sapiens (Human) OX=9606 GN=BRMS1L PE=1 SV=2	502	550.6	545.7	518.5	539.6	0.855229	532.767	529.05	1.00703
P38398	Breast cancer type 1 susceptibility protein OS=Homo sapiens (Human) OX=9606 GN=BRCA1 PE=1 SV=2	490.1	494.9	475.9	435.9	512.1	0.791417	486.967	474	1.02736
P51587	Breast cancer type 2 susceptibility protein OS=Homo sapiens (Human) OX=9606 GN=BRCA2 PE=1 SV=3	770.9	950.7	784.2	602.6	789.9	0.347064	835.267	696.25	1.19966
Q9Y6D6	Brefeldin A-inhibited guanine nucleotide-exchange protein 1 OS=Homo sapiens (Human) OX=9606 GN=ARFGEF1 PE=1 SV=2	3258.9	3430.4	3132.8	2645.7	3261.2	0.479986	3274.03	2953.45	1.10855
Q9Y6D5	Brefeldin A-inhibited guanine nucleotide-exchange protein 2 OS=Homo sapiens (Human) OX=9606 GN=ARFGEF2 PE=1 SV=3	1706.5	2160.9	1892.4	1918.1	2084.9	0.637675	1919.93	2001.5	0.959247
Q8WY22	BRI3-binding protein OS=Homo sapiens (Human) OX=9606 GN=BRI3BP PE=1 SV=1	370	486	421.4	376.9	460.7	0.90706	425.8	418.8	1.01671
Q9NQY0	Bridging integrator 3 OS=Homo sapiens (Human) OX=9606 GN=BIN3 PE=1 SV=1	1101	1164	1097.9	1092	1280.7	0.612788	1120.97	1186.35	0.944887
Q9NWV8	BRISC and BRCA1-A complex member 1 OS=Homo sapiens (Human) OX=9606 GN=BABAM1 PE=1 SV=1	2166.5	2999.4	2124.3	1972.7	2389.3	0.531299	2430.07	2181	1.1142
Q9NXR7	BRISC and BRCA1-A complex member 2 OS=Homo sapiens (Human) OX=9606 GN=BABAM2 PE=1 SV=2	199.4	300	279.8	240.8	373.8	0.60416	259.733	307.3	0.845211
Q15018	BRISC complex subunit Abraxas 2 OS=Homo sapiens (Human) OX=9606 GN=ABRAXAS2 PE=1 SV=2	1333.8	1900.7	1366.6	1360.1	1580.5	0.786983	1533.7	1470.3	1.04312
Q5VW32	BRO1 domain-containing protein BROX OS=Homo sapiens (Human) OX=9606 GN=BROX PE=1 SV=1	2484.6	2980.2	2566.8	2626.9	2623.8	0.767471	2677.2	2625.35	1.01975
Q9UNQ0	Broad substrate specificity ATP-binding cassette transporter ABCG2 OS=Homo sapiens (Human) OX=9606 GN=ABCG2 PE=1 SV=3	907.6	532.1	792.4	666.8	753.6	0.798132	744.033	710.2	1.04764
Q9NRL2	Bromodomain adjacent to zinc finger domain protein 1A OS=Homo sapiens (Human) OX=9606 GN=BAZ1A PE=1 SV=2	4831.8	5327.5	4498.2	4858.5	4640.6	0.645748	4885.83	4749.55	1.02869
Q9UIF9	Bromodomain adjacent to zinc finger domain protein 2A OS=Homo sapiens (Human) OX=9606 GN=BAZ2A PE=1 SV=4	2357.6	3339.5	3215.2	16282.9	884.8	0.598878	2970.77	8583.85	0.346088
P25440	Bromodomain-containing protein 2 OS=Homo sapiens (Human) OX=9606 GN=BRD2 PE=1 SV=2	688.7	878.3	767.7	605.2	773.5	0.475551	778.233	689.35	1.12894
Q15059	Bromodomain-containing protein 3 OS=Homo sapiens (Human) OX=9606 GN=BRD3 PE=1 SV=1	1390.9	1409	1265.1	1481.8	1732.7	0.266952	1355	1607.25	0.843055
O60885	Bromodomain-containing protein 4 OS=Homo sapiens (Human) OX=9606 GN=BRD4 PE=1 SV=2	2664.1	3290.1	3180.6	3240.6	3689.5	0.272849	3044.93	3465.05	0.878756
Q9NPI1	Bromodomain-containing protein 7 OS=Homo sapiens (Human) OX=9606 GN=BRD7 PE=1 SV=1	2937.6	2908.2	3217.6	3506.1	3489.8	0.039391	3021.13	3497.95	0.863687
Q9H0E9	Bromodomain-containing protein 8 OS=Homo sapiens (Human) OX=9606 GN=BRD8 PE=1 SV=2	1855.3	2256	1934	1888.2	2054.5	0.786996	2015.1	1971.35	1.02219
Q9H8M2	Bromodomain-containing protein 9 OS=Homo sapiens (Human) OX=9606 GN=BRD9 PE=1 SV=2	5512.2	1517.3	2378.6	3173.8	6192.2	0.500245	3136.03	4683	0.669663
Q9NW68	BSD domain-containing protein 1 OS=Homo sapiens (Human) OX=9606 GN=BSDC1 PE=1 SV=1	1677.4	2192.5	1881.5	1755.5	2135.5	0.916486	1917.13	1945.5	0.985419
Q9H3F6	BTB/POZ domain-containing adapter for CUL3-mediated RhoA degradation protein 3 OS=Homo sapiens (Human) OX=9606 GN=KCTD10 PE=1 SV=1	3210.9	2795.6	3664.5	2781.8	3261.9	0.605405	3223.67	3021.85	1.06679
Q96SI1	BTB/POZ domain-containing protein KCTD15 OS=Homo sapiens (Human) OX=9606 GN=KCTD15 PE=1 SV=1	510.6	749.1	544.9	590.8	600.7	0.945216	601.533	595.75	1.00971
Q6PI47	BTB/POZ domain-containing protein KCTD18 OS=Homo sapiens (Human) OX=9606 GN=KCTD18 PE=2 SV=2	647.2	636.2	632.8	487.5	494.3	0.000122189	638.733	490.9	1.30115
Q9Y597	BTB/POZ domain-containing protein KCTD3 OS=Homo sapiens (Human) OX=9606 GN=KCTD3 PE=1 SV=2	4767	5002.7	4723.4	3778.6	4255.3	0.148001	4831.03	4016.95	1.20266
Q9NXV2	BTB/POZ domain-containing protein KCTD5 OS=Homo sapiens (Human) OX=9606 GN=KCTD5 PE=1 SV=1	983.5	1186.8	1037.8	830.9	961.6	0.164521	1069.37	896.25	1.19316
Q7L273	BTB/POZ domain-containing protein KCTD9 OS=Homo sapiens (Human) OX=9606 GN=KCTD9 PE=1 SV=1	616.6	953.9	737.8	813.9	879.3	0.523527	769.433	846.6	0.908851
O43670	BUB3-interacting and GLEBS motif-containing protein ZNF207 OS=Homo sapiens (Human) OX=9606 GN=ZNF207 PE=1 SV=1	3913.9	5110.6	3526.1	2900.6	3869.2	0.335048	4183.53	3384.9	1.23594
Q9BRD0	BUD13 homolog OS=Homo sapiens (Human) OX=9606 GN=BUD13 PE=1 SV=1	516.5	477.1	512.3	522.2	553.6	0.202435	501.967	537.9	0.933197
Q7KYR7	Butyrophilin subfamily 2 member A1 OS=Homo sapiens (Human) OX=9606 GN=BTN2A1 PE=1 SV=3	398.3	526.1	411.1	428.9	542.1	0.620494	445.167	485.5	0.916924
Q13895	Bystin OS=Homo sapiens (Human) OX=9606 GN=BYSL PE=1 SV=3	3620.9	4537.3	4358.9	3751	4206.1	0.629408	4172.37	3978.55	1.04872
P11586	C-1-tetrahydrofolate synthase, cytoplasmic OS=Homo sapiens (Human) OX=9606 GN=MTHFD1 PE=1 SV=3	22829.6	27488.8	23138.1	20607.7	24808.8	0.561894	24485.5	22708.2	1.07826
O00585	C-C motif chemokine 21 OS=Homo sapiens (Human) OX=9606 GN=CCL21 PE=1 SV=1	1118.9	3238	349.6	2772.9	2146.3	0.4172	1568.83	2459.6	0.637841
O60271	C-Jun-amino-terminal kinase-interacting protein 4 OS=Homo sapiens (Human) OX=9606 GN=SPAG9 PE=1 SV=4	7458	8605.6	7473.8	6614.7	7964.3	0.560394	7845.8	7289.5	1.07632
Q8IY22	C-Maf-inducing protein OS=Homo sapiens (Human) OX=9606 GN=CMIP PE=1 SV=3	1465.3	1813.7	1429.6	1252.4	1478.9	0.314654	1569.53	1365.65	1.14929
Q7Z401	C-myc promoter-binding protein OS=Homo sapiens (Human) OX=9606 GN=DENND4A PE=1 SV=2	696	574	649.6	624.4	732.3	0.615209	639.867	678.35	0.943269
Q99417	c-Myc-binding protein OS=Homo sapiens (Human) OX=9606 GN=MYCBP PE=1 SV=3	298.7	262.3	235.5	198	231.1	0.136496	265.5	214.55	1.23747
Q13363	C-terminal-binding protein 1 OS=Homo sapiens (Human) OX=9606 GN=CTBP1 PE=1 SV=2	685.1	846	872.4	670.1	1174.9	0.714947	801.167	922.5	0.868473
P56545	C-terminal-binding protein 2 OS=Homo sapiens (Human) OX=9606 GN=CTBP2 PE=1 SV=1	1626.9	1921.3	1651.3	1677.6	1895	0.742146	1733.17	1786.3	0.970255
Q86YS7	C2 domain-containing protein 5 OS=Homo sapiens (Human) OX=9606 GN=C2CD5 PE=1 SV=1	1318	1188.2	1233.7	1244.3	1325.3	0.54928	1246.63	1284.8	0.970294
O75844	CAAX prenyl protease 1 homolog OS=Homo sapiens (Human) OX=9606 GN=ZMPSTE24 PE=1 SV=2	3047.3	4346.6	3558	3013.8	3594.9	0.520448	3650.63	3304.35	1.1048
Q9Y256	CAAX prenyl protease 2 OS=Homo sapiens (Human) OX=9606 GN=RCE1 PE=1 SV=1	583.9	660.7	503.5	511.1	621	0.834492	582.7	566.05	1.02941
Q8WUQ7	Cactin OS=Homo sapiens (Human) OX=9606 GN=CACTIN PE=1 SV=3	570.5	741.2	718.2	683.7	717.3	0.705922	676.633	700.5	0.965929
P27708	CAD protein OS=Homo sapiens (Human) OX=9606 GN=CAD PE=1 SV=3	16980.8	16038.2	14729.7	14617.8	17840.4	0.88058	15916.2	16229.1	0.980722
Q9NYQ6	Cadherin EGF LAG seven-pass G-type receptor 1 OS=Homo sapiens (Human) OX=9606 GN=CELSR1 PE=1 SV=1	115.4	82.4	141.3	89.2	103.7	0.445208	113.033	96.45	1.17194
P19022	Cadherin-2 OS=Homo sapiens (Human) OX=9606 GN=CDH2 PE=1 SV=4	455.6	238.9	356	301.7	308.6	0.547033	350.167	305.15	1.14752
Q9BYE9	Cadherin-related family member 2 OS=Homo sapiens (Human) OX=9606 GN=CDHR2 PE=1 SV=2	9259.1	634	1018.2	6455.3	487.3	0.970694	3637.1	3471.3	1.04776
Q99653	Calcineurin B homologous protein 1 OS=Homo sapiens (Human) OX=9606 GN=CHP1 PE=1 SV=3	2699.3	3264.6	3166.2	2800.6	3061.2	0.641145	3043.37	2930.9	1.03837
P63098	Calcineurin subunit B type 1 OS=Homo sapiens (Human) OX=9606 GN=PPP3R1 PE=1 SV=2	801	1106.5	916.1	1155.8	1178.7	0.124266	941.2	1167.25	0.80634
Q9Y6J0	Calcineurin-binding protein cabin-1 OS=Homo sapiens (Human) OX=9606 GN=CABIN1 PE=1 SV=1	312.5	424.9	381.5	470.2	529.9	0.0691345	372.967	500.05	0.745859
Q8IWX8	Calcium homeostasis endoplasmic reticulum protein OS=Homo sapiens (Human) OX=9606 GN=CHERP PE=1 SV=3	6269.6	6595.2	6144.5	6234.8	6923.1	0.607591	6336.43	6578.95	0.963137
Q86XJ0	Calcium homeostasis modulator protein 3 OS=Homo sapiens (Human) OX=9606 GN=CALHM3 PE=1 SV=2	631.9	1127.1	1268.3	1622.3	1658.7	0.0807919	1009.1	1640.5	0.615117
Q9UM00	Calcium load-activated calcium channel OS=Homo sapiens (Human) OX=9606 GN=TMCO1 PE=1 SV=2	862.4	1062.9	848.7	695.5	837.4	0.221529	924.667	766.45	1.20643
Q96D31	Calcium release-activated calcium channel protein 1 OS=Homo sapiens (Human) OX=9606 GN=ORAI1 PE=1 SV=2	299.2	290.7	307.9	253	269.8	0.0767741	299.267	261.4	1.14486
P49069	Calcium signal-modulating cyclophilin ligand OS=Homo sapiens (Human) OX=9606 GN=CAMLG PE=1 SV=1	455.9	436.3	424.6	608.1	569.7	0.0417203	438.933	588.9	0.745344
Q8NE86	Calcium uniporter protein, mitochondrial OS=Homo sapiens (Human) OX=9606 GN=MCU PE=1 SV=1	481.8	491.3	507.3	720.6	711	0.000145379	493.467	715.8	0.689392
Q9BPX6	Calcium uptake protein 1, mitochondrial OS=Homo sapiens (Human) OX=9606 GN=MICU1 PE=1 SV=1	3370.7	4042	3386.5	4171.4	4811	0.151395	3599.73	4491.2	0.801508
Q8IYU8	Calcium uptake protein 2, mitochondrial OS=Homo sapiens (Human) OX=9606 GN=MICU2 PE=1 SV=2	743.4	786.3	897.1	792.2	837	0.919079	808.933	814.6	0.993044
Q9P1Z2	Calcium-binding and coiled-coil domain-containing protein 1 OS=Homo sapiens (Human) OX=9606 GN=CALCOCO1 PE=1 SV=2	229	241	227	187.7	217.5	0.276604	232.333	202.6	1.14676
Q13137	Calcium-binding and coiled-coil domain-containing protein 2 OS=Homo sapiens (Human) OX=9606 GN=CALCOCO2 PE=1 SV=1	1255.8	896.7	1252.8	1303.3	1292.2	0.305562	1135.1	1297.75	0.874668
O75746	Calcium-binding mitochondrial carrier protein Aralar1 OS=Homo sapiens (Human) OX=9606 GN=SLC25A12 PE=1 SV=2	4545	6071.9	6024.3	5496.8	5999.1	0.745566	5547.07	5747.95	0.965051
Q9UJS0	Calcium-binding mitochondrial carrier protein Aralar2 OS=Homo sapiens (Human) OX=9606 GN=SLC25A13 PE=1 SV=2	5841.3	6920	6646.3	6219.7	6594.3	0.878796	6469.2	6407	1.00971
Q6NUK1	Calcium-binding mitochondrial carrier protein SCaMC-1 OS=Homo sapiens (Human) OX=9606 GN=SLC25A24 PE=1 SV=2	6422.1	8157.9	6597.3	6144.4	7256.8	0.682079	7059.1	6700.6	1.0535
Q6KCM7	Calcium-binding mitochondrial carrier protein SCaMC-2 OS=Homo sapiens (Human) OX=9606 GN=SLC25A25 PE=1 SV=1	878.5	1128.5	978.3	861.5	950.8	0.374673	995.1	906.15	1.09816
Q9Y376	Calcium-binding protein 39 OS=Homo sapiens (Human) OX=9606 GN=CAB39 PE=1 SV=1	4061.7	6401.7	4514	4238.9	4574.3	0.502466	4992.47	4406.6	1.13295
Q9NP80	Calcium-independent phospholipase A2-gamma OS=Homo sapiens (Human) OX=9606 GN=PNPLA8 PE=1 SV=1	1722	2286.2	1794.1	1813	2532	0.629098	1934.1	2172.5	0.890265
Q9Y2V2	Calcium-regulated heat-stable protein 1 OS=Homo sapiens (Human) OX=9606 GN=CARHSP1 PE=1 SV=2	1584.6	2687.4	1483.9	1162.8	1886.3	0.514108	1918.63	1524.55	1.25849
P98194	Calcium-transporting ATPase type 2C member 1 OS=Homo sapiens (Human) OX=9606 GN=ATP2C1 PE=1 SV=3	4181.2	4594.8	3853.9	3380	4186.9	0.470565	4209.97	3783.45	1.11273
P54750	Calcium/calmodulin-dependent 3',5'-cyclic nucleotide phosphodiesterase 1A OS=Homo sapiens (Human) OX=9606 GN=PDE1A PE=1 SV=2	2727.3	3780	2923.4	3051.4	3407.1	0.831914	3143.57	3229.25	0.973466
Q8N5S9	Calcium/calmodulin-dependent protein kinase kinase 1 OS=Homo sapiens (Human) OX=9606 GN=CAMKK1 PE=1 SV=2	295.9	319.1	285.3	188.5	299.8	0.495193	300.1	244.15	1.22916
Q14012	Calcium/calmodulin-dependent protein kinase type 1 OS=Homo sapiens (Human) OX=9606 GN=CAMK1 PE=1 SV=1	923.1	950.7	907.6	795.5	1120.5	0.880565	927.133	958	0.96778
Q13557	Calcium/calmodulin-dependent protein kinase type II subunit delta OS=Homo sapiens (Human) OX=9606 GN=CAMK2D PE=1 SV=3	1956.2	1829.7	1774.5	1600.2	1960.3	0.755342	1853.47	1780.25	1.04113
Q13555	Calcium/calmodulin-dependent protein kinase type II subunit gamma OS=Homo sapiens (Human) OX=9606 GN=CAMK2G PE=1 SV=4	3543.9	2955.7	3516.7	2957.3	3342.2	0.542391	3338.77	3149.75	1.06001
Q16566	Calcium/calmodulin-dependent protein kinase type IV OS=Homo sapiens (Human) OX=9606 GN=CAMK4 PE=1 SV=1	1633.1	1346.5	1899.7	1412.8	2553.3	0.643351	1626.43	1983.05	0.820168
Q9HB71	Calcyclin-binding protein OS=Homo sapiens (Human) OX=9606 GN=CACYBP PE=1 SV=2	6190	8382.3	6910.8	5963.4	7133.6	0.535425	7161.03	6548.5	1.09354
Q05682	Caldesmon OS=Homo sapiens (Human) OX=9606 GN=CALD1 PE=1 SV=3	60270.9	21702.3	53635.7	27586.8	29730.8	0.29874	45203	28658.8	1.57728
O14967	Calmegin OS=Homo sapiens (Human) OX=9606 GN=CLGN PE=1 SV=1	79.6	155.8	130.8	82.2	106.5	0.360329	122.067	94.35	1.29376
Q96JQ2	Calmin OS=Homo sapiens (Human) OX=9606 GN=CLMN PE=1 SV=1	571.2	607.8	557.5	528.1	599.7	0.751944	578.833	563.9	1.02648
P0DP25	Calmodulin-3 OS=Homo sapiens (Human) OX=9606 GN=CALM3 PE=1 SV=1	20735.8	14753.5	19168.7	13622.1	15348.5	0.165604	18219.3	14485.3	1.25778
P27482	Calmodulin-like protein 3 OS=Homo sapiens (Human) OX=9606 GN=CALML3 PE=1 SV=2	1101.3	521.1	853.1	605.2	420.6	0.206083	825.167	512.9	1.60883
Q5T5Y3	Calmodulin-regulated spectrin-associated protein 1 OS=Homo sapiens (Human) OX=9606 GN=CAMSAP1 PE=1 SV=2	1177	1168.7	1107.3	760.1	1058.7	0.347859	1151	909.4	1.26567
Q08AD1	Calmodulin-regulated spectrin-associated protein 2 OS=Homo sapiens (Human) OX=9606 GN=CAMSAP2 PE=1 SV=3	3829.4	4747.8	4187.6	3743.6	4342.2	0.641223	4254.93	4042.9	1.05245
P27824	Calnexin OS=Homo sapiens (Human) OX=9606 GN=CANX PE=1 SV=2	15803.9	22173	16052.3	12551.5	15976.1	0.26078	18009.7	14263.8	1.26262
P04632	Calpain small subunit 1 OS=Homo sapiens (Human) OX=9606 GN=CAPNS1 PE=1 SV=1	3798	4921	4261.5	3908.1	4302.8	0.602626	4326.83	4105.45	1.05392
P07384	Calpain-1 catalytic subunit OS=Homo sapiens (Human) OX=9606 GN=CAPN1 PE=1 SV=1	4454.5	6400	5063	4945.1	5438.6	0.868504	5305.83	5191.85	1.02195
P17655	Calpain-2 catalytic subunit OS=Homo sapiens (Human) OX=9606 GN=CAPN2 PE=1 SV=6	4743.1	6805.7	5068.3	5130.3	5682.6	0.862897	5539.03	5406.45	1.02452
Q9Y6W3	Calpain-7 OS=Homo sapiens (Human) OX=9606 GN=CAPN7 PE=1 SV=1	2213.4	2943.7	2368	2786.2	3058.7	0.211795	2508.37	2922.45	0.85831
P20810	Calpastatin OS=Homo sapiens (Human) OX=9606 GN=CAST PE=1 SV=4	16477.5	22955.8	17630.9	14490.6	19396.1	0.571529	19021.4	16943.3	1.12265
Q99439	Calponin-2 OS=Homo sapiens (Human) OX=9606 GN=CNN2 PE=1 SV=4	5123.5	5268.9	4914.6	4616.5	5423.6	0.872842	5102.33	5020.05	1.01639
Q15417	Calponin-3 OS=Homo sapiens (Human) OX=9606 GN=CNN3 PE=1 SV=1	9490.9	7681.9	7882	5994	7462.4	0.212754	8351.6	6728.2	1.24128
P27797	Calreticulin OS=Homo sapiens (Human) OX=9606 GN=CALR PE=1 SV=1	16364.5	27069.2	17516.2	13832.7	20071.2	0.521554	20316.6	16952	1.19848
O43852	Calumenin OS=Homo sapiens (Human) OX=9606 GN=CALU PE=1 SV=2	13248.7	15220.3	14636.2	14398	15937.3	0.490542	14368.4	15167.6	0.947306
P17612	cAMP-dependent protein kinase catalytic subunit alpha OS=Homo sapiens (Human) OX=9606 GN=PRKACA PE=1 SV=2	4091.3	5038.2	4125.2	3878.2	4347.4	0.489741	4418.23	4112.8	1.07426
P22694	cAMP-dependent protein kinase catalytic subunit beta OS=Homo sapiens (Human) OX=9606 GN=PRKACB PE=1 SV=2	899.3	992.6	941	1022.7	1046.8	0.0641106	944.3	1034.75	0.912588
P10644	cAMP-dependent protein kinase type I-alpha regulatory subunit OS=Homo sapiens (Human) OX=9606 GN=PRKAR1A PE=1 SV=1	5709.5	6698.2	6160.9	5481	6027.1	0.357709	6189.53	5754.05	1.07568
P31321	cAMP-dependent protein kinase type I-beta regulatory subunit OS=Homo sapiens (Human) OX=9606 GN=PRKAR1B PE=1 SV=4	172.2	161.2	154	188.8	208.7	0.113703	162.467	198.75	0.817442
P13861	cAMP-dependent protein kinase type II-alpha regulatory subunit OS=Homo sapiens (Human) OX=9606 GN=PRKAR2A PE=1 SV=2	6304.9	7332.5	6946	7995.4	8146.2	0.0492361	6861.13	8070.8	0.850118
P31323	cAMP-dependent protein kinase type II-beta regulatory subunit OS=Homo sapiens (Human) OX=9606 GN=PRKAR2B PE=1 SV=3	235.7	168.3	295.9	185.1	204.9	0.410107	233.3	195	1.19641
Q08499	cAMP-specific 3',5'-cyclic phosphodiesterase 4D OS=Homo sapiens (Human) OX=9606 GN=PDE4D PE=1 SV=2	2221.9	2477.9	2414	2288.4	2756.8	0.633788	2371.27	2522.6	0.940009
Q9BSD7	Cancer-related nucleoside-triphosphatase OS=Homo sapiens (Human) OX=9606 GN=NTPCR PE=1 SV=1	1379.7	1776.8	1485.9	1623.4	1831.5	0.340389	1547.47	1727.45	0.89581
P0DMU9	Cancer/testis antigen family 45 member A10 OS=Homo sapiens (Human) OX=9606 GN=CT45A10 PE=1 SV=1	639.2	836.4	753.1	877	936.9	0.089729	742.9	906.95	0.819119
P0DMU7	Cancer/testis antigen family 45 member A6 OS=Homo sapiens (Human) OX=9606 GN=CT45A6 PE=2 SV=1	1129.3	1430.3	1329.6	1650	1449.3	0.176061	1296.4	1549.65	0.836576
P30622	CAP-Gly domain-containing linker protein 1 OS=Homo sapiens (Human) OX=9606 GN=CLIP1 PE=1 SV=2	16309.8	18321.2	17577.5	16921.7	19353.9	0.656867	17402.8	18137.8	0.959479
Q8N3C7	CAP-Gly domain-containing linker protein 4 OS=Homo sapiens (Human) OX=9606 GN=CLIP4 PE=1 SV=1	564.8	1147.4	616.7	878.5	962.7	0.522268	776.3	920.6	0.843254
Q8N1G2	Cap-specific mRNA (nucleoside-2'-O-)-methyltransferase 1 OS=Homo sapiens (Human) OX=9606 GN=CMTR1 PE=1 SV=1	3117.6	4258.2	3576.5	3716.7	3965.9	0.634489	3650.77	3841.3	0.950399
Q6ZU35	Capping protein inhibiting regulator of actin dynamics OS=Homo sapiens (Human) OX=9606 GN=CRACD PE=1 SV=3	30002.2	12634.1	27539.2	23526	18222.9	0.707105	23391.8	20874.5	1.1206
Q14444	Caprin-1 OS=Homo sapiens (Human) OX=9606 GN=CAPRIN1 PE=1 SV=2	11291.8	13295.1	12279.6	10274.6	12075.4	0.415309	12288.8	11175	1.09967
P31327	Carbamoyl-phosphate synthase [ammonia], mitochondrial OS=Homo sapiens (Human) OX=9606 GN=CPS1 PE=1 SV=2	36589.7	51819.8	37749.7	35623.9	43249.6	0.701888	42053.1	39436.8	1.06634
P07451	Carbonic anhydrase 3 OS=Homo sapiens (Human) OX=9606 GN=CA3 PE=1 SV=3	660.7	1923.4	794.1	412.3	424.1	0.21918	1126.07	418.2	2.69265
P16152	Carbonyl reductase [NADPH] 1 OS=Homo sapiens (Human) OX=9606 GN=CBR1 PE=1 SV=3	4279.2	6336.8	4864.2	4953.2	5798.4	0.790694	5160.07	5375.8	0.95987
O75828	Carbonyl reductase [NADPH] 3 OS=Homo sapiens (Human) OX=9606 GN=CBR3 PE=1 SV=3	1697.6	2364.7	1868.3	1786.8	1918	0.605436	1976.87	1852.4	1.06719
Q8N4T8	Carbonyl reductase family member 4 OS=Homo sapiens (Human) OX=9606 GN=CBR4 PE=1 SV=3	493.4	572.6	481.5	402.4	559.5	0.73597	515.833	480.95	1.07253
Q9GZU7	Carboxy-terminal domain RNA polymerase II polypeptide A small phosphatase 1 OS=Homo sapiens (Human) OX=9606 GN=CTDSP1 PE=1 SV=1	360.4	176.1	250.1	208	281	0.802491	262.2	244.5	1.07239
O75052	Carboxyl-terminal PDZ ligand of neuronal nitric oxide synthase protein OS=Homo sapiens (Human) OX=9606 GN=NOS1AP PE=1 SV=3	3859.7	1517.6	3036.3	1901.5	2121.9	0.367121	2804.53	2011.7	1.39411
Q6UWW8	Carboxylesterase 3 OS=Homo sapiens (Human) OX=9606 GN=CES3 PE=1 SV=1	359.1	433.1	358.1	330.8	389.5	0.598284	383.433	360.15	1.06465
Q96DG6	Carboxymethylenebutenolidase homolog OS=Homo sapiens (Human) OX=9606 GN=CMBL PE=1 SV=1	4206.1	6843	6121	3760.2	4595.3	0.186377	5723.37	4177.75	1.36996
Q9UI42	Carboxypeptidase A4 OS=Homo sapiens (Human) OX=9606 GN=CPA4 PE=1 SV=2	1681.8	1972.7	2335.2	2238.2	1837.4	0.892013	1996.57	2037.8	0.979766
O75976	Carboxypeptidase D OS=Homo sapiens (Human) OX=9606 GN=CPD PE=1 SV=2	6942	7608.7	6948.3	6011.7	6924.5	0.339915	7166.33	6468.1	1.10795
P43155	Carnitine O-acetyltransferase OS=Homo sapiens (Human) OX=9606 GN=CRAT PE=1 SV=5	312.7	394.8	271.3	317.2	420.3	0.570074	326.267	368.75	0.884791
P50416	Carnitine O-palmitoyltransferase 1, liver isoform OS=Homo sapiens (Human) OX=9606 GN=CPT1A PE=1 SV=2	9876.3	11212.3	9838.6	8669.6	10360.2	0.513245	10309.1	9514.9	1.08347
P23786	Carnitine O-palmitoyltransferase 2, mitochondrial OS=Homo sapiens (Human) OX=9606 GN=CPT2 PE=1 SV=2	4533.6	5981.8	4883.8	4949.2	5765.3	0.734238	5133.07	5357.25	0.958153
Q8N4J0	Carnosine N-methyltransferase OS=Homo sapiens (Human) OX=9606 GN=CARNMT1 PE=1 SV=1	294.6	477.5	286.8	273.6	338.2	0.553376	352.967	305.9	1.15386
O75718	Cartilage-associated protein OS=Homo sapiens (Human) OX=9606 GN=CRTAP PE=1 SV=1	4287	3864.5	3760.7	3454.5	3959.3	0.478535	3970.73	3706.9	1.07117
P48729	Casein kinase I isoform alpha OS=Homo sapiens (Human) OX=9606 GN=CSNK1A1 PE=1 SV=2	3855	4273.1	3970.6	3890	4319.9	0.803464	4032.9	4104.95	0.982448
P49674	Casein kinase I isoform epsilon OS=Homo sapiens (Human) OX=9606 GN=CSNK1E PE=1 SV=1	2550.5	2508.8	2267.7	2029.5	2345.3	0.318408	2442.33	2187.4	1.11655
Q9HCP0	Casein kinase I isoform gamma-1 OS=Homo sapiens (Human) OX=9606 GN=CSNK1G1 PE=1 SV=1	3627.6	1230.8	2911.7	1705.3	2062.2	0.427045	2590.03	1883.75	1.37493
P78368	Casein kinase I isoform gamma-2 OS=Homo sapiens (Human) OX=9606 GN=CSNK1G2 PE=1 SV=1	1207	644.3	1048.7	871.8	902.6	0.682531	966.667	887.2	1.08957
Q9Y6M4	Casein kinase I isoform gamma-3 OS=Homo sapiens (Human) OX=9606 GN=CSNK1G3 PE=1 SV=2	477.4	269.4	448.4	303.5	386.4	0.538536	398.4	344.95	1.15495
P68400	Casein kinase II subunit alpha OS=Homo sapiens (Human) OX=9606 GN=CSNK2A1 PE=1 SV=1	4175.5	4800	4577.7	4553.5	4676.6	0.656125	4517.73	4615.05	0.978913
P19784	Casein kinase II subunit alpha' OS=Homo sapiens (Human) OX=9606 GN=CSNK2A2 PE=1 SV=1	3183.7	3253.9	3668.3	3063.9	3359.3	0.516683	3368.63	3211.6	1.0489
P67870	Casein kinase II subunit beta OS=Homo sapiens (Human) OX=9606 GN=CSNK2B PE=1 SV=1	2153	2621	2522.5	2406.7	2478.3	0.949692	2432.17	2442.5	0.995769
Q9H078	Caseinolytic peptidase B protein homolog OS=Homo sapiens (Human) OX=9606 GN=CLPB PE=1 SV=1	5108.7	6225.3	5475.6	4399.7	5530	0.447311	5603.2	4964.85	1.12857
Q8WXE0	Caskin-2 OS=Homo sapiens (Human) OX=9606 GN=CASKIN2 PE=1 SV=2	935.3	1157.7	1019.9	1163.2	1259	0.120591	1037.63	1211.1	0.856769
Q9UKL3	CASP8-associated protein 2 OS=Homo sapiens (Human) OX=9606 GN=CASP8AP2 PE=1 SV=1	803.3	1024.9	1240.7	2342.6	1853.5	0.0885939	1022.97	2098.05	0.48758
Q9H8G2	Caspase activity and apoptosis inhibitor 1 OS=Homo sapiens (Human) OX=9606 GN=CAAP1 PE=1 SV=2	719.6	720.7	637.8	621.4	717.6	0.722923	692.7	669.5	1.03465
Q9BXL6	Caspase recruitment domain-containing protein 14 OS=Homo sapiens (Human) OX=9606 GN=CARD14 PE=1 SV=2	4750.7	4671.1	2390.9	1215.5	1448.6	0.0749272	3937.57	1332.05	2.95602
Q5EG05	Caspase recruitment domain-containing protein 16 OS=Homo sapiens (Human) OX=9606 GN=CARD16 PE=1 SV=1	122.4	119.6	115.8	149	162.7	0.0975634	119.267	155.85	0.765266
Q96LW7	Caspase recruitment domain-containing protein 19 OS=Homo sapiens (Human) OX=9606 GN=CARD19 PE=1 SV=1	476.1	246.7	310	241.6	345.9	0.598477	344.267	293.75	1.17197
P29466	Caspase-1 OS=Homo sapiens (Human) OX=9606 GN=CASP1 PE=1 SV=1	155.6	141.6	184.5	145.3	165.8	0.77829	160.567	155.55	1.03225
P31944	Caspase-14 OS=Homo sapiens (Human) OX=9606 GN=CASP14 PE=1 SV=2	4414.9	3765.1	9030.1	7768.6	5067.9	0.771156	5736.7	6418.25	0.893811
P42575	Caspase-2 OS=Homo sapiens (Human) OX=9606 GN=CASP2 PE=1 SV=2	2072.6	2590.8	2051	2073.4	2218.6	0.667047	2238.13	2146	1.04293
P42574	Caspase-3 OS=Homo sapiens (Human) OX=9606 GN=CASP3 PE=1 SV=2	765.7	1087.7	810.3	637.3	864.9	0.448081	887.9	751.1	1.18213
P49662	Caspase-4 OS=Homo sapiens (Human) OX=9606 GN=CASP4 PE=1 SV=1	3173.3	4365.8	3428.1	2810.2	3465.7	0.371411	3655.73	3137.95	1.16501
P55212	Caspase-6 OS=Homo sapiens (Human) OX=9606 GN=CASP6 PE=1 SV=2	913.3	1390.9	1179.5	1051.4	1159.5	0.736087	1161.23	1105.45	1.05046
P55210	Caspase-7 OS=Homo sapiens (Human) OX=9606 GN=CASP7 PE=1 SV=1	782.6	1247.8	787.4	797.7	1013.6	0.869679	939.267	905.65	1.03712
Q14790	Caspase-8 OS=Homo sapiens (Human) OX=9606 GN=CASP8 PE=1 SV=1	2629.1	3315.4	2744.8	2829.7	3240.9	0.673385	2896.43	3035.3	0.954249
P55211	Caspase-9 OS=Homo sapiens (Human) OX=9606 GN=CASP9 PE=1 SV=3	545.1	609.9	548.4	517	524.6	0.151689	567.8	520.8	1.09025
P04040	Catalase OS=Homo sapiens (Human) OX=9606 GN=CAT PE=1 SV=3	10163.8	13200.7	12102.8	10674	11929.9	0.664921	11822.4	11302	1.04605
Q86VU5	Catechol O-methyltransferase domain-containing protein 1 OS=Homo sapiens (Human) OX=9606 GN=COMTD1 PE=1 SV=1	600	442	371.3	333.8	554.3	0.855901	471.1	444.05	1.06092
P21964	Catechol O-methyltransferase OS=Homo sapiens (Human) OX=9606 GN=COMT PE=1 SV=2	4590.1	5494.3	4592.9	4740.1	5552.4	0.66361	4892.43	5146.25	0.950679
P35221	Catenin alpha-1 OS=Homo sapiens (Human) OX=9606 GN=CTNNA1 PE=1 SV=1	9498.2	9312.4	9440.6	8030.5	8900.5	0.268715	9417.07	8465.5	1.11241
P26232	Catenin alpha-2 OS=Homo sapiens (Human) OX=9606 GN=CTNNA2 PE=1 SV=5	151.4	164.4	162.5	163.4	167.2	0.289957	159.433	165.3	0.964509
P35222	Catenin beta-1 OS=Homo sapiens (Human) OX=9606 GN=CTNNB1 PE=1 SV=1	8042	5658.4	7306.4	5790.8	6485.4	0.357837	7002.27	6138.1	1.14079
O60716	Catenin delta-1 OS=Homo sapiens (Human) OX=9606 GN=CTNND1 PE=1 SV=1	9705.4	9739.8	9361.5	9587.1	10568.9	0.505123	9602.23	10078	0.952792
P07858	Cathepsin B OS=Homo sapiens (Human) OX=9606 GN=CTSB PE=1 SV=3	1840.8	3243.3	2451.9	1828.1	2520.5	0.573158	2512	2174.3	1.15531
P07339	Cathepsin D OS=Homo sapiens (Human) OX=9606 GN=CTSD PE=1 SV=1	5182.4	7101.1	6082.9	6521.7	6578.9	0.520715	6122.13	6550.3	0.934634
P07711	Cathepsin L1 OS=Homo sapiens (Human) OX=9606 GN=CTSL PE=1 SV=2	812.4	1101.2	867.1	767.5	862.2	0.34992	926.9	814.85	1.13751
Q9UBR2	Cathepsin Z OS=Homo sapiens (Human) OX=9606 GN=CTSZ PE=1 SV=1	1754.4	3489.3	2103.8	1792	2322.6	0.559038	2449.17	2057.3	1.19048
P20645	Cation-dependent mannose-6-phosphate receptor OS=Homo sapiens (Human) OX=9606 GN=M6PR PE=1 SV=1	1696.3	2601.1	1798.8	1149.2	1734.4	0.257007	2032.07	1441.8	1.4094
P11717	Cation-independent mannose-6-phosphate receptor OS=Homo sapiens (Human) OX=9606 GN=IGF2R PE=1 SV=3	19658.6	23637.4	19417.1	16069.8	19562.6	0.288361	20904.4	17816.2	1.17333
P52569	Cationic amino acid transporter 2 OS=Homo sapiens (Human) OX=9606 GN=SLC7A2 PE=1 SV=2	1791.8	2142.1	1716.4	1234.3	1789.2	0.3861	1883.43	1511.75	1.24586
Q6NZI2	Caveolae-associated protein 1 OS=Homo sapiens (Human) OX=9606 GN=CAVIN1 PE=1 SV=1	1534.5	1252.1	1360.7	1138.1	1309.6	0.287164	1382.43	1223.85	1.12958
O95810	Caveolae-associated protein 2 OS=Homo sapiens (Human) OX=9606 GN=CAVIN2 PE=1 SV=3	624.1	675.2	632	662.4	763.4	0.387586	643.767	712.9	0.903025
Q969G5	Caveolae-associated protein 3 OS=Homo sapiens (Human) OX=9606 GN=CAVIN3 PE=1 SV=3	197.8	188.9	159.8	182.9	166.8	0.637768	182.167	174.85	1.04185
O43310	CBP80/20-dependent translation initiation factor OS=Homo sapiens (Human) OX=9606 GN=CTIF PE=1 SV=1	290.4	474.6	300.3	304.3	391.3	0.927607	355.1	347.8	1.02099
Q96Q11	CCA tRNA nucleotidyltransferase 1, mitochondrial OS=Homo sapiens (Human) OX=9606 GN=TRNT1 PE=1 SV=2	3851.4	5451	4225.5	4270.2	5512.9	0.671727	4509.3	4891.55	0.921855
P17676	CCAAT/enhancer-binding protein beta OS=Homo sapiens (Human) OX=9606 GN=CEBPB PE=1 SV=2	1377.4	950	1064.8	1021.9	1286.3	0.908009	1130.73	1154.1	0.979753
Q03701	CCAAT/enhancer-binding protein zeta OS=Homo sapiens (Human) OX=9606 GN=CEBPZ PE=1 SV=3	2665.4	3131.1	2764.8	4284.6	3883.2	0.0377839	2853.77	4083.9	0.698785
O00622	CCN family member 1 OS=Homo sapiens (Human) OX=9606 GN=CCN1 PE=1 SV=1	6230.5	5815.6	5252.1	14427.9	9746.9	0.221466	5766.07	12087.4	0.477031
A5YKK6	CCR4-NOT transcription complex subunit 1 OS=Homo sapiens (Human) OX=9606 GN=CNOT1 PE=1 SV=2	15621.8	14447.1	14879.9	13957.3	15696.5	0.889335	14982.9	14826.9	1.01052
Q9H9A5	CCR4-NOT transcription complex subunit 10 OS=Homo sapiens (Human) OX=9606 GN=CNOT10 PE=1 SV=1	7229.1	7938.5	6926.3	6560.1	7614.6	0.700185	7364.63	7087.35	1.03912
Q9UKZ1	CCR4-NOT transcription complex subunit 11 OS=Homo sapiens (Human) OX=9606 GN=CNOT11 PE=1 SV=1	2131.5	2274.5	2159.5	1889	2116.6	0.326041	2188.5	2002.8	1.09272
Q9NZN8	CCR4-NOT transcription complex subunit 2 OS=Homo sapiens (Human) OX=9606 GN=CNOT2 PE=1 SV=1	5252.1	5064.8	4961.2	4125.3	4909.8	0.372728	5092.7	4517.55	1.12731
O75175	CCR4-NOT transcription complex subunit 3 OS=Homo sapiens (Human) OX=9606 GN=CNOT3 PE=1 SV=1	3577.6	3645.1	4198.8	3099	4171.9	0.805357	3807.17	3635.45	1.04723
O95628	CCR4-NOT transcription complex subunit 4 OS=Homo sapiens (Human) OX=9606 GN=CNOT4 PE=1 SV=3	1047.3	1422.8	1402.6	1460.4	1698.8	0.198827	1290.9	1579.6	0.817232
Q96LI5	CCR4-NOT transcription complex subunit 6-like OS=Homo sapiens (Human) OX=9606 GN=CNOT6L PE=1 SV=2	963.8	844.9	752.2	719.9	808.1	0.320429	853.633	764	1.11732
Q9UIV1	CCR4-NOT transcription complex subunit 7 OS=Homo sapiens (Human) OX=9606 GN=CNOT7 PE=1 SV=3	1703.3	1543.9	1719.9	1428.3	1504.4	0.068357	1655.7	1466.35	1.12913
Q9UFF9	CCR4-NOT transcription complex subunit 8 OS=Homo sapiens (Human) OX=9606 GN=CNOT8 PE=1 SV=1	1046.5	1034.1	1181.5	858.2	937.9	0.0570161	1087.37	898.05	1.21081
Q92600	CCR4-NOT transcription complex subunit 9 OS=Homo sapiens (Human) OX=9606 GN=CNOT9 PE=1 SV=1	2696	2854.2	2767.7	2915.7	3016.2	0.0813305	2772.63	2965.95	0.934821
Q6YHK3	CD109 antigen OS=Homo sapiens (Human) OX=9606 GN=CD109 PE=1 SV=2	22009.5	10690.8	19787.4	16860.8	15174.7	0.714864	17495.9	16017.8	1.09228
P48509	CD151 antigen OS=Homo sapiens (Human) OX=9606 GN=CD151 PE=1 SV=3	2013	2885.8	2315.5	1926.2	2185.1	0.316328	2404.77	2055.65	1.16983
Q13740	CD166 antigen OS=Homo sapiens (Human) OX=9606 GN=ALCAM PE=1 SV=2	2981.2	4036.7	3373	3370.8	3879.7	0.713547	3463.63	3625.25	0.955419
O95400	CD2 antigen cytoplasmic tail-binding protein 2 OS=Homo sapiens (Human) OX=9606 GN=CD2BP2 PE=1 SV=1	3374.8	4748.1	4048.6	3423.9	3564.5	0.290191	4057.17	3494.2	1.16111
Q9Y5K6	CD2-associated protein OS=Homo sapiens (Human) OX=9606 GN=CD2AP PE=1 SV=1	10443.3	10384.1	10104.6	9945.2	11672.6	0.666689	10310.7	10808.9	0.953905
Q5ZPR3	CD276 antigen OS=Homo sapiens (Human) OX=9606 GN=CD276 PE=1 SV=1	1228	1351.8	1207.6	1156.9	1429	0.861445	1262.47	1292.95	0.976423
Q9NPF0	CD320 antigen OS=Homo sapiens (Human) OX=9606 GN=CD320 PE=1 SV=1	378.1	451.6	360.1	299.1	369.3	0.287207	396.6	334.2	1.18671
P16070	CD44 antigen OS=Homo sapiens (Human) OX=9606 GN=CD44 PE=1 SV=3	4401.4	2605	3340.1	2315.3	2925.1	0.266032	3448.83	2620.2	1.31625
P13987	CD59 glycoprotein OS=Homo sapiens (Human) OX=9606 GN=CD59 PE=1 SV=1	13481.6	2772.9	12386.9	7055	6635.5	0.510488	9547.13	6845.25	1.39471
P08962	CD63 antigen OS=Homo sapiens (Human) OX=9606 GN=CD63 PE=1 SV=2	2514.2	3394.5	2686.5	2329.7	2876.2	0.549586	2865.07	2602.95	1.1007
P60033	CD81 antigen OS=Homo sapiens (Human) OX=9606 GN=CD81 PE=1 SV=1	110.5	103.3	107.6	90	122.5	0.965495	107.133	106.25	1.00831
Q01151	CD83 antigen OS=Homo sapiens (Human) OX=9606 GN=CD83 PE=1 SV=1	594.8	785.3	676.5	827.2	944.5	0.103459	685.533	885.85	0.773871
P21926	CD9 antigen OS=Homo sapiens (Human) OX=9606 GN=CD9 PE=1 SV=4	1414	1614.5	1490.6	1112.6	1353.6	0.220483	1506.37	1233.1	1.22161
P14209	CD99 antigen OS=Homo sapiens (Human) OX=9606 GN=CD99 PE=1 SV=1	954.2	1640.5	1331.1	1652.6	1934.8	0.140373	1308.6	1793.7	0.729553
Q8TCZ2	CD99 antigen-like protein 2 OS=Homo sapiens (Human) OX=9606 GN=CD99L2 PE=1 SV=1	1021.4	1344.4	934.3	750.1	1028	0.356513	1100.03	889.05	1.23731
Q00587	Cdc42 effector protein 1 OS=Homo sapiens (Human) OX=9606 GN=CDC42EP1 PE=1 SV=1	1297.5	1506.3	1451	1572.9	1644.7	0.0799819	1418.27	1608.8	0.881568
Q9H3Q1	Cdc42 effector protein 4 OS=Homo sapiens (Human) OX=9606 GN=CDC42EP4 PE=1 SV=1	1632.8	1935.1	1723.7	1580.3	1743.5	0.465424	1763.87	1661.9	1.06136
Q15642	Cdc42-interacting protein 4 OS=Homo sapiens (Human) OX=9606 GN=TRIP10 PE=1 SV=3	5521.3	7483.8	6098.2	5191.5	6233.4	0.466308	6367.77	5712.45	1.11472
Q9NZ45	CDGSH iron-sulfur domain-containing protein 1 OS=Homo sapiens (Human) OX=9606 GN=CISD1 PE=1 SV=1	1457.3	1824.7	1541	1681.3	1814.7	0.359819	1607.67	1748	0.919718
Q8N5K1	CDGSH iron-sulfur domain-containing protein 2 OS=Homo sapiens (Human) OX=9606 GN=CISD2 PE=1 SV=1	1279.9	1751.6	1361	1374.9	1697.8	0.765991	1464.17	1536.35	0.953016
P0C7P0	CDGSH iron-sulfur domain-containing protein 3, mitochondrial OS=Homo sapiens (Human) OX=9606 GN=CISD3 PE=1 SV=1	686.6	749.4	729	1035.9	964.1	0.0382479	721.667	1000	0.721667
P51948	CDK-activating kinase assembly factor MAT1 OS=Homo sapiens (Human) OX=9606 GN=MNAT1 PE=1 SV=1	3275.2	4197.9	3648.9	3717.1	3611.3	0.888104	3707.33	3664.2	1.01177
Q86Y37	CDK2-associated and cullin domain-containing protein 1 OS=Homo sapiens (Human) OX=9606 GN=CACUL1 PE=1 SV=1	358.4	530	418.8	376.5	486.2	0.957394	435.733	431.35	1.01016
Q96SN8	CDK5 regulatory subunit-associated protein 2 OS=Homo sapiens (Human) OX=9606 GN=CDK5RAP2 PE=1 SV=5	3944	3284.8	3898.8	3132.9	3403.3	0.179139	3709.2	3268.1	1.13497
Q96JB5	CDK5 regulatory subunit-associated protein 3 OS=Homo sapiens (Human) OX=9606 GN=CDK5RAP3 PE=1 SV=2	3485.3	3794.6	3689.4	3012.3	3406	0.222583	3656.43	3209.15	1.13938
Q9NXV6	CDKN2A-interacting protein OS=Homo sapiens (Human) OX=9606 GN=CDKN2AIP PE=1 SV=3	6221.9	6724.8	6108.7	4404.9	5860.9	0.329429	6351.8	5132.9	1.23747
O14735	CDP-diacylglycerol--inositol 3-phosphatidyltransferase OS=Homo sapiens (Human) OX=9606 GN=CDIPT PE=1 SV=1	829.5	955	851.9	829.4	861.8	0.493978	878.8	845.6	1.03926
Q8NFZ8	Cell adhesion molecule 4 OS=Homo sapiens (Human) OX=9606 GN=CADM4 PE=1 SV=1	179.4	217.6	143.1	104	140.3	0.134699	180.033	122.15	1.47387
Q8N163	Cell cycle and apoptosis regulator protein 2 OS=Homo sapiens (Human) OX=9606 GN=CCAR2 PE=1 SV=2	8304.4	9361	7718.4	7119.2	8901.5	0.708951	8461.27	8010.35	1.05629
Q99638	Cell cycle checkpoint control protein RAD9A OS=Homo sapiens (Human) OX=9606 GN=RAD9A PE=1 SV=1	62	90.9	64.8	77.1	71.6	0.867599	72.5667	74.35	0.976014
O60671	Cell cycle checkpoint protein RAD1 OS=Homo sapiens (Human) OX=9606 GN=RAD1 PE=1 SV=1	717.5	1034.5	725.8	1107.9	1109.6	0.113356	825.933	1108.75	0.744923
Q9NV96	Cell cycle control protein 50A OS=Homo sapiens (Human) OX=9606 GN=TMEM30A PE=1 SV=1	142.1	225.1	155.7	185.9	210.8	0.466705	174.3	198.35	0.87875
Q9ULG6	Cell cycle progression protein 1 OS=Homo sapiens (Human) OX=9606 GN=CCPG1 PE=1 SV=3	3453.9	3192.9	3026.9	2754.1	3471.3	0.809699	3224.57	3112.7	1.03594
Q9NQS1	Cell death regulator Aven OS=Homo sapiens (Human) OX=9606 GN=AVEN PE=1 SV=1	1048.9	1310.3	1283.9	1346.1	1681	0.288548	1214.37	1513.55	0.80233
P60953	Cell division control protein 42 homolog OS=Homo sapiens (Human) OX=9606 GN=CDC42 PE=1 SV=2	4406	3714	3900.2	2740.1	3522.3	0.219512	4006.73	3131.2	1.27962
O75419	Cell division control protein 45 homolog OS=Homo sapiens (Human) OX=9606 GN=CDC45 PE=1 SV=1	2226.4	3098.4	2434	2203.2	2543.2	0.545356	2586.27	2373.2	1.08978
Q99741	Cell division control protein 6 homolog OS=Homo sapiens (Human) OX=9606 GN=CDC6 PE=1 SV=1	3406.2	3921.3	3405.5	2963.6	3029.1	0.0726692	3577.67	2996.35	1.19401
Q99459	Cell division cycle 5-like protein OS=Homo sapiens (Human) OX=9606 GN=CDC5L PE=1 SV=2	8503.8	9147.3	8659.1	7669	8043.2	0.0492415	8770.07	7856.1	1.11634
O00311	Cell division cycle 7-related protein kinase OS=Homo sapiens (Human) OX=9606 GN=CDC7 PE=1 SV=1	1101.3	983	909.4	1014.9	967.2	0.91832	997.9	991.05	1.00691
Q8IX12	Cell division cycle and apoptosis regulator protein 1 OS=Homo sapiens (Human) OX=9606 GN=CCAR1 PE=1 SV=2	6239.3	7033.6	5850.7	5306.6	6703.2	0.695067	6374.53	6004.9	1.06156
O75794	Cell division cycle protein 123 homolog OS=Homo sapiens (Human) OX=9606 GN=CDC123 PE=1 SV=1	3291	4695.6	3950.1	3336.1	3870.6	0.496063	3978.9	3603.35	1.10422
Q13042	Cell division cycle protein 16 homolog OS=Homo sapiens (Human) OX=9606 GN=CDC16 PE=1 SV=2	5093.2	5082.5	4759.2	4778.4	5261.6	0.894438	4978.3	5020	0.991693
Q12834	Cell division cycle protein 20 homolog OS=Homo sapiens (Human) OX=9606 GN=CDC20 PE=1 SV=2	647	431	544.3	574.2	695	0.366176	540.767	634.6	0.852138
Q9UJX2	Cell division cycle protein 23 homolog OS=Homo sapiens (Human) OX=9606 GN=CDC23 PE=1 SV=3	1774.4	2253.2	1845.1	2054.2	1924	0.86033	1957.57	1989.1	0.984147
P30260	Cell division cycle protein 27 homolog OS=Homo sapiens (Human) OX=9606 GN=CDC27 PE=1 SV=2	5835.6	6928.9	5944.2	6066.6	6591.1	0.845284	6236.23	6328.85	0.985366
Q69YH5	Cell division cycle-associated protein 2 OS=Homo sapiens (Human) OX=9606 GN=CDCA2 PE=1 SV=2	1002.7	945.4	993.8	1146.9	1122.9	0.00559112	980.633	1134.9	0.86407
Q99618	Cell division cycle-associated protein 3 OS=Homo sapiens (Human) OX=9606 GN=CDCA3 PE=1 SV=1	1524.7	1241.8	1430.5	1154.3	1281.4	0.182459	1399	1217.85	1.14875
Q9NX58	Cell growth-regulating nucleolar protein OS=Homo sapiens (Human) OX=9606 GN=LYAR PE=1 SV=2	14947.9	16894.1	13338.5	17224.1	14118.1	0.775677	15060.2	15671.1	0.961015
P43121	Cell surface glycoprotein MUC18 OS=Homo sapiens (Human) OX=9606 GN=MCAM PE=1 SV=2	3268	4358	3328.4	2797.3	3405.7	0.326327	3651.47	3101.5	1.17732
Q9UHN6	Cell surface hyaluronidase OS=Homo sapiens (Human) OX=9606 GN=CEMIP2 PE=1 SV=1	1607.1	1699.4	1925.8	1787.2	2202.2	0.423076	1744.1	1994.7	0.874367
P62633	Cellular nucleic acid-binding protein OS=Homo sapiens (Human) OX=9606 GN=CNBP PE=1 SV=1	2000.8	2868.1	2392.9	2011.8	2331.3	0.464205	2420.6	2171.55	1.11469
P41208	Centrin-2 OS=Homo sapiens (Human) OX=9606 GN=CETN2 PE=1 SV=1	3902.7	5010.8	4395.3	4416.3	4125.1	0.673712	4436.27	4270.7	1.03877
O15182	Centrin-3 OS=Homo sapiens (Human) OX=9606 GN=CETN3 PE=1 SV=2	1846	1878.3	1912	1558.5	1604.9	0.00635928	1878.77	1581.7	1.18781
O43303	Centriolar coiled-coil protein of 110 kDa OS=Homo sapiens (Human) OX=9606 GN=CCP110 PE=1 SV=3	2244.2	2072.8	1933.4	1947.2	2225.2	0.988431	2083.47	2086.2	0.99869
P49454	Centromere protein F OS=Homo sapiens (Human) OX=9606 GN=CENPF PE=1 SV=3	14742.8	16865	15024.4	13997.5	15618	0.547218	15544.1	14807.8	1.04973
Q9NSP4	Centromere protein M OS=Homo sapiens (Human) OX=9606 GN=CENPM PE=1 SV=1	613.2	801.6	679.5	643.5	717.3	0.807055	698.1	680.4	1.02601
Q96BT3	Centromere protein T OS=Homo sapiens (Human) OX=9606 GN=CENPT PE=1 SV=2	1009.7	2471.5	1268.9	1335.8	869.8	0.417382	1583.37	1102.8	1.43577
Q7Z7K6	Centromere protein V OS=Homo sapiens (Human) OX=9606 GN=CENPV PE=1 SV=1	4167	5279.6	3769.7	5204.4	4292.3	0.634764	4405.43	4748.35	0.927782
O43264	Centromere/kinetochore protein zw10 homolog OS=Homo sapiens (Human) OX=9606 GN=ZW10 PE=1 SV=3	3783.7	4424.7	3968	3901.5	4416.5	0.782987	4058.8	4159	0.975908
O95684	Centrosomal protein 43 OS=Homo sapiens (Human) OX=9606 GN=CEP43 PE=1 SV=1	1387.8	1654.3	1429	1357.2	1584	0.90063	1490.37	1470.6	1.01344
Q6ZU80	Centrosomal protein of 128 kDa OS=Homo sapiens (Human) OX=9606 GN=CEP128 PE=1 SV=2	573.1	817.6	583	652	764.1	0.642824	657.9	708.05	0.929172
Q9UPN4	Centrosomal protein of 131 kDa OS=Homo sapiens (Human) OX=9606 GN=CEP131 PE=1 SV=3	2406.3	2352.9	2546.3	2414.1	2842.3	0.52835	2435.17	2628.2	0.926553
Q5SW79	Centrosomal protein of 170 kDa OS=Homo sapiens (Human) OX=9606 GN=CEP170 PE=1 SV=1	10325.9	11247.1	10439.5	9425.6	10965.1	0.647713	10670.8	10195.4	1.04664
Q9Y4F5	Centrosomal protein of 170 kDa protein B OS=Homo sapiens (Human) OX=9606 GN=CEP170B PE=1 SV=4	35.8	33.4	20.5	31	27.2	0.887249	29.9	29.1	1.02749
Q8TEP8	Centrosomal protein of 192 kDa OS=Homo sapiens (Human) OX=9606 GN=CEP192 PE=1 SV=3	475.6	413.9	482.1	515.9	587.5	0.170193	457.2	551.7	0.828711
O15078	Centrosomal protein of 290 kDa OS=Homo sapiens (Human) OX=9606 GN=CEP290 PE=1 SV=2	475.3	429.6	485.9	351.8	424.8	0.247567	463.6	388.3	1.19392
Q9BYV8	Centrosomal protein of 41 kDa OS=Homo sapiens (Human) OX=9606 GN=CEP41 PE=1 SV=1	190.3	200.2	215.5	179.6	165.8	0.068324	202	172.7	1.16966
Q9C0F1	Centrosomal protein of 44 kDa OS=Homo sapiens (Human) OX=9606 GN=CEP44 PE=1 SV=2	336.8	458.3	330.2	476.1	467	0.144976	375.1	471.55	0.795462
Q53EZ4	Centrosomal protein of 55 kDa OS=Homo sapiens (Human) OX=9606 GN=CEP55 PE=1 SV=3	11069.3	6460.3	7556.2	8442.8	8954.6	0.83264	8361.93	8698.7	0.961285
Q86XR8	Centrosomal protein of 57 kDa OS=Homo sapiens (Human) OX=9606 GN=CEP57 PE=1 SV=2	2143.9	1396.9	1558.3	2498.6	2584.4	0.0611089	1699.7	2541.5	0.668778
Q76N32	Centrosomal protein of 68 kDa OS=Homo sapiens (Human) OX=9606 GN=CEP68 PE=1 SV=2	474	422.1	447.2	382.4	408.4	0.0810623	447.767	395.4	1.13244
Q5JTW2	Centrosomal protein of 78 kDa OS=Homo sapiens (Human) OX=9606 GN=CEP78 PE=1 SV=1	4864.5	3818.4	4012.9	4746.4	4362.1	0.453773	4231.93	4554.25	0.929227
Q6P2H3	Centrosomal protein of 85 kDa OS=Homo sapiens (Human) OX=9606 GN=CEP85 PE=1 SV=1	789.6	897.4	717.9	966.2	734.1	0.752319	801.633	850.15	0.942932
Q8IW35	Centrosomal protein of 97 kDa OS=Homo sapiens (Human) OX=9606 GN=CEP97 PE=1 SV=1	2280	1982	1801.4	2044.2	2608.1	0.461924	2021.13	2326.15	0.868875
Q8NA72	Centrosomal protein POC5 OS=Homo sapiens (Human) OX=9606 GN=POC5 PE=1 SV=2	50	76	71.3	81.9	63.9	0.603861	65.7667	72.9	0.902149
Q5VT06	Centrosome-associated protein 350 OS=Homo sapiens (Human) OX=9606 GN=CEP350 PE=1 SV=1	753.3	599.2	597.4	416.4	464.9	0.0413691	649.967	440.65	1.47502
Q9BV73	Centrosome-associated protein CEP250 OS=Homo sapiens (Human) OX=9606 GN=CEP250 PE=1 SV=2	124.5	147.3	113.8	108.4	151.5	0.959589	128.533	129.95	0.989098
P27544	Ceramide synthase 1 OS=Homo sapiens (Human) OX=9606 GN=CERS1 PE=1 SV=1	209.3	230	235.8	260.4	315.5	0.242085	225.033	287.95	0.781501
Q96G23	Ceramide synthase 2 OS=Homo sapiens (Human) OX=9606 GN=CERS2 PE=1 SV=1	1001.4	1335.2	1342.5	1369	1460.1	0.233436	1226.37	1414.55	0.866966
Q8N5B7	Ceramide synthase 5 OS=Homo sapiens (Human) OX=9606 GN=CERS5 PE=1 SV=1	134.3	150.2	121.4	83.7	122.2	0.312768	135.3	102.95	1.31423
Q6ZMG9	Ceramide synthase 6 OS=Homo sapiens (Human) OX=9606 GN=CERS6 PE=1 SV=1	994.9	1374.2	1395.6	1113	1288.3	0.752406	1254.9	1200.65	1.04518
Q9Y5P4	Ceramide transfer protein OS=Homo sapiens (Human) OX=9606 GN=CERT1 PE=1 SV=1	774.5	863.7	783	674.2	792.3	0.410248	807.067	733.25	1.10067
Q5TA50	Ceramide-1-phosphate transfer protein OS=Homo sapiens (Human) OX=9606 GN=CPTP PE=1 SV=1	709.7	864.4	745.7	877.4	934.8	0.0953709	773.267	906.1	0.853401
Q86X02	Cerebellar degeneration-related protein 2-like OS=Homo sapiens (Human) OX=9606 GN=CDR2L PE=1 SV=2	170.1	248.9	158.6	115.1	180.5	0.39442	192.533	147.8	1.30266
O75503	Ceroid-lipofuscinosis neuronal protein 5 OS=Homo sapiens (Human) OX=9606 GN=CLN5 PE=1 SV=2	911.4	1450.2	1283.9	1100.8	1204.2	0.738903	1215.17	1152.5	1.05437
Q9NWW5	Ceroid-lipofuscinosis neuronal protein 6 OS=Homo sapiens (Human) OX=9606 GN=CLN6 PE=1 SV=1	202	267.3	263.6	324.9	338.9	0.0434948	244.3	331.9	0.736065
Q9UFW8	CGG triplet repeat-binding protein 1 OS=Homo sapiens (Human) OX=9606 GN=CGGBP1 PE=1 SV=2	362.5	334.8	355.4	418.9	368.2	0.321783	350.9	393.55	0.891627
Q14432	cGMP-inhibited 3',5'-cyclic phosphodiesterase A OS=Homo sapiens (Human) OX=9606 GN=PDE3A PE=1 SV=3	7179.5	7473.8	6551.8	7043.2	7677.4	0.546892	7068.37	7360.3	0.960337
Q9HD42	Charged multivesicular body protein 1a OS=Homo sapiens (Human) OX=9606 GN=CHMP1A PE=1 SV=1	2193.2	2342.3	2085.6	2396.8	2240.6	0.38782	2207.03	2318.7	0.951841
Q7LBR1	Charged multivesicular body protein 1b OS=Homo sapiens (Human) OX=9606 GN=CHMP1B PE=1 SV=1	2867.3	3371.4	2799.7	2710.3	2773.9	0.270587	3012.8	2742.1	1.09872
O43633	Charged multivesicular body protein 2a OS=Homo sapiens (Human) OX=9606 GN=CHMP2A PE=1 SV=1	2370	3367.2	2598.8	2498.6	2897.8	0.838265	2778.67	2698.2	1.02982
Q9UQN3	Charged multivesicular body protein 2b OS=Homo sapiens (Human) OX=9606 GN=CHMP2B PE=1 SV=1	5074.3	6172.4	4961.5	5149.8	5642.8	0.989686	5402.73	5396.3	1.00119
Q9Y3E7	Charged multivesicular body protein 3 OS=Homo sapiens (Human) OX=9606 GN=CHMP3 PE=1 SV=3	3305.6	3870.2	3276.5	3683.5	3962.4	0.250204	3484.1	3822.95	0.911364
Q9BY43	Charged multivesicular body protein 4a OS=Homo sapiens (Human) OX=9606 GN=CHMP4A PE=1 SV=3	1602.7	1786	1744.6	1744	1969.3	0.398245	1711.1	1856.65	0.921606
Q9H444	Charged multivesicular body protein 4b OS=Homo sapiens (Human) OX=9606 GN=CHMP4B PE=1 SV=1	3909.5	2741	3290.9	3552.2	3289.8	0.789756	3313.8	3421	0.968664
Q96CF2	Charged multivesicular body protein 4c OS=Homo sapiens (Human) OX=9606 GN=CHMP4C PE=1 SV=1	119	107.2	103.8	108.1	99.5	0.402824	110	103.8	1.05973
Q9NZZ3	Charged multivesicular body protein 5 OS=Homo sapiens (Human) OX=9606 GN=CHMP5 PE=1 SV=1	2223.2	2301.1	2105.5	2724.6	2437.8	0.198832	2209.93	2581.2	0.856165
Q96FZ7	Charged multivesicular body protein 6 OS=Homo sapiens (Human) OX=9606 GN=CHMP6 PE=1 SV=3	814.2	899.2	819.9	728	866	0.615468	844.433	797	1.05951
Q8WUX9	Charged multivesicular body protein 7 OS=Homo sapiens (Human) OX=9606 GN=CHMP7 PE=1 SV=1	3979.2	5551.5	4707.6	4434.7	4714.3	0.747958	4746.1	4574.5	1.03751
O60921	Checkpoint protein HUS1 OS=Homo sapiens (Human) OX=9606 GN=HUS1 PE=1 SV=1	126.5	158.3	150.7	151.9	133	0.854341	145.167	142.45	1.01907
Q9BWS9	Chitinase domain-containing protein 1 OS=Homo sapiens (Human) OX=9606 GN=CHID1 PE=1 SV=1	1263.8	1638	1265.4	1201.9	1480.7	0.818159	1389.07	1341.3	1.03561
Q9BT22	Chitobiosyldiphosphodolichol beta-mannosyltransferase OS=Homo sapiens (Human) OX=9606 GN=ALG1 PE=1 SV=2	884	956.7	920.2	768.6	1060.4	0.974768	920.3	914.5	1.00634
Q96S66	Chloride channel CLIC-like protein 1 OS=Homo sapiens (Human) OX=9606 GN=CLCC1 PE=1 SV=1	3084.6	4672.2	3791.7	3124.8	3660.2	0.454781	3849.5	3392.5	1.13471
O00299	Chloride intracellular channel protein 1 OS=Homo sapiens (Human) OX=9606 GN=CLIC1 PE=1 SV=4	4343.8	7035	5667.7	4130.5	5273.1	0.384289	5682.17	4701.8	1.20851
Q9Y696	Chloride intracellular channel protein 4 OS=Homo sapiens (Human) OX=9606 GN=CLIC4 PE=1 SV=4	2801.2	4843.3	3504.4	2735.3	3092.6	0.311848	3716.3	2913.95	1.27535
P35790	Choline kinase alpha OS=Homo sapiens (Human) OX=9606 GN=CHKA PE=1 SV=3	254.6	309.9	259.5	208	242.2	0.146462	274.667	225.1	1.2202
Q8WWI5	Choline transporter-like protein 1 OS=Homo sapiens (Human) OX=9606 GN=SLC44A1 PE=1 SV=1	412.3	525.4	444	473.5	614.3	0.429742	460.567	543.9	0.846786
Q8IWA5	Choline transporter-like protein 2 OS=Homo sapiens (Human) OX=9606 GN=SLC44A2 PE=1 SV=3	2019.2	2294.4	2082.1	1936.5	2273	0.901964	2131.9	2104.75	1.0129
P49585	Choline-phosphate cytidylyltransferase A OS=Homo sapiens (Human) OX=9606 GN=PCYT1A PE=1 SV=2	2265.8	2874.8	2555.1	2193.6	2609.9	0.601542	2565.23	2401.75	1.06807
Q9Y6K0	Choline/ethanolaminephosphotransferase 1 OS=Homo sapiens (Human) OX=9606 GN=CEPT1 PE=1 SV=1	500.2	828.9	652.2	1022.7	1081.7	0.0445797	660.433	1052.2	0.627669
Q8WUD6	Cholinephosphotransferase 1 OS=Homo sapiens (Human) OX=9606 GN=CHPT1 PE=1 SV=1	257.5	269.1	234.6	263.7	303.7	0.345952	253.733	283.7	0.894372
Q9P2E5	Chondroitin sulfate glucuronyltransferase OS=Homo sapiens (Human) OX=9606 GN=CHPF2 PE=2 SV=2	305.2	226.5	215.8	193.6	226.2	0.316652	249.167	209.9	1.18707
Q6UVK1	Chondroitin sulfate proteoglycan 4 OS=Homo sapiens (Human) OX=9606 GN=CSPG4 PE=1 SV=2	784.1	1013.2	798.2	703.3	848.2	0.457969	865.167	775.75	1.11526
Q86X52	Chondroitin sulfate synthase 1 OS=Homo sapiens (Human) OX=9606 GN=CHSY1 PE=1 SV=3	192.7	192.4	166.3	169.3	238.4	0.664819	183.8	203.85	0.901643
Q9NRG0	Chromatin accessibility complex protein 1 OS=Homo sapiens (Human) OX=9606 GN=CHRAC1 PE=1 SV=1	507.5	649.3	575.9	483.5	572.8	0.484999	577.567	528.15	1.09357
Q13111	Chromatin assembly factor 1 subunit A OS=Homo sapiens (Human) OX=9606 GN=CHAF1A PE=1 SV=3	767	732	651	664.9	671.2	0.292218	716.667	668.05	1.07277
Q13112	Chromatin assembly factor 1 subunit B OS=Homo sapiens (Human) OX=9606 GN=CHAF1B PE=1 SV=1	3727.7	4676.4	4110.8	4446.5	4154.8	0.708323	4171.63	4300.65	0.970001
Q8IXM2	Chromatin complexes subunit BAP18 OS=Homo sapiens (Human) OX=9606 GN=BAP18 PE=1 SV=1	1981.1	2136.4	2114.9	2290.2	2276.9	0.0489989	2077.47	2283.55	0.909753
Q9HAF1	Chromatin modification-related protein MEAF6 OS=Homo sapiens (Human) OX=9606 GN=MEAF6 PE=1 SV=1	1133.9	1454.4	1392.1	1265	1393.8	0.983722	1326.8	1329.4	0.998044
Q9ULG1	Chromatin-remodeling ATPase INO80 OS=Homo sapiens (Human) OX=9606 GN=INO80 PE=1 SV=2	1473.3	1795.6	1504.7	1722.6	1680.7	0.39497	1591.2	1701.65	0.935092
P83916	Chromobox protein homolog 1 OS=Homo sapiens (Human) OX=9606 GN=CBX1 PE=1 SV=1	183.6	341.5	324.3	386.5	357.8	0.212119	283.133	372.15	0.760804
Q14781	Chromobox protein homolog 2 OS=Homo sapiens (Human) OX=9606 GN=CBX2 PE=1 SV=2	869.7	756.5	739	651.7	737.9	0.228148	788.4	694.8	1.13472
Q13185	Chromobox protein homolog 3 OS=Homo sapiens (Human) OX=9606 GN=CBX3 PE=1 SV=4	4040.9	5092.1	4351	3741.4	4681.8	0.668179	4494.67	4211.6	1.06721
P45973	Chromobox protein homolog 5 OS=Homo sapiens (Human) OX=9606 GN=CBX5 PE=1 SV=1	293	347.5	317.3	352.9	362.7	0.125228	319.267	357.8	0.892305
Q9HC52	Chromobox protein homolog 8 OS=Homo sapiens (Human) OX=9606 GN=CBX8 PE=1 SV=3	865.3	1024.9	978.3	926	948.4	0.731162	956.167	937.2	1.02024
Q9Y232	Chromodomain Y-like protein OS=Homo sapiens (Human) OX=9606 GN=CDYL PE=1 SV=2	1042.1	1174.3	991.5	1111.2	1089	0.631653	1069.3	1100.1	0.972003
Q86WJ1	Chromodomain-helicase-DNA-binding protein 1-like OS=Homo sapiens (Human) OX=9606 GN=CHD1L PE=1 SV=3	4390.7	5005.2	4165.6	4266.2	4943.6	0.859143	4520.5	4604.9	0.981672
Q12873	Chromodomain-helicase-DNA-binding protein 3 OS=Homo sapiens (Human) OX=9606 GN=CHD3 PE=1 SV=3	3820.8	3998.4	3756.3	3821.1	4127.2	0.586576	3858.5	3974.15	0.970899
Q14839	Chromodomain-helicase-DNA-binding protein 4 OS=Homo sapiens (Human) OX=9606 GN=CHD4 PE=1 SV=2	18176	17916.5	17902.1	14700.8	18096.2	0.518662	17998.2	16398.5	1.09755
Q9HCK8	Chromodomain-helicase-DNA-binding protein 8 OS=Homo sapiens (Human) OX=9606 GN=CHD8 PE=1 SV=5	9203.6	10509.1	8821	8241.4	9354.9	0.427201	9511.23	8798.15	1.08105
Q96JM3	Chromosome alignment-maintaining phosphoprotein 1 OS=Homo sapiens (Human) OX=9606 GN=CHAMP1 PE=1 SV=2	2404.8	2394.5	2270.4	2139.4	2833.9	0.771953	2356.57	2486.65	0.947687
Q8WVB6	Chromosome transmission fidelity protein 18 homolog OS=Homo sapiens (Human) OX=9606 GN=CHTF18 PE=1 SV=1	252	317.4	283.9	347	326	0.0986688	284.433	336.5	0.84527
P0CG13	Chromosome transmission fidelity protein 8 homolog OS=Homo sapiens (Human) OX=9606 GN=CHTF8 PE=1 SV=1	420.6	468.2	368.9	350	438.8	0.68804	419.233	394.4	1.06296
O95239	Chromosome-associated kinesin KIF4A OS=Homo sapiens (Human) OX=9606 GN=KIF4A PE=1 SV=3	11564	9838.1	9346.8	8739.3	9670.5	0.29135	10249.6	9204.9	1.1135
Q9Y6A4	Cilia- and flagella-associated protein 20 OS=Homo sapiens (Human) OX=9606 GN=CFAP20 PE=1 SV=1	2362.8	3140	3198.2	3760.2	3475.2	0.105028	2900.33	3617.7	0.801706
P57076	Cilia- and flagella-associated protein 298 OS=Homo sapiens (Human) OX=9606 GN=CFAP298 PE=1 SV=1	1550.4	2247.5	1751.6	1945.4	2025.9	0.581765	1849.83	1985.65	0.931601
Q96G28	Cilia- and flagella-associated protein 36 OS=Homo sapiens (Human) OX=9606 GN=CFAP36 PE=1 SV=2	357.6	595.7	437.2	329.7	470.2	0.572491	463.5	399.95	1.15889
O43822	Cilia- and flagella-associated protein 410 OS=Homo sapiens (Human) OX=9606 GN=CFAP410 PE=1 SV=1	853.9	708.6	740.2	659	857.6	0.942552	767.567	758.3	1.01222
Q96MT7	Cilia- and flagella-associated protein 44 OS=Homo sapiens (Human) OX=9606 GN=CFAP44 PE=1 SV=2	198.4	253.5	174.2	77.4	160.9	0.228602	208.7	119.15	1.75157
Q9ULV3	Cip1-interacting zinc finger protein OS=Homo sapiens (Human) OX=9606 GN=CIZ1 PE=1 SV=2	772.5	560.9	636.9	482.7	621.7	0.359274	656.767	552.2	1.18936
Q8N0X4	Citramalyl-CoA lyase, mitochondrial OS=Homo sapiens (Human) OX=9606 GN=CLYBL PE=1 SV=2	1130	1421.8	1312.9	1031.5	1158.2	0.166151	1288.23	1094.85	1.17663
O75390	Citrate synthase, mitochondrial OS=Homo sapiens (Human) OX=9606 GN=CS PE=1 SV=2	6324.6	8444.8	6802	6621.3	8463.1	0.784034	7190.47	7542.2	0.953365
O14578	Citron Rho-interacting kinase OS=Homo sapiens (Human) OX=9606 GN=CIT PE=1 SV=2	5070.4	3792.8	3642.5	4438.4	5725.8	0.366043	4168.57	5082.1	0.820245
Q8IZR5	CKLF-like MARVEL transmembrane domain-containing protein 4 OS=Homo sapiens (Human) OX=9606 GN=CMTM4 PE=1 SV=1	570.7	639.7	628.4	591.2	583.3	0.352158	612.933	587.25	1.04373
Q9NX76	CKLF-like MARVEL transmembrane domain-containing protein 6 OS=Homo sapiens (Human) OX=9606 GN=CMTM6 PE=1 SV=1	261.1	347.2	326.1	275.5	313.4	0.632796	311.467	294.45	1.05779
Q9HAW4	Claspin OS=Homo sapiens (Human) OX=9606 GN=CLSPN PE=1 SV=3	2500.2	3034.2	2569.8	2319.3	2708.6	0.53069	2701.4	2513.95	1.07456
Q00610	Clathrin heavy chain 1 OS=Homo sapiens (Human) OX=9606 GN=CLTC PE=1 SV=5	35190.3	28997.9	28641.9	29219.8	35241.3	0.76029	30943.4	32230.5	0.960063
Q14677	Clathrin interactor 1 OS=Homo sapiens (Human) OX=9606 GN=CLINT1 PE=1 SV=1	6301.3	4587.3	5351.3	6426.9	8083	0.215675	5413.3	7254.95	0.746153
P09496	Clathrin light chain A OS=Homo sapiens (Human) OX=9606 GN=CLTA PE=1 SV=1	6435.3	4806.7	4786.5	4900.9	5613.1	0.903652	5342.83	5257	1.01633
P09497	Clathrin light chain B OS=Homo sapiens (Human) OX=9606 GN=CLTB PE=1 SV=1	6670.8	5685.3	5636	5039.2	5996.7	0.499216	5997.37	5517.95	1.08688
Q10570	Cleavage and polyadenylation specificity factor subunit 1 OS=Homo sapiens (Human) OX=9606 GN=CPSF1 PE=1 SV=2	12029	13631.3	12590.5	13508.5	12047.5	0.977643	12750.3	12778	0.99783
Q9P2I0	Cleavage and polyadenylation specificity factor subunit 2 OS=Homo sapiens (Human) OX=9606 GN=CPSF2 PE=1 SV=2	6117.4	6429.8	6374.7	6206	6685.7	0.667663	6307.3	6445.85	0.978506
Q9UKF6	Cleavage and polyadenylation specificity factor subunit 3 OS=Homo sapiens (Human) OX=9606 GN=CPSF3 PE=1 SV=1	4228.9	4065.5	4046.3	3842.1	4054.6	0.331733	4113.57	3948.35	1.04184
O95639	Cleavage and polyadenylation specificity factor subunit 4 OS=Homo sapiens (Human) OX=9606 GN=CPSF4 PE=1 SV=1	885	813.3	862.5	668.3	796.9	0.288906	853.6	732.6	1.16517
O43809	Cleavage and polyadenylation specificity factor subunit 5 OS=Homo sapiens (Human) OX=9606 GN=NUDT21 PE=1 SV=1	4781.3	5656.6	4789.1	4407.4	5308.7	0.727028	5075.67	4858.05	1.0448
Q16630	Cleavage and polyadenylation specificity factor subunit 6 OS=Homo sapiens (Human) OX=9606 GN=CPSF6 PE=1 SV=2	3879.9	5010.8	4175.3	3848.7	4704.5	0.897371	4355.33	4276.6	1.01841
Q8N684	Cleavage and polyadenylation specificity factor subunit 7 OS=Homo sapiens (Human) OX=9606 GN=CPSF7 PE=1 SV=1	6177.3	6965.5	5662.1	5020.4	6064.1	0.374858	6268.3	5542.25	1.131
Q05048	Cleavage stimulation factor subunit 1 OS=Homo sapiens (Human) OX=9606 GN=CSTF1 PE=1 SV=1	903.4	926.6	866	852.3	995.1	0.786171	898.667	923.7	0.972899
P33240	Cleavage stimulation factor subunit 2 OS=Homo sapiens (Human) OX=9606 GN=CSTF2 PE=1 SV=1	1373.5	1515.9	1506.4	1206	1333	0.127276	1465.27	1269.5	1.15421
Q9H0L4	Cleavage stimulation factor subunit 2 tau variant OS=Homo sapiens (Human) OX=9606 GN=CSTF2T PE=1 SV=1	1778.3	2136.4	1806.4	1580.3	1851.4	0.380049	1907.03	1715.85	1.11142
Q12996	Cleavage stimulation factor subunit 3 OS=Homo sapiens (Human) OX=9606 GN=CSTF3 PE=1 SV=1	6964.8	8149	6959.7	5856.4	6726.6	0.186074	7357.83	6291.5	1.16949
O96005	Cleft lip and palate transmembrane protein 1 OS=Homo sapiens (Human) OX=9606 GN=CLPTM1 PE=1 SV=1	1649.9	2043.7	1751.6	1462.6	1771.1	0.408518	1815.07	1616.85	1.12259
Q96KA5	Cleft lip and palate transmembrane protein 1-like protein OS=Homo sapiens (Human) OX=9606 GN=CLPTM1L PE=1 SV=1	3076.9	4097.4	3159.5	2821.6	3453.5	0.55245	3444.6	3137.55	1.09786
Q7Z460	CLIP-associating protein 1 OS=Homo sapiens (Human) OX=9606 GN=CLASP1 PE=1 SV=1	7345.7	8088	6915.2	6239.6	7806.9	0.685381	7449.63	7023.25	1.06071
O75122	CLIP-associating protein 2 OS=Homo sapiens (Human) OX=9606 GN=CLASP2 PE=1 SV=3	4836.5	5564.6	4760.1	4531	5405.8	0.884143	5053.73	4968.4	1.01718
Q8N2M8	CLK4-associating serine/arginine rich protein OS=Homo sapiens (Human) OX=9606 GN=CLASRP PE=1 SV=4	460.8	600.3	525.5	657.2	715.2	0.0505543	528.867	686.2	0.770718
O75153	Clustered mitochondria protein homolog OS=Homo sapiens (Human) OX=9606 GN=CLUH PE=1 SV=2	9729.2	11260.6	11516	9483.9	11678.2	0.860445	10835.3	10581	1.02403
P10909	Clusterin OS=Homo sapiens (Human) OX=9606 GN=CLU PE=1 SV=1	4098	2923.8	2571.5	2578.6	3344.3	0.720442	3197.77	2961.45	1.0798
Q14019	Coactosin-like protein OS=Homo sapiens (Human) OX=9606 GN=COTL1 PE=1 SV=3	12376.2	5716.2	8512.8	3960.8	5034.7	0.144466	8868.4	4497.75	1.97174
P12259	Coagulation factor V OS=Homo sapiens (Human) OX=9606 GN=F5 PE=1 SV=4	11029.6	2428.2	5534.2	5869	7773.4	0.868952	6330.67	6821.2	0.928087
P53621	Coatomer subunit alpha OS=Homo sapiens (Human) OX=9606 GN=COPA PE=1 SV=2	22063.7	26221.4	22699.4	18580.5	23061.5	0.40449	23661.5	20821	1.13642
P53618	Coatomer subunit beta OS=Homo sapiens (Human) OX=9606 GN=COPB1 PE=1 SV=3	16555.3	19681.2	15872.5	14918.8	18282.3	0.743993	17369.7	16600.5	1.04633
P35606	Coatomer subunit beta' OS=Homo sapiens (Human) OX=9606 GN=COPB2 PE=1 SV=2	15502	20368.9	17692.2	14921.7	16713.3	0.310012	17854.4	15817.5	1.12877
P48444	Coatomer subunit delta OS=Homo sapiens (Human) OX=9606 GN=ARCN1 PE=1 SV=1	9718.9	11307.1	9812.5	8738.2	10507.1	0.596769	10279.5	9622.65	1.06826
O14579	Coatomer subunit epsilon OS=Homo sapiens (Human) OX=9606 GN=COPE PE=1 SV=3	4008.5	5255.1	4726.6	3911	4222.8	0.238958	4663.4	4066.9	1.14667
Q9Y678	Coatomer subunit gamma-1 OS=Homo sapiens (Human) OX=9606 GN=COPG1 PE=1 SV=1	9902.7	11849.6	9179.6	8477.4	10482	0.577149	10310.6	9479.7	1.08765
Q9UBF2	Coatomer subunit gamma-2 OS=Homo sapiens (Human) OX=9606 GN=COPG2 PE=1 SV=1	3160.1	3099.2	2970.6	2461.7	2939.7	0.350187	3076.63	2700.7	1.1392
P61923	Coatomer subunit zeta-1 OS=Homo sapiens (Human) OX=9606 GN=COPZ1 PE=1 SV=1	1128	1339.4	1300.3	1041.1	1183.6	0.250763	1255.9	1112.35	1.12905
Q8IUF1	COBW domain-containing protein 2 OS=Homo sapiens (Human) OX=9606 GN=CBWD2 PE=2 SV=1	444.4	435.6	443.7	450.7	491.5	0.377903	441.233	471.1	0.936602
Q8IWY9	Codanin-1 OS=Homo sapiens (Human) OX=9606 GN=CDAN1 PE=1 SV=4	627	802.3	592.1	613.7	741.4	0.970031	673.8	677.55	0.994465
P23528	Cofilin-1 OS=Homo sapiens (Human) OX=9606 GN=CFL1 PE=1 SV=3	9747.9	13671.4	9784.3	7864.5	10492.8	0.39114	11067.9	9178.65	1.20583
Q9Y281	Cofilin-2 OS=Homo sapiens (Human) OX=9606 GN=CFL2 PE=1 SV=1	4093.6	4014.7	3327.5	2134.2	3028.7	0.166648	3811.93	2581.45	1.47666
Q8WVM7	Cohesin subunit SA-1 OS=Homo sapiens (Human) OX=9606 GN=STAG1 PE=1 SV=3	769.1	819.7	955.4	891	917	0.422146	848.067	904	0.938127
Q8N3U4	Cohesin subunit SA-2 OS=Homo sapiens (Human) OX=9606 GN=STAG2 PE=1 SV=3	4041.5	4541.2	4143.9	3739.9	4332.1	0.6145	4242.2	4036	1.05109
Q6P1N0	Coiled-coil and C2 domain-containing protein 1A OS=Homo sapiens (Human) OX=9606 GN=CC2D1A PE=1 SV=1	5434.2	6210	5414.9	4765.9	5674.5	0.482613	5686.37	5220.2	1.0893
Q5T0F9	Coiled-coil and C2 domain-containing protein 1B OS=Homo sapiens (Human) OX=9606 GN=CC2D1B PE=1 SV=1	2822	3375.3	2995	2381.7	2738.7	0.14668	3064.1	2560.2	1.19682
Q96A19	Coiled-coil domain-containing protein 102A OS=Homo sapiens (Human) OX=9606 GN=CCDC102A PE=1 SV=2	20	25.9	25.5		24.8		23.8	24.8	0.959677
Q96NT0	Coiled-coil domain-containing protein 115 OS=Homo sapiens (Human) OX=9606 GN=CCDC115 PE=1 SV=1	278.2	189.9	228.4	223.5	195.8		232.167	209.65	1.1074
Q8IWD4	Coiled-coil domain-containing protein 117 OS=Homo sapiens (Human) OX=9606 GN=CCDC117 PE=1 SV=1	369.2	432.4	349.8	264.8	387.1		383.8	325.95	1.17748
Q8WUD4	Coiled-coil domain-containing protein 12 OS=Homo sapiens (Human) OX=9606 GN=CCDC12 PE=1 SV=1	2428.1	3114.4	2974.2	2348.5	2374.2		2838.9	2361.35	1.20224
Q96CT7	Coiled-coil domain-containing protein 124 OS=Homo sapiens (Human) OX=9606 GN=CCDC124 PE=1 SV=1	7144.8	8160	7283.8	6288.6	7162.2		7529.53	6725.4	1.11957
Q9H6E4	Coiled-coil domain-containing protein 134 OS=Homo sapiens (Human) OX=9606 GN=CCDC134 PE=1 SV=1	878.3	1173.6	954.2	1165.4	1240.9		1002.03	1203.15	0.832842
Q6PK04	Coiled-coil domain-containing protein 137 OS=Homo sapiens (Human) OX=9606 GN=CCDC137 PE=1 SV=1	3166.1	4421.9	3400.5	3857.9	3538.3		3662.83	3698.1	0.990464
Q49A88	Coiled-coil domain-containing protein 14 OS=Homo sapiens (Human) OX=9606 GN=CCDC14 PE=1 SV=3	994.9	1237.9	979.5	1157.6	1243		1070.77	1200.3	0.892083
Q9P0B6	Coiled-coil domain-containing protein 167 OS=Homo sapiens (Human) OX=9606 GN=CCDC167 PE=1 SV=2	388.7	685.9	583	724.3	758.8		552.533	741.55	0.745106
Q8NDH2	Coiled-coil domain-containing protein 168 OS=Homo sapiens (Human) OX=9606 GN=CCDC168 PE=2 SV=2	743.9	516.9	561	410.1	566.2		607.267	488.15	1.24402
Q6PII3	Coiled-coil domain-containing protein 174 OS=Homo sapiens (Human) OX=9606 GN=CCDC174 PE=1 SV=3	639.2	685.2	838.7	725.4	732		721.033	728.7	0.989479
Q5T9S5	Coiled-coil domain-containing protein 18 OS=Homo sapiens (Human) OX=9606 GN=CCDC18 PE=1 SV=1	561.4	878.6	638.4	663.1	778		692.8	720.55	0.961488
Q5TID7	Coiled-coil domain-containing protein 181 OS=Homo sapiens (Human) OX=9606 GN=CCDC181 PE=2 SV=1	414.4	891.4	514.4	601.5	728.8		606.733	665.15	0.912175
Q7Z3E2	Coiled-coil domain-containing protein 186 OS=Homo sapiens (Human) OX=9606 GN=CCDC186 PE=1 SV=2	267.6	463.6	298.5	184.4	273.3		343.233	228.85	1.49982
O60826	Coiled-coil domain-containing protein 22 OS=Homo sapiens (Human) OX=9606 GN=CCDC22 PE=1 SV=1	1622.2	1933	1893.5	1820.7	1937.9		1816.23	1879.3	0.966441
Q86WR0	Coiled-coil domain-containing protein 25 OS=Homo sapiens (Human) OX=9606 GN=CCDC25 PE=1 SV=2	4349.8	7181.3	5101.1	4632.8	5520.2		5544.07	5076.5	1.0921
Q9BV29	Coiled-coil domain-containing protein 32 OS=Homo sapiens (Human) OX=9606 GN=CCDC32 PE=1 SV=2	162.6	213	180.6	143.5	168.2		185.4	155.85	1.18961
Q96MW1	Coiled-coil domain-containing protein 43 OS=Homo sapiens (Human) OX=9606 GN=CCDC43 PE=1 SV=2	1802.1	2234	1900.6	1971.2	2127.1		1978.9	2049.15	0.965717
Q96A33	Coiled-coil domain-containing protein 47 OS=Homo sapiens (Human) OX=9606 GN=CCDC47 PE=1 SV=1	3949.9	4942.7	4125.5	3554.4	4393.2		4339.37	3973.8	1.09199
Q8IVM0	Coiled-coil domain-containing protein 50 OS=Homo sapiens (Human) OX=9606 GN=CCDC50 PE=1 SV=1	58716.9	19814	35574.3	51020.6	19394.7		38035.1	35207.7	1.08031
Q2TAC2	Coiled-coil domain-containing protein 57 OS=Homo sapiens (Human) OX=9606 GN=CCDC57 PE=1 SV=3	1701.8	3328.5	5265.3	3262.7	1496		3431.87	2379.35	1.44235
Q4VC31	Coiled-coil domain-containing protein 58 OS=Homo sapiens (Human) OX=9606 GN=CCDC58 PE=1 SV=1	989.2	1043	1282.7	1278.6	1172.5		1104.97	1225.55	0.901609
Q16204	Coiled-coil domain-containing protein 6 OS=Homo sapiens (Human) OX=9606 GN=CCDC6 PE=1 SV=2	4390.2	6008.7	5122.5	4996.8	5555.9		5173.8	5276.35	0.980564
Q9BR77	Coiled-coil domain-containing protein 77 OS=Homo sapiens (Human) OX=9606 GN=CCDC77 PE=1 SV=1	1933.6	1030.2	1454.2	849.3	1152.2		1472.67	1000.75	1.47156
Q8N4S0	Coiled-coil domain-containing protein 82 OS=Homo sapiens (Human) OX=9606 GN=CCDC82 PE=1 SV=2	414.6	630.8	449.6	334.1	386.4		498.333	360.25	1.3833
Q86UT8	Coiled-coil domain-containing protein 84 OS=Homo sapiens (Human) OX=9606 GN=CCDC84 PE=1 SV=1	474.8	708.6	664.8	540.6	472.6		616.067	506.6	1.21608
Q9H6F5	Coiled-coil domain-containing protein 86 OS=Homo sapiens (Human) OX=9606 GN=CCDC86 PE=1 SV=1	3154.1	3679.6	3633.7	2945.9	3147		3489.13	3046.45	1.14531
Q9Y3X0	Coiled-coil domain-containing protein 9 OS=Homo sapiens (Human) OX=9606 GN=CCDC9 PE=1 SV=1	1557.9	1303.6	1175.9	1091.3	1565.1		1345.8	1328.2	1.01325
Q9GZT6	Coiled-coil domain-containing protein 90B, mitochondrial OS=Homo sapiens (Human) OX=9606 GN=CCDC90B PE=1 SV=2	485.7	602.8	535.5	583.8	614.7		541.333	599.25	0.903351
Q7Z6B0	Coiled-coil domain-containing protein 91 OS=Homo sapiens (Human) OX=9606 GN=CCDC91 PE=1 SV=2	2017.9	2643.7	2534	2211.3	2432.5		2398.53	2321.9	1.033
Q567U6	Coiled-coil domain-containing protein 93 OS=Homo sapiens (Human) OX=9606 GN=CCDC93 PE=1 SV=2	4320	5355.9	4908.1	5067.6	5244.1		4861.33	5155.85	0.942877
Q96F63	Coiled-coil domain-containing protein 97 OS=Homo sapiens (Human) OX=9606 GN=CCDC97 PE=1 SV=1	1285.4	1674.9	1407.3	1138.5	1343.1		1455.87	1240.8	1.17333
Q96BP2	Coiled-coil-helix-coiled-coil-helix domain-containing protein 1 OS=Homo sapiens (Human) OX=9606 GN=CHCHD1 PE=1 SV=1	244.8	321.6	231.1	322.7	325.7		265.833	324.2	0.819967
Q9Y6H1	Coiled-coil-helix-coiled-coil-helix domain-containing protein 2 OS=Homo sapiens (Human) OX=9606 GN=CHCHD2 PE=1 SV=1	639.7	971.6	875.1	891	913.1		828.8	902.05	0.918796
Q9BSY4	Coiled-coil-helix-coiled-coil-helix domain-containing protein 5 OS=Homo sapiens (Human) OX=9606 GN=CHCHD5 PE=1 SV=1	107.9	192.1	122.3	137.6	130.9		140.767	134.25	1.04854
P38432	Coilin OS=Homo sapiens (Human) OX=9606 GN=COIL PE=1 SV=1	1939.8	1414	1266.3	1284.1	2576.3		1540.03	1930.2	0.797862
O75534	Cold shock domain-containing protein E1 OS=Homo sapiens (Human) OX=9606 GN=CSDE1 PE=1 SV=2	16531.7	19448.4	15530.9	14035.5	19337.1		17170.3	16686.3	1.02901
Q14011	Cold-inducible RNA-binding protein OS=Homo sapiens (Human) OX=9606 GN=CIRBP PE=1 SV=1	3615.2	4358	3890	3904.4	4178.8		3954.4	4041.6	0.978424
P20908	Collagen alpha-1(V) chain OS=Homo sapiens (Human) OX=9606 GN=COL5A1 PE=1 SV=3	149.9	187.1	186.5	212.4	186.7		174.5	199.55	0.874468
P12109	Collagen alpha-1(VI) chain OS=Homo sapiens (Human) OX=9606 GN=COL6A1 PE=1 SV=3	43	67.5	60.7	56.1	49.6		57.0667	52.85	1.07979
Q02388	Collagen alpha-1(VII) chain OS=Homo sapiens (Human) OX=9606 GN=COL7A1 PE=1 SV=2	415.4	658.2	324.9	189.6	318.7		466.167	254.15	1.83422
Q99715	Collagen alpha-1(XII) chain OS=Homo sapiens (Human) OX=9606 GN=COL12A1 PE=1 SV=2	2068.4	1912.7	1957.2	1723.7	2233.9		1979.43	1978.8	1.00032
P08572	Collagen alpha-2(IV) chain OS=Homo sapiens (Human) OX=9606 GN=COL4A2 PE=1 SV=4	2208.2	1351.8	1744.3	1844.3	2417.2		1768.1	2130.75	0.829802
P05997	Collagen alpha-2(V) chain OS=Homo sapiens (Human) OX=9606 GN=COL5A2 PE=1 SV=3	396.7	450.5	327	275.5	382.2		391.4	328.85	1.19021
Q8N668	COMM domain-containing protein 1 OS=Homo sapiens (Human) OX=9606 GN=COMMD1 PE=1 SV=1	1708.3	2012.1	1777.1	1576.2	1875.1		1832.5	1725.65	1.06192
Q9Y6G5	COMM domain-containing protein 10 OS=Homo sapiens (Human) OX=9606 GN=COMMD10 PE=1 SV=1	903.1	623	1007.9	690.7	691.5		844.667	691.1	1.22221
Q86X83	COMM domain-containing protein 2 OS=Homo sapiens (Human) OX=9606 GN=COMMD2 PE=1 SV=2	2412.8	2546.1	2489.4	2101	2414.7		2482.77	2257.85	1.09962
Q9UBI1	COMM domain-containing protein 3 OS=Homo sapiens (Human) OX=9606 GN=COMMD3 PE=1 SV=1	1235.8	1580.1	1299.7	1807.8	1883.5		1371.87	1845.65	0.743297
Q9H0A8	COMM domain-containing protein 4 OS=Homo sapiens (Human) OX=9606 GN=COMMD4 PE=1 SV=1	922.6	1239	1078.6	1039.6	1151.2		1080.07	1095.4	0.986002
Q9GZQ3	COMM domain-containing protein 5 OS=Homo sapiens (Human) OX=9606 GN=COMMD5 PE=1 SV=1	988.2	1223	1001.2	969.9	1111.4		1070.8	1040.65	1.02897
Q7Z4G1	COMM domain-containing protein 6 OS=Homo sapiens (Human) OX=9606 GN=COMMD6 PE=1 SV=1	1400.5	1992.6	1631.1	1848.4	1772.8		1674.73	1810.6	0.92496
Q86VX2	COMM domain-containing protein 7 OS=Homo sapiens (Human) OX=9606 GN=COMMD7 PE=1 SV=2	855.7	1185	931.7	1058.1	1188.9		990.8	1123.5	0.881887
Q9NX08	COMM domain-containing protein 8 OS=Homo sapiens (Human) OX=9606 GN=COMMD8 PE=1 SV=1	332.7	339	351	369.5	419.6		340.9	394.55	0.864022
Q9P000	COMM domain-containing protein 9 OS=Homo sapiens (Human) OX=9606 GN=COMMD9 PE=1 SV=2	1055.9	1372.4	1161.6	1270.1	1286.6		1196.63	1278.35	0.936076
Q9NZP8	Complement C1r subcomponent-like protein OS=Homo sapiens (Human) OX=9606 GN=C1RL PE=1 SV=2	255.9	360.3	236.1	194	283.8		284.1	238.9	1.1892
Q07021	Complement component 1 Q subcomponent-binding protein, mitochondrial OS=Homo sapiens (Human) OX=9606 GN=C1QBP PE=1 SV=1	6526.9	8223.9	7783.8	8216.3	8783.2		7511.53	8499.75	0.883736
P08174	Complement decay-accelerating factor OS=Homo sapiens (Human) OX=9606 GN=CD55 PE=1 SV=4	31117.9	11953.2	27405.8	14880.8	16539.1		23492.3	15710	1.49538
Q9H845	Complex I assembly factor ACAD9, mitochondrial OS=Homo sapiens (Human) OX=9606 GN=ACAD9 PE=1 SV=1	7341.3	9616.6	7832.5	7168.6	8714.8		8263.47	7941.7	1.04052
Q9NPL8	Complex I assembly factor TIMMDC1, mitochondrial OS=Homo sapiens (Human) OX=9606 GN=TIMMDC1 PE=1 SV=2	679.6	897.1	729.6	637.6	832.8		768.767	735.2	1.04566
Q8IUX1	Complex I assembly factor TMEM126B, mitochondrial OS=Homo sapiens (Human) OX=9606 GN=TMEM126B PE=1 SV=2	631.4	752.6	666.9	680.8	784.7		683.633	732.75	0.932969
Q9Y375	Complex I intermediate-associated protein 30, mitochondrial OS=Homo sapiens (Human) OX=9606 GN=NDUFAF1 PE=1 SV=2	1314.4	1719.6	1633.1	1557	1564.4		1555.7	1560.7	0.996796
O14810	Complexin-1 OS=Homo sapiens (Human) OX=9606 GN=CPLX1 PE=1 SV=1	2794.7	1339.1	3307	780.4	1329.5		2480.27	1054.95	2.35108
Q15021	Condensin complex subunit 1 OS=Homo sapiens (Human) OX=9606 GN=NCAPD2 PE=1 SV=3	12748.3	13177.6	10913.1	10912.9	13488		12279.7	12200.5	1.00649
Q15003	Condensin complex subunit 2 OS=Homo sapiens (Human) OX=9606 GN=NCAPH PE=1 SV=3	7002.2	7857.9	6724.3	6763.3	7926.6		7194.8	7344.95	0.979557
Q9BPX3	Condensin complex subunit 3 OS=Homo sapiens (Human) OX=9606 GN=NCAPG PE=1 SV=1	7963.4	8881.1	7402.5	7468	8709.9		8082.33	8088.95	0.999182
P42695	Condensin-2 complex subunit D3 OS=Homo sapiens (Human) OX=9606 GN=NCAPD3 PE=1 SV=2	2678.8	2847.1	2478.3	2442.5	2785.1		2668.07	2613.8	1.02076
Q86XI2	Condensin-2 complex subunit G2 OS=Homo sapiens (Human) OX=9606 GN=NCAPG2 PE=1 SV=1	3778.3	4175.5	3929.6	3741	4191.1		3961.13	3966.05	0.99876
Q6IBW4	Condensin-2 complex subunit H2 OS=Homo sapiens (Human) OX=9606 GN=NCAPH2 PE=1 SV=1	951.9	827.9	836.1	762.7	792.7		871.967	777.7	1.12121
Q8WTW3	Conserved oligomeric Golgi complex subunit 1 OS=Homo sapiens (Human) OX=9606 GN=COG1 PE=1 SV=1	1320.9	1651.8	1302.9	1159.9	1492.9		1425.2	1326.4	1.07449
Q14746	Conserved oligomeric Golgi complex subunit 2 OS=Homo sapiens (Human) OX=9606 GN=COG2 PE=1 SV=1	460.5	597.1	415.2	458.4	499.5		490.933	478.95	1.02502
Q96JB2	Conserved oligomeric Golgi complex subunit 3 OS=Homo sapiens (Human) OX=9606 GN=COG3 PE=1 SV=3	583.7	703.6	597.4	622.2	647.8		628.233	635	0.989344
Q9H9E3	Conserved oligomeric Golgi complex subunit 4 OS=Homo sapiens (Human) OX=9606 GN=COG4 PE=1 SV=3	1875	2446.7	2055.1	1783.8	1958.2		2125.6	1871	1.13608
Q9UP83	Conserved oligomeric Golgi complex subunit 5 OS=Homo sapiens (Human) OX=9606 GN=COG5 PE=1 SV=3	1192.3	1651.1	1250.1	1449.7	1620.3		1364.5	1535	0.888925
Q9Y2V7	Conserved oligomeric Golgi complex subunit 6 OS=Homo sapiens (Human) OX=9606 GN=COG6 PE=1 SV=2	740.3	826.1	692.4	680.8	844.7		752.933	762.75	0.98713
P83436	Conserved oligomeric Golgi complex subunit 7 OS=Homo sapiens (Human) OX=9606 GN=COG7 PE=1 SV=1	2471.7	2557.1	2678.9	2284.7	2779.5		2569.23	2532.1	1.01467
Q96MW5	Conserved oligomeric Golgi complex subunit 8 OS=Homo sapiens (Human) OX=9606 GN=COG8 PE=1 SV=2	1387.5	1521.2	1352.5	1321	1653.8		1420.4	1487.4	0.954955
Q6PJW8	Consortin OS=Homo sapiens (Human) OX=9606 GN=CNST PE=1 SV=3	145.7	159.8	158.9	169.6	142.1		154.8	155.85	0.993263
Q96EK7	Constitutive coactivator of peroxisome proliferator-activated receptor gamma OS=Homo sapiens (Human) OX=9606 GN=FAM120B PE=1 SV=1	1411.6	1679.2	1405.8	1049.2	1340		1498.87	1194.6	1.2547
Q9NZB2	Constitutive coactivator of PPAR-gamma-like protein 1 OS=Homo sapiens (Human) OX=9606 GN=FAM120A PE=1 SV=2	8068.1	7909.8	6736.3	7355.6	8731.9		7571.4	8043.75	0.941277
Q9NX05	Constitutive coactivator of PPAR-gamma-like protein 2 OS=Homo sapiens (Human) OX=9606 GN=FAM120C PE=1 SV=3	998.8	1025.6	868.3	990.2	1128.1		964.233	1059.15	0.910384
Q8IWV2	Contactin-4 OS=Homo sapiens (Human) OX=9606 GN=CNTN4 PE=1 SV=1	332.7	438.4	395.9	471.3	495.3		389	483.3	0.804883
P78357	Contactin-associated protein 1 OS=Homo sapiens (Human) OX=9606 GN=CNTNAP1 PE=1 SV=1	835.2	1156.2	879.8	1064.3	1291.5		957.067	1177.9	0.812519
Q9NQ92	Coordinator of PRMT5 and differentiation stimulator OS=Homo sapiens (Human) OX=9606 GN=COPRS PE=1 SV=3	272.8	407.9	328.1	234.6	263.2		336.267	248.9	1.35101
Q13098	COP9 signalosome complex subunit 1 OS=Homo sapiens (Human) OX=9606 GN=GPS1 PE=1 SV=4	3391.4	4438.6	3390.6	3025.6	3622.5		3740.2	3324.05	1.12519
P61201	COP9 signalosome complex subunit 2 OS=Homo sapiens (Human) OX=9606 GN=COPS2 PE=1 SV=1	5751.6	7704.2	6366.8	5542.9	6750.3		6607.53	6146.6	1.07499
Q9UNS2	COP9 signalosome complex subunit 3 OS=Homo sapiens (Human) OX=9606 GN=COPS3 PE=1 SV=3	3945.8	5092.5	4184.4	3723.7	4326.1		4407.57	4024.9	1.09507
Q9BT78	COP9 signalosome complex subunit 4 OS=Homo sapiens (Human) OX=9606 GN=COPS4 PE=1 SV=1	3835.6	4943.7	4221.9	4099.9	4397.3		4333.73	4248.6	1.02004
Q92905	COP9 signalosome complex subunit 5 OS=Homo sapiens (Human) OX=9606 GN=COPS5 PE=1 SV=4	3689.1	3625.6	3497	2953.7	3432.2		3603.9	3192.95	1.12871
Q7L5N1	COP9 signalosome complex subunit 6 OS=Homo sapiens (Human) OX=9606 GN=COPS6 PE=1 SV=1	1767.7	2126.1	1807	1952.4	2364.5		1900.27	2158.45	0.880385
Q9UBW8	COP9 signalosome complex subunit 7a OS=Homo sapiens (Human) OX=9606 GN=COPS7A PE=1 SV=1	1468.2	1559.9	1809.1	1444.2	1629.4		1612.4	1536.8	1.04919
Q9H9Q2	COP9 signalosome complex subunit 7b OS=Homo sapiens (Human) OX=9606 GN=COPS7B PE=1 SV=1	862.4	1003.6	1011.4	1363.4	1318.4		959.133	1340.9	0.715291
Q99627	COP9 signalosome complex subunit 8 OS=Homo sapiens (Human) OX=9606 GN=COPS8 PE=1 SV=1	923.4	1110.1	971.2	912.8	1039.5		1001.57	976.15	1.02604
Q8WXC6	COP9 signalosome complex subunit 9 OS=Homo sapiens (Human) OX=9606 GN=COPS9 PE=1 SV=3	37.3	48.3	39.9	43.5	47.5		41.8333	45.5	0.919414
Q99829	Copine-1 OS=Homo sapiens (Human) OX=9606 GN=CPNE1 PE=1 SV=1	2424.7	3580.2	2698.5	2567.2	3005.3		2901.13	2786.25	1.04123
O75131	Copine-3 OS=Homo sapiens (Human) OX=9606 GN=CPNE3 PE=1 SV=1	1443	2300	2224	1678.4	1816.1		1989	1747.25	1.13836
Q86YQ8	Copine-8 OS=Homo sapiens (Human) OX=9606 GN=CPNE8 PE=1 SV=2	1712.2	2569.9	1974.8	1648.5	1934.4		2085.63	1791.45	1.16422
O14618	Copper chaperone for superoxide dismutase OS=Homo sapiens (Human) OX=9606 GN=CCS PE=1 SV=1	1910.5	3409.8	2063.6	3122.9	3334.5		2461.3	3228.7	0.762319
Q9NTM9	Copper homeostasis protein cutC homolog OS=Homo sapiens (Human) OX=9606 GN=CUTC PE=1 SV=1	625.4	814	719.9	827.2	849.6		719.767	838.4	0.8585
O00244	Copper transport protein ATOX1 OS=Homo sapiens (Human) OX=9606 GN=ATOX1 PE=1 SV=1	516.3	1092.7	610.3	449.6	643.7		739.767	546.65	1.35327
Q53SF7	Cordon-bleu protein-like 1 OS=Homo sapiens (Human) OX=9606 GN=COBLL1 PE=1 SV=3	1605.1	1324.2	1549.8	1394.4	1478.9		1493.03	1436.65	1.03925
Q13951	Core-binding factor subunit beta OS=Homo sapiens (Human) OX=9606 GN=CBFB PE=1 SV=2	1309.5	1485	1441.3	1225.5	1269.2		1411.93	1247.35	1.13195
Q86X95	Corepressor interacting with RBPJ 1 OS=Homo sapiens (Human) OX=9606 GN=CIR1 PE=1 SV=1	1199.8	1931.2	1390.6	1312.9	1470.2		1507.2	1391.55	1.08311
Q15517	Corneodesmosin OS=Homo sapiens (Human) OX=9606 GN=CDSN PE=1 SV=3	693.6	973.1	1742.8	1012	829.7		1136.5	920.85	1.23419
P22528	Cornifin-B OS=Homo sapiens (Human) OX=9606 GN=SPRR1B PE=1 SV=2	1136.8	378.1	1940.4	1194.5	953.3		1151.77	1073.9	1.07251
Q9BR76	Coronin-1B OS=Homo sapiens (Human) OX=9606 GN=CORO1B PE=1 SV=1	6206.9	4376.1	4858	3649.2	4362.1		5147	4005.65	1.28494
Q9ULV4	Coronin-1C OS=Homo sapiens (Human) OX=9606 GN=CORO1C PE=1 SV=1	16659	6678.6	12530.3	6492.2	8308.1		11956	7400.15	1.61564
P57737	Coronin-7 OS=Homo sapiens (Human) OX=9606 GN=CORO7 PE=1 SV=2	32.2	19.9	32.3	13.3	21.6		28.1333	17.45	1.61223
Q96EY8	Corrinoid adenosyltransferase OS=Homo sapiens (Human) OX=9606 GN=MMAB PE=1 SV=1	534.9	914.1	536.1	446.6	592.3		661.7	519.45	1.27385
Q9P1F3	Costars family protein ABRACL OS=Homo sapiens (Human) OX=9606 GN=ABRACL PE=1 SV=1	112	192.8	146.9	174.8	183.6		150.567	179.2	0.840216
P24468	COUP transcription factor 2 OS=Homo sapiens (Human) OX=9606 GN=NR2F2 PE=1 SV=1	732.3	718.2	571.8	575.7	684.5		674.1	630.1	1.06983
Q9NRP2	COX assembly mitochondrial protein 2 homolog OS=Homo sapiens (Human) OX=9606 GN=CMC2 PE=1 SV=1	717	950.3	897.3	934.5	1014.3		854.867	974.4	0.877326
Q7Z7K0	COX assembly mitochondrial protein homolog OS=Homo sapiens (Human) OX=9606 GN=CMC1 PE=1 SV=1	218.6	249.2	239.3	252.3	252.4		235.7	252.35	0.93402
P78310	Coxsackievirus and adenovirus receptor OS=Homo sapiens (Human) OX=9606 GN=CXADR PE=1 SV=1	1180.1	1476.4	1044.3	1024.1	1330.2		1233.6	1177.15	1.04795
Q9UEE9	Craniofacial development protein 1 OS=Homo sapiens (Human) OX=9606 GN=CFDP1 PE=1 SV=1	3700	4810.3	3828.1	3506.8	4215.1		4112.8	3860.95	1.06523
P12277	Creatine kinase B-type OS=Homo sapiens (Human) OX=9606 GN=CKB PE=1 SV=1	5179	6250.5	5413.1	4683.3	5628.5		5614.2	5155.9	1.08889
P06732	Creatine kinase M-type OS=Homo sapiens (Human) OX=9606 GN=CKM PE=1 SV=2	16363.4	47236.4	18304.8	13097.7	12343.2		27301.5	12720.5	2.14627
P12532	Creatine kinase U-type, mitochondrial OS=Homo sapiens (Human) OX=9606 GN=CKMT1B PE=1 SV=1	803.8	931.2	866.9	734.6	898.8		867.3	816.7	1.06196
Q92793	CREB-binding protein OS=Homo sapiens (Human) OX=9606 GN=CREBBP PE=1 SV=3	3968.9	3361.1	3831.9	3011.9	3387.9		3720.63	3199.9	1.16273
Q53ET0	CREB-regulated transcription coactivator 2 OS=Homo sapiens (Human) OX=9606 GN=CRTC2 PE=1 SV=2	261.9	312	404.1	428.9	385		326	406.95	0.801081
Q6UUV7	CREB-regulated transcription coactivator 3 OS=Homo sapiens (Human) OX=9606 GN=CRTC3 PE=1 SV=2	507.7	448.7	426.7	572.7	692.2		461.033	632.45	0.728964
P46109	Crk-like protein OS=Homo sapiens (Human) OX=9606 GN=CRKL PE=1 SV=1	3459.1	4462.4	4016.4	3585	4160		3979.3	3872.5	1.02758
Q9BZJ0	Crooked neck-like protein 1 OS=Homo sapiens (Human) OX=9606 GN=CRNKL1 PE=1 SV=4	3769.5	4284.5	4128.4	3381.8	3748.5		4060.8	3565.15	1.13903
Q96AY2	Crossover junction endonuclease EME1 OS=Homo sapiens (Human) OX=9606 GN=EME1 PE=1 SV=2	17.9	33.7	28.2	35.4	33.9		26.6	34.65	0.767677
P17812	CTP synthase 1 OS=Homo sapiens (Human) OX=9606 GN=CTPS1 PE=1 SV=2	6016.8	8253.4	6506.7	6344	7611.4		6925.63	6977.7	0.992538
Q9NRF8	CTP synthase 2 OS=Homo sapiens (Human) OX=9606 GN=CTPS2 PE=1 SV=1	4880.6	6650.2	5066.5	5351.9	5890.9		5532.43	5621.4	0.984174
Q9P2B4	CTTNBP2 N-terminal-like protein OS=Homo sapiens (Human) OX=9606 GN=CTTNBP2NL PE=1 SV=2	5155.2	3597.6	5053	3614.9	4213.7		4601.93	3914.3	1.17567
Q9H467	CUE domain-containing protein 2 OS=Homo sapiens (Human) OX=9606 GN=CUEDC2 PE=1 SV=1	1476.2	2324.2	1734.3	1803.8	2007.7		1844.9	1905.75	0.96807
Q92879	CUGBP Elav-like family member 1 OS=Homo sapiens (Human) OX=9606 GN=CELF1 PE=1 SV=2	4113.8	5250.5	4092.9	4033.8	5159.7		4485.73	4596.75	0.975849
Q13616	Cullin-1 OS=Homo sapiens (Human) OX=9606 GN=CUL1 PE=1 SV=2	80486.5	89613.9	96317.6	99715.2	98318.7		88806	99016.9	0.896877
Q13617	Cullin-2 OS=Homo sapiens (Human) OX=9606 GN=CUL2 PE=1 SV=2	5143.5	5899.4	5660.9	4620.6	5282.5		5567.93	4951.55	1.12448
Q13618	Cullin-3 OS=Homo sapiens (Human) OX=9606 GN=CUL3 PE=1 SV=2	8567.8	9248.8	8280	7771.2	9203.1		8698.87	8487.15	1.02495
Q13619	Cullin-4A OS=Homo sapiens (Human) OX=9606 GN=CUL4A PE=1 SV=3	3955.1	4499.3	4034.8	3995.9	4809.2		4163.07	4402.55	0.945603
Q13620	Cullin-4B OS=Homo sapiens (Human) OX=9606 GN=CUL4B PE=1 SV=4	5256.8	5927.8	4962.4	4975	5601.2		5382.33	5288.1	1.01782
Q93034	Cullin-5 OS=Homo sapiens (Human) OX=9606 GN=CUL5 PE=1 SV=4	4426.5	4744.6	4569.7	4876.5	5103.5		4580.27	4990	0.917889
Q14999	Cullin-7 OS=Homo sapiens (Human) OX=9606 GN=CUL7 PE=1 SV=2	1959	2392.4	2080	2027.3	2137.2		2143.8	2082.25	1.02956
Q86VP6	Cullin-associated NEDD8-dissociated protein 1 OS=Homo sapiens (Human) OX=9606 GN=CAND1 PE=1 SV=2	15062	20594.7	14750	14543	17720.6		16802.2	16131.8	1.04156
Q69YN2	CWF19-like protein 1 OS=Homo sapiens (Human) OX=9606 GN=CWF19L1 PE=1 SV=2	1541	1982.7	1541.9	1315.9	1620.6		1688.53	1468.25	1.15003
Q2TBE0	CWF19-like protein 2 OS=Homo sapiens (Human) OX=9606 GN=CWF19L2 PE=1 SV=4	727.9	754	696.2	526.3	673.3		726.033	599.8	1.21046
Q9NWV4	CXXC motif containing zinc binding protein OS=Homo sapiens (Human) OX=9606 GN=CZIB PE=1 SV=1	1260.5	1923.7	1367.4	849.3	1311.4		1517.2	1080.35	1.40436
Q9P0U4	CXXC-type zinc finger protein 1 OS=Homo sapiens (Human) OX=9606 GN=CXXC1 PE=1 SV=2	464.1	531.8	400.9	306.8	412.6		465.6	359.7	1.29441
P18846	Cyclic AMP-dependent transcription factor ATF-1 OS=Homo sapiens (Human) OX=9606 GN=ATF1 PE=1 SV=2	853.6	1111.2	891.8	707	836		952.2	771.5	1.23422
P18850	Cyclic AMP-dependent transcription factor ATF-6 alpha OS=Homo sapiens (Human) OX=9606 GN=ATF6 PE=1 SV=3	307.8	300.3	372.1	385.4	374.9		326.733	380.15	0.859485
P17544	Cyclic AMP-dependent transcription factor ATF-7 OS=Homo sapiens (Human) OX=9606 GN=ATF7 PE=1 SV=2	675.2	563.4	572.1	574.6	645		603.567	609.8	0.989778
P20248	Cyclin-A2 OS=Homo sapiens (Human) OX=9606 GN=CCNA2 PE=1 SV=2	2310.4	2767.6	2195.3	2042.4	2310.4		2424.43	2176.4	1.11396
O95273	Cyclin-D1-binding protein 1 OS=Homo sapiens (Human) OX=9606 GN=CCNDBP1 PE=1 SV=2	177.9	317.7	249.3	246.4	273.7		248.3	260.05	0.954816
P06493	Cyclin-dependent kinase 1 OS=Homo sapiens (Human) OX=9606 GN=CDK1 PE=1 SV=3	8002.8	10207.7	8469.7	8167.3	9931.6		8893.4	9049.45	0.982756
P21127	Cyclin-dependent kinase 11B OS=Homo sapiens (Human) OX=9606 GN=CDK11B PE=1 SV=4	3856.6	4641.3	4212.6	4043.8	4650.1		4236.83	4346.95	0.974668
Q9NYV4	Cyclin-dependent kinase 12 OS=Homo sapiens (Human) OX=9606 GN=CDK12 PE=1 SV=2	6107.6	6774.8	5420.5	5022.2	6163.2		6100.97	5592.7	1.09088
Q14004	Cyclin-dependent kinase 13 OS=Homo sapiens (Human) OX=9606 GN=CDK13 PE=1 SV=2	3396.3	3880.2	3354.5	2957.3	3480.7		3543.67	3219	1.10086
Q00536	Cyclin-dependent kinase 16 OS=Homo sapiens (Human) OX=9606 GN=CDK16 PE=1 SV=1	1124.8	1094.1	1171.5	1204.8	1489.8		1130.13	1347.3	0.838813
P24941	Cyclin-dependent kinase 2 OS=Homo sapiens (Human) OX=9606 GN=CDK2 PE=1 SV=2	3630	4838	3748.6	3581	4156.2		4072.2	3868.6	1.05263
O14519	Cyclin-dependent kinase 2-associated protein 1 OS=Homo sapiens (Human) OX=9606 GN=CDK2AP1 PE=1 SV=1	416.4	455.1	513.8	816.5	825.9		461.767	821.2	0.562307
Q9BW66	Cyclin-dependent kinase 2-interacting protein OS=Homo sapiens (Human) OX=9606 GN=CINP PE=1 SV=1	341.2	424.6	381.8	403.5	405.2		382.533	404.35	0.946045
P42773	Cyclin-dependent kinase 4 inhibitor C OS=Homo sapiens (Human) OX=9606 GN=CDKN2C PE=1 SV=1	495.5	887.5	685	705.5	815.7		689.333	760.6	0.906302
P11802	Cyclin-dependent kinase 4 OS=Homo sapiens (Human) OX=9606 GN=CDK4 PE=1 SV=2	1993.8	2158.8	2040.7	1957.2	2005		2064.43	1981.1	1.04206
Q00534	Cyclin-dependent kinase 6 OS=Homo sapiens (Human) OX=9606 GN=CDK6 PE=1 SV=1	349.8	652.8	554	475.4	655.5		518.867	565.45	0.917617
P50613	Cyclin-dependent kinase 7 OS=Homo sapiens (Human) OX=9606 GN=CDK7 PE=1 SV=1	3621.7	4466.6	3907.6	3686.1	3927.5		3998.63	3806.8	1.05039
P49336	Cyclin-dependent kinase 8 OS=Homo sapiens (Human) OX=9606 GN=CDK8 PE=1 SV=1	462.6	528.6	512.3	473.5	515.5		501.167	494.5	1.01348
P50750	Cyclin-dependent kinase 9 OS=Homo sapiens (Human) OX=9606 GN=CDK9 PE=1 SV=3	2352.1	2450.9	2224.9	1878.6	2259.4		2342.63	2069	1.13225
P46527	Cyclin-dependent kinase inhibitor 1B OS=Homo sapiens (Human) OX=9606 GN=CDKN1B PE=1 SV=1	81.9	137.4	102.3	49.8	73.3		107.2	61.55	1.74167
P42771	Cyclin-dependent kinase inhibitor 2A OS=Homo sapiens (Human) OX=9606 GN=CDKN2A PE=1 SV=2	717	720.3	704.7	788.5	902.3		714	845.4	0.844571
P61024	Cyclin-dependent kinases regulatory subunit 1 OS=Homo sapiens (Human) OX=9606 GN=CKS1B PE=1 SV=1	1273.7	1536.4	1717.6	1404.4	1709.7		1509.23	1557.05	0.96929
P33552	Cyclin-dependent kinases regulatory subunit 2 OS=Homo sapiens (Human) OX=9606 GN=CKS2 PE=1 SV=1	108.9	139.5	120.5	102.2	123.6		122.967	112.9	1.08916
Q00535	Cyclin-dependent-like kinase 5 OS=Homo sapiens (Human) OX=9606 GN=CDK5 PE=1 SV=3	1889	1873.7	1925.2	1575.8	1794.1		1895.97	1684.95	1.12524
O14976	Cyclin-G-associated kinase OS=Homo sapiens (Human) OX=9606 GN=GAK PE=1 SV=2	1123.8	999	998.2	1550	1781.9		1040.33	1665.95	0.624469
P51946	Cyclin-H OS=Homo sapiens (Human) OX=9606 GN=CCNH PE=1 SV=1	1335.4	1865.5	1515.8	1313.3	1423.1		1572.23	1368.2	1.14913
O75909	Cyclin-K OS=Homo sapiens (Human) OX=9606 GN=CCNK PE=1 SV=2	2350	2709	2705.2	2484.6	2606.7		2588.07	2545.65	1.01666
Q9UK58	Cyclin-L1 OS=Homo sapiens (Human) OX=9606 GN=CCNL1 PE=1 SV=1	828.5	937.9	927	910.9	1138.6		897.8	1024.75	0.876116
O60563	Cyclin-T1 OS=Homo sapiens (Human) OX=9606 GN=CCNT1 PE=1 SV=1	3773.6	4474.8	3948.9	4101.3	4636.5		4065.77	4368.9	0.930616
O60583	Cyclin-T2 OS=Homo sapiens (Human) OX=9606 GN=CCNT2 PE=1 SV=2	1053.3	1225.5	1164.8	1305.5	1278.2		1147.87	1291.85	0.888545
Q8ND76	Cyclin-Y OS=Homo sapiens (Human) OX=9606 GN=CCNY PE=1 SV=2	1923.8	959.2	1634.3	1274.2	1462.9		1505.77	1368.55	1.10026
Q9NUQ9	CYFIP-related Rac1 interactor B OS=Homo sapiens (Human) OX=9606 GN=CYRIB PE=1 SV=1	7495.1	8564.4	8385.2	7534.8	8582.1		8148.23	8058.45	1.01114
P0DN79	Cystathionine beta-synthase-like protein OS=Homo sapiens (Human) OX=9606 GN=CBSL PE=1 SV=1	2797.6	3936.6	3050.4	2547.6	3212.7		3261.53	2880.15	1.13242
P32929	Cystathionine gamma-lyase OS=Homo sapiens (Human) OX=9606 GN=CTH PE=1 SV=3	2564.2	4179.1	2904.4	2633.5	3094.7		3215.9	2864.1	1.12283
P01040	Cystatin-A OS=Homo sapiens (Human) OX=9606 GN=CSTA PE=1 SV=1	3839.2	828.6	7589.1	5779.7	2801.8		4085.63	4290.75	0.952196
P04080	Cystatin-B OS=Homo sapiens (Human) OX=9606 GN=CSTB PE=1 SV=2	1983.7	2865.9	2162.1	1911.1	2474.4		2337.23	2192.75	1.06589
P01034	Cystatin-C OS=Homo sapiens (Human) OX=9606 GN=CST3 PE=1 SV=1	154.5	178.9	138.7	133.1	149.7		157.367	141.4	1.11292
P21291	Cysteine and glycine-rich protein 1 OS=Homo sapiens (Human) OX=9606 GN=CSRP1 PE=1 SV=3	5074.8	4920.7	4860.1	3489.5	4146.7		4951.87	3818.1	1.29695
Q16527	Cysteine and glycine-rich protein 2 OS=Homo sapiens (Human) OX=9606 GN=CSRP2 PE=1 SV=3	4789.5	2080.3	3629.6	2442.9	2684.6		3499.8	2563.75	1.36511
P50461	Cysteine and glycine-rich protein 3 OS=Homo sapiens (Human) OX=9606 GN=CSRP3 PE=1 SV=1	954	1286.2	1191.8	363.3	656.2		1144	509.75	2.24424
Q9UHD1	Cysteine and histidine-rich domain-containing protein 1 OS=Homo sapiens (Human) OX=9606 GN=CHORDC1 PE=1 SV=2	8139.5	13692.7	9409	6630.9	8901.9		10413.7	7766.4	1.34087
Q6ZMK1	Cysteine and histidine-rich protein 1 OS=Homo sapiens (Human) OX=9606 GN=CYHR1 PE=1 SV=2	203.3	143.8	185.3	169.3	160.2		177.467	164.75	1.07719
Q9Y697	Cysteine desulfurase, mitochondrial OS=Homo sapiens (Human) OX=9606 GN=NFS1 PE=1 SV=3	3048.1	2990.5	3171.2	2573.4	3034.3		3069.93	2803.85	1.0949
Q9Y4P1	Cysteine protease ATG4B OS=Homo sapiens (Human) OX=9606 GN=ATG4B PE=1 SV=2	121.4	158.7	141.9	132	146.6		140.667	139.3	1.00981
Q96DT6	Cysteine protease ATG4C OS=Homo sapiens (Human) OX=9606 GN=ATG4C PE=1 SV=1	767.8	812.6	779.8	637.3	763.4		786.733	700.35	1.12334
P49589	Cysteine--tRNA ligase, cytoplasmic OS=Homo sapiens (Human) OX=9606 GN=CARS1 PE=1 SV=3	10648.7	13119.4	11451.5	10522.4	12143.2		11739.9	11332.8	1.03592
Q9H1C7	Cysteine-rich and transmembrane domain-containing protein 1 OS=Homo sapiens (Human) OX=9606 GN=CYSTM1 PE=1 SV=1	763.6	650.4	727.3	635.8	734.4		713.767	685.1	1.04184
Q9P021	Cysteine-rich PDZ-binding protein OS=Homo sapiens (Human) OX=9606 GN=CRIPT PE=1 SV=1	247.4	508.7	290.3	223.5	322.2		348.8	272.85	1.27836
P52943	Cysteine-rich protein 2 OS=Homo sapiens (Human) OX=9606 GN=CRIP2 PE=1 SV=1	927.5	653.6	685.9	679.7	655.9		755.667	667.8	1.13158
Q9UPY5	Cystine/glutamate transporter OS=Homo sapiens (Human) OX=9606 GN=SLC7A11 PE=1 SV=1	1298.8	1083.1	1212.9	1165	1259		1198.27	1212	0.988669
Q8NBI2	Cytochrome b ascorbate-dependent protein 3 OS=Homo sapiens (Human) OX=9606 GN=CYB561A3 PE=1 SV=1	113.3	128.5	128.2	133.1	125		123.333	129.05	0.955702
Q53TN4	Cytochrome b reductase 1 OS=Homo sapiens (Human) OX=9606 GN=CYBRD1 PE=1 SV=1	658.6	366.7	446.3	357.4	382.9		490.533	370.15	1.32523
Q9BQA9	Cytochrome b-245 chaperone 1 OS=Homo sapiens (Human) OX=9606 GN=CYBC1 PE=1 SV=1	1265.4	1485.7	1038.7	867	1188.9		1263.27	1027.95	1.22892
P13498	Cytochrome b-245 light chain OS=Homo sapiens (Human) OX=9606 GN=CYBA PE=1 SV=3	699.1	773.9	714.1	584.5	685.5		729.033	635	1.14808
P31930	Cytochrome b-c1 complex subunit 1, mitochondrial OS=Homo sapiens (Human) OX=9606 GN=UQCRC1 PE=1 SV=3	6348.5	7066.3	5600.5	5302.5	6584.5		6338.43	5943.5	1.06645
P22695	Cytochrome b-c1 complex subunit 2, mitochondrial OS=Homo sapiens (Human) OX=9606 GN=UQCRC2 PE=1 SV=3	4495	5197.9	4225.2	3655.8	4453.5		4639.37	4054.65	1.14421
P07919	Cytochrome b-c1 complex subunit 6, mitochondrial OS=Homo sapiens (Human) OX=9606 GN=UQCRH PE=1 SV=2	1699.5	1799.5	1728.1	2141.9	2269.9		1742.37	2205.9	0.789867
P14927	Cytochrome b-c1 complex subunit 7 OS=Homo sapiens (Human) OX=9606 GN=UQCRB PE=1 SV=2	3096.1	2977.4	2618.1	2259.2	2847.2		2897.2	2553.2	1.13473
O14949	Cytochrome b-c1 complex subunit 8 OS=Homo sapiens (Human) OX=9606 GN=UQCRQ PE=1 SV=4	797.1	754.4	704.4	726.2	926		751.967	826.1	0.910261
Q9UDW1	Cytochrome b-c1 complex subunit 9 OS=Homo sapiens (Human) OX=9606 GN=UQCR10 PE=1 SV=3	784.1	852.7	700	722.5	1065.3		778.933	893.9	0.871388
P47985	Cytochrome b-c1 complex subunit Rieske, mitochondrial OS=Homo sapiens (Human) OX=9606 GN=UQCRFS1 PE=1 SV=2	3038.5	3410.1	2667.1	2123.9	2726.8		3038.57	2425.35	1.25284
O43169	Cytochrome b5 type B OS=Homo sapiens (Human) OX=9606 GN=CYB5B PE=1 SV=3	4165.9	6600.9	4907	3354.5	3624.2		5224.6	3489.35	1.4973
P99999	Cytochrome c OS=Homo sapiens (Human) OX=9606 GN=CYCS PE=1 SV=2	2847.6	4028.2	3253	3401.4	3806.1		3376.27	3603.75	0.936876
Q9GZY4	Cytochrome c oxidase assembly factor 1 homolog OS=Homo sapiens (Human) OX=9606 GN=COA1 PE=1 SV=1	260.3	317	241.9	285.1	312.1		273.067	298.6	0.91449
Q9Y2R0	Cytochrome c oxidase assembly factor 3 homolog, mitochondrial OS=Homo sapiens (Human) OX=9606 GN=COA3 PE=1 SV=1	341.8	676.6	554	1103.8	1192.4		524.133	1148.1	0.456522
Q9NYJ1	Cytochrome c oxidase assembly factor 4 homolog, mitochondrial OS=Homo sapiens (Human) OX=9606 GN=COA4 PE=1 SV=2	484.1	719.6	598.2	617.4	704.4		600.633	660.9	0.908811
Q5JTJ3	Cytochrome c oxidase assembly factor 6 homolog OS=Homo sapiens (Human) OX=9606 GN=COA6 PE=1 SV=1	140.8	243.9	210.6	242.3	235.6		198.433	238.95	0.830439
Q96BR5	Cytochrome c oxidase assembly factor 7 OS=Homo sapiens (Human) OX=9606 GN=COA7 PE=1 SV=2	1323.2	1947.2	1429.3	1286.7	1645.1		1566.57	1465.9	1.06867
Q9Y6N1	Cytochrome c oxidase assembly protein COX11, mitochondrial OS=Homo sapiens (Human) OX=9606 GN=COX11 PE=1 SV=3	51.1	52.5	46.3	41.7	49.2		49.9667	45.45	1.09938
Q96I36	Cytochrome c oxidase assembly protein COX14 OS=Homo sapiens (Human) OX=9606 GN=COX14 PE=1 SV=1	204.1	175.7	194.1	175.9	203.8		191.3	189.85	1.00764
Q7KZN9	Cytochrome c oxidase assembly protein COX15 homolog OS=Homo sapiens (Human) OX=9606 GN=COX15 PE=1 SV=1	1818.2	2299	2000.3	1646.7	1979.8		2039.17	1813.25	1.12459
Q9P0S2	Cytochrome c oxidase assembly protein COX16 homolog, mitochondrial OS=Homo sapiens (Human) OX=9606 GN=COX16 PE=1 SV=1	707.4	653.6	857.2	723.6	715.9		739.4	719.75	1.0273
Q49B96	Cytochrome c oxidase assembly protein COX19 OS=Homo sapiens (Human) OX=9606 GN=COX19 PE=1 SV=1	205.1	328.7	255.1	203.9	234.9		262.967	219.4	1.19857
Q5RI15	Cytochrome c oxidase assembly protein COX20, mitochondrial OS=Homo sapiens (Human) OX=9606 GN=COX20 PE=1 SV=2	832.1	1140.6	1158.6	1136.2	1300.6		1043.77	1218.4	0.85667
Q14061	Cytochrome c oxidase copper chaperone OS=Homo sapiens (Human) OX=9606 GN=COX17 PE=1 SV=2	944.4	612	860.7	703.3	942.4		805.7	822.85	0.979158
P00403	Cytochrome c oxidase subunit 2 OS=Homo sapiens (Human) OX=9606 GN=MT-CO2 PE=1 SV=1	654.2	679.8	507.3	620.3	551.9		613.767	586.1	1.0472
P13073	Cytochrome c oxidase subunit 4 isoform 1, mitochondrial OS=Homo sapiens (Human) OX=9606 GN=COX4I1 PE=1 SV=1	4302.8	3880.5	3199.1	2828.3	3916.4		3794.13	3372.35	1.12507
P20674	Cytochrome c oxidase subunit 5A, mitochondrial OS=Homo sapiens (Human) OX=9606 GN=COX5A PE=1 SV=2	1204.7	1192.1	1148.4	1055.1	1205.3		1181.73	1130.2	1.0456
P10606	Cytochrome c oxidase subunit 5B, mitochondrial OS=Homo sapiens (Human) OX=9606 GN=COX5B PE=1 SV=2	2556.7	2095.6	1901.7	1904.8	2285.9		2184.67	2095.35	1.04263
P12074	Cytochrome c oxidase subunit 6A1, mitochondrial OS=Homo sapiens (Human) OX=9606 GN=COX6A1 PE=1 SV=4	223.3	367.4	297.7	365.1	382.2		296.133	373.65	0.792542
P14854	Cytochrome c oxidase subunit 6B1 OS=Homo sapiens (Human) OX=9606 GN=COX6B1 PE=1 SV=2	2614.5	1934	1963	1477.8	1798.3		2170.5	1638.05	1.32505
P09669	Cytochrome c oxidase subunit 6C OS=Homo sapiens (Human) OX=9606 GN=COX6C PE=1 SV=2	819.9	746.6	663.3	690.4	728.5		743.267	709.45	1.04767
O14548	Cytochrome c oxidase subunit 7A-related protein, mitochondrial OS=Homo sapiens (Human) OX=9606 GN=COX7A2L PE=1 SV=2	1930	1830.7	1431.4	1193.4	1456.2		1730.7	1324.8	1.30639
P14406	Cytochrome c oxidase subunit 7A2, mitochondrial OS=Homo sapiens (Human) OX=9606 GN=COX7A2 PE=1 SV=1	321.8	221.5	228.1	259.3	324.6		257.133	291.95	0.880744
P24311	Cytochrome c oxidase subunit 7B, mitochondrial OS=Homo sapiens (Human) OX=9606 GN=COX7B PE=1 SV=2	508.2	358.9	325.2	268.1	360.9		397.433	314.5	1.2637
O00483	Cytochrome c oxidase subunit NDUFA4 OS=Homo sapiens (Human) OX=9606 GN=NDUFA4 PE=1 SV=1	1481.4	1641.9	1257.8	1450.5	1619.6		1460.37	1535.05	0.951348
P53701	Cytochrome c-type heme lyase OS=Homo sapiens (Human) OX=9606 GN=HCCS PE=1 SV=1	4330.6	4550.8	4210.2	3771.6	4592.8		4363.87	4182.2	1.04344
P08574	Cytochrome c1, heme protein, mitochondrial OS=Homo sapiens (Human) OX=9606 GN=CYC1 PE=1 SV=3	2371	2420.4	2555.7	2349.2	2664.7		2449.03	2506.95	0.976898
P19099	Cytochrome P450 11B2, mitochondrial OS=Homo sapiens (Human) OX=9606 GN=CYP11B2 PE=1 SV=3	442.9	1000	494.1	349.6	429.7		645.667	389.65	1.65704
Q16678	Cytochrome P450 1B1 OS=Homo sapiens (Human) OX=9606 GN=CYP1B1 PE=1 SV=2	1816.9	2183.3	2137.5	2703.6	2845.8		2045.9	2774.7	0.737341
Q6UW02	Cytochrome P450 20A1 OS=Homo sapiens (Human) OX=9606 GN=CYP20A1 PE=1 SV=1	643.3	803.4	718.2	590.1	819.6		721.633	704.85	1.02381
Q96SQ9	Cytochrome P450 2S1 OS=Homo sapiens (Human) OX=9606 GN=CYP2S1 PE=1 SV=2	703.2	901	1001.7	808.8	851.3		868.633	830.05	1.04648
Q15438	Cytohesin-1 OS=Homo sapiens (Human) OX=9606 GN=CYTH1 PE=1 SV=1	208	238.6	210.6	174.1	230.4		219.067	202.25	1.08315
O43739	Cytohesin-3 OS=Homo sapiens (Human) OX=9606 GN=CYTH3 PE=1 SV=2	239.3	307.4	292.7	266.6	312.4		279.8	289.5	0.966494
Q8IUI8	Cytokine receptor-like factor 3 OS=Homo sapiens (Human) OX=9606 GN=CRLF3 PE=1 SV=2	2604.7	2416.8	2298.8	2171.1	2463.6		2440.1	2317.35	1.05297
P21399	Cytoplasmic aconitate hydratase OS=Homo sapiens (Human) OX=9606 GN=ACO1 PE=1 SV=3	5711.9	8189.2	6652.7	7027.3	7437.9		6851.27	7232.6	0.947276
Q14204	Cytoplasmic dynein 1 heavy chain 1 OS=Homo sapiens (Human) OX=9606 GN=DYNC1H1 PE=1 SV=5	125807	117572	117187	98709.1	114709		120189	106709	1.12632
O14576	Cytoplasmic dynein 1 intermediate chain 1 OS=Homo sapiens (Human) OX=9606 GN=DYNC1I1 PE=1 SV=2	497.1	684.4	578.9	406.8	528.5		586.8	467.65	1.25478
Q13409	Cytoplasmic dynein 1 intermediate chain 2 OS=Homo sapiens (Human) OX=9606 GN=DYNC1I2 PE=1 SV=3	6610.6	7392.2	6622.2	6137.1	7090.6		6875	6613.85	1.03949
Q9Y6G9	Cytoplasmic dynein 1 light intermediate chain 1 OS=Homo sapiens (Human) OX=9606 GN=DYNC1LI1 PE=1 SV=3	7537.1	8854.8	7504.3	7139.4	7712.3		7965.4	7425.85	1.07266
O43237	Cytoplasmic dynein 1 light intermediate chain 2 OS=Homo sapiens (Human) OX=9606 GN=DYNC1LI2 PE=1 SV=1	6429.1	6880.3	6211.7	5475.1	6140.5		6507.03	5807.8	1.1204
Q7L576	Cytoplasmic FMR1-interacting protein 1 OS=Homo sapiens (Human) OX=9606 GN=CYFIP1 PE=1 SV=1	15100.1	14186.9	13780.8	12412.4	14158.6		14355.9	13285.5	1.08057
P16333	Cytoplasmic protein NCK1 OS=Homo sapiens (Human) OX=9606 GN=NCK1 PE=1 SV=1	1077.9	1260.6	1108.8	751.6	956.7		1149.1	854.15	1.34531
Q8WWK9	Cytoskeleton-associated protein 2 OS=Homo sapiens (Human) OX=9606 GN=CKAP2 PE=1 SV=1	7752.1	8630.8	7048.3	8675.1	7761.9		7810.4	8218.5	0.950344
Q8IYA6	Cytoskeleton-associated protein 2-like OS=Homo sapiens (Human) OX=9606 GN=CKAP2L PE=1 SV=4	393.1	499.1	432.5	594.1	499.5		441.567	546.8	0.807547
Q07065	Cytoskeleton-associated protein 4 OS=Homo sapiens (Human) OX=9606 GN=CKAP4 PE=1 SV=2	18103.4	20536.4	18387.2	16873.4	19110.6		19009	17992	1.05653
Q14008	Cytoskeleton-associated protein 5 OS=Homo sapiens (Human) OX=9606 GN=CKAP5 PE=1 SV=3	23671.6	24980	22794.4	19908.9	23385		23815.3	21647	1.10017
P28838	Cytosol aminopeptidase OS=Homo sapiens (Human) OX=9606 GN=LAP3 PE=1 SV=3	8539.3	9958.5	8516	7812.1	9087.2		9004.6	8449.65	1.06568
Q9H0P0	Cytosolic 5'-nucleotidase 3A OS=Homo sapiens (Human) OX=9606 GN=NT5C3A PE=1 SV=3	2709.7	3336.7	3093.8	2868.5	3289.5		3046.73	3079	0.98952
O00154	Cytosolic acyl coenzyme A thioester hydrolase OS=Homo sapiens (Human) OX=9606 GN=ACOT7 PE=1 SV=3	5787.9	8481.3	7250.3	5800.7	6736.3		7173.17	6268.5	1.14432
A6NHX0	Cytosolic arginine sensor for mTORC1 subunit 2 OS=Homo sapiens (Human) OX=9606 GN=CASTOR2 PE=1 SV=3	373.4	362.5	405.9	414.5	456.9		380.6	435.7	0.873537
Q9UPW5	Cytosolic carboxypeptidase 1 OS=Homo sapiens (Human) OX=9606 GN=AGTPBP1 PE=1 SV=3	1682.9	2025.3	1779.2	1883.1	1985.8		1829.13	1934.45	0.945557
Q8NFI3	Cytosolic endo-beta-N-acetylglucosaminidase OS=Homo sapiens (Human) OX=9606 GN=ENGASE PE=1 SV=1	253.3	355.4	270.1	196.9	260.4		292.933	228.65	1.28114
P53384	Cytosolic Fe-S cluster assembly factor NUBP1 OS=Homo sapiens (Human) OX=9606 GN=NUBP1 PE=1 SV=2	788.5	870.5	926.7	690.7	833.2		861.9	761.95	1.13118
Q9Y5Y2	Cytosolic Fe-S cluster assembly factor NUBP2 OS=Homo sapiens (Human) OX=9606 GN=NUBP2 PE=1 SV=1	1856.3	2480	2085.6	2021	2299.2		2140.63	2160.1	0.990988
Q9H5X1	Cytosolic iron-sulfur assembly component 2A OS=Homo sapiens (Human) OX=9606 GN=CIAO2A PE=1 SV=1	632.2	714.3	795.3	745.3	840.9		713.933	793.1	0.900181
Q9Y3D0	Cytosolic iron-sulfur assembly component 2B OS=Homo sapiens (Human) OX=9606 GN=CIAO2B PE=1 SV=1	215	261.6	254.8	293.9	298.8		243.8	296.35	0.822676
Q9H6Q4	Cytosolic iron-sulfur assembly component 3 OS=Homo sapiens (Human) OX=9606 GN=CIAO3 PE=1 SV=1	227.9	289.3	272.7	264.8	297.7		263.3	281.25	0.936178
Q96KP4	Cytosolic non-specific dipeptidase OS=Homo sapiens (Human) OX=9606 GN=CNDP2 PE=1 SV=2	2047.7	2531.2	2279.2	2391.2	2356.1		2286.03	2373.65	0.963088
P47712	Cytosolic phospholipase A2 OS=Homo sapiens (Human) OX=9606 GN=PLA2G4A PE=1 SV=2	16606.4	17214.7	13724.2	11712.5	14369.4		15848.4	13041	1.21528
P49902	Cytosolic purine 5'-nucleotidase OS=Homo sapiens (Human) OX=9606 GN=NT5C2 PE=1 SV=1	3481.9	4265.7	4216.7	4470.9	4817.6		3988.1	4644.25	0.858718
Q69YQ0	Cytospin-A OS=Homo sapiens (Human) OX=9606 GN=SPECC1L PE=1 SV=2	72378.2	18940.7	69812	33428.8	38156.2		53710.3	35792.5	1.5006
Q5M775	Cytospin-B OS=Homo sapiens (Human) OX=9606 GN=SPECC1 PE=1 SV=1	59461.9	18533.5	49454.8	27351.8	33601.1		42483.4	30476.5	1.39397
O43175	D-3-phosphoglycerate dehydrogenase OS=Homo sapiens (Human) OX=9606 GN=PHGDH PE=1 SV=4	11717	14636.3	11348	11261.8	13825.6		12567.1	12543.7	1.00187
Q8TEA8	D-aminoacyl-tRNA deacylase 1 OS=Homo sapiens (Human) OX=9606 GN=DTD1 PE=1 SV=2	2345.9	3542.6	2658.3	2457.3	2702.4		2848.93	2579.85	1.1043
Q96FN9	D-aminoacyl-tRNA deacylase 2 OS=Homo sapiens (Human) OX=9606 GN=DTD2 PE=1 SV=1	706.9	1027.7	801.5	825.7	898.8		845.367	862.25	0.980419
Q02338	D-beta-hydroxybutyrate dehydrogenase, mitochondrial OS=Homo sapiens (Human) OX=9606 GN=BDH1 PE=1 SV=3	195.3	282.2	233.7	239.3	248.5		237.067	243.9	0.971983
P30046	D-dopachrome decarboxylase OS=Homo sapiens (Human) OX=9606 GN=DDT PE=1 SV=3	1049.1	1541.4	1202.6	984.7	1213		1264.37	1098.85	1.15063
O94923	D-glucuronyl C5-epimerase OS=Homo sapiens (Human) OX=9606 GN=GLCE PE=1 SV=3	4323.1	4002.6	3656.8	3683.1	4285.7		3994.17	3984.4	1.00245
Q9H993	Damage-control phosphatase ARMT1 OS=Homo sapiens (Human) OX=9606 GN=ARMT1 PE=1 SV=1	3020.9	4072.2	3106.1	3278.9	3526.1		3399.73	3402.5	0.999187
Q96EP5	DAZ-associated protein 1 OS=Homo sapiens (Human) OX=9606 GN=DAZAP1 PE=1 SV=1	811.6	973.8	798.5	690.7	886.9		861.3	788.8	1.09191
Q5BKZ1	DBIRD complex subunit ZNF326 OS=Homo sapiens (Human) OX=9606 GN=ZNF326 PE=1 SV=2	406.3	569.4	476.5	600	609.1		484.067	604.55	0.800706
Q9UKG1	DCC-interacting protein 13-alpha OS=Homo sapiens (Human) OX=9606 GN=APPL1 PE=1 SV=1	1262	1641.5	1361.9	1233.2	1472.6		1421.8	1352.9	1.05093
Q8NEU8	DCC-interacting protein 13-beta OS=Homo sapiens (Human) OX=9606 GN=APPL2 PE=1 SV=3	376.8	468.2	403.8	358.1	457.3		416.267	407.7	1.02101
Q96GG9	DCN1-like protein 1 OS=Homo sapiens (Human) OX=9606 GN=DCUN1D1 PE=1 SV=1	2326.4	3604.3	2598.2	2913.8	3453.9		2842.97	3183.85	0.892934
Q8IWE4	DCN1-like protein 3 OS=Homo sapiens (Human) OX=9606 GN=DCUN1D3 PE=1 SV=1	1539	471.8	1097.1	481.3	642.3		1035.97	561.8	1.84401
Q92564	DCN1-like protein 4 OS=Homo sapiens (Human) OX=9606 GN=DCUN1D4 PE=1 SV=2	328.3	450.5	333.4	329	406.3		370.733	367.65	1.00839
Q9BTE7	DCN1-like protein 5 OS=Homo sapiens (Human) OX=9606 GN=DCUN1D5 PE=1 SV=1	292	454.8	319.9	288.8	408		355.567	348.4	1.02057
Q9H773	dCTP pyrophosphatase 1 OS=Homo sapiens (Human) OX=9606 GN=DCTPP1 PE=1 SV=1	1748.5	2317.8	2082.1	2113.2	2235.7		2049.47	2174.45	0.942522
Q9Y4B6	DDB1- and CUL4-associated factor 1 OS=Homo sapiens (Human) OX=9606 GN=DCAF1 PE=1 SV=3	1187.9	1495.3	1404.7	1802.3	1799.4		1362.63	1800.85	0.756661
Q9NV06	DDB1- and CUL4-associated factor 13 OS=Homo sapiens (Human) OX=9606 GN=DCAF13 PE=1 SV=2	1776.5	3124.7	1867.1	3309.5	2573.2		2256.1	2941.35	0.767029
Q58WW2	DDB1- and CUL4-associated factor 6 OS=Homo sapiens (Human) OX=9606 GN=DCAF6 PE=1 SV=1	682.2	705	665.7	695.2	786.8		684.3	741	0.923482
P61962	DDB1- and CUL4-associated factor 7 OS=Homo sapiens (Human) OX=9606 GN=DCAF7 PE=1 SV=1	1458	1451.2	1805.3	1876.8	1791.7		1571.5	1834.25	0.856753
Q5TAQ9	DDB1- and CUL4-associated factor 8 OS=Homo sapiens (Human) OX=9606 GN=DCAF8 PE=1 SV=1	839.6	882.9	933.7	752.3	882.4		885.4	817.35	1.08326
Q96HY6	DDRGK domain-containing protein 1 OS=Homo sapiens (Human) OX=9606 GN=DDRGK1 PE=1 SV=2	1090.4	1106.5	1202.9	1071.3	1245.4		1133.27	1158.35	0.978346
Q86X76	Deaminated glutathione amidase OS=Homo sapiens (Human) OX=9606 GN=NIT1 PE=1 SV=2	525.1	799.8	637.2	559.8	732.7		654.033	646.25	1.01204
Q9UER7	Death domain-associated protein 6 OS=Homo sapiens (Human) OX=9606 GN=DAXX PE=1 SV=2	1070.7	1060	918.8	895.1	1023.4		1016.5	959.25	1.05968
P78560	Death domain-containing protein CRADD OS=Homo sapiens (Human) OX=9606 GN=CRADD PE=1 SV=1	508.2	518.3	498.2	496	526.7		508.233	511.35	0.993905
P51397	Death-associated protein 1 OS=Homo sapiens (Human) OX=9606 GN=DAP PE=1 SV=3	2036	2352.2	2074.8	2675.2	2409.2		2154.33	2542.2	0.847429
O43293	Death-associated protein kinase 3 OS=Homo sapiens (Human) OX=9606 GN=DAPK3 PE=1 SV=1	2746.5	1351.8	2698.2	1415.4	1878.9		2265.5	1647.15	1.37541
Q9BTC0	Death-inducer obliterator 1 OS=Homo sapiens (Human) OX=9606 GN=DIDO1 PE=1 SV=5	12841.4	13747.4	12234.5	12225.1	13274.1		12941.1	12749.6	1.01502
Q14185	Dedicator of cytokinesis protein 1 OS=Homo sapiens (Human) OX=9606 GN=DOCK1 PE=1 SV=2	2288.8	2428.6	2404.7	2762.6	3043		2374.03	2902.8	0.817843
Q92608	Dedicator of cytokinesis protein 2 OS=Homo sapiens (Human) OX=9606 GN=DOCK2 PE=1 SV=2	161.5	156.2	163.9	174.4	229.3		160.533	201.85	0.79531
Q8N1I0	Dedicator of cytokinesis protein 4 OS=Homo sapiens (Human) OX=9606 GN=DOCK4 PE=1 SV=3	209.3	201.6	191.2	206.9	223		200.7	214.95	0.933706
Q9H7D0	Dedicator of cytokinesis protein 5 OS=Homo sapiens (Human) OX=9606 GN=DOCK5 PE=1 SV=3	2853.6	3032.4	2781.5	2600.4	3295		2889.17	2947.7	0.980143
Q96HP0	Dedicator of cytokinesis protein 6 OS=Homo sapiens (Human) OX=9606 GN=DOCK6 PE=1 SV=3	948	775	765.4	692.2	871.9		829.467	782.05	1.06063
Q96N67	Dedicator of cytokinesis protein 7 OS=Homo sapiens (Human) OX=9606 GN=DOCK7 PE=1 SV=4	3972.7	2744.9	3270.3	3136.9	3583		3329.3	3359.95	0.990878
Q86SQ9	Dehydrodolichyl diphosphate synthase complex subunit DHDDS OS=Homo sapiens (Human) OX=9606 GN=DHDDS PE=1 SV=3	420.3	515.1	521.4	350.4	396.2		485.6	373.3	1.30083
Q96LJ7	Dehydrogenase/reductase SDR family member 1 OS=Homo sapiens (Human) OX=9606 GN=DHRS1 PE=1 SV=1	819.7	915.2	911.1	929.4	1001.4		882	965.4	0.913611
Q6UWP2	Dehydrogenase/reductase SDR family member 11 OS=Homo sapiens (Human) OX=9606 GN=DHRS11 PE=1 SV=1	921.3	1081.3	780.6	743.5	1035.6		927.733	889.55	1.04292
Q9BTZ2	Dehydrogenase/reductase SDR family member 4 OS=Homo sapiens (Human) OX=9606 GN=DHRS4 PE=1 SV=3	1566.2	1999	1398.8	1415.1	1824.8		1654.67	1619.95	1.02143
Q9Y394	Dehydrogenase/reductase SDR family member 7 OS=Homo sapiens (Human) OX=9606 GN=DHRS7 PE=1 SV=1	781	1139.6	850.4	865.2	945.2		923.667	905.2	1.0204
Q6IAN0	Dehydrogenase/reductase SDR family member 7B OS=Homo sapiens (Human) OX=9606 GN=DHRS7B PE=1 SV=2	429.4	417.1	394.7	428.2	402.5		413.733	415.35	0.996108
Q8N5I4	Dehydrogenase/reductase SDR family member on chromosome X OS=Homo sapiens (Human) OX=9606 GN=DHRSX PE=1 SV=2	73.9	105.8	99.1	56.4	93.5		92.9333	74.95	1.23994
P30038	Delta-1-pyrroline-5-carboxylate dehydrogenase, mitochondrial OS=Homo sapiens (Human) OX=9606 GN=ALDH4A1 PE=1 SV=3	113.1	143.8	132.5	112.5	136.8		129.8	124.65	1.04132
P54886	Delta-1-pyrroline-5-carboxylate synthase OS=Homo sapiens (Human) OX=9606 GN=ALDH18A1 PE=1 SV=2	10142.8	9482.1	8741.8	8942.8	11322.5		9455.57	10132.6	0.933178
P13716	Delta-aminolevulinic acid dehydratase OS=Homo sapiens (Human) OX=9606 GN=ALAD PE=1 SV=1	430.4	663.9	668.9	606.3	588.2		587.733	597.25	0.984066
Q14739	Delta(14)-sterol reductase LBR OS=Homo sapiens (Human) OX=9606 GN=LBR PE=1 SV=2	4554.9	6118.4	4961.5	4232.6	5016.6		5211.6	4624.6	1.12693
Q15392	Delta(24)-sterol reductase OS=Homo sapiens (Human) OX=9606 GN=DHCR24 PE=1 SV=2	4207.9	5133	4582.3	4774	5414.1		4641.07	5094.05	0.911076
Q13011	Delta(3,5)-Delta(2,4)-dienoyl-CoA isomerase, mitochondrial OS=Homo sapiens (Human) OX=9606 GN=ECH1 PE=1 SV=2	6356.5	7579.3	6391.4	6631.6	7371.3		6775.73	7001.45	0.967761
Q8TCE6	DENN domain-containing protein 10 OS=Homo sapiens (Human) OX=9606 GN=DENND10 PE=1 SV=1	533.4	670.2	607	574.2	562.7		603.533	568.45	1.06172
A4D1U4	DENN domain-containing protein 11 OS=Homo sapiens (Human) OX=9606 GN=DENND11 PE=1 SV=1	214.4	348.3	278	354	333.3		280.233	343.65	0.815461
Q8TEH3	DENN domain-containing protein 1A OS=Homo sapiens (Human) OX=9606 GN=DENND1A PE=1 SV=2	622.8	931.5	681.5	860	884.8		745.267	872.4	0.854272
O75064	DENN domain-containing protein 4B OS=Homo sapiens (Human) OX=9606 GN=DENND4B PE=1 SV=4	388.7	583.6	391.5	439.6	500.5		454.6	470.05	0.967131
Q5VZ89	DENN domain-containing protein 4C OS=Homo sapiens (Human) OX=9606 GN=DENND4C PE=1 SV=3	335.8	405.8	330.8	433	460		357.467	446.5	0.800597
Q6ZUT9	DENN domain-containing protein 5B OS=Homo sapiens (Human) OX=9606 GN=DENND5B PE=1 SV=2	1313.4	1554.2	1295.6	1093.5	1383.3		1387.73	1238.4	1.12059
O43583	Density-regulated protein OS=Homo sapiens (Human) OX=9606 GN=DENR PE=1 SV=2	1203.7	1686.6	1201.2	1079.1	1370.7		1363.83	1224.9	1.11342
Q9NZJ0	Denticleless protein homolog OS=Homo sapiens (Human) OX=9606 GN=DTL PE=1 SV=3	2468.8	3017.5	2549.5	1681.3	2167.6		2678.6	1924.45	1.39188
P27707	Deoxycytidine kinase OS=Homo sapiens (Human) OX=9606 GN=DCK PE=1 SV=1	1829.9	2012.1	1850.4	1645.6	1895		1897.47	1770.3	1.07183
P32321	Deoxycytidylate deaminase OS=Homo sapiens (Human) OX=9606 GN=DCTD PE=1 SV=2	397.8	487.8	454.8	538.4	502.6		446.8	520.5	0.858405
Q9BU89	Deoxyhypusine hydroxylase OS=Homo sapiens (Human) OX=9606 GN=DOHH PE=1 SV=1	792.2	1063.6	919.1	850.4	980.8		924.967	915.6	1.01023
P49366	Deoxyhypusine synthase OS=Homo sapiens (Human) OX=9606 GN=DHPS PE=1 SV=1	1624	1746.6	1607.9	1558.1	1702.3		1659.5	1630.2	1.01797
Q9Y3Z3	Deoxynucleoside triphosphate triphosphohydrolase SAMHD1 OS=Homo sapiens (Human) OX=9606 GN=SAMHD1 PE=1 SV=2	1437	1758	1357.5	1654.8	1878.2		1517.5	1766.5	0.859043
Q9H147	Deoxynucleotidyltransferase terminal-interacting protein 1 OS=Homo sapiens (Human) OX=9606 GN=DNTTIP1 PE=1 SV=2	868.9	897.8	903.2	763.4	806.7		889.967	785.05	1.13364
Q5QJE6	Deoxynucleotidyltransferase terminal-interacting protein 2 OS=Homo sapiens (Human) OX=9606 GN=DNTTIP2 PE=1 SV=2	1610.5	2021.4	2312	1539.7	1722.6		1981.3	1631.15	1.21466
P49184	Deoxyribonuclease-1-like 1 OS=Homo sapiens (Human) OX=9606 GN=DNASE1L1 PE=1 SV=1	1665.7	993.3	1527.8	1176.1	1440.9		1395.6	1308.5	1.06656
O00115	Deoxyribonuclease-2-alpha OS=Homo sapiens (Human) OX=9606 GN=DNASE2 PE=1 SV=2	1096.3	1462.2	1369.8	1117.8	1329.5		1309.43	1223.65	1.0701
Q9Y315	Deoxyribose-phosphate aldolase OS=Homo sapiens (Human) OX=9606 GN=DERA PE=1 SV=2	1362.1	1734.9	1514.6	1456.7	1635		1537.2	1545.85	0.994404
P33316	Deoxyuridine 5'-triphosphate nucleotidohydrolase, mitochondrial OS=Homo sapiens (Human) OX=9606 GN=DUT PE=1 SV=4	4830.3	6949.5	5807.3	5360	5962.8		5862.37	5661.4	1.0355
Q8WUY9	DEP domain-containing protein 1B OS=Homo sapiens (Human) OX=9606 GN=DEPDC1B PE=1 SV=2	433.6	323.8	417	369.5	401.4		391.467	385.45	1.01561
Q8WVC6	Dephospho-CoA kinase domain-containing protein OS=Homo sapiens (Human) OX=9606 GN=DCAKD PE=1 SV=1	1339.5	1571.9	1469.2	1524.6	1636		1460.2	1580.3	0.924002
Q9BUN8	Derlin-1 OS=Homo sapiens (Human) OX=9606 GN=DERL1 PE=1 SV=1	1789.2	2012.9	1702.3	1689.8	1994.1		1834.8	1841.95	0.996118
Q9GZP9	Derlin-2 OS=Homo sapiens (Human) OX=9606 GN=DERL2 PE=1 SV=1	183.8	189.9	210.6	186.2	193		194.767	189.6	1.02725
P81605	Dermcidin OS=Homo sapiens (Human) OX=9606 GN=DCD PE=1 SV=2	2321.8	2946.9	2549.2	4458	2797.3		2605.97	3627.65	0.718362
Q08554	Desmocollin-1 OS=Homo sapiens (Human) OX=9606 GN=DSC1 PE=1 SV=2	5436.2	2508.4	4061.2	6351	5227		4001.93	5789	0.6913
Q02487	Desmocollin-2 OS=Homo sapiens (Human) OX=9606 GN=DSC2 PE=1 SV=1	845.8	553.1	730.5	489	597.9		709.8	543.45	1.3061
Q02413	Desmoglein-1 OS=Homo sapiens (Human) OX=9606 GN=DSG1 PE=1 SV=2	5805.2	5975.7	10739.5	7858.2	6901.1		7506.8	7379.65	1.01723
Q14126	Desmoglein-2 OS=Homo sapiens (Human) OX=9606 GN=DSG2 PE=1 SV=2	71199.4	26846.6	56374.4	38934.9	39942		51473.5	39438.4	1.30516
P15924	Desmoplakin OS=Homo sapiens (Human) OX=9606 GN=DSP PE=1 SV=3	71455.6	64686.1	96251	70811.1	74057.5		77464.2	72434.3	1.06944
P60981	Destrin OS=Homo sapiens (Human) OX=9606 GN=DSTN PE=1 SV=3	6021.7	7832	6917.5	4723.9	5915.7		6923.73	5319.8	1.3015
Q6ICB0	Desumoylating isopeptidase 1 OS=Homo sapiens (Human) OX=9606 GN=DESI1 PE=1 SV=1	536.8	719.9	608.2	690	754		621.633	722	0.860988
Q9BW61	DET1- and DDB1-associated protein 1 OS=Homo sapiens (Human) OX=9606 GN=DDA1 PE=1 SV=1	725.5	849.9	842.8	694.4	747.7		806.067	721.05	1.11791
Q8N6M0	Deubiquitinase OTUD6B OS=Homo sapiens (Human) OX=9606 GN=OTUD6B PE=1 SV=1	1201.3	1573.7	1261.3	1326.2	1355.7		1345.43	1340.95	1.00334
Q96JH7	Deubiquitinating protein VCIP135 OS=Homo sapiens (Human) OX=9606 GN=VCPIP1 PE=1 SV=2	4613.5	5649.1	4542.2	3922.8	4804.3		4934.93	4363.55	1.13094
Q9Y295	Developmentally-regulated GTP-binding protein 1 OS=Homo sapiens (Human) OX=9606 GN=DRG1 PE=1 SV=1	8525	8658.5	7485.8	6813.4	7505.3		8223.1	7159.35	1.14858
P55039	Developmentally-regulated GTP-binding protein 2 OS=Homo sapiens (Human) OX=9606 GN=DRG2 PE=1 SV=1	3226.2	4340.9	3255.4	2857.8	3784.1		3607.5	3320.95	1.08629
Q01459	Di-N-acetylchitobiase OS=Homo sapiens (Human) OX=9606 GN=CTBS PE=1 SV=1	85.6	133.1	110.6	73.8	103		109.767	88.4	1.2417
Q9NR28	Diablo homolog, mitochondrial OS=Homo sapiens (Human) OX=9606 GN=DIABLO PE=1 SV=1	2055.2	2080.3	1732.5	1865.4	2058.4		1956	1961.9	0.996993
Q16760	Diacylglycerol kinase delta OS=Homo sapiens (Human) OX=9606 GN=DGKD PE=1 SV=4	477.6	627.3	482.4	368.4	516.6		529.1	442.5	1.19571
Q13574	Diacylglycerol kinase zeta OS=Homo sapiens (Human) OX=9606 GN=DGKZ PE=1 SV=4	89.7	93.7	86.2	92.9	100.2		89.8667	96.55	0.930779
Q8NCG7	Diacylglycerol lipase-beta OS=Homo sapiens (Human) OX=9606 GN=DAGLB PE=1 SV=2	320.8	418.5	312.6	239	322.5		350.633	280.75	1.24892
O75907	Diacylglycerol O-acyltransferase 1 OS=Homo sapiens (Human) OX=9606 GN=DGAT1 PE=1 SV=2	140.3	172.2	197.9	188.1	189.5		170.133	188.8	0.90113
Q96F10	Diamine acetyltransferase 2 OS=Homo sapiens (Human) OX=9606 GN=SAT2 PE=1 SV=1	270.5	347.5	289.7	279.5	298.1		302.567	288.8	1.04767
Q68CQ4	Digestive organ expansion factor homolog OS=Homo sapiens (Human) OX=9606 GN=DIEXF PE=1 SV=2	1354.3	1518.7	1324.3	1183.5	1491.5		1399.1	1337.5	1.04606
P00374	Dihydrofolate reductase OS=Homo sapiens (Human) OX=9606 GN=DHFR PE=1 SV=2	6018.6	8091.9	6699.3	6481.9	7898		6936.6	7189.95	0.964763
P09622	Dihydrolipoyl dehydrogenase, mitochondrial OS=Homo sapiens (Human) OX=9606 GN=DLD PE=1 SV=2	13397.6	13439.6	13013	10331.7	12528.9		13283.4	11430.3	1.16212
P10515	Dihydrolipoyllysine-residue acetyltransferase component of pyruvate dehydrogenase complex, mitochondrial OS=Homo sapiens (Human) OX=9606 GN=DLAT PE=1 SV=3	3860.7	4386.7	3614	3442.3	4014.8		3953.8	3728.55	1.06041
P36957	Dihydrolipoyllysine-residue succinyltransferase component of 2-oxoglutarate dehydrogenase complex, mitochondrial OS=Homo sapiens (Human) OX=9606 GN=DLST PE=1 SV=4	3712.2	2484.3	3039.6	2498.9	2824.2		3078.7	2661.55	1.15673
Q02127	Dihydroorotate dehydrogenase (quinone), mitochondrial OS=Homo sapiens (Human) OX=9606 GN=DHODH PE=1 SV=3	1941.1	2362.9	2095.3	1849.9	2231.5		2133.1	2040.7	1.04528
P09417	Dihydropteridine reductase OS=Homo sapiens (Human) OX=9606 GN=QDPR PE=1 SV=2	999.1	1636.6	1151.6	1044.8	1150.8		1262.43	1097.8	1.14997
Q16555	Dihydropyrimidinase-related protein 2 OS=Homo sapiens (Human) OX=9606 GN=DPYSL2 PE=1 SV=1	4572	5246.2	4915.8	4314.5	5173.3		4911.33	4743.9	1.03529
Q9BPU6	Dihydropyrimidinase-related protein 5 OS=Homo sapiens (Human) OX=9606 GN=DPYSL5 PE=1 SV=1	100.3	101.2	117	78.6	108.6		106.167	93.6	1.13426
O15228	Dihydroxyacetone phosphate acyltransferase OS=Homo sapiens (Human) OX=9606 GN=GNPAT PE=1 SV=1	1043.4	1081	1007.6	889.2	1076.1		1044	982.65	1.06243
Q8WVM0	Dimethyladenosine transferase 1, mitochondrial OS=Homo sapiens (Human) OX=9606 GN=TFB1M PE=1 SV=1	2909.1	3334.2	2907	3009	3266.4		3050.1	3137.7	0.972081
Q9H5Q4	Dimethyladenosine transferase 2, mitochondrial OS=Homo sapiens (Human) OX=9606 GN=TFB2M PE=1 SV=1	4994.7	5102.8	5546.6	5129.2	5520.9		5214.7	5325.05	0.979277
P53634	Dipeptidyl peptidase 1 OS=Homo sapiens (Human) OX=9606 GN=CTSC PE=1 SV=2	4974.4	7947	5369.4	4876.2	5913.3		6096.93	5394.75	1.13016
Q9UHL4	Dipeptidyl peptidase 2 OS=Homo sapiens (Human) OX=9606 GN=DPP7 PE=1 SV=3	1616.7	2181.8	1673.6	1609	1817.9		1824.03	1713.45	1.06454
Q9NY33	Dipeptidyl peptidase 3 OS=Homo sapiens (Human) OX=9606 GN=DPP3 PE=1 SV=2	5759.1	8717	6369.4	5183.7	6944.7		6948.5	6064.2	1.14582
Q6V1X1	Dipeptidyl peptidase 8 OS=Homo sapiens (Human) OX=9606 GN=DPP8 PE=1 SV=1	139.5	184.2	149.6	171.1	208.4		157.767	189.75	0.831445
Q86TI2	Dipeptidyl peptidase 9 OS=Homo sapiens (Human) OX=9606 GN=DPP9 PE=1 SV=3	1330.5	1633	1454.8	1213	1479.6		1472.77	1346.3	1.09394
O95989	Diphosphoinositol polyphosphate phosphohydrolase 1 OS=Homo sapiens (Human) OX=9606 GN=NUDT3 PE=1 SV=1	1049.4	1713.9	1225.2	910.5	1346.3		1329.5	1128.4	1.17822
Q9NZJ9	Diphosphoinositol polyphosphate phosphohydrolase 2 OS=Homo sapiens (Human) OX=9606 GN=NUDT4 PE=1 SV=2	976.5	1248.2	1178.6	959.2	1175.6		1134.43	1067.4	1.0628
P53602	Diphosphomevalonate decarboxylase OS=Homo sapiens (Human) OX=9606 GN=MVD PE=1 SV=1	106.8	248.1	119.6	109.5	113.4		158.167	111.45	1.41917
Q9H2P9	Diphthine methyl ester synthase OS=Homo sapiens (Human) OX=9606 GN=DPH5 PE=1 SV=2	1878.1	2469.7	2048.4	1851.3	2173.5		2132.07	2012.4	1.05946
Q9BTV6	Diphthine methyltransferase OS=Homo sapiens (Human) OX=9606 GN=DPH7 PE=1 SV=2	310.9	379.9	412	262.2	349.1		367.6	305.65	1.20268
Q7L8W6	Diphthine--ammonia ligase OS=Homo sapiens (Human) OX=9606 GN=DPH6 PE=1 SV=3	633.2	782.8	616.7	600.8	743.8		677.567	672.3	1.00783
Q8TF46	DIS3-like exonuclease 1 OS=Homo sapiens (Human) OX=9606 GN=DIS3L PE=1 SV=2	503.3	514.8	595.9	544.7	578		538	561.35	0.958404
P98082	Disabled homolog 2 OS=Homo sapiens (Human) OX=9606 GN=DAB2 PE=1 SV=3	3566.2	3801	3497	3284.1	4350.9		3621.4	3817.5	0.948631
Q14689	Disco-interacting protein 2 homolog A OS=Homo sapiens (Human) OX=9606 GN=DIP2A PE=1 SV=2	1043.7	930.1	867.4	852.3	936.9		947.067	894.6	1.05865
Q9P265	Disco-interacting protein 2 homolog B OS=Homo sapiens (Human) OX=9606 GN=DIP2B PE=1 SV=3	2535.7	2868.8	2836.3	2564.6	2752.3		2746.93	2658.45	1.03328
Q16832	Discoidin domain-containing receptor 2 OS=Homo sapiens (Human) OX=9606 GN=DDR2 PE=1 SV=2	2116.7	2259.9	2034	1844.3	2057.3		2136.87	1950.8	1.09538
O14672	Disintegrin and metalloproteinase domain-containing protein 10 OS=Homo sapiens (Human) OX=9606 GN=ADAM10 PE=1 SV=1	1408.8	1835.7	1627.5	1413.6	1738.3		1624	1575.95	1.03049
Q13444	Disintegrin and metalloproteinase domain-containing protein 15 OS=Homo sapiens (Human) OX=9606 GN=ADAM15 PE=1 SV=4	1021.1	1392	1207.3	1234	1344.2		1206.8	1289.1	0.936157
P78536	Disintegrin and metalloproteinase domain-containing protein 17 OS=Homo sapiens (Human) OX=9606 GN=ADAM17 PE=1 SV=1	2122.4	2775.8	2254.2	2022.1	2469.5		2384.13	2245.8	1.0616
Q13443	Disintegrin and metalloproteinase domain-containing protein 9 OS=Homo sapiens (Human) OX=9606 GN=ADAM9 PE=1 SV=1	1986.2	2876.6	2121.7	1830.3	2109.3		2328.17	1969.8	1.18193
Q12959	Disks large homolog 1 OS=Homo sapiens (Human) OX=9606 GN=DLG1 PE=1 SV=2	2043.3	1665.3	1826.7	1322.1	1585.4		1845.1	1453.75	1.2692
Q92796	Disks large homolog 3 OS=Homo sapiens (Human) OX=9606 GN=DLG3 PE=1 SV=2	1180.9	1456.2	1210.5	1202.3	1262.2		1282.53	1232.25	1.04081
P78352	Disks large homolog 4 OS=Homo sapiens (Human) OX=9606 GN=DLG4 PE=1 SV=3	528.5	388.4	431.7	316.8	327.1		449.533	321.95	1.39628
Q8TDM6	Disks large homolog 5 OS=Homo sapiens (Human) OX=9606 GN=DLG5 PE=1 SV=4	2056.5	1289.7	1960.7	1540.8	1699.2		1768.97	1620	1.09195
Q9Y2H0	Disks large-associated protein 4 OS=Homo sapiens (Human) OX=9606 GN=DLGAP4 PE=1 SV=3	1362.6	1833.9	1400.9	1361.6	1721.2		1532.47	1541.4	0.994204
Q15398	Disks large-associated protein 5 OS=Homo sapiens (Human) OX=9606 GN=DLGAP5 PE=1 SV=2	4066.1	4342.4	3821.4	5270.8	5053.9		4076.63	5162.35	0.789686
Q96II8	DISP complex protein LRCH3 OS=Homo sapiens (Human) OX=9606 GN=LRCH3 PE=1 SV=2	298.2	233.9	248.7	224.6	247.5		260.267	236.05	1.10259
Q9NW81	Distal membrane-arm assembly complex protein 2 OS=Homo sapiens (Human) OX=9606 GN=DMAC2 PE=1 SV=3	511.6	493.8	448.4	543.6	596.2		484.6	569.9	0.850325
Q8NDZ4	Divergent protein kinase domain 2A OS=Homo sapiens (Human) OX=9606 GN=DIPK2A PE=1 SV=1	436.9	436.7	396.8	346.7	428.3		423.467	387.5	1.09282
Q9Y485	DmX-like protein 1 OS=Homo sapiens (Human) OX=9606 GN=DMXL1 PE=1 SV=3	1042.6	1478.9	1171.5	1425.4	1585.4		1231	1505.4	0.817723
Q8TDJ6	DmX-like protein 2 OS=Homo sapiens (Human) OX=9606 GN=DMXL2 PE=1 SV=2	623.1	801.9	615.2	858.5	807.4		680.067	832.95	0.816456
P26358	DNA (cytosine-5)-methyltransferase 1 OS=Homo sapiens (Human) OX=9606 GN=DNMT1 PE=1 SV=2	15433.9	17576.1	16194.8	14662.1	18354.5		16401.6	16508.3	0.993537
Q16531	DNA damage-binding protein 1 OS=Homo sapiens (Human) OX=9606 GN=DDB1 PE=1 SV=1	15715.2	19157.6	16047	17287.9	18328.7		16973.3	17808.3	0.95311
Q92466	DNA damage-binding protein 2 OS=Homo sapiens (Human) OX=9606 GN=DDB2 PE=1 SV=1	1886.9	1848.8	1642.8	1442.3	1792.7		1792.83	1617.5	1.1084
Q9UH17	DNA dC->dU-editing enzyme APOBEC-3B OS=Homo sapiens (Human) OX=9606 GN=APOBEC3B PE=1 SV=1	851.5	719.6	724.6	770.8	776.3		765.233	773.55	0.989249
Q99708	DNA endonuclease RBBP8 OS=Homo sapiens (Human) OX=9606 GN=RBBP8 PE=1 SV=2	377.8	370.6	425.5	230.1	298.1		391.3	264.1	1.48164
P07992	DNA excision repair protein ERCC-1 OS=Homo sapiens (Human) OX=9606 GN=ERCC1 PE=1 SV=1	393.6	468.2	356.6	359.2	401.4		406.133	380.3	1.06793
Q03468	DNA excision repair protein ERCC-6 OS=Homo sapiens (Human) OX=9606 GN=ERCC6 PE=1 SV=1	810.6	831.4	907.3	772.6	759.9		849.767	766.25	1.10899
Q2NKX8	DNA excision repair protein ERCC-6-like OS=Homo sapiens (Human) OX=9606 GN=ERCC6L PE=1 SV=1	4768.3	5366.9	4611.1	4516.6	5269.3		4915.43	4892.95	1.0046
O00273	DNA fragmentation factor subunit alpha OS=Homo sapiens (Human) OX=9606 GN=DFFA PE=1 SV=1	2919.5	4434.3	3817.3	3478.4	3704.8		3723.7	3591.6	1.03678
P18858	DNA ligase 1 OS=Homo sapiens (Human) OX=9606 GN=LIG1 PE=1 SV=1	3981.6	5720.5	4295	3741.4	4394.2		4665.7	4067.8	1.14698
P49916	DNA ligase 3 OS=Homo sapiens (Human) OX=9606 GN=LIG3 PE=1 SV=2	8813.1	7873.2	8284.6	7621.1	8867		8323.63	8244.05	1.00965
P49917	DNA ligase 4 OS=Homo sapiens (Human) OX=9606 GN=LIG4 PE=1 SV=2	693.1	684.8	696.2	574.2	738.6		691.367	656.4	1.05327
Q9NPF5	DNA methyltransferase 1-associated protein 1 OS=Homo sapiens (Human) OX=9606 GN=DMAP1 PE=1 SV=1	915.9	1030.2	1285.9	1059.5	1369.7		1077.33	1214.6	0.886986
P40692	DNA mismatch repair protein Mlh1 OS=Homo sapiens (Human) OX=9606 GN=MLH1 PE=1 SV=1	4286	5351.6	4211.1	4381.3	5249.4		4616.23	4815.35	0.95865
P43246	DNA mismatch repair protein Msh2 OS=Homo sapiens (Human) OX=9606 GN=MSH2 PE=1 SV=1	12226	14257.5	12034.5	11381.3	14226.6		12839.3	12804	1.00276
P20585	DNA mismatch repair protein Msh3 OS=Homo sapiens (Human) OX=9606 GN=MSH3 PE=1 SV=4	2218.3	1989.8	1885.6	1791.6	2270.2		2031.23	2030.9	1.00016
P52701	DNA mismatch repair protein Msh6 OS=Homo sapiens (Human) OX=9606 GN=MSH6 PE=1 SV=2	12571.7	17312.3	11341.8	10580.3	12803.6		13741.9	11692	1.17533
Q6NS38	DNA oxidative demethylase ALKBH2 OS=Homo sapiens (Human) OX=9606 GN=ALKBH2 PE=1 SV=1	522.2	436.7	501.5	631.4	575.2		486.8	603.3	0.806895
P09884	DNA polymerase alpha catalytic subunit OS=Homo sapiens (Human) OX=9606 GN=POLA1 PE=1 SV=2	9859.7	11630.2	9937.1	10525.3	11808.8		10475.7	11167	0.938087
Q14181	DNA polymerase alpha subunit B OS=Homo sapiens (Human) OX=9606 GN=POLA2 PE=1 SV=2	2673.7	3266.4	2772.7	2514.1	3019.3		2904.27	2766.7	1.04972
P28340	DNA polymerase delta catalytic subunit OS=Homo sapiens (Human) OX=9606 GN=POLD1 PE=1 SV=2	6600.5	7043.6	6517.5	6419.2	7327.6		6720.53	6873.4	0.97776
P49005	DNA polymerase delta subunit 2 OS=Homo sapiens (Human) OX=9606 GN=POLD2 PE=1 SV=1	1163.7	1363.6	1254.8	1095.3	1212.6		1260.7	1153.95	1.09251
Q15054	DNA polymerase delta subunit 3 OS=Homo sapiens (Human) OX=9606 GN=POLD3 PE=1 SV=2	9559.1	10602.5	8375.8	7385.1	9250.2		9512.47	8317.65	1.14365
Q07864	DNA polymerase epsilon catalytic subunit A OS=Homo sapiens (Human) OX=9606 GN=POLE PE=1 SV=5	1424.6	1840.7	1878	1838.4	2001.8		1714.43	1920.1	0.892888
P56282	DNA polymerase epsilon subunit 2 OS=Homo sapiens (Human) OX=9606 GN=POLE2 PE=1 SV=2	921.6	1026.7	794.1	761.6	942.8		914.133	852.2	1.07267
Q9NRF9	DNA polymerase epsilon subunit 3 OS=Homo sapiens (Human) OX=9606 GN=POLE3 PE=1 SV=1	2533.1	3613.6	3003.8	2726.5	2992.4		3050.17	2859.45	1.0667
Q9NR33	DNA polymerase epsilon subunit 4 OS=Homo sapiens (Human) OX=9606 GN=POLE4 PE=1 SV=2	51.1	73.8	82.1	107.3	116.2		69	111.75	0.61745
Q9UBT6	DNA polymerase kappa OS=Homo sapiens (Human) OX=9606 GN=POLK PE=1 SV=1	831.6	1120.7	912.9	853.4	943.1		955.067	898.25	1.06325
P54098	DNA polymerase subunit gamma-1 OS=Homo sapiens (Human) OX=9606 GN=POLG PE=1 SV=1	1573.4	1685.9	1363.3	1308.8	1696		1540.87	1502.4	1.0256
Q9UHN1	DNA polymerase subunit gamma-2, mitochondrial OS=Homo sapiens (Human) OX=9606 GN=POLG2 PE=1 SV=1	387.1	515.8	427.6	443.3	519		443.5	481.15	0.92175
P49643	DNA primase large subunit OS=Homo sapiens (Human) OX=9606 GN=PRIM2 PE=1 SV=2	4782.8	5426.2	4844.8	4466.1	5250.4		5017.93	4858.25	1.03287
P49642	DNA primase small subunit OS=Homo sapiens (Human) OX=9606 GN=PRIM1 PE=1 SV=1	3843.4	4572.8	3703.5	3738.4	4349.5		4039.9	4043.95	0.998999
Q9Y620	DNA repair and recombination protein RAD54B OS=Homo sapiens (Human) OX=9606 GN=RAD54B PE=1 SV=1	925.7	1136.7	875.9	882.5	1040.2		979.433	961.35	1.01881
Q92889	DNA repair endonuclease XPF OS=Homo sapiens (Human) OX=9606 GN=ERCC4 PE=1 SV=3	1329.4	1493.1	1240.5	1013.8	1190.3		1354.33	1102.05	1.22892
P23025	DNA repair protein complementing XP-A cells OS=Homo sapiens (Human) OX=9606 GN=XPA PE=1 SV=1	97.8	144.5	111.4	99.2	103.7		117.9	101.45	1.16215
Q01831	DNA repair protein complementing XP-C cells OS=Homo sapiens (Human) OX=9606 GN=XPC PE=1 SV=4	31.1	11.4	25.8	15.9	23.4		22.7667	19.65	1.15861
P28715	DNA repair protein complementing XP-G cells OS=Homo sapiens (Human) OX=9606 GN=ERCC5 PE=1 SV=3	1422.8	1677.4	1427.8	1342	1595.9		1509.33	1468.95	1.02749
Q92878	DNA repair protein RAD50 OS=Homo sapiens (Human) OX=9606 GN=RAD50 PE=1 SV=1	17969	17706.4	15399.5	15318.2	19226.5		17025	17272.3	0.985677
O15315	DNA repair protein RAD51 homolog 2 OS=Homo sapiens (Human) OX=9606 GN=RAD51B PE=1 SV=2	79.1	114.3	105.9	69	100.2		99.7667	84.6	1.17928
O43502	DNA repair protein RAD51 homolog 3 OS=Homo sapiens (Human) OX=9606 GN=RAD51C PE=1 SV=1	590.7	783.8	732.5	767.5	860.4		702.333	813.95	0.86287
Q1ZZU3	DNA repair protein SWI5 homolog OS=Homo sapiens (Human) OX=9606 GN=SWI5 PE=1 SV=1	150.1	199.5	169.2	195.8	141.4		172.933	168.6	1.0257
P18887	DNA repair protein XRCC1 OS=Homo sapiens (Human) OX=9606 GN=XRCC1 PE=1 SV=2	6106.8	5174.5	5674.1	5349.3	5671.4		5651.8	5510.35	1.02567
Q13426	DNA repair protein XRCC4 OS=Homo sapiens (Human) OX=9606 GN=XRCC4 PE=1 SV=2	766.5	939.7	769.8	689.6	869.8		825.333	779.7	1.05853
Q14691	DNA replication complex GINS protein PSF1 OS=Homo sapiens (Human) OX=9606 GN=GINS1 PE=1 SV=1	603.7	1120	718.5	647.2	812.6		814.067	729.9	1.11531
Q9Y248	DNA replication complex GINS protein PSF2 OS=Homo sapiens (Human) OX=9606 GN=GINS2 PE=1 SV=1	642.3	647.2	593.8	595.6	667		627.767	631.3	0.994403
Q9BRX5	DNA replication complex GINS protein PSF3 OS=Homo sapiens (Human) OX=9606 GN=GINS3 PE=1 SV=1	1901.5	2495.7	1882.4	1776.1	2178.4		2093.2	1977.25	1.05864
Q9BRT9	DNA replication complex GINS protein SLD5 OS=Homo sapiens (Human) OX=9606 GN=GINS4 PE=1 SV=1	1856.3	2207.4	2058.3	1845.4	1979.8		2040.67	1912.6	1.06696
P49736	DNA replication licensing factor MCM2 OS=Homo sapiens (Human) OX=9606 GN=MCM2 PE=1 SV=4	15049	18302.4	15677.5	15949.2	18599.6		16343	17274.4	0.94608
P25205	DNA replication licensing factor MCM3 OS=Homo sapiens (Human) OX=9606 GN=MCM3 PE=1 SV=3	18260.5	22990.2	18862.8	18529.2	21915.5		20037.8	20222.3	0.990876
P33991	DNA replication licensing factor MCM4 OS=Homo sapiens (Human) OX=9606 GN=MCM4 PE=1 SV=5	16139.9	16663	14755.5	13488.9	17006.1		15852.8	15247.5	1.0397
P33992	DNA replication licensing factor MCM5 OS=Homo sapiens (Human) OX=9606 GN=MCM5 PE=1 SV=5	14942	17314.5	14834.4	15072.2	17690.6		15697	16381.4	0.958219
Q14566	DNA replication licensing factor MCM6 OS=Homo sapiens (Human) OX=9606 GN=MCM6 PE=1 SV=1	12741.5	15224.9	12271.4	10746.6	13820.7		13412.6	12283.6	1.09191
P33993	DNA replication licensing factor MCM7 OS=Homo sapiens (Human) OX=9606 GN=MCM7 PE=1 SV=4	14081.6	16990.7	13935.3	13410	16862.3		15002.5	15136.1	0.991172
P11387	DNA topoisomerase 1 OS=Homo sapiens (Human) OX=9606 GN=TOP1 PE=1 SV=2	25037.1	24776.6	22253.7	24491.1	25676.9		24022.5	25084	0.957681
P11388	DNA topoisomerase 2-alpha OS=Homo sapiens (Human) OX=9606 GN=TOP2A PE=1 SV=3	12414	13890.5	9852.4	13002.5	11351.2		12052.3	12176.9	0.989772
Q02880	DNA topoisomerase 2-beta OS=Homo sapiens (Human) OX=9606 GN=TOP2B PE=1 SV=3	6937.3	10679.5	4544.8	8218.2	5520.2		7387.2	6869.2	1.07541
Q92547	DNA topoisomerase 2-binding protein 1 OS=Homo sapiens (Human) OX=9606 GN=TOPBP1 PE=1 SV=3	4944.1	5458.1	4771.2	4657.8	5554.5		5057.8	5106.15	0.990531
Q13472	DNA topoisomerase 3-alpha OS=Homo sapiens (Human) OX=9606 GN=TOP3A PE=1 SV=1	517.6	465.8	706.4	640.6	580.5		563.267	610.55	0.922556
O95985	DNA topoisomerase 3-beta-1 OS=Homo sapiens (Human) OX=9606 GN=TOP3B PE=1 SV=1	821.7	803	757.8	896.2	1096		794.167	996.1	0.797276
Q9UBZ4	DNA-(apurinic or apyrimidinic site) endonuclease 2 OS=Homo sapiens (Human) OX=9606 GN=APEX2 PE=1 SV=1	320.5	337.6	318.2	224.2	259		325.433	241.6	1.34699
P27695	DNA-(apurinic or apyrimidinic site) endonuclease OS=Homo sapiens (Human) OX=9606 GN=APEX1 PE=1 SV=2	9026	11016	8799.3	9882.5	11348.7		9613.77	10615.6	0.905626
P29372	DNA-3-methyladenine glycosylase OS=Homo sapiens (Human) OX=9606 GN=MPG PE=1 SV=3	1146.6	1303.2	1219.3	1040.4	1055.5		1223.03	1047.95	1.16707
P48382	DNA-binding protein RFX5 OS=Homo sapiens (Human) OX=9606 GN=RFX5 PE=1 SV=1	1308.7	1180.4	1285.9	1016.4	1170.4		1258.33	1093.4	1.15084
Q2KHR2	DNA-binding protein RFX7 OS=Homo sapiens (Human) OX=9606 GN=RFX7 PE=1 SV=1	559.3	571.2	568.6	522.6	584.3		566.367	553.45	1.02334
P38935	DNA-binding protein SMUBP-2 OS=Homo sapiens (Human) OX=9606 GN=IGHMBP2 PE=1 SV=3	3613.6	3508.1	3169.8	3005.7	3258.4		3430.5	3132.05	1.09529
P78527	DNA-dependent protein kinase catalytic subunit OS=Homo sapiens (Human) OX=9606 GN=PRKDC PE=1 SV=3	77742.3	89635.9	74975	78283.2	84588.8		80784.4	81436	0.991999
O95602	DNA-directed RNA polymerase I subunit RPA1 OS=Homo sapiens (Human) OX=9606 GN=POLR1A PE=1 SV=2	7540.7	6758.9	7362.7	6668.5	7166.7		7220.77	6917.6	1.04383
Q9H9Y6	DNA-directed RNA polymerase I subunit RPA2 OS=Homo sapiens (Human) OX=9606 GN=POLR1B PE=1 SV=2	4894.8	5330	5338.6	5707.4	5375.4		5187.8	5541.4	0.936189
O15446	DNA-directed RNA polymerase I subunit RPA34 OS=Homo sapiens (Human) OX=9606 GN=POLR1G PE=1 SV=1	2491.9	2716.5	2878.8	3086.4	2825.9		2695.73	2956.15	0.911907
Q3B726	DNA-directed RNA polymerase I subunit RPA43 OS=Homo sapiens (Human) OX=9606 GN=POLR1F PE=1 SV=1	1681.6	1949	1825.2	1672.8	1717		1818.6	1694.9	1.07298
Q9GZS1	DNA-directed RNA polymerase I subunit RPA49 OS=Homo sapiens (Human) OX=9606 GN=POLR1E PE=1 SV=3	4070.8	4334.9	4036	4401.5	4459.5		4147.23	4430.5	0.936064
P0CAP2	DNA-directed RNA polymerase II subunit GRINL1A OS=Homo sapiens (Human) OX=9606 GN=POLR2M PE=1 SV=1	943.1	1201.3	1087.7	1048.1	1139.3		1077.37	1093.7	0.985066
P24928	DNA-directed RNA polymerase II subunit RPB1 OS=Homo sapiens (Human) OX=9606 GN=POLR2A PE=1 SV=2	6111.7	7213.3	6155.6	6070.7	7443.5		6493.53	6757.1	0.960994
P52435	DNA-directed RNA polymerase II subunit RPB11-a OS=Homo sapiens (Human) OX=9606 GN=POLR2J PE=1 SV=1	98	84.5	102.1	87.8	100.2		94.8667	94	1.00922
P30876	DNA-directed RNA polymerase II subunit RPB2 OS=Homo sapiens (Human) OX=9606 GN=POLR2B PE=1 SV=1	9300.1	10580.4	9168.5	9435.2	10433.1		9683	9934.15	0.974719
P19387	DNA-directed RNA polymerase II subunit RPB3 OS=Homo sapiens (Human) OX=9606 GN=POLR2C PE=1 SV=2	1977.7	2135	1973	1778.7	2257.7		2028.57	2018.2	1.00514
O15514	DNA-directed RNA polymerase II subunit RPB4 OS=Homo sapiens (Human) OX=9606 GN=POLR2D PE=1 SV=1	61.2	90.2	92.7	64.2	95.3		81.3667	79.75	1.02027
P62487	DNA-directed RNA polymerase II subunit RPB7 OS=Homo sapiens (Human) OX=9606 GN=POLR2G PE=1 SV=1	1431.6	1869.8	1649	1338.7	1525.7		1650.13	1432.2	1.15217
P36954	DNA-directed RNA polymerase II subunit RPB9 OS=Homo sapiens (Human) OX=9606 GN=POLR2I PE=1 SV=1	219.9	245.7	288	197.7	249.6		251.2	223.65	1.12318
O14802	DNA-directed RNA polymerase III subunit RPC1 OS=Homo sapiens (Human) OX=9606 GN=POLR3A PE=1 SV=2	4558.3	4775.8	4498.5	4284.6	4841		4610.87	4562.8	1.01053
Q9Y2Y1	DNA-directed RNA polymerase III subunit RPC10 OS=Homo sapiens (Human) OX=9606 GN=POLR3K PE=1 SV=2	871	1055.8	987.7	936.7	1145.2		971.5	1040.95	0.933282
Q9NW08	DNA-directed RNA polymerase III subunit RPC2 OS=Homo sapiens (Human) OX=9606 GN=POLR3B PE=1 SV=2	4561.6	4676.1	4797.9	4399.3	5051.8		4678.53	4725.55	0.990051
Q9BUI4	DNA-directed RNA polymerase III subunit RPC3 OS=Homo sapiens (Human) OX=9606 GN=POLR3C PE=1 SV=1	2121.3	2650.8	2465.1	2345.9	2315.6		2412.4	2330.75	1.03503
P05423	DNA-directed RNA polymerase III subunit RPC4 OS=Homo sapiens (Human) OX=9606 GN=POLR3D PE=1 SV=2	2548.9	3053.7	2849.5	2497.1	2601.5		2817.37	2549.3	1.10515
Q9NVU0	DNA-directed RNA polymerase III subunit RPC5 OS=Homo sapiens (Human) OX=9606 GN=POLR3E PE=1 SV=1	1095.8	1190.7	1164.2	995	1183.6		1150.23	1089.3	1.05594
Q9H1D9	DNA-directed RNA polymerase III subunit RPC6 OS=Homo sapiens (Human) OX=9606 GN=POLR3F PE=1 SV=1	710	878.6	809.4	533.3	711.4		799.333	622.35	1.28438
Q9Y535	DNA-directed RNA polymerase III subunit RPC8 OS=Homo sapiens (Human) OX=9606 GN=POLR3H PE=1 SV=1	102.7	96.9	101.5	94.4	109.3		100.367	101.85	0.985436
O75575	DNA-directed RNA polymerase III subunit RPC9 OS=Homo sapiens (Human) OX=9606 GN=CRCP PE=1 SV=1	70.3	87.7	94.1	87	98.1		84.0333	92.55	0.907978
O00411	DNA-directed RNA polymerase, mitochondrial OS=Homo sapiens (Human) OX=9606 GN=POLRMT PE=1 SV=2	6752.5	4143.9	5719.6	4926	6085.7		5538.67	5505.85	1.00596
O15160	DNA-directed RNA polymerases I and III subunit RPAC1 OS=Homo sapiens (Human) OX=9606 GN=POLR1C PE=1 SV=1	2416.9	2751.6	2664.5	2947	3249.7		2611	3098.35	0.842707
P0DPB6	DNA-directed RNA polymerases I and III subunit RPAC2 OS=Homo sapiens (Human) OX=9606 GN=POLR1D PE=1 SV=1	1068.3	1494.2	1231.9	1193	1258.3		1264.8	1225.65	1.03194
P19388	DNA-directed RNA polymerases I, II, and III subunit RPABC1 OS=Homo sapiens (Human) OX=9606 GN=POLR2E PE=1 SV=4	2714.1	3045.6	2902.6	2813.5	2885.6		2887.43	2849.55	1.01329
P61218	DNA-directed RNA polymerases I, II, and III subunit RPABC2 OS=Homo sapiens (Human) OX=9606 GN=POLR2F PE=1 SV=1	607.3	786.3	674.5	778.5	843		689.367	810.75	0.850283
P52434	DNA-directed RNA polymerases I, II, and III subunit RPABC3 OS=Homo sapiens (Human) OX=9606 GN=POLR2H PE=1 SV=4	1582.5	1776.1	1828.4	1537.1	1643.3		1729	1590.2	1.08728
O60870	DNA/RNA-binding protein KIN17 OS=Homo sapiens (Human) OX=9606 GN=KIN PE=1 SV=2	760	980.9	819.6	1189	1267.8		853.5	1228.4	0.694806
P31689	DnaJ homolog subfamily A member 1 OS=Homo sapiens (Human) OX=9606 GN=DNAJA1 PE=1 SV=2	13409.5	16937.4	14852.3	13044.2	15702.1		15066.4	14373.1	1.04823
O60884	DnaJ homolog subfamily A member 2 OS=Homo sapiens (Human) OX=9606 GN=DNAJA2 PE=1 SV=1	12271.9	16272.9	13138.8	16231.3	17546.8		13894.5	16889	0.822695
Q96EY1	DnaJ homolog subfamily A member 3, mitochondrial OS=Homo sapiens (Human) OX=9606 GN=DNAJA3 PE=1 SV=2	5759.3	5392.8	5458.9	5896.3	6887.8		5537	6392.05	0.866232
Q8WW22	DnaJ homolog subfamily A member 4 OS=Homo sapiens (Human) OX=9606 GN=DNAJA4 PE=1 SV=1	354.7	438.1	388.9	382.1	509.6		393.9	445.85	0.883481
P25685	DnaJ homolog subfamily B member 1 OS=Homo sapiens (Human) OX=9606 GN=DNAJB1 PE=1 SV=4	19321.3	13073.3	15701.3	14483.9	16505.9		16032	15494.9	1.03466
Q9UBS4	DnaJ homolog subfamily B member 11 OS=Homo sapiens (Human) OX=9606 GN=DNAJB11 PE=1 SV=1	5686	6320.4	6032.2	5702.3	6597.8		6012.87	6150.05	0.977694
Q9NXW2	DnaJ homolog subfamily B member 12 OS=Homo sapiens (Human) OX=9606 GN=DNAJB12 PE=1 SV=5	5164	4948	4343.3	4306.8	5268.2		4818.43	4787.5	1.00646
Q8TBM8	DnaJ homolog subfamily B member 14 OS=Homo sapiens (Human) OX=9606 GN=DNAJB14 PE=1 SV=1	640	742.7	682.7	541.4	722.5		688.467	631.95	1.08943
P25686	DnaJ homolog subfamily B member 2 OS=Homo sapiens (Human) OX=9606 GN=DNAJB2 PE=1 SV=3	229	280.5	276.5	254.8	304.4		262	279.6	0.937053
Q9UDY4	DnaJ homolog subfamily B member 4 OS=Homo sapiens (Human) OX=9606 GN=DNAJB4 PE=1 SV=1	10985	10759	9563.8	10539.3	12082.1		10435.9	11310.7	0.92266
O75190	DnaJ homolog subfamily B member 6 OS=Homo sapiens (Human) OX=9606 GN=DNAJB6 PE=1 SV=2	1566.7	1096.2	1142.2	901.7	1305.5		1268.37	1103.6	1.1493
Q8IXB1	DnaJ homolog subfamily C member 10 OS=Homo sapiens (Human) OX=9606 GN=DNAJC10 PE=1 SV=2	4862.7	7177.8	5013.4	7153.5	6318.2		5684.63	6735.85	0.843937
Q9NVH1	DnaJ homolog subfamily C member 11 OS=Homo sapiens (Human) OX=9606 GN=DNAJC11 PE=1 SV=2	2819.9	1399.8	2044.3	1474.4	2406		2088	1940.2	1.07618
Q9UKB3	DnaJ homolog subfamily C member 12 OS=Homo sapiens (Human) OX=9606 GN=DNAJC12 PE=1 SV=1	2065.6	2793.5	1902	1946.1	2340.7		2253.7	2143.4	1.05146
O75165	DnaJ homolog subfamily C member 13 OS=Homo sapiens (Human) OX=9606 GN=DNAJC13 PE=1 SV=5	8669.2	9720.6	8873.2	9082.6	10413.9		9087.67	9748.25	0.932236
Q6Y2X3	DnaJ homolog subfamily C member 14 OS=Homo sapiens (Human) OX=9606 GN=DNAJC14 PE=2 SV=2	98	117.9	106.7	98.8	112.4		107.533	105.6	1.01831
Q9Y5T4	DnaJ homolog subfamily C member 15 OS=Homo sapiens (Human) OX=9606 GN=DNAJC15 PE=1 SV=2	92.1	126.7	126.1	127.6	158.5		114.967	143.05	0.803682
Q9Y2G8	DnaJ homolog subfamily C member 16 OS=Homo sapiens (Human) OX=9606 GN=DNAJC16 PE=2 SV=3	659.4	565.5	546	503.4	636.3		590.3	569.85	1.03589
Q9NVM6	DnaJ homolog subfamily C member 17 OS=Homo sapiens (Human) OX=9606 GN=DNAJC17 PE=1 SV=1	2647.7	3885.1	3148.3	2961.4	3258.4		3227.03	3109.9	1.03766
Q99543	DnaJ homolog subfamily C member 2 OS=Homo sapiens (Human) OX=9606 GN=DNAJC2 PE=1 SV=4	7534.8	7382.6	7128.6	6156.6	7466.6		7348.67	6811.6	1.07885
Q5F1R6	DnaJ homolog subfamily C member 21 OS=Homo sapiens (Human) OX=9606 GN=DNAJC21 PE=1 SV=2	3897.3	4423	3865.6	3389.9	3871		4061.97	3630.45	1.11886
Q9H1X3	DnaJ homolog subfamily C member 25 OS=Homo sapiens (Human) OX=9606 GN=DNAJC25 PE=1 SV=1	187.5	181.8	176.8	166.3	232.1		182.033	199.2	0.913822
Q13217	DnaJ homolog subfamily C member 3 OS=Homo sapiens (Human) OX=9606 GN=DNAJC3 PE=1 SV=1	4368.7	5139.3	4826	3942.4	4780.6		4778	4361.5	1.09549
Q96LL9	DnaJ homolog subfamily C member 30, mitochondrial OS=Homo sapiens (Human) OX=9606 GN=DNAJC30 PE=1 SV=3	721.6	606	827.6	647.6	643.3		718.4	645.45	1.11302
Q9H3Z4	DnaJ homolog subfamily C member 5 OS=Homo sapiens (Human) OX=9606 GN=DNAJC5 PE=1 SV=1	751.7	901.3	982.7	776.7	825.5		878.567	801.1	1.0967
Q99615	DnaJ homolog subfamily C member 7 OS=Homo sapiens (Human) OX=9606 GN=DNAJC7 PE=1 SV=2	15412.1	15989.2	14116	12864.6	16465.1		15172.4	14664.9	1.03461
O75937	DnaJ homolog subfamily C member 8 OS=Homo sapiens (Human) OX=9606 GN=DNAJC8 PE=1 SV=2	4368.4	5610.4	4926.6	4377.6	5024.2		4968.47	4700.9	1.05692
Q8WXX5	DnaJ homolog subfamily C member 9 OS=Homo sapiens (Human) OX=9606 GN=DNAJC9 PE=1 SV=1	2290.1	3022.8	2521.1	2251.5	2846.9		2611.33	2549.2	1.02437
Q5BKT4	Dol-P-Glc:Glc(2)Man(9)GlcNAc(2)-PP-Dol alpha-1,2-glucosyltransferase OS=Homo sapiens (Human) OX=9606 GN=ALG10 PE=1 SV=1	246.9	297.8	315.5	750.5	677.5		286.733	714	0.401587
O60762	Dolichol-phosphate mannosyltransferase subunit 1 OS=Homo sapiens (Human) OX=9606 GN=DPM1 PE=1 SV=1	3812.5	4333.5	3839.2	4524	4880.4		3995.07	4702.2	0.849616
Q9P2X0	Dolichol-phosphate mannosyltransferase subunit 3 OS=Homo sapiens (Human) OX=9606 GN=DPM3 PE=1 SV=2	94.1	88.4	96.8	90.4	104		93.1	97.2	0.957819
Q9Y672	Dolichyl pyrophosphate Man9GlcNAc2 alpha-1,3-glucosyltransferase OS=Homo sapiens (Human) OX=9606 GN=ALG6 PE=1 SV=2	1132.4	890.3	942.5	837.5	876.5		988.4	857	1.15333
P39656	Dolichyl-diphosphooligosaccharide--protein glycosyltransferase 48 kDa subunit OS=Homo sapiens (Human) OX=9606 GN=DDOST PE=1 SV=4	5482.9	6961.9	5635.1	5250.9	5895.1		6026.63	5573	1.0814
P04843	Dolichyl-diphosphooligosaccharide--protein glycosyltransferase subunit 1 OS=Homo sapiens (Human) OX=9606 GN=RPN1 PE=1 SV=1	16570.1	21650.1	17035	15168.8	18198.8		18418.4	16683.8	1.10397
P04844	Dolichyl-diphosphooligosaccharide--protein glycosyltransferase subunit 2 OS=Homo sapiens (Human) OX=9606 GN=RPN2 PE=1 SV=3	6652.6	8173.9	6635.4	6197.9	7618.4		7153.97	6908.15	1.03558
P61803	Dolichyl-diphosphooligosaccharide--protein glycosyltransferase subunit DAD1 OS=Homo sapiens (Human) OX=9606 GN=DAD1 PE=1 SV=3	1319.6	2049.4	1391.8	1185.7	1473.7		1586.93	1329.7	1.19345
P46977	Dolichyl-diphosphooligosaccharide--protein glycosyltransferase subunit STT3A OS=Homo sapiens (Human) OX=9606 GN=STT3A PE=1 SV=2	5415.8	7411	5829.5	5310.6	5996.7		6218.77	5653.65	1.09996
Q8TCJ2	Dolichyl-diphosphooligosaccharide--protein glycosyltransferase subunit STT3B OS=Homo sapiens (Human) OX=9606 GN=STT3B PE=1 SV=1	5208.8	5948	4856.8	4463.9	5492.7		5337.87	4978.3	1.07223
Q9Y673	Dolichyl-phosphate beta-glucosyltransferase OS=Homo sapiens (Human) OX=9606 GN=ALG5 PE=1 SV=1	157.1	252.4	204.1	198.8	212.9		204.533	205.85	0.993604
P49959	Double-strand break repair protein MRE11 OS=Homo sapiens (Human) OX=9606 GN=MRE11 PE=1 SV=3	7424.6	8385.1	7572.9	7560.6	8671.1		7794.2	8115.85	0.960368
O60216	Double-strand-break repair protein rad21 homolog OS=Homo sapiens (Human) OX=9606 GN=RAD21 PE=1 SV=2	3262.5	3374.3	3312.9	3411	3930.7		3316.57	3670.85	0.903487
O95793	Double-stranded RNA-binding protein Staufen homolog 1 OS=Homo sapiens (Human) OX=9606 GN=STAU1 PE=1 SV=2	3097.6	4156.7	3472.7	3785.7	3441.3		3575.67	3613.5	0.98953
Q9NUL3	Double-stranded RNA-binding protein Staufen homolog 2 OS=Homo sapiens (Human) OX=9606 GN=STAU2 PE=1 SV=2	4427.3	4954.4	3669.5	6035.3	6595.3		4350.4	6315.3	0.688867
P55265	Double-stranded RNA-specific adenosine deaminase OS=Homo sapiens (Human) OX=9606 GN=ADAR PE=1 SV=4	15277	12468	12177.6	13507	17400.2		13307.5	15453.6	0.861128
Q14919	Dr1-associated corepressor OS=Homo sapiens (Human) OX=9606 GN=DRAP1 PE=1 SV=3	1977.2	2377.8	2019	1881.2	2351.6		2124.67	2116.4	1.00391
Q16643	Drebrin OS=Homo sapiens (Human) OX=9606 GN=DBN1 PE=1 SV=4	76892.6	22929.9	67556.9	49323	47746.7		55793.1	48534.8	1.14955
Q9UJU6	Drebrin-like protein OS=Homo sapiens (Human) OX=9606 GN=DBNL PE=1 SV=1	4608.6	4861.4	4328.7	3490.3	4438.9		4599.57	3964.6	1.16016
Q02750	Dual specificity mitogen-activated protein kinase kinase 1 OS=Homo sapiens (Human) OX=9606 GN=MAP2K1 PE=1 SV=2	2894.3	4532.6	3377.1	2991.6	3785.5		3601.33	3388.55	1.06279
P36507	Dual specificity mitogen-activated protein kinase kinase 2 OS=Homo sapiens (Human) OX=9606 GN=MAP2K2 PE=1 SV=1	2123.7	2366.8	1973	2079.3	2603.6		2154.5	2341.45	0.920156
P46734	Dual specificity mitogen-activated protein kinase kinase 3 OS=Homo sapiens (Human) OX=9606 GN=MAP2K3 PE=1 SV=2	934.8	917.7	952.2	976.9	1050.3		934.9	1013.6	0.922356
P45985	Dual specificity mitogen-activated protein kinase kinase 4 OS=Homo sapiens (Human) OX=9606 GN=MAP2K4 PE=1 SV=1	977.6	1226.2	939	891.7	1105.4		1047.6	998.55	1.04912
Q13163	Dual specificity mitogen-activated protein kinase kinase 5 OS=Homo sapiens (Human) OX=9606 GN=MAP2K5 PE=1 SV=2	66.4	57.2	68	52	43.6		63.8667	47.8	1.33612
P52564	Dual specificity mitogen-activated protein kinase kinase 6 OS=Homo sapiens (Human) OX=9606 GN=MAP2K6 PE=1 SV=1	1517.9	1786.4	1584.4	1566.6	1799.7		1629.57	1683.15	0.968165
O14733	Dual specificity mitogen-activated protein kinase kinase 7 OS=Homo sapiens (Human) OX=9606 GN=MAP2K7 PE=1 SV=2	510	563.7	516.7	428.5	580.5		530.133	504.5	1.05081
P33981	Dual specificity protein kinase TTK OS=Homo sapiens (Human) OX=9606 GN=TTK PE=1 SV=2	1226.2	1491.4	1107.3	1068.8	1313.1		1274.97	1190.95	1.07055
Q9UNI6	Dual specificity protein phosphatase 12 OS=Homo sapiens (Human) OX=9606 GN=DUSP12 PE=1 SV=1	1926.1	2632.7	2078.9	2196.2	2384.7		2212.57	2290.45	0.965996
Q9BVJ7	Dual specificity protein phosphatase 23 OS=Homo sapiens (Human) OX=9606 GN=DUSP23 PE=1 SV=1	836.2	1042.6	865.1	993.9	1131.6		914.633	1062.75	0.860629
P51452	Dual specificity protein phosphatase 3 OS=Homo sapiens (Human) OX=9606 GN=DUSP3 PE=1 SV=1	1846.2	2492.8	2451.3	2431.4	2490.1		2263.43	2460.75	0.919814
Q16828	Dual specificity protein phosphatase 6 OS=Homo sapiens (Human) OX=9606 GN=DUSP6 PE=1 SV=2	152	170.8	163.9	151.6	187.1		162.233	169.35	0.957977
Q13627	Dual specificity tyrosine-phosphorylation-regulated kinase 1A OS=Homo sapiens (Human) OX=9606 GN=DYRK1A PE=1 SV=2	2946.4	2466.2	2355.4	2917.1	2969.7		2589.33	2943.4	0.879708
Q7RTS9	Dymeclin OS=Homo sapiens (Human) OX=9606 GN=DYM PE=1 SV=1	143.9	192.4	178	359.9	298.8		171.433	329.35	0.52052
Q14203	Dynactin subunit 1 OS=Homo sapiens (Human) OX=9606 GN=DCTN1 PE=1 SV=3	12002.8	11000.1	11333.3	8712.7	10054.4		11445.4	9383.55	1.21973
Q13561	Dynactin subunit 2 OS=Homo sapiens (Human) OX=9606 GN=DCTN2 PE=1 SV=4	8021.5	9323	8158.8	7311.3	7766.7		8501.1	7539	1.12762
O75935	Dynactin subunit 3 OS=Homo sapiens (Human) OX=9606 GN=DCTN3 PE=1 SV=1	2611.9	2757.3	2931.3	2468	2547.4		2766.83	2507.7	1.10334
Q9UJW0	Dynactin subunit 4 OS=Homo sapiens (Human) OX=9606 GN=DCTN4 PE=1 SV=1	4884.7	4034.9	5857.1	3975.2	3986.5		4925.57	3980.85	1.23732
Q9BTE1	Dynactin subunit 5 OS=Homo sapiens (Human) OX=9606 GN=DCTN5 PE=1 SV=1	1328.7	1036.2	1617.9	781.5	811.5		1327.6	796.5	1.66679
O00399	Dynactin subunit 6 OS=Homo sapiens (Human) OX=9606 GN=DCTN6 PE=1 SV=1	4664.6	4225.9	6275	3165.7	2969.4		5055.17	3067.55	1.64795
Q05193	Dynamin-1 OS=Homo sapiens (Human) OX=9606 GN=DNM1 PE=1 SV=2	187.5	200.9	158.6	156.4	190.9		182.333	173.65	1.05
O00429	Dynamin-1-like protein OS=Homo sapiens (Human) OX=9606 GN=DNM1L PE=1 SV=2	10017.3	13116.2	10676.7	10311.1	12394.1		11270.1	11352.6	0.99273
P50570	Dynamin-2 OS=Homo sapiens (Human) OX=9606 GN=DNM2 PE=1 SV=2	6156.8	7125.9	5835.7	5950.8	7064.1		6372.8	6507.45	0.979308
Q6XZF7	Dynamin-binding protein OS=Homo sapiens (Human) OX=9606 GN=DNMBP PE=1 SV=1	2369.2	3108.4	2421.4	2236	2588.9		2633	2412.45	1.09142
O60313	Dynamin-like 120 kDa protein, mitochondrial OS=Homo sapiens (Human) OX=9606 GN=OPA1 PE=1 SV=3	10372	13125.8	10416.3	10541.9	12707.9		11304.7	11624.9	0.972456
Q8NEP3	Dynein assembly factor 1, axonemal OS=Homo sapiens (Human) OX=9606 GN=DNAAF1 PE=1 SV=5	1068.1	1262	1138.4	1120	1292.9		1156.17	1206.45	0.958321
Q86Y56	Dynein assembly factor 5, axonemal OS=Homo sapiens (Human) OX=9606 GN=DNAAF5 PE=1 SV=4	5742.5	6637.8	6071.8	6320.4	7421.2		6150.7	6870.8	0.895194
Q8TD57	Dynein heavy chain 3, axonemal OS=Homo sapiens (Human) OX=9606 GN=DNAH3 PE=2 SV=1	217	240.3	219.4	158.2	218.9		225.567	188.55	1.19632
Q9NYC9	Dynein heavy chain 9, axonemal OS=Homo sapiens (Human) OX=9606 GN=DNAH9 PE=1 SV=3	1022.2	1697.6	1386.8	1836.2	1570.4		1368.87	1703.3	0.803656
Q4LDG9	Dynein light chain 1, axonemal OS=Homo sapiens (Human) OX=9606 GN=DNAL1 PE=1 SV=1	220.7	321.3	268	255.2	329.9		270	292.55	0.922919
P63167	Dynein light chain 1, cytoplasmic OS=Homo sapiens (Human) OX=9606 GN=DYNLL1 PE=1 SV=1	1395.8	1379.5	1553.9	1380	1718.7		1443.07	1549.35	0.931401
Q96FJ2	Dynein light chain 2, cytoplasmic OS=Homo sapiens (Human) OX=9606 GN=DYNLL2 PE=1 SV=1	696.7	442.7	637.2	483.1	469.8		592.2	476.45	1.24294
Q9NP97	Dynein light chain roadblock-type 1 OS=Homo sapiens (Human) OX=9606 GN=DYNLRB1 PE=1 SV=3	673.7	760.8	710.3	605.2	714.9		714.933	660.05	1.08315
P63172	Dynein light chain Tctex-type 1 OS=Homo sapiens (Human) OX=9606 GN=DYNLT1 PE=1 SV=1	561.1	667.4	562.2	598.2	628.6		596.9	613.4	0.973101
P51808	Dynein light chain Tctex-type 3 OS=Homo sapiens (Human) OX=9606 GN=DYNLT3 PE=1 SV=1	187.5	193.5	176	120.2	148		185.667	134.1	1.38454
Q5VUJ9	Dynein regulatory complex protein 8 OS=Homo sapiens (Human) OX=9606 GN=EFCAB2 PE=1 SV=1	156.9	230.4	214.4	269.2	215.7		200.567	242.45	0.82725
Q9H9R9	Dysbindin domain-containing protein 1 OS=Homo sapiens (Human) OX=9606 GN=DBNDD1 PE=1 SV=2	619.5	889.3	865.1	682.3	795.5		791.3	738.9	1.07092
O75923	Dysferlin OS=Homo sapiens (Human) OX=9606 GN=DYSF PE=1 SV=1	215	270.2	296.8	206.5	230.7		260.667	218.6	1.19244
Q8IZA0	Dyslexia-associated protein KIAA0319-like protein OS=Homo sapiens (Human) OX=9606 GN=KIAA0319L PE=1 SV=2	880.3	1072.5	831.7	846.7	1023.8		928.167	935.25	0.992426
Q03001	Dystonin OS=Homo sapiens (Human) OX=9606 GN=DST PE=1 SV=4	66507.1	26358.8	66623.2	23618.6	27666.5		53163	25642.5	2.07324
Q9Y4J8	Dystrobrevin alpha OS=Homo sapiens (Human) OX=9606 GN=DTNA PE=1 SV=2	442.1	439.1	452.5	331.2	441.9		444.567	386.55	1.15009
Q14118	Dystroglycan OS=Homo sapiens (Human) OX=9606 GN=DAG1 PE=1 SV=2	1388.6	1728.5	1564.5	1447.5	1698.1		1560.53	1572.8	0.992201
P11532	Dystrophin OS=Homo sapiens (Human) OX=9606 GN=DMD PE=1 SV=3	3689.3	3120.5	3237.5	2477.2	3373.9		3349.1	2925.55	1.14478
Q96L91	E1A-binding protein p400 OS=Homo sapiens (Human) OX=9606 GN=EP400 PE=1 SV=4	3965.7	4571.7	4095.8	4105	4570.5		4211.07	4337.75	0.970795
Q56P03	E2F-associated phosphoprotein OS=Homo sapiens (Human) OX=9606 GN=EAPP PE=1 SV=4	1036.7	1254.9	1013.5	889.5	1140.7		1101.7	1015.1	1.08531
O00257	E3 SUMO-protein ligase CBX4 OS=Homo sapiens (Human) OX=9606 GN=CBX4 PE=1 SV=3	1769.5	3301.9	2326.7	2525.5	2526.1		2466.03	2525.8	0.976338
Q96MF7	E3 SUMO-protein ligase NSE2 OS=Homo sapiens (Human) OX=9606 GN=NSMCE2 PE=1 SV=2	2524	2988.8	2554.8	2157.8	2656.3		2689.2	2407.05	1.11722
O75925	E3 SUMO-protein ligase PIAS1 OS=Homo sapiens (Human) OX=9606 GN=PIAS1 PE=1 SV=2	246.1	257	280.1	244.9	275.1		261.067	260	1.0041
Q8N2W9	E3 SUMO-protein ligase PIAS4 OS=Homo sapiens (Human) OX=9606 GN=PIAS4 PE=1 SV=1	603.9	661	600.9	722.1	653.4		621.933	687.75	0.904301
P49792	E3 SUMO-protein ligase RanBP2 OS=Homo sapiens (Human) OX=9606 GN=RANBP2 PE=1 SV=2	25271.2	26752.5	23315.5	21490.6	27634.8		25113.1	24562.7	1.02241
Q9Y4E5	E3 SUMO-protein ligase ZNF451 OS=Homo sapiens (Human) OX=9606 GN=ZNF451 PE=1 SV=2	2638.9	1362.1	2463.9	2005.5	1855.9		2154.97	1930.7	1.11616
Q9UKV5	E3 ubiquitin-protein ligase AMFR OS=Homo sapiens (Human) OX=9606 GN=AMFR PE=1 SV=2	1154.9	922.3	925.8	713.2	880.7		1001	796.95	1.25604
Q9Y4X5	E3 ubiquitin-protein ligase ARIH1 OS=Homo sapiens (Human) OX=9606 GN=ARIH1 PE=1 SV=2	3587.2	4592.6	4039.8	4295	4783.1		4073.2	4539.05	0.897368
O95376	E3 ubiquitin-protein ligase ARIH2 OS=Homo sapiens (Human) OX=9606 GN=ARIH2 PE=1 SV=1	1571.4	1476.4	1509.4	1327.3	1578.1		1519.07	1452.7	1.04569
Q5VTR2	E3 ubiquitin-protein ligase BRE1A OS=Homo sapiens (Human) OX=9606 GN=RNF20 PE=1 SV=2	4818.1	5725.1	5353.6	4929.3	5556.2		5298.93	5242.75	1.01072
O75150	E3 ubiquitin-protein ligase BRE1B OS=Homo sapiens (Human) OX=9606 GN=RNF40 PE=1 SV=5	4424.2	5042.1	4445.1	3799.3	4541.9		4637.13	4170.6	1.11186
P22681	E3 ubiquitin-protein ligase CBL OS=Homo sapiens (Human) OX=9606 GN=CBL PE=1 SV=2	520.7	788.8	735.2	539.2	520.1		681.567	529.65	1.28682
Q9UNE7	E3 ubiquitin-protein ligase CHIP OS=Homo sapiens (Human) OX=9606 GN=STUB1 PE=1 SV=2	3717.9	2881.2	2705.5	2691.1	3442.7		3101.53	3066.9	1.01129
Q8NHY2	E3 ubiquitin-protein ligase COP1 OS=Homo sapiens (Human) OX=9606 GN=COP1 PE=1 SV=1	213.7	242.1	229.3	271.1	276.1		228.367	273.6	0.834673
Q8TDB6	E3 ubiquitin-protein ligase DTX3L OS=Homo sapiens (Human) OX=9606 GN=DTX3L PE=1 SV=1	6783.8	5897.6	5904.6	5336.8	6173.3		6195.33	5755.05	1.0765
Q9NW38	E3 ubiquitin-protein ligase FANCL OS=Homo sapiens (Human) OX=9606 GN=FANCL PE=1 SV=2	197.8	283.3	245.7	250.4	264.6		242.267	257.5	0.940841
Q9ULT8	E3 ubiquitin-protein ligase HECTD1 OS=Homo sapiens (Human) OX=9606 GN=HECTD1 PE=1 SV=3	13234.5	15991.7	13673.7	12494.7	14983.4		14300	13739	1.04083
Q5T447	E3 ubiquitin-protein ligase HECTD3 OS=Homo sapiens (Human) OX=9606 GN=HECTD3 PE=1 SV=1	390.5	482.1	410.8	395.3	456.6		427.8	425.95	1.00434
O95714	E3 ubiquitin-protein ligase HERC2 OS=Homo sapiens (Human) OX=9606 GN=HERC2 PE=1 SV=2	25293.3	17892.4	21512.3	24570.4	27544		21566	26057.2	0.827641
Q7Z6Z7	E3 ubiquitin-protein ligase HUWE1 OS=Homo sapiens (Human) OX=9606 GN=HUWE1 PE=1 SV=3	29341.2	32951.9	27535.4	27958.9	32010.5		29942.8	29984.7	0.998604
Q96J02	E3 ubiquitin-protein ligase Itchy homolog OS=Homo sapiens (Human) OX=9606 GN=ITCH PE=1 SV=2	5449.2	2961.1	3863.3	5268.9	3663.3		4091.2	4466.1	0.916057
Q9P0J7	E3 ubiquitin-protein ligase KCMF1 OS=Homo sapiens (Human) OX=9606 GN=KCMF1 PE=1 SV=2	1850.4	2157	1973.9	2072.6	2028		1993.77	2050.3	0.972427
O94822	E3 ubiquitin-protein ligase listerin OS=Homo sapiens (Human) OX=9606 GN=LTN1 PE=1 SV=6	999.6	1562.7	1248.7	1488.4	1500.6		1270.33	1494.5	0.850006
Q6UWE0	E3 ubiquitin-protein ligase LRSAM1 OS=Homo sapiens (Human) OX=9606 GN=LRSAM1 PE=1 SV=1	4624.9	5490.4	5029.8	4382.4	4950.9		5048.37	4666.65	1.0818
Q9UHC7	E3 ubiquitin-protein ligase makorin-1 OS=Homo sapiens (Human) OX=9606 GN=MKRN1 PE=1 SV=3	1824.4	2248.9	1873	1213.3	1477.2		1982.1	1345.25	1.47341
Q9NX47	E3 ubiquitin-protein ligase MARCHF5 OS=Homo sapiens (Human) OX=9606 GN=MARCHF5 PE=1 SV=1	557	653.2	539.9	653.9	791.6		583.367	722.75	0.807149
O60337	E3 ubiquitin-protein ligase MARCHF6 OS=Homo sapiens (Human) OX=9606 GN=MARCHF6 PE=1 SV=2	468	498.1	565.7	430	483.8		510.6	456.9	1.11753
O15344	E3 ubiquitin-protein ligase Midline-1 OS=Homo sapiens (Human) OX=9606 GN=MID1 PE=1 SV=1	1973	2311.1	1998.8	2668.9	2980.6		2094.3	2824.75	0.741411
O75592	E3 ubiquitin-protein ligase MYCBP2 OS=Homo sapiens (Human) OX=9606 GN=MYCBP2 PE=1 SV=4	14446.4	10096.9	11006.6	12722.2	14138.7		11850	13430.5	0.882321
P46934	E3 ubiquitin-protein ligase NEDD4 OS=Homo sapiens (Human) OX=9606 GN=NEDD4 PE=1 SV=4	492.2	424.6	458.1	585.6	564.1		458.3	574.85	0.797251
Q9H4P4	E3 ubiquitin-protein ligase NRDP1 OS=Homo sapiens (Human) OX=9606 GN=RNF41 PE=1 SV=2	2972.1	2520.5	2523.4	2900.6	2809.9		2672	2855.25	0.93582
O60927	E3 ubiquitin-protein ligase PPP1R11 OS=Homo sapiens (Human) OX=9606 GN=PPP1R11 PE=1 SV=1	216	284	240.2	165.2	242.6		246.733	203.9	1.21007
O43164	E3 ubiquitin-protein ligase Praja-2 OS=Homo sapiens (Human) OX=9606 GN=PJA2 PE=1 SV=4	1253.7	1412.5	1388.8	1085	1284.2		1351.67	1184.6	1.14103
Q9NS91	E3 ubiquitin-protein ligase RAD18 OS=Homo sapiens (Human) OX=9606 GN=RAD18 PE=1 SV=2	2046.9	2477.6	1918.7	1923.6	2302.3		2147.73	2112.95	1.01646
Q7Z6E9	E3 ubiquitin-protein ligase RBBP6 OS=Homo sapiens (Human) OX=9606 GN=RBBP6 PE=1 SV=1	21051.6	23561	19456.4	19557.4	19799.9		21356.3	19678.7	1.08525
P62877	E3 ubiquitin-protein ligase RBX1 OS=Homo sapiens (Human) OX=9606 GN=RBX1 PE=1 SV=1	1654.6	1783.5	2121.4	2109.9	2176		1853.17	2142.95	0.864774
Q8WZ73	E3 ubiquitin-protein ligase rififylin OS=Homo sapiens (Human) OX=9606 GN=RFFL PE=1 SV=1	51.3	34.4	64.2	32.5	44.3		49.9667	38.4	1.30122
Q06587	E3 ubiquitin-protein ligase RING1 OS=Homo sapiens (Human) OX=9606 GN=RING1 PE=1 SV=2	62.8	73.5	67.4	61.6	63.5		67.9	62.55	1.08553
Q99496	E3 ubiquitin-protein ligase RING2 OS=Homo sapiens (Human) OX=9606 GN=RNF2 PE=1 SV=1	617.9	890.7	736.4	679.7	728.5		748.333	704.1	1.06282
Q9NVW2	E3 ubiquitin-protein ligase RLIM OS=Homo sapiens (Human) OX=9606 GN=RLIM PE=1 SV=3	481.8	408.6	516.7	619.6	597.9		469.033	608.75	0.770486
O15541	E3 ubiquitin-protein ligase RNF113A OS=Homo sapiens (Human) OX=9606 GN=RNF113A PE=1 SV=1	815	1128.5	916.1	961.1	1143.1		953.2	1052.1	0.905998
Q9Y508	E3 ubiquitin-protein ligase RNF114 OS=Homo sapiens (Human) OX=9606 GN=RNF114 PE=1 SV=1	2266.5	2956.4	2426.9	2075.9	2405.7		2549.93	2240.8	1.13796
Q9Y4L5	E3 ubiquitin-protein ligase RNF115 OS=Homo sapiens (Human) OX=9606 GN=RNF115 PE=1 SV=2	114.1	121.4	121.1	97.7	150.4		118.867	124.05	0.958216
Q5XPI4	E3 ubiquitin-protein ligase RNF123 OS=Homo sapiens (Human) OX=9606 GN=RNF123 PE=1 SV=1	274.1	181.1	277.1	205	247.5		244.1	226.25	1.0789
Q9BV68	E3 ubiquitin-protein ligase RNF126 OS=Homo sapiens (Human) OX=9606 GN=RNF126 PE=1 SV=2	136.7	181.1	119.1	142.4	164.1		145.633	153.25	0.950299
O43567	E3 ubiquitin-protein ligase RNF13 OS=Homo sapiens (Human) OX=9606 GN=RNF13 PE=1 SV=1	293	393	345.5	285.1	308.9		343.833	297	1.15769
Q8WVD3	E3 ubiquitin-protein ligase RNF138 OS=Homo sapiens (Human) OX=9606 GN=RNF138 PE=1 SV=1	1271.4	1371.4	1560.4	1457.8	1517.7		1401.07	1487.75	0.941735
Q9UBS8	E3 ubiquitin-protein ligase RNF14 OS=Homo sapiens (Human) OX=9606 GN=RNF14 PE=1 SV=1	1823.7	2085.6	1946.3	1407.3	1721.5		1951.87	1564.4	1.24768
Q9H6Y7	E3 ubiquitin-protein ligase RNF167 OS=Homo sapiens (Human) OX=9606 GN=RNF167 PE=1 SV=1	406.1	578.7	474.5	463.9	483.4		486.433	473.65	1.02699
Q8IYW5	E3 ubiquitin-protein ligase RNF168 OS=Homo sapiens (Human) OX=9606 GN=RNF168 PE=1 SV=1	360.4	370.6	395	248.6	348		375.333	298.3	1.25824
Q8NCN4	E3 ubiquitin-protein ligase RNF169 OS=Homo sapiens (Human) OX=9606 GN=RNF169 PE=1 SV=2	191.4	225.1	198.2	228.3	222.3		204.9	225.3	0.909454
Q96K19	E3 ubiquitin-protein ligase RNF170 OS=Homo sapiens (Human) OX=9606 GN=RNF170 PE=1 SV=2	269.9	143.8	187.1	159.3	189.2		200.267	174.25	1.14931
Q9P0P0	E3 ubiquitin-protein ligase RNF181 OS=Homo sapiens (Human) OX=9606 GN=RNF181 PE=1 SV=1	718.3	914.5	777.7	579.4	654.5		803.5	616.95	1.30237
Q96GF1	E3 ubiquitin-protein ligase RNF185 OS=Homo sapiens (Human) OX=9606 GN=RNF185 PE=1 SV=1	494	408.6	392.1	352.6	441.9		431.567	397.25	1.08639
Q63HN8	E3 ubiquitin-protein ligase RNF213 OS=Homo sapiens (Human) OX=9606 GN=RNF213 PE=1 SV=3	7931	8306	7426.9	7130.6	8325.2		7887.97	7727.9	1.02071
Q96BH1	E3 ubiquitin-protein ligase RNF25 OS=Homo sapiens (Human) OX=9606 GN=RNF25 PE=1 SV=1	1315.7	1953.6	1513.2	1513.2	1712.8		1594.17	1613	0.988324
Q96EP0	E3 ubiquitin-protein ligase RNF31 OS=Homo sapiens (Human) OX=9606 GN=RNF31 PE=1 SV=1	939.4	986.9	1175.4	1584.7	1920.1		1033.9	1752.4	0.589991
Q99942	E3 ubiquitin-protein ligase RNF5 OS=Homo sapiens (Human) OX=9606 GN=RNF5 PE=1 SV=1	500.5	591.1	503.2	671.6	662.8		531.6	667.2	0.796763
Q8TEJ3	E3 ubiquitin-protein ligase SH3RF3 OS=Homo sapiens (Human) OX=9606 GN=SH3RF3 PE=1 SV=2	25.2	34.8	36.1	33.2	37.3		32.0333	35.25	0.908747
Q9HCE7	E3 ubiquitin-protein ligase SMURF1 OS=Homo sapiens (Human) OX=9606 GN=SMURF1 PE=1 SV=2	431.2	421.7	404.1	270.3	350.4		419	310.35	1.35009
Q86TM6	E3 ubiquitin-protein ligase synoviolin OS=Homo sapiens (Human) OX=9606 GN=SYVN1 PE=1 SV=2	1337.7	1520.5	1202.6	941.9	1127.8		1353.6	1034.85	1.30802
Q9NS56	E3 ubiquitin-protein ligase Topors OS=Homo sapiens (Human) OX=9606 GN=TOPORS PE=1 SV=1	272.8	207.3	304.7	177.4	276.4		261.6	226.9	1.15293
Q96F44	E3 ubiquitin-protein ligase TRIM11 OS=Homo sapiens (Human) OX=9606 GN=TRIM11 PE=1 SV=2	530.3	658.5	578.9	465.8	575.2		589.233	520.5	1.13205
P19474	E3 ubiquitin-protein ligase TRIM21 OS=Homo sapiens (Human) OX=9606 GN=TRIM21 PE=1 SV=1	1370.1	1734.9	1498.5	1263.5	1506.5		1534.5	1385	1.10794
P36406	E3 ubiquitin-protein ligase TRIM23 OS=Homo sapiens (Human) OX=9606 GN=TRIM23 PE=1 SV=1	165.7	175.7	230.5	326.4	342.1		190.633	334.25	0.570332
Q13049	E3 ubiquitin-protein ligase TRIM32 OS=Homo sapiens (Human) OX=9606 GN=TRIM32 PE=1 SV=2	1038.2	920.9	1081.2	882.9	1129.2		1013.43	1006.05	1.00734
Q9UPN9	E3 ubiquitin-protein ligase TRIM33 OS=Homo sapiens (Human) OX=9606 GN=TRIM33 PE=1 SV=3	2583.9	3452.4	2882.1	2727.2	3171.5		2972.8	2949.35	1.00795
O00635	E3 ubiquitin-protein ligase TRIM38 OS=Homo sapiens (Human) OX=9606 GN=TRIM38 PE=1 SV=1	102.9	108.3	125.2	114.7	123.9		112.133	119.3	0.939927
Q96LD4	E3 ubiquitin-protein ligase TRIM47 OS=Homo sapiens (Human) OX=9606 GN=TRIM47 PE=1 SV=2	2101.6	2321.7	1868.9	1473	2136.2		2097.4	1804.6	1.16225
Q9BRZ2	E3 ubiquitin-protein ligase TRIM56 OS=Homo sapiens (Human) OX=9606 GN=TRIM56 PE=1 SV=3	1854.3	2133.2	1666	1652.2	1788.9		1884.5	1720.55	1.09529
Q6AZZ1	E3 ubiquitin-protein ligase TRIM68 OS=Homo sapiens (Human) OX=9606 GN=TRIM68 PE=1 SV=1	370	534.6	374.8	375.4	617.1		426.467	496.25	0.859379
Q14669	E3 ubiquitin-protein ligase TRIP12 OS=Homo sapiens (Human) OX=9606 GN=TRIP12 PE=1 SV=1	12631.3	14663	13065.2	10482.2	10949		13453.2	10715.6	1.25547
Q8IWV7	E3 ubiquitin-protein ligase UBR1 OS=Homo sapiens (Human) OX=9606 GN=UBR1 PE=1 SV=1	1228	1771.5	1373.6	1577.7	1601.1		1457.7	1589.4	0.917139
Q8IWV8	E3 ubiquitin-protein ligase UBR2 OS=Homo sapiens (Human) OX=9606 GN=UBR2 PE=1 SV=1	3135.2	4186.5	3989.1	3564	3689.5		3770.27	3626.75	1.03957
Q6ZT12	E3 ubiquitin-protein ligase UBR3 OS=Homo sapiens (Human) OX=9606 GN=UBR3 PE=2 SV=2	714.6	723.8	735.5	504.5	627.9		724.633	566.2	1.27982
Q5T4S7	E3 ubiquitin-protein ligase UBR4 OS=Homo sapiens (Human) OX=9606 GN=UBR4 PE=1 SV=1	30705.6	38221.5	32516.3	28967.9	33854.8		33814.5	31411.3	1.0765
O95071	E3 ubiquitin-protein ligase UBR5 OS=Homo sapiens (Human) OX=9606 GN=UBR5 PE=1 SV=2	20479.3	21874.1	23672.7	29356.2	30077.8		22008.7	29717	0.74061
Q96T88	E3 ubiquitin-protein ligase UHRF1 OS=Homo sapiens (Human) OX=9606 GN=UHRF1 PE=1 SV=1	10293	4974.6	9809.6	5175.6	6467.2		8359.07	5821.4	1.43592
P98170	E3 ubiquitin-protein ligase XIAP OS=Homo sapiens (Human) OX=9606 GN=XIAP PE=1 SV=2	3387	4720.4	5851.2	4408.5	5571.2		4652.87	4989.85	0.932466
Q96JP5	E3 ubiquitin-protein ligase ZFP91 OS=Homo sapiens (Human) OX=9606 GN=ZFP91 PE=1 SV=1	521.5	561.6	481.5	448.1	534		521.533	491.05	1.06208
Q86UK7	E3 ubiquitin-protein ligase ZNF598 OS=Homo sapiens (Human) OX=9606 GN=ZNF598 PE=1 SV=1	3642.4	3723.2	3406.7	2839.7	3828		3590.77	3333.85	1.07706
Q8NHG8	E3 ubiquitin-protein ligase ZNRF2 OS=Homo sapiens (Human) OX=9606 GN=ZNRF2 PE=1 SV=1	98	74.2	70.7	81.1	56.9		80.9667	69	1.17343
Q7L5Y9	E3 ubiquitin-protein transferase MAEA OS=Homo sapiens (Human) OX=9606 GN=MAEA PE=1 SV=1	1365.7	1548.2	1489.1	1371.9	1581.6		1467.67	1476.75	0.993849
Q9H871	E3 ubiquitin-protein transferase RMND5A OS=Homo sapiens (Human) OX=9606 GN=RMND5A PE=1 SV=1	1028.1	1223.3	1135.5	1056.2	1290.4		1128.97	1173.3	0.962215
Q14258	E3 ubiquitin/ISG15 ligase TRIM25 OS=Homo sapiens (Human) OX=9606 GN=TRIM25 PE=1 SV=2	7742.2	6958	6991.4	6953.9	8102.9		7230.53	7528.4	0.960434
O94874	E3 UFM1-protein ligase 1 OS=Homo sapiens (Human) OX=9606 GN=UFL1 PE=1 SV=2	5227.5	6393.9	4991.7	4906.4	5782		5537.7	5344.2	1.03621
Q15075	Early endosome antigen 1 OS=Homo sapiens (Human) OX=9606 GN=EEA1 PE=1 SV=2	17551.3	20163.7	18164.9	16350.4	19783.9		18626.6	18067.2	1.03097
Q53HC9	EARP and GARP complex-interacting protein 1 OS=Homo sapiens (Human) OX=9606 GN=EIPR1 PE=1 SV=2	722.2	773.5	705.6	750.9	842.6		733.767	796.75	0.92095
O95834	Echinoderm microtubule-associated protein-like 2 OS=Homo sapiens (Human) OX=9606 GN=EML2 PE=1 SV=1	1412.9	1793.8	1574.5	1243.9	1492.9		1593.73	1368.4	1.16467
Q32P44	Echinoderm microtubule-associated protein-like 3 OS=Homo sapiens (Human) OX=9606 GN=EML3 PE=1 SV=1	2488.5	2600	2620.8	2297.9	2453.1		2569.77	2375.5	1.08178
Q9HC35	Echinoderm microtubule-associated protein-like 4 OS=Homo sapiens (Human) OX=9606 GN=EML4 PE=1 SV=3	5519.2	6190.9	6326	5715.9	6679.4		6012.03	6197.65	0.97005
O60447	Ecotropic viral integration site 5 protein homolog OS=Homo sapiens (Human) OX=9606 GN=EVI5 PE=1 SV=3	183.3	199.9	229.3	166.7	211.9		204.167	189.3	1.07853
O75356	Ectonucleoside triphosphate diphosphohydrolase 5 OS=Homo sapiens (Human) OX=9606 GN=ENTPD5 PE=1 SV=1	164.7	187.8	181.5	152.3	194.8		178	173.55	1.02564
Q9HCE0	Ectopic P granules protein 5 homolog OS=Homo sapiens (Human) OX=9606 GN=EPG5 PE=1 SV=2	145.5	175	133.4	73.8	151.8		151.3	112.8	1.34131
Q8N6R0	eEF1A lysine and N-terminal methyltransferase OS=Homo sapiens (Human) OX=9606 GN=EEF1AKNMT PE=1 SV=1	1554	1814.1	1545.1	1568.1	1960.3		1637.73	1764.2	0.928315
P0DPD7	EEF1A lysine methyltransferase 4 OS=Homo sapiens (Human) OX=9606 GN=EEF1AKMT4 PE=1 SV=1	337.6	408.3	352.2	358.5	390.9		366.033	374.7	0.97687
Q9BUP0	EF-hand domain-containing protein D1 OS=Homo sapiens (Human) OX=9606 GN=EFHD1 PE=1 SV=1	8624.1	2236.9	5809	3274.1	2945.3		5556.67	3109.7	1.78688
Q96C19	EF-hand domain-containing protein D2 OS=Homo sapiens (Human) OX=9606 GN=EFHD2 PE=1 SV=1	48813.1	15463.5	47829.9	23848.3	18687.5		37368.8	21267.9	1.75705
Q12805	EGF-containing fibulin-like extracellular matrix protein 1 OS=Homo sapiens (Human) OX=9606 GN=EFEMP1 PE=1 SV=2	2763.6	3220.9	3179.4	2899.8	3737.6		3054.63	3318.7	0.920431
O43854	EGF-like repeat and discoidin I-like domain-containing protein 3 OS=Homo sapiens (Human) OX=9606 GN=EDIL3 PE=1 SV=1	1112.7	1080.6	1095.9	1127.4	1424.1		1096.4	1275.75	0.859416
Q9GZT9	Egl nine homolog 1 OS=Homo sapiens (Human) OX=9606 GN=EGLN1 PE=1 SV=1	1948.4	2704.8	2052.8	1583.6	2054.9		2235.33	1819.25	1.22871
Q8NDI1	EH domain-binding protein 1 OS=Homo sapiens (Human) OX=9606 GN=EHBP1 PE=1 SV=3	1083.9	1257.8	1270.7	984.7	1164.1		1204.13	1074.4	1.12075
Q8N3D4	EH domain-binding protein 1-like protein 1 OS=Homo sapiens (Human) OX=9606 GN=EHBP1L1 PE=1 SV=2	2306	2868.4	2389.1	2135.3	2456.6		2521.17	2295.95	1.09809
Q9H4M9	EH domain-containing protein 1 OS=Homo sapiens (Human) OX=9606 GN=EHD1 PE=1 SV=2	5448.7	6255.1	5935.7	5567.3	6562.2		5879.83	6064.75	0.96951
Q9NZN4	EH domain-containing protein 2 OS=Homo sapiens (Human) OX=9606 GN=EHD2 PE=1 SV=2	2534.7	2475.8	2278	1782	2109		2429.5	1945.5	1.24878
Q9H223	EH domain-containing protein 4 OS=Homo sapiens (Human) OX=9606 GN=EHD4 PE=1 SV=1	5367.8	6021.5	5538.6	4990.1	6145.7		5642.63	5567.9	1.01342
Q92616	eIF-2-alpha kinase activator GCN1 OS=Homo sapiens (Human) OX=9606 GN=GCN1 PE=1 SV=6	41622.5	49769.7	41348.7	41630.4	49049.8		44247	45340.1	0.97589
Q9P2K8	eIF-2-alpha kinase GCN2 OS=Homo sapiens (Human) OX=9606 GN=EIF2AK4 PE=1 SV=3	1746.1	1662.1	1748.4	1470	1800.1		1718.87	1635.05	1.05126
Q9BXV9	EKC/KEOPS complex subunit GON7 OS=Homo sapiens (Human) OX=9606 GN=GON7 PE=1 SV=2	15.8	29.8	16.1	20.7	19.5		20.5667	20.1	1.02322
Q96S44	EKC/KEOPS complex subunit TP53RK OS=Homo sapiens (Human) OX=9606 GN=TP53RK PE=1 SV=2	2422.1	3054.1	2648.6	2288.4	2826.3		2708.27	2557.35	1.05901
Q9Y3C4	EKC/KEOPS complex subunit TPRKB OS=Homo sapiens (Human) OX=9606 GN=TPRKB PE=1 SV=1	665.1	794.1	717.3	739.8	838.4		725.5	789.1	0.919402
Q15717	ELAV-like protein 1 OS=Homo sapiens (Human) OX=9606 GN=ELAVL1 PE=1 SV=2	3374.8	3496.4	3183	3652.5	4243.1		3351.4	3947.8	0.848929
P13804	Electron transfer flavoprotein subunit alpha, mitochondrial OS=Homo sapiens (Human) OX=9606 GN=ETFA PE=1 SV=1	6354.7	8965.2	6809.9	6584.8	8130.8		7376.6	7357.8	1.00256
P38117	Electron transfer flavoprotein subunit beta OS=Homo sapiens (Human) OX=9606 GN=ETFB PE=1 SV=3	5742	8658.1	6624	7235.3	8080.5		7008.03	7657.9	0.915138
Q16134	Electron transfer flavoprotein-ubiquinone oxidoreductase, mitochondrial OS=Homo sapiens (Human) OX=9606 GN=ETFDH PE=1 SV=2	2469.1	2584.1	2481.2	2093.3	2340.7		2511.47	2217	1.13282
Q2Y0W8	Electroneutral sodium bicarbonate exchanger 1 OS=Homo sapiens (Human) OX=9606 GN=SLC4A8 PE=1 SV=1	516.3	771.4	622	583.1	733.7		636.567	658.4	0.966839
Q8IUD2	ELKS/Rab6-interacting/CAST family member 1 OS=Homo sapiens (Human) OX=9606 GN=ERC1 PE=1 SV=1	7333	7143.3	7173.8	6629.4	7967.1		7216.7	7298.25	0.988826
Q96JC9	ELL-associated factor 1 OS=Homo sapiens (Human) OX=9606 GN=EAF1 PE=1 SV=1	759.5	838.2	708.2	687.8	765.8		768.633	726.8	1.05756
Q8IZ81	ELMO domain-containing protein 2 OS=Homo sapiens (Human) OX=9606 GN=ELMOD2 PE=1 SV=1	439.8	506.6	600.3	497.1	513.5		515.567	505.3	1.02032
P68104	Elongation factor 1-alpha 1 OS=Homo sapiens (Human) OX=9606 GN=EEF1A1 PE=1 SV=1	26195.1	29485.3	23543.1	19735.9	26082.2		26407.8	22909	1.15272
Q05639	Elongation factor 1-alpha 2 OS=Homo sapiens (Human) OX=9606 GN=EEF1A2 PE=1 SV=1	11134.1	15151.8	11793.1	9730.2	11993.8		12693	10862	1.16857
P24534	Elongation factor 1-beta OS=Homo sapiens (Human) OX=9606 GN=EEF1B2 PE=1 SV=3	10663.8	11565.9	10030.4	8754.4	9830.3		10753.4	9292.35	1.15723
P29692	Elongation factor 1-delta OS=Homo sapiens (Human) OX=9606 GN=EEF1D PE=1 SV=5	11916.4	13004.4	12646.2	11075.2	12157.1		12522.3	11616.1	1.07801
P26641	Elongation factor 1-gamma OS=Homo sapiens (Human) OX=9606 GN=EEF1G PE=1 SV=3	26002.7	28527.1	24858	23555.9	26635.4		26462.6	25095.7	1.05447
P13639	Elongation factor 2 OS=Homo sapiens (Human) OX=9606 GN=EEF2 PE=1 SV=4	38621.6	50499.2	41679.5	38643.5	46820		43600.1	42731.8	1.02032
Q96RP9	Elongation factor G, mitochondrial OS=Homo sapiens (Human) OX=9606 GN=GFM1 PE=1 SV=2	7631.7	11037	8545.1	8105.3	9830.7		9071.27	8968	1.01152
P43897	Elongation factor Ts, mitochondrial OS=Homo sapiens (Human) OX=9606 GN=TSFM PE=1 SV=2	2358.1	2650.4	2371.2	1983.4	2723		2459.9	2353.2	1.04534
P49411	Elongation factor Tu, mitochondrial OS=Homo sapiens (Human) OX=9606 GN=TUFM PE=1 SV=2	10961.9	13792.5	11863.5	10801.2	13585.4		12206	12193.3	1.00104
Q7Z2Z2	Elongation factor-like GTPase 1 OS=Homo sapiens (Human) OX=9606 GN=EFL1 PE=1 SV=2	4495.2	6431.5	5070	4532.8	5253.2		5332.23	4893	1.08977
Q9BW60	Elongation of very long chain fatty acids protein 1 OS=Homo sapiens (Human) OX=9606 GN=ELOVL1 PE=1 SV=1	364.8	530.4	395.6	428.5	460		430.267	444.25	0.968524
Q9NYP7	Elongation of very long chain fatty acids protein 5 OS=Homo sapiens (Human) OX=9606 GN=ELOVL5 PE=1 SV=1	332.4	534.6	357.2	274.4	390.9		408.067	332.65	1.22671
O95163	Elongator complex protein 1 OS=Homo sapiens (Human) OX=9606 GN=ELP1 PE=1 SV=3	4369.5	5185.9	4658.3	4425.1	5392.5		4737.9	4908.8	0.965185
Q6IA86	Elongator complex protein 2 OS=Homo sapiens (Human) OX=9606 GN=ELP2 PE=1 SV=2	2452.2	2950.1	2453.9	2404.5	2811.6		2618.73	2608.05	1.0041
Q9H9T3	Elongator complex protein 3 OS=Homo sapiens (Human) OX=9606 GN=ELP3 PE=1 SV=2	3825.5	4454.5	4212.3	4607.3	4635.1		4164.1	4621.2	0.901086
Q96EB1	Elongator complex protein 4 OS=Homo sapiens (Human) OX=9606 GN=ELP4 PE=1 SV=2	370	418.9	458.9	428.9	413.3		415.933	421.1	0.987731
Q8TE02	Elongator complex protein 5 OS=Homo sapiens (Human) OX=9606 GN=ELP5 PE=1 SV=2	970	1079.9	1618.5	1125.2	1186.1		1222.8	1155.65	1.05811
Q0PNE2	Elongator complex protein 6 OS=Homo sapiens (Human) OX=9606 GN=ELP6 PE=1 SV=1	1636.7	1825.1	1831.4	1582.1	1914.2		1764.4	1748.15	1.0093
Q14241	Elongin-A OS=Homo sapiens (Human) OX=9606 GN=ELOA PE=1 SV=2	8155	9115.4	8232.4	8343.9	8670.8		8500.93	8507.35	0.999246
Q15370	Elongin-B OS=Homo sapiens (Human) OX=9606 GN=ELOB PE=1 SV=1	4024.9	5250.8	4203.2	3746.2	4238.2		4492.97	3992.2	1.12544
Q15369	Elongin-C OS=Homo sapiens (Human) OX=9606 GN=ELOC PE=1 SV=1	1765.6	2146	1948.1	1945	2087		1953.23	2016	0.968866
P50402	Emerin OS=Homo sapiens (Human) OX=9606 GN=EMD PE=1 SV=1	12942	5714.4	8499.9	14195.6	13826.3		9052.1	14011	0.646073
Q9UI08	Ena/VASP-like protein OS=Homo sapiens (Human) OX=9606 GN=EVL PE=1 SV=2	1300.9	949.6	1102.3	755.3	913.1		1117.6	834.2	1.33973
P17813	Endoglin OS=Homo sapiens (Human) OX=9606 GN=ENG PE=1 SV=2	1646.6	1885.8	1829.3	1832.9	2086.3		1787.23	1959.6	0.91204
O94919	Endonuclease domain-containing 1 protein OS=Homo sapiens (Human) OX=9606 GN=ENDOD1 PE=1 SV=2	1619.3	1213.4	1568	1513.5	1490.1		1466.9	1501.8	0.976761
Q99961	Endophilin-A2 OS=Homo sapiens (Human) OX=9606 GN=SH3GL1 PE=1 SV=1	3504.5	3908.9	3518.7	3363.8	4198.7		3644.03	3781.25	0.963711
Q9Y371	Endophilin-B1 OS=Homo sapiens (Human) OX=9606 GN=SH3GLB1 PE=1 SV=1	571.2	654.3	626.1	702.9	930.2		617.2	816.55	0.755863
Q9NR46	Endophilin-B2 OS=Homo sapiens (Human) OX=9606 GN=SH3GLB2 PE=1 SV=1	1269.3	1497.7	1576.8	1360.8	1577.7		1447.93	1469.25	0.985491
Q9NZ08	Endoplasmic reticulum aminopeptidase 1 OS=Homo sapiens (Human) OX=9606 GN=ERAP1 PE=1 SV=3	2597.9	3535.5	2983.5	3079.4	3234.3		3038.97	3156.85	0.962658
P11021	Endoplasmic reticulum chaperone BiP OS=Homo sapiens (Human) OX=9606 GN=HSPA5 PE=1 SV=2	24730.6	29383.4	25585	24571.2	28641.1		26566.3	26606.2	0.998503
Q9C0E8	Endoplasmic reticulum junction formation protein lunapark OS=Homo sapiens (Human) OX=9606 GN=LNPK PE=1 SV=2	5338.7	4786.1	4158.9	4588.9	4495.1		4761.23	4542	1.04827
Q96DZ1	Endoplasmic reticulum lectin 1 OS=Homo sapiens (Human) OX=9606 GN=ERLEC1 PE=1 SV=1	3094.5	3261	3155.7	2969.1	3242		3170.4	3105.55	1.02088
Q9UKM7	Endoplasmic reticulum mannosyl-oligosaccharide 1,2-alpha-mannosidase OS=Homo sapiens (Human) OX=9606 GN=MAN1B1 PE=1 SV=2	2862.9	2821.2	2478	2399.7	2685.6		2720.7	2542.65	1.07003
Q7Z2K6	Endoplasmic reticulum metallopeptidase 1 OS=Homo sapiens (Human) OX=9606 GN=ERMP1 PE=1 SV=2	1681.8	2522.3	2114	1517.9	1854.2		2106.03	1686.05	1.24909
P30040	Endoplasmic reticulum resident protein 29 OS=Homo sapiens (Human) OX=9606 GN=ERP29 PE=1 SV=4	6903.1	8322.6	7372.3	6907.8	7642.5		7532.67	7275.15	1.0354
Q9BS26	Endoplasmic reticulum resident protein 44 OS=Homo sapiens (Human) OX=9606 GN=ERP44 PE=1 SV=1	1865.4	2500.6	2124.3	1859.1	2316		2163.43	2087.55	1.03635
Q969X5	Endoplasmic reticulum-Golgi intermediate compartment protein 1 OS=Homo sapiens (Human) OX=9606 GN=ERGIC1 PE=1 SV=1	2433	3188.3	2727.8	2728.3	2805.3		2783.03	2766.8	1.00587
Q96RQ1	Endoplasmic reticulum-Golgi intermediate compartment protein 2 OS=Homo sapiens (Human) OX=9606 GN=ERGIC2 PE=1 SV=2	1438.6	1650.8	1395.9	1365.3	1547.7		1495.1	1456.5	1.0265
Q9Y282	Endoplasmic reticulum-Golgi intermediate compartment protein 3 OS=Homo sapiens (Human) OX=9606 GN=ERGIC3 PE=1 SV=1	4064.3	5528.8	4442.5	4368	4822.5		4678.53	4595.25	1.01812
P14625	Endoplasmin OS=Homo sapiens (Human) OX=9606 GN=HSP90B1 PE=1 SV=1	32261.7	42604.7	33667.6	29085.2	35767.6		36178	32426.4	1.1157
Q9UPY3	Endoribonuclease Dicer OS=Homo sapiens (Human) OX=9606 GN=DICER1 PE=1 SV=3	2598.7	2617.4	2422.3	2646.8	3213.4		2546.13	2930.1	0.868958
Q53H82	Endoribonuclease LACTB2 OS=Homo sapiens (Human) OX=9606 GN=LACTB2 PE=1 SV=2	3122.8	4875.6	3911.4	3646.2	4612.4		3969.93	4129.3	0.961406
Q5D1E8	Endoribonuclease ZC3H12A OS=Homo sapiens (Human) OX=9606 GN=ZC3H12A PE=1 SV=1	56	87.3	75.1	72.7	74		72.8	73.35	0.992502
O60869	Endothelial differentiation-related factor 1 OS=Homo sapiens (Human) OX=9606 GN=EDF1 PE=1 SV=1	5940.6	10229	6638.3	4979.4	7304.6		7602.63	6142	1.23781
P42892	Endothelin-converting enzyme 1 OS=Homo sapiens (Human) OX=9606 GN=ECE1 PE=1 SV=2	1765.6	2434.2	1855.1	1542.7	2005.6		2018.3	1774.15	1.13762
O95672	Endothelin-converting enzyme-like 1 OS=Homo sapiens (Human) OX=9606 GN=ECEL1 PE=1 SV=3	3275.2	3202.5	3028.1	4153.3	4097.9		3168.6	4125.6	0.768034
Q92556	Engulfment and cell motility protein 1 OS=Homo sapiens (Human) OX=9606 GN=ELMO1 PE=1 SV=2	369.5	322.7	417.3	376.2	404.6		369.833	390.4	0.947319
Q96JJ3	Engulfment and cell motility protein 2 OS=Homo sapiens (Human) OX=9606 GN=ELMO2 PE=1 SV=2	3002.4	3749.2	3205.8	2930.1	3254.9		3319.13	3092.5	1.07328
Q96F86	Enhancer of mRNA-decapping protein 3 OS=Homo sapiens (Human) OX=9606 GN=EDC3 PE=1 SV=1	3090.3	3018.6	3084.7	3267.9	3921.2		3064.53	3594.55	0.85255
Q6P2E9	Enhancer of mRNA-decapping protein 4 OS=Homo sapiens (Human) OX=9606 GN=EDC4 PE=1 SV=1	7352.5	6246.2	6058.3	7353.7	8728		6552.33	8040.85	0.814881
Q52LR7	Enhancer of polycomb homolog 2 OS=Homo sapiens (Human) OX=9606 GN=EPC2 PE=1 SV=2	393.1	850.6	356.9	441.8	542.1		533.533	491.95	1.08453
P84090	Enhancer of rudimentary homolog OS=Homo sapiens (Human) OX=9606 GN=ERH PE=1 SV=1	2541.1	2389.2	2159.2	2307.9	2504.1		2363.17	2406	0.982197
Q9UHY7	Enolase-phosphatase E1 OS=Homo sapiens (Human) OX=9606 GN=ENOPH1 PE=1 SV=1	1082.6	1702.6	1321.7	1253.2	1273.3		1368.97	1263.25	1.08369
Q9BV79	Enoyl-[acyl-carrier-protein] reductase, mitochondrial OS=Homo sapiens (Human) OX=9606 GN=MECR PE=1 SV=2	412	494.2	349.3	353.3	438.1		418.5	395.7	1.05762
P42126	Enoyl-CoA delta isomerase 1, mitochondrial OS=Homo sapiens (Human) OX=9606 GN=ECI1 PE=1 SV=1	1717.6	1919.1	1855.1	1722.3	1778.1		1830.6	1750.2	1.04594
O75521	Enoyl-CoA delta isomerase 2 OS=Homo sapiens (Human) OX=9606 GN=ECI2 PE=1 SV=4	3119.1	3193.9	3019.3	2904.2	3198.4		3110.77	3051.3	1.01949
Q96DC8	Enoyl-CoA hydratase domain-containing protein 3, mitochondrial OS=Homo sapiens (Human) OX=9606 GN=ECHDC3 PE=1 SV=2	183.3	293.2	320.5	292.5	320.1		265.667	306.3	0.867341
P30084	Enoyl-CoA hydratase, mitochondrial OS=Homo sapiens (Human) OX=9606 GN=ECHS1 PE=1 SV=4	6588.1	9475.7	7458.3	6123.8	8244.2		7840.7	7184	1.09141
Q14244	Ensconsin OS=Homo sapiens (Human) OX=9606 GN=MAP7 PE=1 SV=1	8084.5	6308.7	6435.4	7178.2	7955.6		6942.87	7566.9	0.917531
Q92817	Envoplakin OS=Homo sapiens (Human) OX=9606 GN=EVPL PE=1 SV=3	10331.3	3919.9	7779.1	4110.9	4965.6		7343.43	4538.25	1.61812
P29317	Ephrin type-A receptor 2 OS=Homo sapiens (Human) OX=9606 GN=EPHA2 PE=1 SV=2	3019.6	957.1	1973	1869.8	2745.3		1983.23	2307.55	0.859454
P54760	Ephrin type-B receptor 4 OS=Homo sapiens (Human) OX=9606 GN=EPHB4 PE=1 SV=2	1263.1	1198.5	1044.6	1144.7	1359.2		1168.73	1251.95	0.93353
P20827	Ephrin-A1 OS=Homo sapiens (Human) OX=9606 GN=EFNA1 PE=1 SV=2	3393.7	2001.1	2091.5	2391.2	2593.8		2495.43	2492.5	1.00118
P98172	Ephrin-B1 OS=Homo sapiens (Human) OX=9606 GN=EFNB1 PE=1 SV=1	188.5	335.8	252.5	314.9	348.7		258.933	331.8	0.78039
Q12929	Epidermal growth factor receptor kinase substrate 8 OS=Homo sapiens (Human) OX=9606 GN=EPS8 PE=1 SV=1	706.3	320.9	625.2	701.4	431.4		550.8	566.4	0.972458
Q9H6S3	Epidermal growth factor receptor kinase substrate 8-like protein 2 OS=Homo sapiens (Human) OX=9606 GN=EPS8L2 PE=1 SV=2	143.7	123.2	138.7	115.4	147.6		135.2	131.5	1.02814
P00533	Epidermal growth factor receptor OS=Homo sapiens (Human) OX=9606 GN=EGFR PE=1 SV=2	4929.8	4584.8	4560.4	3624.9	4676.9		4691.67	4150.9	1.13028
P42566	Epidermal growth factor receptor substrate 15 OS=Homo sapiens (Human) OX=9606 GN=EPS15 PE=1 SV=2	2010.4	2271.6	2777.1	2472.4	2562.7		2353.03	2517.55	0.934652
Q9UBC2	Epidermal growth factor receptor substrate 15-like 1 OS=Homo sapiens (Human) OX=9606 GN=EPS15L1 PE=1 SV=1	4123.9	3696.3	4042.5	3832.1	4186.5		3954.23	4009.3	0.986265
Q9UHF1	Epidermal growth factor-like protein 7 OS=Homo sapiens (Human) OX=9606 GN=EGFL7 PE=1 SV=3	505.4	529.7	490	544	536.5		508.367	540.25	0.940984
P58107	Epiplakin OS=Homo sapiens (Human) OX=9606 GN=EPPK1 PE=1 SV=3	25744.2	27025.9	24645.1	23368.5	29313.7		25805.1	26341.1	0.97965
Q008S8	Epithelial cell-transforming sequence 2 oncogene-like OS=Homo sapiens (Human) OX=9606 GN=ECT2L PE=2 SV=2	436.7	668.5	604.4	631.4	593		569.867	612.2	0.93085
Q08345	Epithelial discoidin domain-containing receptor 1 OS=Homo sapiens (Human) OX=9606 GN=DDR1 PE=1 SV=1	115.4	106.9	93.3	105.1	135.8		105.2	120.45	0.873391
P54851	Epithelial membrane protein 2 OS=Homo sapiens (Human) OX=9606 GN=EMP2 PE=1 SV=1	10553.8	3922.8	8404	7328.3	7072.5		7626.87	7200.4	1.05923
Q9H6T0	Epithelial splicing regulatory protein 2 OS=Homo sapiens (Human) OX=9606 GN=ESRP2 PE=1 SV=1	1072.2	951	1041.9	934.9	986.4		1021.7	960.65	1.06355
Q7L775	EPM2A-interacting protein 1 OS=Homo sapiens (Human) OX=9606 GN=EPM2AIP1 PE=1 SV=1	187.7	333	227.6	194	237		249.433	215.5	1.15746
P07099	Epoxide hydrolase 1 OS=Homo sapiens (Human) OX=9606 GN=EPHX1 PE=1 SV=1	3635.7	4736.4	3776.5	3807.4	4156.9		4049.53	3982.15	1.01692
Q9Y6I3	Epsin-1 OS=Homo sapiens (Human) OX=9606 GN=EPN1 PE=1 SV=2	676.3	559.5	633.1	616.6	740		622.967	678.3	0.918424
O95208	Epsin-2 OS=Homo sapiens (Human) OX=9606 GN=EPN2 PE=1 SV=3	838.3	721.4	938.7	957.8	1271.2		832.8	1114.5	0.747241
Q99808	Equilibrative nucleoside transporter 1 OS=Homo sapiens (Human) OX=9606 GN=SLC29A1 PE=1 SV=3	781.3	1013.9	839	759	932.3		878.067	845.65	1.03833
Q14542	Equilibrative nucleoside transporter 2 OS=Homo sapiens (Human) OX=9606 GN=SLC29A2 PE=1 SV=3	223.3	277.6	190.3	147.1	234.9		230.4	191	1.20628
Q9BV94	ER degradation-enhancing alpha-mannosidase-like protein 2 OS=Homo sapiens (Human) OX=9606 GN=EDEM2 PE=1 SV=2	385.8	433.8	358.1	434.1	440.2		392.567	437.15	0.898014
Q9BZQ6	ER degradation-enhancing alpha-mannosidase-like protein 3 OS=Homo sapiens (Human) OX=9606 GN=EDEM3 PE=1 SV=2	1917.3	1994.4	1953.9	1796.4	1986.5		1955.2	1891.45	1.0337
P24390	ER lumen protein-retaining receptor 1 OS=Homo sapiens (Human) OX=9606 GN=KDELR1 PE=1 SV=1	26.2	46.9	28.2	53.1	33.2		33.7667	43.15	0.782542
P33947	ER lumen protein-retaining receptor 2 OS=Homo sapiens (Human) OX=9606 GN=KDELR2 PE=1 SV=1	124.2	174.3	136.4	113.2	138.6		144.967	125.9	1.15144
Q8N766	ER membrane protein complex subunit 1 OS=Homo sapiens (Human) OX=9606 GN=EMC1 PE=1 SV=1	5424.1	6919	5383.8	5345.6	6320.6		5908.97	5833.1	1.01301
Q5UCC4	ER membrane protein complex subunit 10 OS=Homo sapiens (Human) OX=9606 GN=EMC10 PE=1 SV=1	770.4	966	764.2	579	794.8		833.533	686.9	1.21347
Q15006	ER membrane protein complex subunit 2 OS=Homo sapiens (Human) OX=9606 GN=EMC2 PE=1 SV=1	4562.9	6141.5	5272.7	5148.3	5381		5325.7	5264.65	1.0116
Q9P0I2	ER membrane protein complex subunit 3 OS=Homo sapiens (Human) OX=9606 GN=EMC3 PE=1 SV=3	714.4	1006.8	779.8	819.1	967.2		833.667	893.15	0.933401
Q5J8M3	ER membrane protein complex subunit 4 OS=Homo sapiens (Human) OX=9606 GN=EMC4 PE=1 SV=2	1254.2	1506.6	1525.5	1350.1	1360.6		1428.77	1355.35	1.05417
Q9BV81	ER membrane protein complex subunit 6 OS=Homo sapiens (Human) OX=9606 GN=EMC6 PE=1 SV=1	159.7	170.8	140.5	107.7	165.8		157	136.75	1.14808
Q9NPA0	ER membrane protein complex subunit 7 OS=Homo sapiens (Human) OX=9606 GN=EMC7 PE=1 SV=1	2697.8	3997	2734	2605.9	3064.3		3142.93	2835.1	1.10858
O43402	ER membrane protein complex subunit 8 OS=Homo sapiens (Human) OX=9606 GN=EMC8 PE=1 SV=1	1389.3	1592.9	1402.6	1055.9	1265.3		1461.6	1160.6	1.25935
Q96RT1	Erbin OS=Homo sapiens (Human) OX=9606 GN=ERBIN PE=1 SV=2	11384.1	10339.8	11018.3	10402.2	10468.8		10914.1	10435.5	1.04586
Q9UKR5	Ergosterol biosynthetic protein 28 homolog OS=Homo sapiens (Human) OX=9606 GN=ERG28 PE=1 SV=1	195	252.4	251	238.6	256.2		232.8	247.4	0.940986
O43414	ERI1 exoribonuclease 3 OS=Homo sapiens (Human) OX=9606 GN=ERI3 PE=1 SV=2	689	1022.8	713.2	733.5	921.1		808.333	827.3	0.977074
O75477	Erlin-1 OS=Homo sapiens (Human) OX=9606 GN=ERLIN1 PE=1 SV=2	10097.2	4203.9	6919.6	5846.1	6390.4		7073.57	6118.25	1.15614
O94905	Erlin-2 OS=Homo sapiens (Human) OX=9606 GN=ERLIN2 PE=1 SV=1	7455.2	4114.8	5978.2	5578	5925.5		5849.4	5751.75	1.01698
Q96HE7	ERO1-like protein alpha OS=Homo sapiens (Human) OX=9606 GN=ERO1A PE=1 SV=2	3802.6	6143.3	4378.2	3989.6	4847.6		4774.7	4418.6	1.08059
P27105	Erythrocyte band 7 integral membrane protein OS=Homo sapiens (Human) OX=9606 GN=STOM PE=1 SV=3	46638.1	19527.9	39744.4	31458.7	32015.3		35303.5	31737	1.11238
Q3B7T1	Erythroid differentiation-related factor 1 OS=Homo sapiens (Human) OX=9606 GN=EDRF1 PE=1 SV=1	457.9	650	500.3	479.8	541		536.067	510.4	1.05029
Q9H501	ESF1 homolog OS=Homo sapiens (Human) OX=9606 GN=ESF1 PE=1 SV=1	3889	4626.4	4158	3895.9	4781.7		4224.47	4338.8	0.973649
Q9H0W9	Ester hydrolase C11orf54 OS=Homo sapiens (Human) OX=9606 GN=C11orf54 PE=1 SV=1	344.6	465.4	434.9	591.5	599.7		414.967	595.6	0.69672
Q8WZ82	Esterase OVCA2 OS=Homo sapiens (Human) OX=9606 GN=OVCA2 PE=1 SV=1	151.7	268.4	197.9	143.1	187.1		206	165.1	1.24773
Q8NBQ5	Estradiol 17-beta-dehydrogenase 11 OS=Homo sapiens (Human) OX=9606 GN=HSD17B11 PE=1 SV=3	252	246.4	197.7	233.4	254.1		232.033	243.75	0.951932
Q92506	Estradiol 17-beta-dehydrogenase 8 OS=Homo sapiens (Human) OX=9606 GN=HSD17B8 PE=1 SV=2	615.6	768.9	646	664.6	784.3		676.833	724.45	0.934272
Q9HBU6	Ethanolamine kinase 1 OS=Homo sapiens (Human) OX=9606 GN=ETNK1 PE=1 SV=1	1526.2	2442.4	1942.5	1503.2	1840.2		1970.37	1671.7	1.17866
Q99447	Ethanolamine-phosphate cytidylyltransferase OS=Homo sapiens (Human) OX=9606 GN=PCYT2 PE=1 SV=1	867.1	1215.2	1097.3	902.1	992		1059.87	947.05	1.11912
Q9C0D9	Ethanolaminephosphotransferase 1 OS=Homo sapiens (Human) OX=9606 GN=SELENOI PE=1 SV=3	344.9	382.7	382.4	379.9	380.1		370	380	0.973684
P19419	ETS domain-containing protein Elk-1 OS=Homo sapiens (Human) OX=9606 GN=ELK1 PE=1 SV=2	325.2	407.9	372.1	340.4	345.9		368.4	343.15	1.07358
P32519	ETS-related transcription factor Elf-1 OS=Homo sapiens (Human) OX=9606 GN=ELF1 PE=1 SV=2	500.5	565.2	435.5	397.6	523.9		500.4	460.75	1.08606
Q15723	ETS-related transcription factor Elf-2 OS=Homo sapiens (Human) OX=9606 GN=ELF2 PE=1 SV=2	265.8	294.3	242.8	200.3	279.2		267.633	239.75	1.1163
O00418	Eukaryotic elongation factor 2 kinase OS=Homo sapiens (Human) OX=9606 GN=EEF2K PE=1 SV=2	2691.3	2825.1	2853.9	2733.1	3052.5		2790.1	2892.8	0.964498
P60842	Eukaryotic initiation factor 4A-I OS=Homo sapiens (Human) OX=9606 GN=EIF4A1 PE=1 SV=1	8844	10164.4	9242.4	8165.1	9816.4		9416.93	8990.75	1.0474
Q14240	Eukaryotic initiation factor 4A-II OS=Homo sapiens (Human) OX=9606 GN=EIF4A2 PE=1 SV=2	4107.3	4947.6	4267.1	4062.6	4975.4		4440.67	4519	0.982666
P38919	Eukaryotic initiation factor 4A-III OS=Homo sapiens (Human) OX=9606 GN=EIF4A3 PE=1 SV=4	7037.9	8045.7	6666.5	5725.9	7395.7		7250.03	6560.8	1.10505
P15170	Eukaryotic peptide chain release factor GTP-binding subunit ERF3A OS=Homo sapiens (Human) OX=9606 GN=GSPT1 PE=1 SV=1	3473.1	4757	3457.7	2791.8	3796.6		3895.93	3294.2	1.18266
Q8IYD1	Eukaryotic peptide chain release factor GTP-binding subunit ERF3B OS=Homo sapiens (Human) OX=9606 GN=GSPT2 PE=1 SV=2	99.1	147.7	117.3	118.4	128.1		121.367	123.25	0.984719
P62495	Eukaryotic peptide chain release factor subunit 1 OS=Homo sapiens (Human) OX=9606 GN=ETF1 PE=1 SV=3	6063.5	8512.9	6715.5	5956.7	7056.4		7097.3	6506.55	1.09079
O43324	Eukaryotic translation elongation factor 1 epsilon-1 OS=Homo sapiens (Human) OX=9606 GN=EEF1E1 PE=1 SV=1	6575.4	6591.3	6849.8	6916.3	6651.5		6672.17	6783.9	0.98353
P41567	Eukaryotic translation initiation factor 1 OS=Homo sapiens (Human) OX=9606 GN=EIF1 PE=1 SV=1	1007.6	1217.7	1179.2	848.6	1045.4		1134.83	947	1.19835
P47813	Eukaryotic translation initiation factor 1A, X-chromosomal OS=Homo sapiens (Human) OX=9606 GN=EIF1AX PE=1 SV=2	8681.4	12928.4	9393.7	8633.8	10543.4		10334.5	9588.6	1.07779
P05198	Eukaryotic translation initiation factor 2 subunit 1 OS=Homo sapiens (Human) OX=9606 GN=EIF2S1 PE=1 SV=3	13783.4	15563.6	14144.4	13521	14532.4		14497.1	14026.7	1.03354
P20042	Eukaryotic translation initiation factor 2 subunit 2 OS=Homo sapiens (Human) OX=9606 GN=EIF2S2 PE=1 SV=2	13461.1	13735.7	13202.8	12560.7	13020.7		13466.5	12790.7	1.05284
P41091	Eukaryotic translation initiation factor 2 subunit 3 OS=Homo sapiens (Human) OX=9606 GN=EIF2S3 PE=1 SV=3	10548.1	10452.6	9540.9	9103.6	10229		10180.5	9666.3	1.0532
Q9NZJ5	Eukaryotic translation initiation factor 2-alpha kinase 3 OS=Homo sapiens (Human) OX=9606 GN=EIF2AK3 PE=1 SV=3	298.7	288.6	282.7	314.9	283.4		290	299.15	0.969413
Q9BY44	Eukaryotic translation initiation factor 2A OS=Homo sapiens (Human) OX=9606 GN=EIF2A PE=1 SV=3	12206.9	14821.6	12365.8	11774.1	11947.7		13131.4	11860.9	1.10712
P41214	Eukaryotic translation initiation factor 2D OS=Homo sapiens (Human) OX=9606 GN=EIF2D PE=1 SV=3	5093.2	3285.2	3981.8	3183	3839.9		4120.07	3511.45	1.17332
Q14152	Eukaryotic translation initiation factor 3 subunit A OS=Homo sapiens (Human) OX=9606 GN=EIF3A PE=1 SV=1	37382.4	29303.5	34721	28146.2	34917.4		33802.3	31531.8	1.07201
P55884	Eukaryotic translation initiation factor 3 subunit B OS=Homo sapiens (Human) OX=9606 GN=EIF3B PE=1 SV=3	19652.4	18207.6	18956.7	15726.4	19065.5		18938.9	17396	1.0887
Q99613	Eukaryotic translation initiation factor 3 subunit C OS=Homo sapiens (Human) OX=9606 GN=EIF3C PE=1 SV=1	20367.8	18935.4	18581.3	15004.3	18719.3		19294.8	16861.8	1.14429
O15371	Eukaryotic translation initiation factor 3 subunit D OS=Homo sapiens (Human) OX=9606 GN=EIF3D PE=1 SV=1	10318.1	8845.9	9237.7	7790	9243.6		9467.23	8516.8	1.1116
P60228	Eukaryotic translation initiation factor 3 subunit E OS=Homo sapiens (Human) OX=9606 GN=EIF3E PE=1 SV=1	15753.8	14771.2	16733.8	13134.5	15553		15752.9	14343.8	1.09824
O00303	Eukaryotic translation initiation factor 3 subunit F OS=Homo sapiens (Human) OX=9606 GN=EIF3F PE=1 SV=1	9309.4	8740.8	9405.7	8176.1	9116.5		9151.97	8646.3	1.05848
O75821	Eukaryotic translation initiation factor 3 subunit G OS=Homo sapiens (Human) OX=9606 GN=EIF3G PE=1 SV=2	11629.9	10421	11179.9	9063.4	11183.6		11076.9	10123.5	1.09418
O15372	Eukaryotic translation initiation factor 3 subunit H OS=Homo sapiens (Human) OX=9606 GN=EIF3H PE=1 SV=1	13972.7	11380.3	13097.2	9375.8	12147.3		12816.7	10761.5	1.19097
Q13347	Eukaryotic translation initiation factor 3 subunit I OS=Homo sapiens (Human) OX=9606 GN=EIF3I PE=1 SV=1	10281.8	10830	9932.1	8394.8	10878.5		10348	9636.65	1.07381
O75822	Eukaryotic translation initiation factor 3 subunit J OS=Homo sapiens (Human) OX=9606 GN=EIF3J PE=1 SV=2	9300.3	7166	8712.2	5614.9	7417.7		8392.83	6516.3	1.28798
Q9UBQ5	Eukaryotic translation initiation factor 3 subunit K OS=Homo sapiens (Human) OX=9606 GN=EIF3K PE=1 SV=1	4237.8	3974.6	4318.4	3436.8	4211.7		4176.93	3824.25	1.09222
[truncated: 4,425 more rows]
