# Supplementary material for: 19S proteasome loss regulates mitotic spindle assembly through a ubiquitin-independent degradation mechanism
Source: Cell Rep. Author manuscript; Available in PMC 2025 Sep 13. (PMC12432587; doi:10.1016/j.celrep.2025.116041)
Supplement: 5 [file NIHMS2107259-supplement-5.xlsx]

## Sheet: Sheet1
Accession	Description	Abundances: Mitotic Immunoprecipitation, Rep 1	Abundances: Mitotic Immunoprecipitation, Rep 2	Abundances: Mitotic Immunoprecipitation, Rep 3	Abundances: Interphase Immunoprecipitation, Rep 1	Abundances: Interphase Immunoprecipitation, Rep 2	Abundances: Interphase Immunoprecipitation, Rep 3	Abundances: Mitotic input, Rep 1	Abundances: Mitotic input, Rep 2	Abundances: Mitotic input, Rep 3	Abundances: Interphase input, Rep 1	Abundances: Interphase input, Rep 2	Abundances: Interphase input, Rep 3	p-value, immunopreciptation	p-value, input	Mean, mitotic immunoprecipitation	mean, interphase immunoprecipitation	mean, mitotic input	mean, interphase input	Abundance Ratio: mitotic/interphase, immunoprecipitation	Abundance Ratio: mitotic/interphase, input
Q9C0C9	(E3-independent) E2 ubiquitin-conjugating enzyme OS=Homo sapiens (Human) OX=9606 GN=UBE2O PE=1 SV=3	8098	5418.3	7371.2	8114.2	8366	8746.6	7051.7	7190.4	7051.5	7679.6	7709.7	7548.3	0.20803	0.0012981	6962.5	8408.93	7097.87	7645.87	0.827988	0.928327
Q8TB40	(Lyso)-N-acylphosphatidylethanolamine lipase OS=Homo sapiens (Human) OX=9606 GN=ABHD4 PE=1 SV=1	426.2	579.8	521	592.8	555.2	614	618.9	640.8	637.4	664.6	675.9	641.8	0.215318	0.088019	509	587.333	632.367	660.767	0.866629	0.95702
O14874	[3-methyl-2-oxobutanoate dehydrogenase [lipoamide]] kinase, mitochondrial OS=Homo sapiens (Human) OX=9606 GN=BCKDK PE=1 SV=2	445	467.5	555.4	627	597.4	673	624.9	591.1	602.7	634	736.2	745.7	0.0302565	0.100165	489.3	632.467	606.233	705.3	0.773638	0.85954
Q7RTP6	[F-actin]-monooxygenase MICAL3 OS=Homo sapiens (Human) OX=9606 GN=MICAL3 PE=1 SV=2	2774.9	5422.3	4105	3237.5	3257.2	3276.6	3516.4	3724.4	3564.9	3705.3	3411.5	3568.3	0.384691	0.724355	4100.73	3257.1	3601.9	3561.7	1.25901	1.01129
Q15118	[Pyruvate dehydrogenase (acetyl-transferring)] kinase isozyme 1, mitochondrial OS=Homo sapiens (Human) OX=9606 GN=PDK1 PE=1 SV=1	3205.5	2359.4	2992.9	2730.8	2873.9	2821.1	2100.5	2144.2	2142.5	2357.4	2394.2	2366.5	0.879344	0.000252945	2852.6	2808.6	2129.07	2372.7	1.01567	0.897318
Q15119	[Pyruvate dehydrogenase (acetyl-transferring)] kinase isozyme 2, mitochondrial OS=Homo sapiens (Human) OX=9606 GN=PDK2 PE=1 SV=2	356.6	376.2	316.6	384.3	416.4	435.7	346.4	373.7	340.8	344.1	405.6	368.4	0.0553969	0.418982	349.8	412.133	353.633	372.7	0.848754	0.948842
Q15120	[Pyruvate dehydrogenase (acetyl-transferring)] kinase isozyme 3, mitochondrial OS=Homo sapiens (Human) OX=9606 GN=PDK3 PE=1 SV=1	2812.6	2280.4	2525	3652	3313.3	3413.3	3556	3278.7	3521.2	3605.2	4282.9	4224.9	0.0109242	0.0991171	2539.33	3459.53	3451.97	4037.67	0.73401	0.854941
Q16654	[Pyruvate dehydrogenase (acetyl-transferring)] kinase isozyme 4, mitochondrial OS=Homo sapiens (Human) OX=9606 GN=PDK4 PE=1 SV=1	795.8	663.6	796.2	770.6	779	786.1	913.2	959.6	961.8	746.3	766.7	763.1	0.607307	0.00297997	751.867	778.567	944.867	758.7	0.965706	1.24538
Q9P0J1	[Pyruvate dehydrogenase [acetyl-transferring]]-phosphatase 1, mitochondrial OS=Homo sapiens (Human) OX=9606 GN=PDP1 PE=1 SV=3	1452.4	1235.8	1667.5	1507.5	1410.5	1459.5	1448.3	1487.3	1467.4	1537.6	1474.3	1456.3	0.95938	0.485071	1451.9	1459.17	1467.67	1489.4	0.99502	0.985408
Q99943	1-acyl-sn-glycerol-3-phosphate acyltransferase alpha OS=Homo sapiens (Human) OX=9606 GN=AGPAT1 PE=1 SV=2	1913.6	1765	1534	2069.2	1899.9	2250.9	1783.2	1693.3	1722.5	1656.6	1879.5	1969.2	0.089088	0.388052	1737.53	2073.33	1733	1835.1	0.838039	0.944363
Q9NRZ5	1-acyl-sn-glycerol-3-phosphate acyltransferase delta OS=Homo sapiens (Human) OX=9606 GN=AGPAT4 PE=1 SV=1	488.6	1194.5	823.1	853.8	828.1	767.1	1205.3	1232.9	1191.9	1172.8	1170.7	1098.7	0.934297	0.106811	835.4	816.333	1210.03	1147.4	1.02336	1.05459
Q9NRZ7	1-acyl-sn-glycerol-3-phosphate acyltransferase gamma OS=Homo sapiens (Human) OX=9606 GN=AGPAT3 PE=1 SV=1	463.9	262.2	397.8	363.5	317	359.9	416.7	387.3	415.2	441.7	475	448.4	0.689463	0.0254037	374.633	346.8	406.4	455.033	1.08026	0.893121
Q9Y2I7	1-phosphatidylinositol 3-phosphate 5-kinase OS=Homo sapiens (Human) OX=9606 GN=PIKFYVE PE=1 SV=3	113.8	113.1	87.4	103.5	117.9	91.8	104.9	112.7	108.6	130.6	104.6	133	0.976135	0.2605	104.767	104.4	108.733	122.733	1.00351	0.885932
Q01970	1-phosphatidylinositol 4,5-bisphosphate phosphodiesterase beta-3 OS=Homo sapiens (Human) OX=9606 GN=PLCB3 PE=1 SV=2	6082.6	5296.7	5892.2	7540.7	7605.5	8173.7	7199	7166.8	7152.1	7910.1	8105.9	8250	0.0031742	0.010231	5757.17	7773.3	7172.63	8088.67	0.740634	0.886751
Q8N3E9	1-phosphatidylinositol 4,5-bisphosphate phosphodiesterase delta-3 OS=Homo sapiens (Human) OX=9606 GN=PLCD3 PE=1 SV=3	39.1	352.6	172.7	76.3	69.8	65.9	48.4	62.9	65.8	75.8	90.3	75.4	0.325109	0.0424688	188.133	70.6667	59.0333	80.5	2.66226	0.733333
Q4KWH8	1-phosphatidylinositol 4,5-bisphosphate phosphodiesterase eta-1 OS=Homo sapiens (Human) OX=9606 GN=PLCH1 PE=1 SV=1	144.3	132.2	124.6	206.5	214.9	218.6	168.8	166.8	152.4	214.4	214.6	219.6	0.000763841	0.00514598	133.7	213.333	162.667	216.2	0.626719	0.75239
P19174	1-phosphatidylinositol 4,5-bisphosphate phosphodiesterase gamma-1 OS=Homo sapiens (Human) OX=9606 GN=PLCG1 PE=1 SV=1	4433.7	3469.2	3959.1	5752.8	6142.4	5992.5	5954.7	5832.9	5882.4	6487.4	6724.1	6506	0.0100217	0.00479871	3954	5962.57	5890	6572.5	0.663137	0.896158
P16885	1-phosphatidylinositol 4,5-bisphosphate phosphodiesterase gamma-2 OS=Homo sapiens (Human) OX=9606 GN=PLCG2 PE=1 SV=4
Q9BV57	1,2-dihydroxy-3-keto-5-methylthiopentene dioxygenase OS=Homo sapiens (Human) OX=9606 GN=ADI1 PE=1 SV=1	1325.5	801.1	1138.9	1286.2	1193.7	1328.8	1935.7	1769.7	1871.5	1556.4	1797.6	1686.8	0.359618	0.111353	1088.5	1269.57	1858.97	1680.27	0.857379	1.10635
Q04446	1,4-alpha-glucan-branching enzyme OS=Homo sapiens (Human) OX=9606 GN=GBE1 PE=1 SV=3	5068	4421.1	4775.3	7379.3	7876	7427.6	6590.2	6021.6	6048.6	7569.9	7755	7265.2	0.000384553	0.00599798	4754.8	7560.97	6220.13	7530.03	0.628861	0.826043
P61604	10 kDa heat shock protein, mitochondrial OS=Homo sapiens (Human) OX=9606 GN=HSPE1 PE=1 SV=2	13811.3	11525	14620.5	17940	18732.8	19259.2	27478	29328	27538.8	29022.8	28068.7	26384.3	0.0175036	0.783332	13318.9	18644	28114.9	27825.3	0.714382	1.01041
Q15029	116 kDa U5 small nuclear ribonucleoprotein component OS=Homo sapiens (Human) OX=9606 GN=EFTUD2 PE=1 SV=1	14153.1	14854	14577.8	14199.4	14186.5	14255.8	18347.8	17639.9	17802.1	14211.3	13797.8	13565.9	0.26219	0.000154868	14528.3	14213.9	17929.9	13858.3	1.02212	1.2938
A6NJ78	12S rRNA N4-methylcytidine (m4C) methyltransferase OS=Homo sapiens (Human) OX=9606 GN=METTL15 PE=1 SV=1	436.5	443.1	653.8	637.4	577	641	788	808.5	863.5	851.6	878.5	816.3	0.268295	0.377227	511.133	618.467	820	848.8	0.826453	0.96607
Q9NRX4	14 kDa phosphohistidine phosphatase OS=Homo sapiens (Human) OX=9606 GN=PHPT1 PE=1 SV=1	3576.5	2434.3	3461.6	5819.7	5548.2	5593	7451.8	7486.5	7455.7	7905	8435.6	8595.2	0.0165095	0.0552443	3157.47	5653.63	7464.67	8311.93	0.558485	0.898066
P31946	14-3-3 protein beta/alpha OS=Homo sapiens (Human) OX=9606 GN=YWHAB PE=1 SV=3	2354.9	2719.6	2589	3212.2	2766.2	3029.4	4628.8	4280.6	4556.1	4173.9	4818.3	4478.6	0.0578629	0.993911	2554.5	3002.6	4488.5	4490.27	0.850763	0.999607
P62258	14-3-3 protein epsilon OS=Homo sapiens (Human) OX=9606 GN=YWHAE PE=1 SV=1	18006.3	19013.4	18669.8	24319.8	20581.7	22935.7	36129.1	32599.9	37144.8	33875	41144.2	38836.3	0.0569363	0.364813	18563.2	22612.4	35291.3	37951.8	0.820929	0.929896
Q04917	14-3-3 protein eta OS=Homo sapiens (Human) OX=9606 GN=YWHAH PE=1 SV=4	7905.6	8717.6	9490.8	11222.4	9440.9	10046.5	16760.6	14344.7	16376.2	14209.8	17398.9	15993.1	0.093395	0.974772	8704.67	10236.6	15827.2	15867.3	0.850347	0.997473
P61981	14-3-3 protein gamma OS=Homo sapiens (Human) OX=9606 GN=YWHAG PE=1 SV=2	3856.3	4603.9	4458.8	5991.1	4690.5	5183.2	9311.2	8422.6	9651.6	7711	9006.9	9528.3	0.105512	0.595955	4306.33	5288.27	9128.47	8748.73	0.814318	1.0434
P31947	14-3-3 protein sigma OS=Homo sapiens (Human) OX=9606 GN=SFN PE=1 SV=1	7974.2	6604.8	7345	9653.9	7564.4	8409.5	13439.5	11779.1	13407.2	11225.6	13183.1	12486.7	0.175079	0.507303	7308	8542.6	12875.3	12298.5	0.855477	1.0469
P27348	14-3-3 protein theta OS=Homo sapiens (Human) OX=9606 GN=YWHAQ PE=1 SV=1	9874.7	11431.4	10324.8	13246.5	11728.7	12544.6	16519.8	15563.5	15761.3	14662.6	16268.5	15776.4	0.0370796	0.54087	10543.6	12506.6	15948.2	15569.2	0.843046	1.02435
P63104	14-3-3 protein zeta/delta OS=Homo sapiens (Human) OX=9606 GN=YWHAZ PE=1 SV=1	8350	9736.9	8513.5	11860.3	9751.7	10325.6	14555.5	13315.8	14110.8	13845.7	15419.5	14757.4	0.0890518	0.311034	8866.8	10645.9	13994	14674.2	0.832887	0.953649
Q9C0C2	182 kDa tankyrase-1-binding protein OS=Homo sapiens (Human) OX=9606 GN=TNKS1BP1 PE=1 SV=4	8214.5	10999.8	10222.3	10476.1	10707.5	10753.7	10067.8	10380.7	10530.4	12526.8	12366.2	12450.7	0.421055	0.00185174	9812.2	10645.8	10326.3	12447.9	0.9217	0.829562
Q9UJK0	18S rRNA aminocarboxypropyltransferase OS=Homo sapiens (Human) OX=9606 GN=TSR3 PE=1 SV=1	1696.9	909.8	1081.8	1068.8	1250.9	1249.6	1153	1093.6	1159.6	1175.3	1124.5	1171.8	0.885226	0.461383	1229.5	1189.77	1135.4	1157.2	1.0334	0.981161
Q9BZG8	2-(3-amino-3-carboxypropyl)histidine synthase subunit 1 OS=Homo sapiens (Human) OX=9606 GN=DPH1 PE=1 SV=2	555.5	450.7	432.2	722.1	715	704.2	877	827.8	849.7	841.8	872.1	873.6	0.024089	0.568904	479.467	713.767	851.5	862.5	0.671741	0.987246
Q9BQC3	2-(3-amino-3-carboxypropyl)histidine synthase subunit 2 OS=Homo sapiens (Human) OX=9606 GN=DPH2 PE=1 SV=1	904.8	1278.8	991.7	1168.3	1224.9	1355.5	1356.9	1438.4	1397.3	1348.8	1323.9	1391.7	0.228913	0.238931	1058.43	1249.57	1397.53	1354.8	0.84704	1.03154
Q05823	2-5A-dependent ribonuclease OS=Homo sapiens (Human) OX=9606 GN=RNASEL PE=1 SV=2	2580.5	1640.3	2419.7	2170.2	2110.2	2098.6	2030.1	2247.4	2236.5	2074.3	1897.7	2114.7	0.792624	0.216696	2213.5	2126.33	2171.33	2028.9	1.04099	1.0702
O75600	2-amino-3-ketobutyrate coenzyme A ligase, mitochondrial OS=Homo sapiens (Human) OX=9606 GN=GCAT PE=1 SV=1	2603.8	1899.4	2275.1	2934.9	2915.5	3173	2985.3	2968.1	2971.5	3230.4	3302.7	3301.6	0.0510768	0.00452494	2259.43	3007.8	2974.97	3278.23	0.751191	0.907491
Q96SZ5	2-aminoethanethiol dioxygenase OS=Homo sapiens (Human) OX=9606 GN=ADO PE=1 SV=2	844.2	713.7	914.6	1572.4	1654.4	1511.3	1826.5	1790.3	1815.9	1913.2	2021.2	1899.6	0.000801926	0.064424	824.167	1579.37	1810.9	1944.67	0.521834	0.931214
Q9H2A2	2-aminomuconic semialdehyde dehydrogenase OS=Homo sapiens (Human) OX=9606 GN=ALDH8A1 PE=1 SV=1	1282.3	828.2	1648.9	987.5	1107.8	1006.2	867.1	942.9	886.9	945.4	830.8	844.3	0.45383	0.588628	1253.13	1033.83	898.967	873.5	1.21212	1.02915
Q9UJ83	2-hydroxyacyl-CoA lyase 1 OS=Homo sapiens (Human) OX=9606 GN=HACL1 PE=1 SV=2	3312.8	4549.8	4296.3	4009.6	3963.7	3965.9	4439.4	4200.7	4319.9	4428	4557.7	4190.2	0.864063	0.608284	4052.97	3979.73	4320	4391.97	1.0184	0.983614
A1L0T0	2-hydroxyacyl-CoA lyase 2 OS=Homo sapiens (Human) OX=9606 GN=ILVBL PE=1 SV=2	3439	2256.5	2692.9	3875.3	3422.4	3831.5	3198.3	3401.2	3425.4	3864.7	3753.9	3866.2	0.102642	0.00928788	2796.13	3709.73	3341.63	3828.27	0.753729	0.872884
P52758	2-iminobutanoate/2-iminopropanoate deaminase OS=Homo sapiens (Human) OX=9606 GN=RIDA PE=1 SV=1	2472.5	1985	2447.2	3149.8	2757.3	2911.7	2905.2	2829.6	2879.6	2991.8	3236	3189.3	0.0354996	0.0600146	2301.57	2939.6	2871.47	3139.03	0.782952	0.914761
Q5HYK3	2-methoxy-6-polyprenyl-1,4-benzoquinol methylase, mitochondrial OS=Homo sapiens (Human) OX=9606 GN=COQ5 PE=1 SV=2	455.7	275	277.3	388.3	400.5	428.9	344	346.2	365.2	328.5	384.4	369.6	0.363152	0.65514	336	405.9	351.8	360.833	0.82779	0.974965
Q6N063	2-oxoglutarate and iron-dependent oxygenase domain-containing protein 2 OS=Homo sapiens (Human) OX=9606 GN=OGFOD2 PE=2 SV=2	85.4	49.7	85.3	86.7	105.8	111.2	90.3	88.2	94.2	89.7	96.3	107.5	0.1321	0.313008	73.4667	101.233	90.9	97.8333	0.725716	0.929131
Q02218	2-oxoglutarate dehydrogenase, mitochondrial OS=Homo sapiens (Human) OX=9606 GN=OGDH PE=1 SV=3	7983.5	10089.6	9067.5	10336.9	10859.2	11004.3	12142.6	11988.9	12120.9	14094.7	14365.9	13719.9	0.0970835	0.00613082	9046.87	10733.5	12084.1	14060.2	0.842865	0.859459
P12694	2-oxoisovalerate dehydrogenase subunit alpha, mitochondrial OS=Homo sapiens (Human) OX=9606 GN=BCKDHA PE=1 SV=2	4401.5	3577.4	4039.6	4982.2	5291.4	5308.5	5778.7	5704	5637.4	6539.4	6625.5	6183.8	0.0237209	0.0237672	4006.17	5194.03	5706.7	6449.57	0.771302	0.884819
P21953	2-oxoisovalerate dehydrogenase subunit beta, mitochondrial OS=Homo sapiens (Human) OX=9606 GN=BCKDHB PE=1 SV=2	814	892.5	900.1	1279.2	1283.7	1383.3	1344.2	1242.1	1229.9	1454.6	1595.3	1409	0.000640573	0.040697	868.867	1315.4	1272.07	1486.3	0.660534	0.855861
Q8TE99	2-phosphoxylose phosphatase 1 OS=Homo sapiens (Human) OX=9606 GN=PXYLP1 PE=1 SV=1	55.2	53.7	75	67.8	60.7	76.6	60.8	59.7	52.5	59.3	54.8	57.9	0.447024	0.916454	61.3	68.3667	57.6667	57.3333	0.896636	1.00581
Q16698	2,4-dienoyl-CoA reductase, mitochondrial OS=Homo sapiens (Human) OX=9606 GN=DECR1 PE=1 SV=1	3056.7	3057.1	3539.3	3531.1	3808.4	3573.7	4041.7	4143.8	4263.2	4075.9	3911.7	4242.1	0.103	0.564258	3217.7	3637.73	4149.57	4076.57	0.884534	1.01791
Q9Y6K5	2'-5'-oligoadenylate synthase 3 OS=Homo sapiens (Human) OX=9606 GN=OAS3 PE=1 SV=3	4222.1	5626.8	5469.7	5126.4	5373.3	5082.3	6501.2	6881.1	6615.9	6215.3	5633.7	6083.2	0.863142	0.038186	5106.2	5194	6666.07	5977.4	0.983096	1.11521
O43598	2'-deoxynucleoside 5'-phosphate N-hydrolase 1 OS=Homo sapiens (Human) OX=9606 GN=DNPH1 PE=1 SV=1	3370.8	3217.3	4231	4197.8	4545.5	4102.3	5411.7	5532	5675.7	5435.8	5744.3	6009.6	0.153429	0.378794	3606.37	4281.87	5539.8	5729.9	0.842242	0.966823
P09543	2',3'-cyclic-nucleotide 3'-phosphodiesterase OS=Homo sapiens (Human) OX=9606 GN=CNP PE=1 SV=2	5699.6	10312.2	7254.2	9549	8282.1	8826.2	10473.1	9665.9	9812.6	10796.3	11772.4	10638.6	0.495678	0.0735485	7755.33	8885.77	9983.87	11069.1	0.872782	0.901958
Q6L8Q7	2',5'-phosphodiesterase 12 OS=Homo sapiens (Human) OX=9606 GN=PDE12 PE=1 SV=2	2537.9	1831.5	2509.1	2510.9	2592.1	2500.8	2443.3	2456.2	2411.8	2462.5	2417	2439.7	0.404964	0.894327	2292.83	2534.6	2437.1	2439.73	0.904613	0.998921
Q99460	26S proteasome non-ATPase regulatory subunit 1 OS=Homo sapiens (Human) OX=9606 GN=PSMD1 PE=1 SV=2	394980	151242	254865	200726	222606	207664	41574.9	44128	41036	40282.3	37839.6	39536.3	0.506683	0.0691973	267029	210332	42246.3	39219.4	1.26956	1.07718
O75832	26S proteasome non-ATPase regulatory subunit 10 OS=Homo sapiens (Human) OX=9606 GN=PSMD10 PE=1 SV=1	2930.2	2274.7	2769.3	3872.9	3617.7	3726	4563.6	4430.7	4595.8	4420.7	4892.6	4876	0.0210727	0.325336	2658.07	3738.87	4530.03	4729.77	0.710928	0.957771
O00231	26S proteasome non-ATPase regulatory subunit 11 OS=Homo sapiens (Human) OX=9606 GN=PSMD11 PE=1 SV=3	218697	70690.4	126061	117582	95961.7	116491	25115.3	26440.7	25219.3	24680.9	24792.3	24986.2	0.578962	0.207545	138483	110011	25591.8	24819.8	1.2588	1.0311
O00232	26S proteasome non-ATPase regulatory subunit 12 OS=Homo sapiens (Human) OX=9606 GN=PSMD12 PE=1 SV=3	195718	73732.9	120550	117186	89425	113497	21227	22273.7	21313.9	20400.2	20880.3	20853.1	0.583191	0.0997745	130000	106703	21604.9	20711.2	1.21834	1.04315
Q9UNM6	26S proteasome non-ATPase regulatory subunit 13 OS=Homo sapiens (Human) OX=9606 GN=PSMD13 PE=1 SV=2	117070	40030.9	69107.6	69261	58783	67092	13421.4	13964.9	13246.3	13209.7	13249.7	13572.1	0.691244	0.472396	75402.9	65045.3	13544.2	13343.8	1.15924	1.01502
O00487	26S proteasome non-ATPase regulatory subunit 14 OS=Homo sapiens (Human) OX=9606 GN=PSMD14 PE=1 SV=1	93746.6	35103.7	62271.8	50524.1	52184.8	52381.5	11798	12719.4	12198.6	12543.4	11440.3	11744.9	0.551972	0.482158	63707.4	51696.8	12238.7	11909.5	1.23233	1.02764
Q13200	26S proteasome non-ATPase regulatory subunit 2 OS=Homo sapiens (Human) OX=9606 GN=PSMD2 PE=1 SV=3	312365	105103	185018	148696	163190	152789	30934.5	32799.7	31192.7	30170.1	28177.5	29445.6	0.526305	0.0448044	200829	154892	31642.3	29264.4	1.29657	1.08126
O43242	26S proteasome non-ATPase regulatory subunit 3 OS=Homo sapiens (Human) OX=9606 GN=PSMD3 PE=1 SV=2	248020	91712.7	151951	128001	131647	131206	35148.6	37269.4	35612.5	36124.2	34831.3	34988.2	0.53718	0.421537	163895	130285	36010.2	35314.6	1.25797	1.0197
P55036	26S proteasome non-ATPase regulatory subunit 4 OS=Homo sapiens (Human) OX=9606 GN=PSMD4 PE=1 SV=1	111318	46978.6	73551.9	68315.5	71535.4	68541.6	13518	14719.2	13865.1	13988.3	13186.7	13877.3	0.7162	0.472084	77282.8	69464.2	14034.1	13684.1	1.11256	1.02558
Q16401	26S proteasome non-ATPase regulatory subunit 5 OS=Homo sapiens (Human) OX=9606 GN=PSMD5 PE=1 SV=3	10174.8	8921.2	10388.8	11777.6	11187.2	11927.9	12040.6	11767.5	12439.8	11801.2	13536.1	12853.5	0.0402822	0.329461	9828.27	11630.9	12082.6	12730.3	0.845013	0.949126
Q15008	26S proteasome non-ATPase regulatory subunit 6 OS=Homo sapiens (Human) OX=9606 GN=PSMD6 PE=1 SV=1	173080	61226.3	101822	97578	76115.3	92484.7	18864.1	20448.5	19575.6	18854.7	18637.9	19854.9	0.551939	0.436352	112043	88726	19629.4	19115.8	1.2628	1.02687
P51665	26S proteasome non-ATPase regulatory subunit 7 OS=Homo sapiens (Human) OX=9606 GN=PSMD7 PE=1 SV=2	89944.1	33049.5	52092.9	45562.2	49184.1	45551.1	11220.5	12552.1	11602.7	11329	10437	11372	0.559969	0.214289	58362.2	46765.8	11791.8	11046	1.24797	1.06751
P48556	26S proteasome non-ATPase regulatory subunit 8 OS=Homo sapiens (Human) OX=9606 GN=PSMD8 PE=1 SV=2	98179.9	39699.5	60960.2	54123.1	52238.8	52800.8	9481.1	10598.2	10063.4	9954	9062.5	10067.2	0.520006	0.479162	66279.9	53054.2	10047.6	9694.57	1.24929	1.03641
O00233	26S proteasome non-ATPase regulatory subunit 9 OS=Homo sapiens (Human) OX=9606 GN=PSMD9 PE=1 SV=3	2885.6	4064.9	3369.4	4805.4	4850.6	5025.9	7169.6	7059.1	7209.8	7348	7594.7	7525.3	0.0465709	0.0234579	3439.97	4893.97	7146.17	7489.33	0.702899	0.954179
P62333	26S proteasome regulatory subunit 10B OS=Homo sapiens (Human) OX=9606 GN=PSMC6 PE=1 SV=1	193785	66852.6	121079	106513	88750.3	102280	24509.3	25967.2	25238.9	23497.5	22987.8	24203	0.526218	0.0394643	127239	99181.3	25238.5	23562.8	1.28289	1.07112
P62191	26S proteasome regulatory subunit 4 OS=Homo sapiens (Human) OX=9606 GN=PSMC1 PE=1 SV=1	225278	84203	143151	111972	115116	113280	20183.7	21271.1	20195.2	19199.2	18914.3	20152.3	0.456887	0.0958585	150877	113456	20550	19421.9	1.32983	1.05808
P17980	26S proteasome regulatory subunit 6A OS=Homo sapiens (Human) OX=9606 GN=PSMC3 PE=1 SV=3	283783	104372	180354	150150	139981	152175	35894.6	37721.5	35811.8	37026	35562.1	36842.5	0.503622	0.999133	189503	147435	36476	36476.9	1.28533	0.999975
P43686	26S proteasome regulatory subunit 6B OS=Homo sapiens (Human) OX=9606 GN=PSMC4 PE=1 SV=2	203065	73571.8	129290	105993	94755.1	106196	20193.4	21488.4	20221.8	19495.9	18940.2	20221.3	0.472107	0.129678	135309	102315	20634.5	19552.5	1.32248	1.05534
P35998	26S proteasome regulatory subunit 7 OS=Homo sapiens (Human) OX=9606 GN=PSMC2 PE=1 SV=3	228143	80114.1	128916	111913	106406	112530	26500.9	27758.3	26708.1	26260	25462.8	26091.6	0.50132	0.0965831	145725	110283	26989.1	25938.1	1.32137	1.04052
P62195	26S proteasome regulatory subunit 8 OS=Homo sapiens (Human) OX=9606 GN=PSMC5 PE=1 SV=1	195008	76172.1	126508	105248	104723	108925	22790.7	23992.9	23065.4	22866.7	22558.7	22867.4	0.525411	0.287622	132563	106298	23283	22764.3	1.24708	1.02279
Q13442	28 kDa heat- and acid-stable phosphoprotein OS=Homo sapiens (Human) OX=9606 GN=PDAP1 PE=1 SV=1	7795.9	9986.7	8492.9	12149.5	12261.1	12578.1	16009.3	16202.2	16592.1	20143.1	18691.1	19589.6	0.0273791	0.00889433	8758.5	12329.6	16267.9	19474.6	0.710366	0.835338
P82664	28S ribosomal protein S10, mitochondrial OS=Homo sapiens (Human) OX=9606 GN=MRPS10 PE=1 SV=2	784.8	1724.2	1379.8	1196.5	837.8	847.8	937.6	888.6	979.1	1013.9	1235.7	1078.5	0.350643	0.103444	1296.27	960.7	935.1	1109.37	1.34929	0.842913
P82912	28S ribosomal protein S11, mitochondrial OS=Homo sapiens (Human) OX=9606 GN=MRPS11 PE=1 SV=2	1012.2	1328.1	1147.9	1502.1	1476.8	1667	2020.7	2176.5	2136.6	2242.7	1989.9	2092	0.0309319	0.973865	1162.73	1548.63	2111.27	2108.2	0.750813	1.00145
O15235	28S ribosomal protein S12, mitochondrial OS=Homo sapiens (Human) OX=9606 GN=MRPS12 PE=1 SV=1	3795.6	2888.6	5682.3	4515.2	4550	4776.4	3079.2	3194.6	2958.9	2860.5	3014.4	3251.9	0.611372	0.806044	4122.17	4613.87	3077.57	3042.27	0.89343	1.0116
O60783	28S ribosomal protein S14, mitochondrial OS=Homo sapiens (Human) OX=9606 GN=MRPS14 PE=1 SV=1	102.2	89.6	92.2	140.7	130	132.9	183.2	147.6	152.6	178.9	239	164.1	0.00153051	0.290208	94.6667	134.533	161.133	194	0.703667	0.830584
P82914	28S ribosomal protein S15, mitochondrial OS=Homo sapiens (Human) OX=9606 GN=MRPS15 PE=1 SV=1	3196.6	4930.3	4189.7	5350.7	4789.6	5335.5	7013	6626.1	7111	7465.4	8804.7	9003.7	0.16052	0.078254	4105.53	5158.6	6916.7	8424.6	0.795862	0.821012
Q9Y3D3	28S ribosomal protein S16, mitochondrial OS=Homo sapiens (Human) OX=9606 GN=MRPS16 PE=1 SV=1	2367.9	2634	2419	3454.4	3352	3534	4057.9	4010.5	4104.5	4874.6	4813.6	4989.7	0.00117896	0.000704752	2473.63	3446.8	4057.63	4892.63	0.717661	0.829335
Q9Y2R5	28S ribosomal protein S17, mitochondrial OS=Homo sapiens (Human) OX=9606 GN=MRPS17 PE=1 SV=1	181.7	155.7	192	224.8	211.7	220.9	306.1	288	339.5	323.8	353.7	353.1	0.0456373	0.158696	176.467	219.133	311.2	343.533	0.805294	0.90588
Q9Y676	28S ribosomal protein S18b, mitochondrial OS=Homo sapiens (Human) OX=9606 GN=MRPS18B PE=1 SV=1	1001.5	1135.1	887.8	1352.5	1504	1428.6	1111	991.6	1010	911.3	1187.4	1171.8	0.011978	0.629186	1008.13	1428.37	1037.53	1090.17	0.705794	0.95172
Q9Y399	28S ribosomal protein S2, mitochondrial OS=Homo sapiens (Human) OX=9606 GN=MRPS2 PE=1 SV=1	1557.3	1762.3	1984.7	2085	1978.6	2070	2837.3	2913.1	2974.6	2291	2507.9	2779.4	0.146785	0.104502	1768.1	2044.53	2908.33	2526.1	0.864794	1.15131
P82921	28S ribosomal protein S21, mitochondrial OS=Homo sapiens (Human) OX=9606 GN=MRPS21 PE=1 SV=3	225.3	239.5	257.4	226.8	265.9	255.2	256.8	226.3	252.1	281.3	326	282.1	0.597849	0.052176	240.733	249.3	245.067	296.467	0.965637	0.826625
P82650	28S ribosomal protein S22, mitochondrial OS=Homo sapiens (Human) OX=9606 GN=MRPS22 PE=1 SV=1	6297.2	7437	8291.9	8513.4	8364.9	8881	10037.7	10283.1	10574.3	11057.9	11409.7	11964.3	0.15693	0.0269932	7342.03	8586.43	10298.4	11477.3	0.855074	0.897281
Q9Y3D9	28S ribosomal protein S23, mitochondrial OS=Homo sapiens (Human) OX=9606 GN=MRPS23 PE=1 SV=2	3223.3	4220.2	3468.5	4078.9	4240.1	4340.7	4042.4	4108.2	4089.6	4572.5	4570.4	4620.5	0.18577	4.76813e-05	3637.33	4219.9	4080.07	4587.8	0.861948	0.88933
Q96EL2	28S ribosomal protein S24, mitochondrial OS=Homo sapiens (Human) OX=9606 GN=MRPS24 PE=1 SV=1	881.5	850.3	818.3	1200.5	1098.6	1204.7	911.7	898.2	906	988.3	1066.8	1072.9	0.00378607	0.0348588	850.033	1167.93	905.3	1042.67	0.72781	0.868254
P82663	28S ribosomal protein S25, mitochondrial OS=Homo sapiens (Human) OX=9606 GN=MRPS25 PE=1 SV=1	3701.7	3560.1	5135.2	4680.1	4338.6	4706	4954.8	5536.5	5295	5222.7	4834.5	5255.8	0.474204	0.507871	4132.33	4574.9	5262.1	5104.33	0.903262	1.03091
Q9BYN8	28S ribosomal protein S26, mitochondrial OS=Homo sapiens (Human) OX=9606 GN=MRPS26 PE=1 SV=1	1620.4	1729.5	1844.3	2042.9	1896.7	2036.9	3092.1	2819.9	3202.9	2781.6	3299.5	3338.4	0.03555	0.661981	1731.4	1992.17	3038.3	3139.83	0.869104	0.967663
Q92552	28S ribosomal protein S27, mitochondrial OS=Homo sapiens (Human) OX=9606 GN=MRPS27 PE=1 SV=3	4366.5	5912.4	5266	6285.2	5307.3	5703.5	5579.3	5357	5651.2	6056.3	6364.7	6353.7	0.343388	0.00586902	5181.63	5765.33	5529.17	6258.23	0.898757	0.883503
Q9Y2Q9	28S ribosomal protein S28, mitochondrial OS=Homo sapiens (Human) OX=9606 GN=MRPS28 PE=1 SV=1	2901.4	2643.3	2841.5	3847.6	3812.7	3921	4577.1	4620.3	4642.3	4939.5	4971.5	4987.3	0.00191821	0.000206358	2795.4	3860.43	4613.23	4966.1	0.724116	0.928945
P51398	28S ribosomal protein S29, mitochondrial OS=Homo sapiens (Human) OX=9606 GN=DAP3 PE=1 SV=1	4949.4	4189.6	5153.1	6145.1	5919.4	6262.2	5259.2	5317.5	5417.1	5613.6	6007.3	6203.8	0.0333902	0.0636906	4764.03	6108.9	5331.27	5941.57	0.779851	0.897283
Q92665	28S ribosomal protein S31, mitochondrial OS=Homo sapiens (Human) OX=9606 GN=MRPS31 PE=1 SV=3	3630	4653.1	4119.5	5083.3	5135.6	5268.1	5544.5	5636.3	5637.4	6365.1	6431.1	6373.6	0.0689893	8.05683e-05	4134.2	5162.33	5606.07	6389.93	0.800839	0.877328
Q9Y291	28S ribosomal protein S33, mitochondrial OS=Homo sapiens (Human) OX=9606 GN=MRPS33 PE=1 SV=1	669.3	367.3	567.1	634.4	604.4	613.2	314.9	330.2	297.5	352.2	374.3	367.4	0.449459	0.0152435	534.567	617.333	314.2	364.633	0.865929	0.861688
P82930	28S ribosomal protein S34, mitochondrial OS=Homo sapiens (Human) OX=9606 GN=MRPS34 PE=1 SV=2	2889.4	7237.4	5767	2986.9	2928.7	2634.4	3052.8	2792.9	3031.2	3100.4	3633.7	3405.9	0.194467	0.0939532	5297.93	2850	2958.97	3380	1.85892	0.875434
P82673	28S ribosomal protein S35, mitochondrial OS=Homo sapiens (Human) OX=9606 GN=MRPS35 PE=1 SV=1	2578.1	3333.9	3220	4075.9	3964.5	4137.7	4786.2	4844.8	4946.1	5832.9	5762.1	5794.1	0.044323	0.000595429	3044	4059.37	4859.03	5796.37	0.749871	0.83829
P82909	28S ribosomal protein S36, mitochondrial OS=Homo sapiens (Human) OX=9606 GN=MRPS36 PE=1 SV=2	59	204.9	109.4	162.9	123	151.2	293.9	329.8	313.8	354.7	346.7	358.8	0.673555	0.0467994	124.433	145.7	312.5	353.4	0.854038	0.884267
P82675	28S ribosomal protein S5, mitochondrial OS=Homo sapiens (Human) OX=9606 GN=MRPS5 PE=1 SV=2	5530.2	6294.3	6380.9	7484.2	7266.8	7609.3	7367.8	7627.9	7751.4	9026.6	8686.9	9200.7	0.0248875	0.00241936	6068.47	7453.43	7582.37	8971.4	0.814184	0.845171
P82932	28S ribosomal protein S6, mitochondrial OS=Homo sapiens (Human) OX=9606 GN=MRPS6 PE=1 SV=3	2149.1	1529	1899.4	2441.6	2067.5	2437.9	1917.9	1882.3	2062.4	1879.2	2009.8	2137.1	0.113989	0.59035	1859.17	2315.67	1954.2	2008.7	0.802865	0.972868
Q9Y2R9	28S ribosomal protein S7, mitochondrial OS=Homo sapiens (Human) OX=9606 GN=MRPS7 PE=1 SV=2	2381.3	2204.1	3067.9	3276.6	2965.8	3430.1	4054.2	3810	4210.9	4216	4642.9	4558.2	0.108002	0.06368	2551.1	3224.17	4025.03	4472.37	0.791243	0.899978
P82933	28S ribosomal protein S9, mitochondrial OS=Homo sapiens (Human) OX=9606 GN=MRPS9 PE=1 SV=2	4257.5	4173.2	3959.8	5340.3	5177.2	5369.1	5964.1	5844.1	5841.3	6396.4	6575	6421.3	0.000788726	0.00161518	4130.17	5295.53	5883.17	6464.23	0.779934	0.910111
Q96P11	28S rRNA (cytosine-C(5))-methyltransferase OS=Homo sapiens (Human) OX=9606 GN=NSUN5 PE=1 SV=2	811.6	876.1	1289.7	1578.4	1489.7	1504	1030.5	1142.4	1143.6	1768.7	1688.8	1698.3	0.0665942	0.000376278	992.467	1524.03	1105.5	1718.6	0.651211	0.643256
Q15125	3-beta-hydroxysteroid-Delta(8),Delta(7)-isomerase OS=Homo sapiens (Human) OX=9606 GN=EBP PE=1 SV=3	604.8	669.8	1117.6	1164.3	1001.4	1098.8	1012.2	1008.3	1006.9	1049.5	1058.3	1161.5	0.206985	0.153894	797.4	1088.17	1009.13	1089.77	0.732792	0.926009
Q99714	3-hydroxyacyl-CoA dehydrogenase type-2 OS=Homo sapiens (Human) OX=9606 GN=HSD17B10 PE=1 SV=3	8770.7	8191.9	9580.9	11371.5	11541.8	11208.5	11965	12404.7	12263.6	12404.6	12424.3	12738.7	0.0198284	0.141178	8847.83	11373.9	12211.1	12522.5	0.777904	0.97513
Q9BUT1	3-hydroxybutyrate dehydrogenase type 2 OS=Homo sapiens (Human) OX=9606 GN=BDH2 PE=1 SV=2	1935.9	1800.5	2242.8	2418.3	2576	2564.4	2463.9	2536.9	2546.9	2621.3	2646.3	2712.6	0.042462	0.0188794	1993.07	2519.57	2515.9	2660.07	0.791035	0.945803
P31937	3-hydroxyisobutyrate dehydrogenase, mitochondrial OS=Homo sapiens (Human) OX=9606 GN=HIBADH PE=1 SV=2	1704.4	1766.8	1990.2	2222.2	2150.5	2099.7	2442.2	2737.1	2527.7	3336.9	2950.9	2969.2	0.0449846	0.0333073	1820.47	2157.47	2569	3085.67	0.843798	0.832559
Q6NVY1	3-hydroxyisobutyryl-CoA hydrolase, mitochondrial OS=Homo sapiens (Human) OX=9606 GN=HIBCH PE=1 SV=2	2470.1	2740.4	3102.3	4508.3	4279	4442.8	6452.3	6294.6	6288.2	7322.4	7619.9	7346.7	0.00642927	0.00176955	2770.93	4410.03	6345.03	7429.67	0.628325	0.854013
P56937	3-keto-steroid reductase OS=Homo sapiens (Human) OX=9606 GN=HSD17B7 PE=1 SV=1	226.6	92.7	217.5	155	177.6	181.7	147.3	155.1	153.4	165.7	143.3	141.9	0.879339	0.855593	178.933	171.433	151.933	150.3	1.04375	1.01087
P42765	3-ketoacyl-CoA thiolase, mitochondrial OS=Homo sapiens (Human) OX=9606 GN=ACAA2 PE=1 SV=2	8228.6	6547.2	8208.7	9732.2	9916.7	10181.7	11314.5	11051.6	10977.9	11602.1	12346.7	11977.7	0.0483293	0.0392802	7661.5	9943.53	11114.7	11975.5	0.770501	0.928117
P09110	3-ketoacyl-CoA thiolase, peroxisomal OS=Homo sapiens (Human) OX=9606 GN=ACAA1 PE=1 SV=2	855.8	772.7	829.3	1143.5	1160.9	1078.2	1940.2	1867.2	1940.2	1729.6	1744	1697.7	0.000933257	0.00536612	819.267	1127.53	1915.87	1723.77	0.726601	1.11144
Q06136	3-ketodihydrosphingosine reductase OS=Homo sapiens (Human) OX=9606 GN=KDSR PE=1 SV=1	617.9	511.4	674.4	864.7	817.4	887.8	932.5	913.4	954.5	1034.8	1146.9	1116	0.0202314	0.0274948	601.233	856.633	933.467	1099.23	0.701856	0.849198
P25325	3-mercaptopyruvate sulfurtransferase OS=Homo sapiens (Human) OX=9606 GN=MPST PE=1 SV=3	5312.1	4238.8	4921.9	6134.2	6206.8	6035.2	6312.4	6537.8	6455.9	7566.8	7377.8	7294.4	0.0503337	0.00085999	4824.27	6125.4	6435.37	7413	0.787584	0.868119
P18405	3-oxo-5-alpha-steroid 4-dehydrogenase 1 OS=Homo sapiens (Human) OX=9606 GN=SRD5A1 PE=1 SV=1
Q9NWU1	3-oxoacyl-[acyl-carrier-protein] synthase, mitochondrial OS=Homo sapiens (Human) OX=9606 GN=OXSM PE=1 SV=1
O15530	3-phosphoinositide-dependent protein kinase 1 OS=Homo sapiens (Human) OX=9606 GN=PDPK1 PE=1 SV=1	1105.8	865	1010.9	1603.1	1425.3	1502.5	1511.9	1538.2	1528	1517.4	1544	1498	0.00525088	0.710839	993.9	1510.3	1526.03	1519.8	0.658081	1.0041
Q8IV48	3'-5' exoribonuclease 1 OS=Homo sapiens (Human) OX=9606 GN=ERI1 PE=1 SV=3	8042.4	6199.9	7281	5371	5819.2	5855.8	5063.6	5095.9	5076.3	5022.9	5206	5293.7	0.0980007	0.353292	7174.43	5682	5078.6	5174.2	1.26266	0.981524
Q9H6S0	3'-5' RNA helicase YTHDC2 OS=Homo sapiens (Human) OX=9606 GN=YTHDC2 PE=1 SV=2	4043.5	4715.2	4342.5	6308.5	6238.8	6254.9	6310.8	6357.5	6323.6	7053	6861.5	6987.7	0.00964258	0.00536021	4367.07	6267.4	6330.63	6967.4	0.696791	0.908608
O95861	3'(2'),5'-bisphosphate nucleotidase 1 OS=Homo sapiens (Human) OX=9606 GN=BPNT1 PE=1 SV=1	4129.9	2786.1	4058.2	6105	5983.1	6094.6	5670.6	5500.9	5507.6	5560.3	5613.5	5589.9	0.0305978	0.66699	3658.07	6060.9	5559.7	5587.9	0.603552	0.994953
Q9BYD6	39S ribosomal protein L1, mitochondrial OS=Homo sapiens (Human) OX=9606 GN=MRPL1 PE=1 SV=2	2278	2755	2760.3	3194.9	3111.1	3174.9	3487.2	3733.7	3694.4	4273.3	4393.2	4281.3	0.0687776	0.00441804	2597.77	3160.3	3638.43	4315.93	0.822	0.843024
Q7Z7H8	39S ribosomal protein L10, mitochondrial OS=Homo sapiens (Human) OX=9606 GN=MRPL10 PE=1 SV=3	714.9	574.9	865	914.2	830.8	824.6	1011.8	963.3	1018.7	1009	1070.6	1131.8	0.235345	0.166383	718.267	856.533	997.933	1070.47	0.838574	0.932241
Q9Y3B7	39S ribosomal protein L11, mitochondrial OS=Homo sapiens (Human) OX=9606 GN=MRPL11 PE=1 SV=1	2645.3	2751.5	3184.2	3963.5	3446	3491	5032.6	4842.5	5507.1	5508.1	5713.3	6169.6	0.0296502	0.0736553	2860.33	3633.5	5127.4	5797	0.787212	0.884492
P52815	39S ribosomal protein L12, mitochondrial OS=Homo sapiens (Human) OX=9606 GN=MRPL12 PE=1 SV=2	781.8	720.4	779	1106.9	901.7	1021.1	1405.6	1214.3	1516.1	1537.3	1835	1687.7	0.0410946	0.0666839	760.4	1009.9	1378.67	1686.67	0.752946	0.817391
Q9BYD1	39S ribosomal protein L13, mitochondrial OS=Homo sapiens (Human) OX=9606 GN=MRPL13 PE=1 SV=1	4889.4	2428.1	2875.9	2900.2	3052.5	3016.8	2410.8	2496.7	2481.6	3039.8	2963.8	3022.9	0.644095	0.000113245	3397.8	2989.83	2463.03	3008.83	1.13645	0.818601
Q6P1L8	39S ribosomal protein L14, mitochondrial OS=Homo sapiens (Human) OX=9606 GN=MRPL14 PE=1 SV=1	331.6	168.1	193.4	323.4	365.3	377.1	265.4	286.6	293.5	378.8	384	380.9	0.123727	0.005878	231.033	355.267	281.833	381.233	0.65031	0.739267
Q9P015	39S ribosomal protein L15, mitochondrial OS=Homo sapiens (Human) OX=9606 GN=MRPL15 PE=1 SV=1	2264	1953.9	2689.4	2280.1	3268.2	2507.2	2792.7	3209.7	3149.4	3657.1	3121.9	3629.2	0.361691	0.131758	2302.43	2685.17	3050.6	3469.4	0.857464	0.879287
Q9NX20	39S ribosomal protein L16, mitochondrial OS=Homo sapiens (Human) OX=9606 GN=MRPL16 PE=1 SV=1	407	372.2	452.1	495.7	512	498.9	461.6	468.5	449.7	587	696.7	587.4	0.0523828	0.0435311	410.433	502.2	459.933	623.7	0.817271	0.737427
Q9NRX2	39S ribosomal protein L17, mitochondrial OS=Homo sapiens (Human) OX=9606 GN=MRPL17 PE=1 SV=1	1995.2	1986.8	2268.9	2556.5	2346.3	2556	2896.9	3157.5	3161.4	3442.2	3383.9	4048.7	0.0287852	0.106399	2083.63	2486.27	3071.93	3624.93	0.838057	0.847445
P49406	39S ribosomal protein L19, mitochondrial OS=Homo sapiens (Human) OX=9606 GN=MRPL19 PE=1 SV=2	3319.7	3648	3295	5847.4	5562.2	5890.5	5514.2	5371	5641	7084.9	7389.4	7330.6	0.000114002	0.000161162	3420.9	5766.7	5508.73	7268.3	0.593216	0.757912
Q5T653	39S ribosomal protein L2, mitochondrial OS=Homo sapiens (Human) OX=9606 GN=MRPL2 PE=1 SV=2	1311.5	1338.3	1442.4	1384.2	1546.1	1493.8	917.8	863.7	913.2	1174.2	1265.5	1113.6	0.152159	0.0135571	1364.07	1474.7	898.233	1184.43	0.924979	0.758365
Q9BYC9	39S ribosomal protein L20, mitochondrial OS=Homo sapiens (Human) OX=9606 GN=MRPL20 PE=1 SV=1	505.7	302.5	353.7	489.8	480	517.2	668.4	617	733.7	812.5	994	984.8	0.214843	0.0291584	387.3	495.667	673.033	930.433	0.781372	0.723355
Q7Z2W9	39S ribosomal protein L21, mitochondrial OS=Homo sapiens (Human) OX=9606 GN=MRPL21 PE=1 SV=2	1701	1388.8	2008.8	2022.6	1827.9	1912.7	1936.4	1960.5	2172	2263.9	2523.7	3149	0.341759	0.132482	1699.53	1921.07	2022.97	2645.53	0.884682	0.764673
Q9NWU5	39S ribosomal protein L22, mitochondrial OS=Homo sapiens (Human) OX=9606 GN=MRPL22 PE=1 SV=1	1374.9	1723.7	2667.4	2379.2	2828.5	2260.1	2080.4	2093.8	2108.6	2407.7	2648.8	2566.2	0.279245	0.0229612	1922	2489.27	2094.27	2540.9	0.772115	0.824222
Q16540	39S ribosomal protein L23, mitochondrial OS=Homo sapiens (Human) OX=9606 GN=MRPL23 PE=1 SV=1	583.6	718.6	848.5	631.9	792.4	687.8	847.9	1084.6	983.3	1499.1	1053	1003.5	0.894301	0.310584	716.9	704.033	971.933	1185.2	1.01828	0.820058
Q96A35	39S ribosomal protein L24, mitochondrial OS=Homo sapiens (Human) OX=9606 GN=MRPL24 PE=1 SV=1	779.4	715	632.4	1010.3	1039.8	1109.1	1171.6	1095	1146.2	1460.4	1601.9	1503.1	0.00399459	0.00365833	708.933	1053.07	1137.6	1521.8	0.673208	0.747536
Q9P0M9	39S ribosomal protein L27, mitochondrial OS=Homo sapiens (Human) OX=9606 GN=MRPL27 PE=1 SV=1	2555.8	2225.4	3161.5	2784.3	2704.9	2817.6	2225.5	2443	2446.1	2888.6	2590.3	2993.5	0.70211	0.0431146	2647.57	2768.93	2371.53	2824.13	0.956168	0.839738
Q13084	39S ribosomal protein L28, mitochondrial OS=Homo sapiens (Human) OX=9606 GN=MRPL28 PE=1 SV=4	1927.3	2023.6	2062.5	3448.4	3075.1	3460.9	4436.3	4061.2	4421.1	4929.1	5783.4	5689.3	0.00522733	0.0338858	2004.47	3328.13	4306.2	5467.27	0.60228	0.787633
P09001	39S ribosomal protein L3, mitochondrial OS=Homo sapiens (Human) OX=9606 GN=MRPL3 PE=1 SV=1	5243.9	4636.7	5091.2	6293.2	7183	7100.5	5605.5	5958.4	5775.4	7252.4	7227	7436.3	0.00819803	0.000550451	4990.6	6858.9	5779.77	7305.23	0.727609	0.791182
Q8TCC3	39S ribosomal protein L30, mitochondrial OS=Homo sapiens (Human) OX=9606 GN=MRPL30 PE=1 SV=1	2150.5	1517	2140.9	1889.9	1760.5	1893.3	1909.7	1886.6	1937.2	2152.6	2243.2	2260.7	0.717373	0.00493885	1936.13	1847.9	1911.17	2218.83	1.04775	0.861339
Q9BYC8	39S ribosomal protein L32, mitochondrial OS=Homo sapiens (Human) OX=9606 GN=MRPL32 PE=1 SV=1	1572.1	1788.5	1741.8	1972.6	1800.2	1973.3	2065.4	2114.9	2207.8	2371.5	2606.5	2756.1	0.0711612	0.0435456	1700.8	1915.37	2129.37	2578.03	0.887976	0.825966
Q9BQ48	39S ribosomal protein L34, mitochondrial OS=Homo sapiens (Human) OX=9606 GN=MRPL34 PE=1 SV=1	279.1	162.3	253.3	326.9	290.9	335.5	307	264	299	372.7	492.3	391.6	0.122136	0.0605975	231.567	317.767	290	418.867	0.728732	0.692344
Q9NZE8	39S ribosomal protein L35, mitochondrial OS=Homo sapiens (Human) OX=9606 GN=MRPL35 PE=1 SV=3	1488.8	2322.1	2320.6	2305.4	2228.1	2303.5	2858.9	2977.1	3162.2	2998.1	3191.3	3540.7	0.486322	0.26842	2043.83	2279	2999.4	3243.37	0.896811	0.92478
Q9BZE1	39S ribosomal protein L37, mitochondrial OS=Homo sapiens (Human) OX=9606 GN=MRPL37 PE=1 SV=2	5304.6	5089.6	5252.9	6072.3	6620.8	6513.9	6201.6	6590.4	6448.2	7645.7	7446.8	7517	0.011112	0.00315874	5215.7	6402.33	6413.4	7536.5	0.814656	0.850979
Q96DV4	39S ribosomal protein L38, mitochondrial OS=Homo sapiens (Human) OX=9606 GN=MRPL38 PE=1 SV=2	2344.9	2089.2	2423.1	2924	2923.9	2981.4	2841.8	3007	3024.2	3395.5	3465.3	3706.3	0.0197232	0.0112144	2285.73	2943.1	2957.67	3522.37	0.776641	0.839682
Q9NYK5	39S ribosomal protein L39, mitochondrial OS=Homo sapiens (Human) OX=9606 GN=MRPL39 PE=1 SV=3	3745.9	3624.9	4178	5351.2	5544.7	5879.8	5732	5765.4	5901.7	7144.6	7463	7236.7	0.00162228	0.000699011	3849.6	5591.9	5799.7	7281.43	0.688424	0.796505
Q9BYD3	39S ribosomal protein L4, mitochondrial OS=Homo sapiens (Human) OX=9606 GN=MRPL4 PE=1 SV=1	122.7	132.2	122.5	230.3	222.9	263.6	257.6	268.3	278.5	315.4	327.5	317.8	0.00865842	0.00365061	125.8	238.933	268.133	320.233	0.526507	0.837306
Q9NQ50	39S ribosomal protein L40, mitochondrial OS=Homo sapiens (Human) OX=9606 GN=MRPL40 PE=1 SV=1	1090.7	1914.5	1297.9	1846.3	1886.2	1996.5	2596.8	2513.3	2650.2	3120.5	3379.3	3195.6	0.19139	0.00499469	1434.37	1909.67	2586.77	3231.8	0.751108	0.800411
Q8IXM3	39S ribosomal protein L41, mitochondrial OS=Homo sapiens (Human) OX=9606 GN=MRPL41 PE=1 SV=1	635	528.3	627.6	790.9	809.3	878.7	1183.3	1198.5	1282.3	1741.1	1747.6	1737.1	0.00734016	0.00322377	596.967	826.3	1221.37	1741.93	0.722458	0.701156
Q9Y6G3	39S ribosomal protein L42, mitochondrial OS=Homo sapiens (Human) OX=9606 GN=MRPL42 PE=1 SV=1	1260.7	1203.9	1891.8	1724.5	1666.5	1778.3	1524.6	1621.4	1638.8	2010.3	1965.4	2072.1	0.343604	0.000944193	1452.13	1723.1	1594.93	2015.93	0.842745	0.791164
Q8N983	39S ribosomal protein L43, mitochondrial OS=Homo sapiens (Human) OX=9606 GN=MRPL43 PE=1 SV=1	1270.7	823.3	1260.1	1164.3	1148.1	1195.9	866.4	821	890.2	975.7	1088.9	1019.3	0.761086	0.0179873	1118.03	1169.43	859.2	1027.97	0.956047	0.835825
Q9H9J2	39S ribosomal protein L44, mitochondrial OS=Homo sapiens (Human) OX=9606 GN=MRPL44 PE=1 SV=1	1729.8	1390.6	1867	1839.4	2035.3	1932.9	1523.5	1652.7	1522.5	1565.4	1614.3	1609.4	0.183906	0.567004	1662.47	1935.87	1566.23	1596.37	0.858771	0.981124
Q9BRJ2	39S ribosomal protein L45, mitochondrial OS=Homo sapiens (Human) OX=9606 GN=MRPL45 PE=1 SV=2	5341.6	7432.5	7209.4	6473.9	6627.2	6404.2	6645.6	6638.9	6599.1	7583.7	7594.5	7258.5	0.832796	0.0151093	6661.17	6501.77	6627.87	7478.9	1.02452	0.886209
Q9H2W6	39S ribosomal protein L46, mitochondrial OS=Homo sapiens (Human) OX=9606 GN=MRPL46 PE=1 SV=1	1907.4	1647.9	1900.8	2273.2	2184.4	2324	2579.7	2580.7	2735.8	2913.5	3115.2	3314.1	0.020515	0.0365639	1818.7	2260.53	2632.07	3114.27	0.804545	0.845164
Q9HD33	39S ribosomal protein L47, mitochondrial OS=Homo sapiens (Human) OX=9606 GN=MRPL47 PE=1 SV=2	1530.9	1616.4	1587.6	2207.3	1721.5	2094	2404.1	2352.1	2488.5	2410.1	2730.8	2878.6	0.0956714	0.196389	1578.3	2007.6	2414.9	2673.17	0.786163	0.903385
Q96GC5	39S ribosomal protein L48, mitochondrial OS=Homo sapiens (Human) OX=9606 GN=MRPL48 PE=1 SV=2	2725.2	2436.6	2653	2849.2	2516.6	2722.4	2913.8	2820.9	3219.5	3077.5	3809.4	3747.1	0.52249	0.12388	2604.93	2696.07	2984.73	3544.67	0.966198	0.842035
Q13405	39S ribosomal protein L49, mitochondrial OS=Homo sapiens (Human) OX=9606 GN=MRPL49 PE=1 SV=1	3393.1	4471.2	4247.5	3954.6	3543.3	3551.9	4925	4674.9	5006.8	4762.5	4969.7	4785.6	0.400942	0.818079	4037.27	3683.27	4868.9	4839.27	1.09611	1.00612
Q8N5N7	39S ribosomal protein L50, mitochondrial OS=Homo sapiens (Human) OX=9606 GN=MRPL50 PE=1 SV=2	2671.7	2099.9	2497.4	2796.2	2730.2	2823.4	2871	2828.3	2881.4	3160.8	3438.2	3379.4	0.163892	0.0276441	2423	2783.27	2860.23	3326.13	0.87056	0.859927
Q4U2R6	39S ribosomal protein L51, mitochondrial OS=Homo sapiens (Human) OX=9606 GN=MRPL51 PE=1 SV=1	159.4	229.3	175.5	361.5	256.3	342.4	403.5	375.2	474.6	494.3	618.1	654.8	0.0339628	0.0504164	188.067	320.067	417.767	589.067	0.587586	0.709201
Q96EL3	39S ribosomal protein L53, mitochondrial OS=Homo sapiens (Human) OX=9606 GN=MRPL53 PE=1 SV=1	1317.3	1009.1	1233.9	1547.7	1314.6	1514.3	1418.9	1456.6	1453	1767.1	1873.1	1968.8	0.0847226	0.0150728	1186.77	1458.87	1442.83	1869.67	0.813485	0.771706
Q6P161	39S ribosomal protein L54, mitochondrial OS=Homo sapiens (Human) OX=9606 GN=MRPL54 PE=1 SV=1	450.2	430.3	536.8	543.8	531.6	580.4	633.7	634.7	671.6	859.7	815.5	851.2	0.120435	0.000461247	472.433	551.933	646.667	842.133	0.855961	0.767891
Q7Z7F7	39S ribosomal protein L55, mitochondrial OS=Homo sapiens (Human) OX=9606 GN=MRPL55 PE=1 SV=1	132.3	106.5	174.8	161	150.4	179	166.3	173.8	178.3	187.2	196.6	208.7	0.330104	0.0376782	137.867	163.467	172.8	197.5	0.843393	0.874937
Q9BYD2	39S ribosomal protein L9, mitochondrial OS=Homo sapiens (Human) OX=9606 GN=MRPL9 PE=1 SV=2	2964.5	3012.3	3094.8	4024.9	4128	4146.1	4377.6	4500.2	4744.1	5462.6	5438.6	5476.3	3.63912e-05	0.012784	3023.87	4099.67	4540.63	5459.17	0.737588	0.831745
Q9NVS2	39S ribosomal protein S18a, mitochondrial OS=Homo sapiens (Human) OX=9606 GN=MRPS18A PE=1 SV=1	2486.5	2385.5	3181.5	3576.7	3828.5	3860.1	3837.7	3960.6	4035.9	4327.7	4286.1	4355.9	0.0382609	0.014456	2684.5	3755.1	3944.73	4323.23	0.714894	0.91245
Q9NP92	39S ribosomal protein S30, mitochondrial OS=Homo sapiens (Human) OX=9606 GN=MRPS30 PE=1 SV=2	1894.4	2740	2278.6	2607	2675.1	2860.3	2812.1	2817.6	2889.1	3465.3	3625.2	3631.2	0.230455	0.00161064	2304.33	2714.13	2839.6	3573.9	0.849013	0.794538
P32754	4-hydroxyphenylpyruvate dioxygenase OS=Homo sapiens (Human) OX=9606 GN=HPD PE=1 SV=2	3007.3	2103.9	2552.5	3290.5	3339.4	3470.1	4317.3	4352	4329.2	3645.7	3757.2	3716.7	0.0839115	0.00126188	2554.57	3366.67	4332.83	3706.53	0.758782	1.16897
Q96IR7	4-hydroxyphenylpyruvate dioxygenase-like protein OS=Homo sapiens (Human) OX=9606 GN=HPDL PE=1 SV=1	2385	1701.1	2513.9	3231	3193.8	3128	2903.8	3061.3	2919.3	3210.9	3153.1	3128.3	0.0579263	0.0379211	2200	3184.27	2961.47	3164.1	0.690897	0.935959
P49189	4-trimethylaminobutyraldehyde dehydrogenase OS=Homo sapiens (Human) OX=9606 GN=ALDH9A1 PE=1 SV=3	11952.2	9088.9	11669.6	15763.9	16670.4	15801.3	17116.4	17199.8	17189.1	17917.7	18011.4	18133.7	0.0211934	0.00184862	10903.6	16078.5	17168.4	18020.9	0.678144	0.952694
Q9NVE7	4'-phosphopantetheine phosphatase OS=Homo sapiens (Human) OX=9606 GN=PANK4 PE=1 SV=1	4533.5	3612.9	4052	4868.8	5142.9	4993.5	4416.4	4427.1	4522.8	5657.8	5623.7	5548.2	0.0618975	1.63247e-05	4066.13	5001.73	4455.43	5609.9	0.812945	0.794209
P23610	40-kDa huntingtin-associated protein OS=Homo sapiens (Human) OX=9606 GN=F8A1 PE=1 SV=2	4868.5	888	3781.6	850.8	1340.1	1040.5	267.3	271.6	215.5	234.2	241.5	225.5	0.217452	0.431042	3179.37	1077.13	251.467	233.733	2.95169	1.07587
P46783	40S ribosomal protein S10 OS=Homo sapiens (Human) OX=9606 GN=RPS10 PE=1 SV=1	22639.6	21036.6	23474	25926.4	24019.4	24311	26716.5	27014.7	27239.9	30212.7	27701.2	29310.1	0.0654246	0.0993938	22383.4	24752.3	26990.4	29074.7	0.904297	0.928312
P62280	40S ribosomal protein S11 OS=Homo sapiens (Human) OX=9606 GN=RPS11 PE=1 SV=3	12444.6	14237	13988.1	15893.1	15159.2	15777	18377	17974	17954.8	18720.3	17704	19776.6	0.0515794	0.402748	13556.6	15609.8	18101.9	18733.6	0.868467	0.96628
P25398	40S ribosomal protein S12 OS=Homo sapiens (Human) OX=9606 GN=RPS12 PE=1 SV=3	14830.3	12737.7	13431.3	16860.4	13382	15580	11360.8	11080.6	10905.1	10600.9	11212.1	11910	0.261224	0.778565	13666.4	15274.1	11115.5	11241	0.894744	0.988836
P62277	40S ribosomal protein S13 OS=Homo sapiens (Human) OX=9606 GN=RPS13 PE=1 SV=2	13921	12798.9	13864.9	14980.9	14847.9	15322.6	14571.8	13749.4	14195.5	15490.6	14951.8	15504.7	0.0391733	0.0212009	13528.3	15050.5	14172.2	15315.7	0.89886	0.92534
P62263	40S ribosomal protein S14 OS=Homo sapiens (Human) OX=9606 GN=RPS14 PE=1 SV=3	10177.8	7555.4	8119.2	9488	9367.1	9444.3	9699.9	9235.2	9252.7	10323.3	9737	9805.8	0.41374	0.0822029	8617.47	9433.13	9395.93	9955.37	0.913532	0.943806
P62841	40S ribosomal protein S15 OS=Homo sapiens (Human) OX=9606 GN=RPS15 PE=1 SV=2	7245.9	6675.4	7079.4	8694.6	8209.9	8538.2	9002.6	9140.2	9241.7	9935.4	9351	9715.1	0.00287977	0.0711861	7000.23	8480.9	9128.17	9667.17	0.825412	0.944244
P62244	40S ribosomal protein S15a OS=Homo sapiens (Human) OX=9606 GN=RPS15A PE=1 SV=2	7987.9	8641.7	9199	9961.5	8268.7	9391	10143.7	10397.5	10508.8	10304.4	10271.4	11705.9	0.387246	0.479	8609.53	9207.07	10350	10760.6	0.935101	0.961845
P62249	40S ribosomal protein S16 OS=Homo sapiens (Human) OX=9606 GN=RPS16 PE=1 SV=2	12227.9	12529.2	12683.3	14374.7	13947.5	14179.6	14875.1	14290.3	14525.7	14830.5	14478.9	15702.9	0.000776273	0.357147	12480.1	14167.3	14563.7	15004.1	0.880913	0.970648
P08708	40S ribosomal protein S17 OS=Homo sapiens (Human) OX=9606 GN=RPS17 PE=1 SV=2	7029.2	7775.4	7594.8	8717.9	7794.6	8102.1	10573.2	9402.6	10237.9	9794.1	11516.3	11452.3	0.106624	0.281615	7466.47	8204.87	10071.2	10920.9	0.910005	0.922198
P62269	40S ribosomal protein S18 OS=Homo sapiens (Human) OX=9606 GN=RPS18 PE=1 SV=3	17932.6	17833.1	21877.4	20862.5	19876.3	19579.5	20242	20810.3	20815.4	21809.5	20370.8	22299.5	0.577715	0.268147	19214.4	20106.1	20622.6	21493.3	0.955649	0.95949
P39019	40S ribosomal protein S19 OS=Homo sapiens (Human) OX=9606 GN=RPS19 PE=1 SV=2	18648.2	17060.8	17136.5	19128.6	17581.5	18125.7	21963	21529.4	22310.8	24522.3	22971.6	24217	0.390029	0.0358955	17615.2	18278.6	21934.4	23903.6	0.963704	0.917618
P15880	40S ribosomal protein S2 OS=Homo sapiens (Human) OX=9606 GN=RPS2 PE=1 SV=2	23828	21212.7	22141	22618.6	25357.6	23282.7	19016.3	18650.7	18594.6	19999.7	18684.6	19006.8	0.294038	0.353039	22393.9	23753	18753.9	19230.4	0.942783	0.975221
P60866	40S ribosomal protein S20 OS=Homo sapiens (Human) OX=9606 GN=RPS20 PE=1 SV=1	8344.8	8443	7577.6	9402.4	7867.1	9593.6	6957.2	6802.1	6799.8	7305.8	7296	7509.1	0.267941	0.00504698	8121.8	8954.37	6853.03	7370.3	0.907021	0.929817
P63220	40S ribosomal protein S21 OS=Homo sapiens (Human) OX=9606 GN=RPS21 PE=1 SV=1	6372.3	7043.5	6480	7448.6	6213.3	7514.8	8365.5	8202	8266.1	8489.7	8554	8781	0.433833	0.0444968	6631.93	7058.9	8277.87	8608.23	0.939514	0.961622
P62266	40S ribosomal protein S23 OS=Homo sapiens (Human) OX=9606 GN=RPS23 PE=1 SV=3	5997.5	7116.7	8484	7478.3	6263.5	7052.1	7979.4	8861.2	8786.9	9185.1	7926.3	9085.1	0.760757	0.722134	7199.4	6931.3	8542.5	8732.17	1.03868	0.97828
P62847	40S ribosomal protein S24 OS=Homo sapiens (Human) OX=9606 GN=RPS24 PE=1 SV=1	4467.3	4084.4	4631.5	5324	4800.7	4936.4	5740.3	5991.2	5442.9	6529.1	5467.8	5803.5	0.0500956	0.594538	4394.4	5020.37	5724.8	5933.47	0.875315	0.964832
P62851	40S ribosomal protein S25 OS=Homo sapiens (Human) OX=9606 GN=RPS25 PE=1 SV=1	5401.3	5198.7	5464.2	6229.8	5648.1	5959.4	7848.5	7864	7719.4	8711.1	8135.9	8400.4	0.0536099	0.0589238	5354.73	5945.77	7810.63	8415.8	0.900596	0.928092
P62854	40S ribosomal protein S26 OS=Homo sapiens (Human) OX=9606 GN=RPS26 PE=1 SV=3	1685.9	1678.9	1843.6	1997.4	1769.4	1795	2678.7	2788.1	3072.9	3101.4	2559.1	3334.9	0.265756	0.597802	1736.13	1853.93	2846.57	2998.47	0.936459	0.949341
P42677	40S ribosomal protein S27 OS=Homo sapiens (Human) OX=9606 GN=RPS27 PE=1 SV=3	929.9	663.1	658.6	721.1	857.4	887.8	865.9	668.1	676.1	676.1	1060.3	574.3	0.535661	0.849975	750.533	822.1	736.7	770.233	0.912947	0.956463
Q71UM5	40S ribosomal protein S27-like OS=Homo sapiens (Human) OX=9606 GN=RPS27L PE=1 SV=3	627.5	489.3	602.2	725	776.6	704.6	744.1	749.1	760	978.7	1015.9	935.6	0.0430147	0.00834165	573	735.4	751.067	976.733	0.779168	0.768958
P62857	40S ribosomal protein S28 OS=Homo sapiens (Human) OX=9606 GN=RPS28 PE=1 SV=1	6968.2	7322.1	7456.5	8776.9	7227.6	8319.2	10490.2	10698	10861.5	11252.5	10763	11782	0.195375	0.176932	7248.93	8107.9	10683.2	11265.8	0.894058	0.948286
P62273	40S ribosomal protein S29 OS=Homo sapiens (Human) OX=9606 GN=RPS29 PE=1 SV=2	3351.6	3115.2	2867	4201.2	3707.1	3883.3	2523.4	1981.1	2157.8	2146.8	2457.8	2861.6	0.0152288	0.366651	3111.27	3930.53	2220.77	2488.73	0.791563	0.892328
P23396	40S ribosomal protein S3 OS=Homo sapiens (Human) OX=9606 GN=RPS3 PE=1 SV=2	34355.5	35907	34820.8	40068.4	36046	39125.9	37961.7	35283.1	36210.6	35883.3	37180.9	38490.7	0.093991	0.555084	35027.8	38413.4	36485.1	37185	0.911862	0.98118
P61247	40S ribosomal protein S3a OS=Homo sapiens (Human) OX=9606 GN=RPS3A PE=1 SV=2	37783.6	39731	40356.6	39799.9	40178.1	38529.8	37506.6	36933.9	36590.3	39057.2	37946.1	39300.2	0.830959	0.0310159	39290.4	39502.6	37010.3	38767.8	0.994628	0.954664
P62701	40S ribosomal protein S4, X isoform OS=Homo sapiens (Human) OX=9606 GN=RPS4X PE=1 SV=2	17161.5	19866.4	17892.8	22335.4	20685.1	23441.1	21895.7	21591.6	21569.4	23958.1	22028.1	22799.7	0.0277344	0.152845	18306.9	22153.9	21685.6	22928.6	0.826352	0.945785
P46782	40S ribosomal protein S5 OS=Homo sapiens (Human) OX=9606 GN=RPS5 PE=1 SV=4	8887.3	9797.2	8952.6	11192.2	10099.6	11026.4	12859.5	11751	12629.6	11988	13318.6	14306	0.0263245	0.371213	9212.37	10772.7	12413.4	13204.2	0.855156	0.940107
P62753	40S ribosomal protein S6 OS=Homo sapiens (Human) OX=9606 GN=RPS6 PE=1 SV=1	14719.9	18428.8	16780.7	19222.2	18650.1	18648.3	23943.9	24333.2	24047.3	26189.6	23619.2	26259.2	0.17368	0.286451	16643.1	18840.2	24108.1	25356	0.883384	0.950786
P62081	40S ribosomal protein S7 OS=Homo sapiens (Human) OX=9606 GN=RPS7 PE=1 SV=1	13953.6	13379.1	13161.5	15979.3	15951.9	15911.8	20706.3	19573.6	19605.6	21944.3	21212.9	21113.9	0.008817	0.0379654	13498.1	15947.7	19961.8	21423.7	0.846398	0.931764
P62241	40S ribosomal protein S8 OS=Homo sapiens (Human) OX=9606 GN=RPS8 PE=1 SV=2	6471.4	6237.1	6870.8	7006.8	7136	6972.1	8970.3	8779.5	8796.9	9362.5	8872.1	9596.3	0.100819	0.175478	6526.43	7038.3	8848.9	9276.97	0.927274	0.953857
P46781	40S ribosomal protein S9 OS=Homo sapiens (Human) OX=9606 GN=RPS9 PE=1 SV=3	15154.3	17611.7	16761.4	20005.2	20696.4	20446.7	25851.4	26205.7	25811	29139.9	26527.8	27990.3	0.0258134	0.121564	16509.1	20382.8	25956	27886	0.809955	0.930791
P08865	40S ribosomal protein SA OS=Homo sapiens (Human) OX=9606 GN=RPSA PE=1 SV=4	18093.4	19109.2	20425.3	21404.8	22203.3	21206.6	18060.9	18181.2	17348.5	20184.6	19370.9	18583.9	0.0534177	0.0609488	19209.3	21604.9	17863.5	19379.8	0.889118	0.92176
Q9BRK5	45 kDa calcium-binding protein OS=Homo sapiens (Human) OX=9606 GN=SDF4 PE=1 SV=1	4604.1	5301.6	4705.1	4464.7	4739.4	4775.3	5993.4	6133.8	5997.8	5377.8	5395.5	5446.9	0.447506	0.00157361	4870.27	4659.8	6041.67	5406.73	1.04517	1.11743
P08195	4F2 cell-surface antigen heavy chain OS=Homo sapiens (Human) OX=9606 GN=SLC3A2 PE=1 SV=3	14730.5	15452.4	16080.8	20605.9	21175.3	20659.3	18825.6	19696.8	19385	23397.4	23238.9	22330.5	0.00145667	0.00122992	15421.2	20813.5	19302.5	22988.9	0.740925	0.839642
P13196	5-aminolevulinate synthase, nonspecific, mitochondrial OS=Homo sapiens (Human) OX=9606 GN=ALAS1 PE=1 SV=2	447.8	243.1	529.9	404.6	466.8	492.5	374	442.5	392.7	436.8	412.7	396.4	0.63872	0.637643	406.933	454.633	403.067	415.3	0.89508	0.970543
Q9H6S1	5-azacytidine-induced protein 2 OS=Homo sapiens (Human) OX=9606 GN=AZI2 PE=1 SV=1	608.6	1200.3	774.2	784.5	744.6	754.5	606.9	613.8	615.2	734.1	757.2	727.4	0.628452	0.00289925	861.033	761.2	611.967	739.567	1.13115	0.827467
Q99807	5-demethoxyubiquinone hydroxylase, mitochondrial OS=Homo sapiens (Human) OX=9606 GN=COQ7 PE=1 SV=3	322	254.6	441.1	508.6	390.6	436.9	457.8	425.6	481.8	513.2	640.5	615.4	0.187985	0.0580815	339.233	445.367	455.067	589.7	0.761694	0.771692
P49914	5-formyltetrahydrofolate cyclo-ligase OS=Homo sapiens (Human) OX=9606 GN=MTHFS PE=1 SV=2	3508.3	1650.5	3604.7	3440	3151.4	3292.6	2974.9	2826.5	2919.4	2941.2	3213.9	3065.3	0.617519	0.158	2921.17	3294.67	2906.93	3073.47	0.886635	0.945816
Q96CB9	5-methylcytosine rRNA methyltransferase NSUN4 OS=Homo sapiens (Human) OX=9606 GN=NSUN4 PE=1 SV=2	1730.5	1913.1	1602.1	2163.8	2100.3	2176.6	2397.4	2228	2288.4	2137.8	2237.7	2248.7	0.0402673	0.195296	1748.57	2146.9	2304.6	2208.07	0.814461	1.04372
O14841	5-oxoprolinase OS=Homo sapiens (Human) OX=9606 GN=OPLAH PE=1 SV=3	2974.8	2285.3	2748.6	3938.7	3905.6	3733.2	4350	4426.7	4467.6	4968.4	5036.1	4951.8	0.0201361	0.000295148	2669.57	3859.17	4414.77	4985.43	0.691747	0.885533
Q8IUZ5	5-phosphohydroxy-L-lysine phospho-lyase OS=Homo sapiens (Human) OX=9606 GN=PHYKPL PE=1 SV=1	143.7	227.6	218.2	187.7	211.9	190.4	176.8	179.8	179.2	205.9	219.6	173.7	0.995663	0.260206	196.5	196.667	178.6	199.733	0.999153	0.894192
Q8IV08	5'-3' exonuclease PLD3 OS=Homo sapiens (Human) OX=9606 GN=PLD3 PE=1 SV=1	2223.5	1939.3	2318.5	2800.2	2705.2	2675.6	2014.2	2120.4	1949.5	2509	2379.5	2328.8	0.0283901	0.0068011	2160.43	2727	2028.03	2405.77	0.792238	0.842988
Q8IZH2	5'-3' exoribonuclease 1 OS=Homo sapiens (Human) OX=9606 GN=XRN1 PE=1 SV=1	3986.9	5263.9	4109.8	6153.5	6669.4	6614.5	6766.2	6870	6820.5	7738.4	7750.9	7556.6	0.0253083	0.00140459	4453.53	6479.13	6818.9	7681.97	0.687366	0.88765
Q9H0D6	5'-3' exoribonuclease 2 OS=Homo sapiens (Human) OX=9606 GN=XRN2 PE=1 SV=1	9592.2	10369.9	9863.8	10030.3	10222.6	10278.4	13084.8	13001.1	12928.7	12254.9	11779.7	11832.4	0.414369	0.0139652	9941.97	10177.1	13004.9	11955.7	0.976896	1.08776
Q13131	5'-AMP-activated protein kinase catalytic subunit alpha-1 OS=Homo sapiens (Human) OX=9606 GN=PRKAA1 PE=1 SV=4	1460.6	1246.4	1503	1579.4	1613.3	1699.4	1910.1	1901.7	1991.1	1814	1835.4	1752.5	0.0862011	0.0248678	1403.33	1630.7	1934.3	1800.63	0.860571	1.07423
P54646	5'-AMP-activated protein kinase catalytic subunit alpha-2 OS=Homo sapiens (Human) OX=9606 GN=PRKAA2 PE=1 SV=2	392.2	420.5	446.6	719.1	721.8	684	801	671.6	722.6	809.4	860	712.3	0.000191575	0.340785	419.767	708.3	731.733	793.9	0.59264	0.921695
Q9Y478	5'-AMP-activated protein kinase subunit beta-1 OS=Homo sapiens (Human) OX=9606 GN=PRKAB1 PE=1 SV=4	193.4	161.5	213.3	211.5	217.3	233.1	301.1	312.9	316.2	363	339.1	325.5	0.162939	0.081339	189.4	220.633	310.067	342.533	0.858438	0.905216
P54619	5'-AMP-activated protein kinase subunit gamma-1 OS=Homo sapiens (Human) OX=9606 GN=PRKAG1 PE=1 SV=1	957.3	432.5	823.1	657.7	638.5	755.3	507.4	563.9	508.1	394.9	477.5	449.9	0.768029	0.0526544	737.633	683.833	526.467	440.767	1.07867	1.19443
Q7Z4H3	5'-deoxynucleotidase HDDC2 OS=Homo sapiens (Human) OX=9606 GN=HDDC2 PE=1 SV=1	222.9	198.3	224.3	272.9	229.7	220.9	368.7	352.4	387.5	332.6	409.8	392	0.246716	0.7597	215.167	241.167	369.533	378.133	0.892191	0.977257
Q5TFE4	5'-nucleotidase domain-containing protein 1 OS=Homo sapiens (Human) OX=9606 GN=NT5DC1 PE=1 SV=1	5099.5	3587.6	4698.2	6893.4	6988.2	6906.2	8878.7	8893.8	8573.9	9162.1	9145	8718.7	0.0315117	0.279986	4461.77	6929.27	8782.13	9008.6	0.643902	0.974861
Q9H857	5'-nucleotidase domain-containing protein 2 OS=Homo sapiens (Human) OX=9606 GN=NT5DC2 PE=1 SV=1	4738.5	3630.7	4771.2	6100	6041.6	6400.8	4992.6	4865.4	4941.5	5629.4	6025.1	5922.5	0.0321629	0.0105031	4380.13	6180.8	4933.17	5859	0.708668	0.841981
Q86UY8	5'-nucleotidase domain-containing protein 3 OS=Homo sapiens (Human) OX=9606 GN=NT5DC3 PE=1 SV=1	131.3	100.2	128	145.6	152.3	128.7	145	131.2	140.4	156.5	148.6	158.5	0.146024	0.040387	119.833	142.2	138.867	154.533	0.84271	0.898619
P21589	5'-nucleotidase OS=Homo sapiens (Human) OX=9606 GN=NT5E PE=1 SV=1	3636.5	17793.1	10861.6	3352.4	3146.5	2922.4	1925	2032.4	1859.2	1794.7	1981.4	1733.6	0.20304	0.327252	10763.7	3140.43	1938.87	1836.57	3.42747	1.0557
Q8TCD5	5'(3')-deoxyribonucleotidase, cytosolic type OS=Homo sapiens (Human) OX=9606 GN=NT5C PE=1 SV=2	3467.1	1343.1	2242.8	2119.7	2039.8	2258.1	1665.1	1778.5	1726	1814.6	1995.7	1982.2	0.764167	0.0496471	2351	2139.2	1723.2	1930.83	1.09901	0.892464
O43422	52 kDa repressor of the inhibitor of the protein kinase OS=Homo sapiens (Human) OX=9606 GN=THAP12 PE=1 SV=2	1071.1	517.7	920.1	639.4	723.6	637.2	583.6	556.4	565.5	573.5	592.3	612	0.412995	0.160382	836.3	666.733	568.5	592.6	1.25432	0.959332
O60825	6-phosphofructo-2-kinase/fructose-2,6-bisphosphatase 2 OS=Homo sapiens (Human) OX=9606 GN=PFKFB2 PE=1 SV=2	1236.1	1929.1	1799.6	1423.8	1276.2	1243.5	1608.7	1665.6	1734.2	1609.1	1692.8	1662.2	0.246949	0.754424	1654.93	1314.5	1669.5	1654.7	1.25898	1.00894
Q16875	6-phosphofructo-2-kinase/fructose-2,6-bisphosphatase 3 OS=Homo sapiens (Human) OX=9606 GN=PFKFB3 PE=1 SV=1	170.8	141.1	209.9	241.7	257.6	262.8	221.9	223	240.1	308.2	304.4	314.8	0.0459387	0.00120167	173.933	254.033	228.333	309.133	0.684687	0.738624
P52209	6-phosphogluconate dehydrogenase, decarboxylating OS=Homo sapiens (Human) OX=9606 GN=PGD PE=1 SV=3	11898.4	10122.8	11973.1	16767.7	16802.3	16456	20551.8	20618.3	20196.4	20089	20125	19656.4	0.0106196	0.0680219	11331.4	16675.3	20455.5	19956.8	0.679533	1.02499
O95336	6-phosphogluconolactonase OS=Homo sapiens (Human) OX=9606 GN=PGLS PE=1 SV=2	1581.7	1189.2	1713.6	2344	2102.7	2223.5	2420.7	2062.4	2304.1	2121.9	2472.8	2427.7	0.0285878	0.63451	1494.83	2223.4	2262.4	2340.8	0.672319	0.966507
Q03393	6-pyruvoyl tetrahydrobiopterin synthase OS=Homo sapiens (Human) OX=9606 GN=PTS PE=1 SV=1	476.9	323.4	468.7	618.6	500.4	556.4	695.8	698.7	631.4	623.1	717.7	745	0.0972087	0.671502	423	558.467	675.3	695.267	0.757431	0.971282
P10809	60 kDa heat shock protein, mitochondrial OS=Homo sapiens (Human) OX=9606 GN=HSPD1 PE=1 SV=2	56979	43941.9	53026.1	67544.4	67945.9	70428	87415.2	88305.3	87738	88004.1	90465.8	88583.6	0.0401643	0.243392	51315.7	68639.4	87819.5	89017.8	0.747612	0.986538
P10155	60 kDa SS-A/Ro ribonucleoprotein OS=Homo sapiens (Human) OX=9606 GN=RO60 PE=1 SV=2	7750.6	6844.8	8417.9	10303.2	10045.1	9883.1	9501.4	9901.5	9482	10579.9	10696.5	10293	0.0273604	0.00827376	7671.1	10077.1	9628.3	10523.1	0.761238	0.914965
P05388	60S acidic ribosomal protein P0 OS=Homo sapiens (Human) OX=9606 GN=RPLP0 PE=1 SV=1	14297.5	11645.2	12884.9	14377.7	14135	14332.7	14351.8	14100	14299.4	14788.1	15136.5	15293	0.221705	0.01642	12942.5	14281.8	14250.4	15072.5	0.906226	0.945455
P05386	60S acidic ribosomal protein P1 OS=Homo sapiens (Human) OX=9606 GN=RPLP1 PE=1 SV=1	1490.8	689.8	1055.7	1331.2	1314.1	1179.9	770.9	667.2	772.7	804.2	836.7	777.1	0.487686	0.17632	1078.77	1275.07	736.933	806	0.846047	0.914309
P05387	60S acidic ribosomal protein P2 OS=Homo sapiens (Human) OX=9606 GN=RPLP2 PE=1 SV=1	7156.1	5597	5694.7	6609.6	6425.5	6545.5	6748.7	6326.5	6713.7	6759	6522.4	6867	0.532581	0.520882	6149.27	6526.87	6596.3	6716.13	0.942147	0.982157
Q96D46	60S ribosomal export protein NMD3 OS=Homo sapiens (Human) OX=9606 GN=NMD3 PE=1 SV=1	5727.3	4302.7	5490.3	5393.8	5433.8	5447.9	5309.5	5232.6	5154.8	4404.1	4404.2	4320.9	0.625576	0.000266206	5173.43	5425.17	5232.3	4376.4	0.953599	1.19557
P27635	60S ribosomal protein L10 OS=Homo sapiens (Human) OX=9606 GN=RPL10 PE=1 SV=4	10687.3	11707.3	11368.1	13626.4	12430.6	12942.6	15377.7	14368.8	15424.7	14576	16195.2	17484	0.0196594	0.349933	11254.2	12999.9	15057.1	16085.1	0.865719	0.93609
P62906	60S ribosomal protein L10a OS=Homo sapiens (Human) OX=9606 GN=RPL10A PE=1 SV=2	18139.3	18537.9	20068.2	20416.8	19161.8	20151.9	25961.3	24488.5	25739.8	24876.9	25610.4	27857.6	0.239888	0.527438	18915.1	19910.2	25396.5	26115	0.950024	0.97249
P62913	60S ribosomal protein L11 OS=Homo sapiens (Human) OX=9606 GN=RPL11 PE=1 SV=2	7247.6	7588.7	7671.2	8194.4	8141.9	8389.7	9058.5	9379.6	8812.1	9401.2	8817.2	9085.6	0.0135773	0.942967	7502.5	8242	9083.4	9101.33	0.910277	0.99803
P30050	60S ribosomal protein L12 OS=Homo sapiens (Human) OX=9606 GN=RPL12 PE=1 SV=1	15073.4	12232	14849.7	14411.3	14056	14315.2	11891.1	12134.9	11785.4	12745.5	11977.3	12670.6	0.840515	0.151569	14051.7	14260.8	11937.1	12464.5	0.985335	0.957693
P26373	60S ribosomal protein L13 OS=Homo sapiens (Human) OX=9606 GN=RPL13 PE=1 SV=4	16175.7	14551	17868	18059.4	16819.5	17019.7	19463.9	19811.3	20196.5	20385.8	19119.7	21323.6	0.373944	0.559441	16198.2	17299.5	19823.9	20276.4	0.936339	0.977685
P40429	60S ribosomal protein L13a OS=Homo sapiens (Human) OX=9606 GN=RPL13A PE=1 SV=2	5733.2	5862.7	7188.1	7280.2	6503.4	6989.3	11813.6	9877.6	11101.1	10285.2	11636.2	12604.8	0.292763	0.547606	6261.33	6924.3	10930.8	11508.7	0.904255	0.94978
P50914	60S ribosomal protein L14 OS=Homo sapiens (Human) OX=9606 GN=RPL14 PE=1 SV=4	8066.4	7489.8	9461.9	8286.1	8070.5	8121.9	7588.8	7284.9	7592	7613.1	7612.4	7978.7	0.788324	0.198507	8339.37	8159.5	7488.57	7734.73	1.02204	0.968174
P61313	60S ribosomal protein L15 OS=Homo sapiens (Human) OX=9606 GN=RPL15 PE=1 SV=2	9120.4	6540.5	8417.9	9627.7	7663.8	8812.1	10470.1	9526	9883.5	10715.3	10722.4	11142.3	0.523016	0.0623778	8026.27	8701.2	9959.87	10860	0.922432	0.917115
P18621	60S ribosomal protein L17 OS=Homo sapiens (Human) OX=9606 GN=RPL17 PE=1 SV=3	7213.7	8341.9	8277.5	7975.5	7760.5	7877.8	10958.6	10617.2	10939.9	11544.1	11317.3	11790.5	0.86114	0.0168544	7944.37	7871.27	10838.6	11550.6	1.00929	0.938353
Q07020	60S ribosomal protein L18 OS=Homo sapiens (Human) OX=9606 GN=RPL18 PE=1 SV=2	11423.2	11466.9	14145.7	13690.7	12590.7	13417.5	14864.2	15250.3	15123.9	15450.2	14804.6	15871.7	0.434244	0.447374	12345.3	13233	15079.5	15375.5	0.932918	0.980746
Q02543	60S ribosomal protein L18a OS=Homo sapiens (Human) OX=9606 GN=RPL18A PE=1 SV=2	7061.8	9697.9	9958.7	9286	8465.3	9479.3	11728.7	11370.1	11281.9	11909	12421.1	11642.2	0.874584	0.132799	8906.13	9076.87	11460.2	11990.8	0.98119	0.955755
P84098	60S ribosomal protein L19 OS=Homo sapiens (Human) OX=9606 GN=RPL19 PE=1 SV=1	8207.3	7781.6	8837.7	9492	8381.3	9678.2	15123.5	14494.7	15328.3	14969.3	15669.8	16988.3	0.153491	0.26814	8275.53	9183.83	14982.2	15875.8	0.901098	0.943711
P46778	60S ribosomal protein L21 OS=Homo sapiens (Human) OX=9606 GN=RPL21 PE=1 SV=2	9784.6	9959.2	10313.8	10767.3	11262.9	11049.7	11225.8	11329.1	11198.1	12710.3	11083.7	11898	0.00906609	0.302189	10019.2	11026.6	11251	11897.3	0.908636	0.945674
P35268	60S ribosomal protein L22 OS=Homo sapiens (Human) OX=9606 GN=RPL22 PE=1 SV=2	6615.7	5637.8	5860.6	6558.6	7046	6717.7	6310.9	6027	5991.5	5935.7	5953.7	6114.5	0.114484	0.41546	6038.03	6774.1	6109.8	6001.3	0.891341	1.01808
Q6P5R6	60S ribosomal protein L22-like 1 OS=Homo sapiens (Human) OX=9606 GN=RPL22L1 PE=1 SV=2	571.9	538.1	660	707.7	625.1	745.4	709.6	692.1	710.2	721.2	741.1	768.8	0.113315	0.0859019	590	692.733	703.967	743.7	0.851699	0.946573
P62829	60S ribosomal protein L23 OS=Homo sapiens (Human) OX=9606 GN=RPL23 PE=1 SV=1	23503.6	13375.1	16683.7	17878.6	18450.5	17597.9	8757.7	8745.8	8567.5	9059.1	8799.8	8952.4	0.971247	0.0664708	17854.1	17975.7	8690.33	8937.1	0.993239	0.972389
P62750	60S ribosomal protein L23a OS=Homo sapiens (Human) OX=9606 GN=RPL23A PE=1 SV=1	18589.2	17825.5	21182.3	20936.8	19221.7	20564.8	21674.9	21801.3	22226.1	23431.6	22121.5	23884.9	0.428975	0.132594	19199	20241.1	21900.8	23146	0.948516	0.946201
P83731	60S ribosomal protein L24 OS=Homo sapiens (Human) OX=9606 GN=RPL24 PE=1 SV=1	16899.5	13363.1	14710.7	18866.1	18442.2	20232.7	16327.9	16391.3	15751.2	17765.4	16528.8	17486.1	0.0363069	0.0788304	14991.1	19180.3	16156.8	17260.1	0.781587	0.936078
P61254	60S ribosomal protein L26 OS=Homo sapiens (Human) OX=9606 GN=RPL26 PE=1 SV=1	8462.4	8194.2	9310.5	9830.3	9103.3	9788.6	13122.7	12654	13429.2	13261.5	13498.9	14443.3	0.09689	0.206024	8655.7	9574.07	13068.6	13734.6	0.904078	0.951514
P61353	60S ribosomal protein L27 OS=Homo sapiens (Human) OX=9606 GN=RPL27 PE=1 SV=2	6730.3	6028.2	7771.7	7495.6	6640.9	6869.7	8630.6	8226.7	8518.4	9018.5	9211.8	9764.3	0.798127	0.0398074	6843.4	7002.07	8458.57	9331.53	0.97734	0.90645
P46776	60S ribosomal protein L27a OS=Homo sapiens (Human) OX=9606 GN=RPL27A PE=1 SV=2	5717.7	6934.4	7073.9	8250.4	7932.7	7800.1	7014.3	7061.3	7122.2	7520.8	7020.6	7679.8	0.0700602	0.225939	6575.33	7994.4	7065.93	7407.07	0.822492	0.953945
P46779	60S ribosomal protein L28 OS=Homo sapiens (Human) OX=9606 GN=RPL28 PE=1 SV=3	15535.6	13980.6	15603.9	16554.3	15057.1	16133.4	13435.7	13544.5	13079.5	14461.6	13529.1	14140.4	0.277002	0.110779	15040	15914.9	13353.2	14043.7	0.945026	0.950834
P47914	60S ribosomal protein L29 OS=Homo sapiens (Human) OX=9606 GN=RPL29 PE=1 SV=2	6129.2	4955.2	5445.6	5860.8	5478.6	5644	7856.1	7764.8	7778.5	8898.8	7579	8281.3	0.707525	0.356444	5510	5661.13	7799.8	8253.03	0.973303	0.945083
P39023	60S ribosomal protein L3 OS=Homo sapiens (Human) OX=9606 GN=RPL3 PE=1 SV=2	25460	27796.6	25447.7	27825.7	27872.9	29505.6	30132.4	30080.7	29359	31664.1	29500.4	30269.2	0.0935933	0.438246	26234.8	28401.4	29857.4	30477.9	0.923714	0.97964
Q92901	60S ribosomal protein L3-like OS=Homo sapiens (Human) OX=9606 GN=RPL3L PE=2 SV=3	107.3	116.2	117	118.9	113.4	131	183.6	173.9	164.6	197.1	171.1	227.1	0.291799	0.267278	113.5	121.1	174.033	198.433	0.937242	0.877037
P62888	60S ribosomal protein L30 OS=Homo sapiens (Human) OX=9606 GN=RPL30 PE=1 SV=2	10927.4	11757.9	11703.3	13022.2	11752.4	12313.4	13750.5	13160.1	13512.4	14566	13972.4	14409.7	0.125594	0.0271079	11462.9	12362.7	13474.3	14316	0.927216	0.941206
P62899	60S ribosomal protein L31 OS=Homo sapiens (Human) OX=9606 GN=RPL31 PE=1 SV=1	7226.4	6423	7565.2	8045.4	8184.4	7934.2	9374.8	9388.3	9392.4	10054.2	9232.7	9917.6	0.0950505	0.302659	7071.53	8054.67	9385.17	9734.83	0.877942	0.964081
P62910	60S ribosomal protein L32 OS=Homo sapiens (Human) OX=9606 GN=RPL32 PE=1 SV=2	6537.6	6118.2	6945.2	7805.2	6549.3	7425	10519.5	9708.8	10344.4	10278.4	10871.8	11438.6	0.187842	0.187579	6533.67	7259.83	10190.9	10862.9	0.899975	0.938135
P49207	60S ribosomal protein L34 OS=Homo sapiens (Human) OX=9606 GN=RPL34 PE=1 SV=3	13927.2	12008	11655.8	14559.4	14384	13956	14177.3	12718.1	12985.5	13269.9	13629.1	14051.8	0.121405	0.529597	12530.3	14299.8	13293.6	13650.3	0.876259	0.973874
P42766	60S ribosomal protein L35 OS=Homo sapiens (Human) OX=9606 GN=RPL35 PE=1 SV=2	12553.3	9027.6	12081.1	13038	9992.1	11460.2	12561.8	11575	12738.9	11853.4	13198.9	14209.9	0.854982	0.377976	11220.7	11496.8	12291.9	13087.4	0.975985	0.939216
P18077	60S ribosomal protein L35a OS=Homo sapiens (Human) OX=9606 GN=RPL35A PE=1 SV=2	3873.1	5874.7	4861.3	5509.2	4401.5	4821.8	5776.9	5537.3	5712.8	6613.8	5831	6798.2	0.954197	0.123348	4869.7	4910.83	5675.67	6414.33	0.991624	0.884841
Q9Y3U8	60S ribosomal protein L36 OS=Homo sapiens (Human) OX=9606 GN=RPL36 PE=1 SV=3	12754.2	10773.6	10749.5	15832.2	11271	14336.5	9201.7	8527.6	8681.8	8519.7	9013	9769.7	0.211529	0.52521	11425.8	13813.2	8803.7	9100.8	0.827161	0.967355
P83881	60S ribosomal protein L36a OS=Homo sapiens (Human) OX=9606 GN=RPL36A PE=1 SV=2	1760	1458.5	1999.9	1847.3	1725.3	1645	3209.6	3116.1	3133.7	3263.6	2952.7	3264.4	0.998844	0.952704	1739.47	1739.2	3153.13	3160.23	1.00015	0.997753
Q969Q0	60S ribosomal protein L36a-like OS=Homo sapiens (Human) OX=9606 GN=RPL36AL PE=1 SV=3	3465.1	2457	3265.4	3807	3476.9	3521.5	3721.6	3475.2	3827.9	3895.2	3756.7	4006.1	0.215891	0.180545	3062.5	3601.8	3674.9	3886	0.850269	0.945677
P61927	60S ribosomal protein L37 OS=Homo sapiens (Human) OX=9606 GN=RPL37 PE=1 SV=2	8542.7	9006.8	8207.3	9255.8	7841.6	7738	9246.6	9078.4	9231.5	10451.7	9217.8	10340.3	0.612232	0.171469	8585.6	8278.47	9185.5	10003.3	1.0371	0.91825
P61513	60S ribosomal protein L37a OS=Homo sapiens (Human) OX=9606 GN=RPL37A PE=1 SV=2	13535.6	6468.7	9011.8	9288.4	9246.7	8642.6	4187.9	3698.6	3727.3	3657.9	3915.2	4062.1	0.795287	0.97308	9672.03	9059.23	3871.27	3878.4	1.06764	0.998161
P63173	60S ribosomal protein L38 OS=Homo sapiens (Human) OX=9606 GN=RPL38 PE=1 SV=2	10611.9	8394.2	7744.2	10055.1	6393.8	7727.8	8312.5	7347.2	8270.1	7952.3	8394.5	9286.5	0.568584	0.324905	8916.77	8058.9	7976.6	8544.43	1.10645	0.933543
P36578	60S ribosomal protein L4 OS=Homo sapiens (Human) OX=9606 GN=RPL4 PE=1 SV=5	25678.8	29475.6	29318.8	29774	29836.5	29261.5	28826.5	27708.7	28539.7	30124.9	29025.2	31548.5	0.358409	0.107925	28157.7	29624	28358.3	30232.9	0.950504	0.937996
P46777	60S ribosomal protein L5 OS=Homo sapiens (Human) OX=9606 GN=RPL5 PE=1 SV=3	26516.4	27854.8	28112.4	29871.1	29439.5	30239.5	31644.3	30960.5	31105.6	32352.7	30750.9	32352.1	0.0257377	0.395092	27494.5	29850	31236.8	31818.6	0.921089	0.981716
Q02878	60S ribosomal protein L6 OS=Homo sapiens (Human) OX=9606 GN=RPL6 PE=1 SV=3	13835.6	17108.3	15823.4	15963.5	15494.7	15738.9	24197.2	23747.8	23702.9	27746.8	24723.7	25825.1	0.894752	0.124746	15589.1	15732.4	23882.6	26098.5	0.990894	0.915095
P18124	60S ribosomal protein L7 OS=Homo sapiens (Human) OX=9606 GN=RPL7 PE=1 SV=1	13949.8	15309.6	15987.9	15916.4	15468.9	15714.5	19022.4	17858.5	18581.8	19239.7	19509.8	20075.6	0.41203	0.0612503	15082.4	15699.9	18487.6	19608.4	0.960669	0.942841
Q6DKI1	60S ribosomal protein L7-like 1 OS=Homo sapiens (Human) OX=9606 GN=RPL7L1 PE=1 SV=2	831.8	570.4	894.6	750.8	595.2	859.6	728.4	810.6	777.2	656.8	627.9	758.9	0.821179	0.137008	765.6	735.2	772.067	681.2	1.04135	1.13339
P62424	60S ribosomal protein L7a OS=Homo sapiens (Human) OX=9606 GN=RPL7A PE=1 SV=2	14225.8	13062.8	16343	16560.7	15887.4	17463	18599.5	18559.3	18908.6	19167.5	18218.9	20805.9	0.148083	0.448099	14543.9	16637	18689.1	19397.4	0.874186	0.963485
P62917	60S ribosomal protein L8 OS=Homo sapiens (Human) OX=9606 GN=RPL8 PE=1 SV=2	11020.6	12347.8	14694.8	13545.6	13779.8	13858.2	15654.3	15452.9	15308.1	16510.4	16106	16578.5	0.435194	0.00917701	12687.7	13727.9	15471.8	16398.3	0.924232	0.943498
P32969	60S ribosomal protein L9 OS=Homo sapiens (Human) OX=9606 GN=RPL9P8 PE=1 SV=1	11077.9	11680.7	11410.1	12875.6	11499.1	13244.6	10963.1	10992.9	10617.2	11582.8	11385.9	11444.8	0.153046	0.0212199	11389.6	12539.8	10857.7	11471.2	0.908276	0.946524
Q9Y221	60S ribosome subunit biogenesis protein NIP7 homolog OS=Homo sapiens (Human) OX=9606 GN=NIP7 PE=1 SV=1	5058.1	4896.2	4349.3	3724.3	3925.5	3831.9	5239	4656.4	4603.2	3596.5	3292.8	3023.3	0.0403489	0.00490742	4767.87	3827.23	4832.87	3304.2	1.24577	1.46264
Q9UBM7	7-dehydrocholesterol reductase OS=Homo sapiens (Human) OX=9606 GN=DHCR7 PE=1 SV=1	3871.4	5307.8	5390.6	5620.6	6062.1	5881.7	4585.3	4754.6	4638.1	5229.7	5326.9	5378.8	0.17389	0.000657182	4856.6	5854.8	4659.33	5311.8	0.829507	0.877167
P36639	7,8-dihydro-8-oxoguanine triphosphatase OS=Homo sapiens (Human) OX=9606 GN=NUDT1 PE=1 SV=3	1179.8	812.6	1185.7	1440.7	1486	1460.2	1849.3	1869.3	1891.8	1875	1818.2	1824.6	0.0807526	0.237831	1059.37	1462.3	1870.13	1839.27	0.724452	1.01678
Q7L2J0	7SK snRNA methylphosphate capping enzyme OS=Homo sapiens (Human) OX=9606 GN=MEPCE PE=1 SV=1	5293.6	5427.6	5425	6421.9	6270.5	6157.4	6071.9	5982.3	6149.5	6238	6212.2	6224.6	0.00151863	0.0797366	5382.07	6283.27	6067.9	6224.93	0.856571	0.974773
Q6ZVK8	8-oxo-dGDP phosphatase NUDT18 OS=Homo sapiens (Human) OX=9606 GN=NUDT18 PE=1 SV=3	21.6	28.8		22.8	19.3	21.7	17.4	19.6	20.9	21.4	24.6	20.4		0.159821	25.2	21.2667	19.3	22.1333	1.18495	0.871988
Q9UHI8	A disintegrin and metalloproteinase with thrombospondin motifs 1 OS=Homo sapiens (Human) OX=9606 GN=ADAMTS1 PE=1 SV=4	25	17.7	26.8	33.2	28.7	37.7	43.9	43	48	37.8	32.8	33	0.0581175	0.0097609	23.1667	33.2	44.9667	34.5333	0.697791	1.30212
Q9UKP5	A disintegrin and metalloproteinase with thrombospondin motifs 6 OS=Homo sapiens (Human) OX=9606 GN=ADAMTS6 PE=2 SV=2	327.4	363.3	344.1	371.4	344.9	377.4	322.8	315.2	334.9	363.1	341	348.4	0.244452	0.0383415	344.933	364.567	324.3	350.833	0.946146	0.924371
Q92667	A-kinase anchor protein 1, mitochondrial OS=Homo sapiens (Human) OX=9606 GN=AKAP1 PE=1 SV=1	3394.1	3412.9	3465.7	3895.2	3965.5	3935.5	4527.1	4407.7	4564.6	4229.3	4246	4196.4	6.86476e-05	0.0205893	3424.23	3932.07	4499.8	4223.9	0.870848	1.06532
O43572	A-kinase anchor protein 10, mitochondrial OS=Homo sapiens (Human) OX=9606 GN=AKAP10 PE=1 SV=2	461.2	438.3	503.1	611.6	633.1	657.4	777.1	770.8	845.4	866.1	830.7	833.8	0.00300541	0.186421	467.533	634.033	797.767	843.533	0.737396	0.945744
Q02952	A-kinase anchor protein 12 OS=Homo sapiens (Human) OX=9606 GN=AKAP12 PE=1 SV=4	25830.7	29407.7	24326	35265.9	38493.1	38409.9	49169.7	52960.2	50128.2	52306.8	52369.4	50582.2	0.00576184	0.491694	26521.5	37389.6	50752.7	51752.8	0.709327	0.980675
Q12802	A-kinase anchor protein 13 OS=Homo sapiens (Human) OX=9606 GN=AKAP13 PE=1 SV=2	5717.1	6484.2	6861.9	8099.8	7829	8018.4	8652.7	8907.2	8802.4	9134.7	9027.6	8958.1	0.0343078	0.0551316	6354.4	7982.4	8787.43	9040.13	0.796051	0.972047
Q02040	A-kinase anchor protein 17A OS=Homo sapiens (Human) OX=9606 GN=AKAP17A PE=1 SV=2	3739.4	2277.8	3810.5	2016.2	2085.8	2137.8	2365.1	2452.8	2291.8	1962	1851.3	1858.2	0.138282	0.00160107	3275.9	2079.93	2369.9	1890.5	1.575	1.25358
Q9Y2D5	A-kinase anchor protein 2 OS=Homo sapiens (Human) OX=9606 GN=AKAP2 PE=1 SV=3	1414.7	5842.8	3531.8	1347.1	1247.2	1330.4	1078.8	1137.7	1094.2	1043.9	999.9	987.7	0.21537	0.0192721	3596.43	1308.23	1103.57	1010.5	2.74908	1.0921
O43823	A-kinase anchor protein 8 OS=Homo sapiens (Human) OX=9606 GN=AKAP8 PE=1 SV=1	1382.8	1390.6	1321.3	834.5	963	919	1424	1380.4	1437.9	805.9	828.6	821.9	0.00134221	0.000193959	1364.9	905.5	1414.1	818.8	1.50734	1.72704
Q9ULX6	A-kinase anchor protein 8-like OS=Homo sapiens (Human) OX=9606 GN=AKAP8L PE=1 SV=4	4739.5	5057.6	5012.1	4357.2	4943	4728.1	5209.9	5149.4	5062.9	4527.5	4520.1	4332.4	0.274324	0.00163262	4936.4	4676.1	5140.73	4460	1.05567	1.15263
Q99996	A-kinase anchor protein 9 OS=Homo sapiens (Human) OX=9606 GN=AKAP9 PE=1 SV=4	9675.2	7783	9466	8558	9372.4	9090.9	7793.7	8143.8	8016.1	8955.8	8529.5	8667.3	0.96354	0.0116466	8974.73	9007.1	7984.53	8717.53	0.996407	0.915917
Q86TW2	AarF domain-containing protein kinase 1 OS=Homo sapiens (Human) OX=9606 GN=ADCK1 PE=1 SV=2	108	91.8	81.2	121.3	105.3	147	132.1	148.2	135.9	141.6	136.4	142	0.111117	0.825291	93.6667	124.533	138.733	140	0.752141	0.990952
Q96FZ2	Abasic site processing protein HMCES OS=Homo sapiens (Human) OX=9606 GN=HMCES PE=1 SV=1	3055.3	3320.2	3552.4	4751.4	4540.4	4791.3	4495.8	4512	4547.3	5547.9	6528.6	5664	0.00310738	0.0455143	3309.3	4694.37	4518.37	5913.5	0.704951	0.764077
Q8IZP0	Abl interactor 1 OS=Homo sapiens (Human) OX=9606 GN=ABI1 PE=1 SV=4	1780.2	1865.7	1882.9	2187	2409.2	2397.9	3030.1	3302.2	3219.4	3397.3	3168.5	3322.3	0.0109732	0.34736	1842.93	2331.37	3183.9	3296.03	0.790495	0.965979
Q9NYB9	Abl interactor 2 OS=Homo sapiens (Human) OX=9606 GN=ABI2 PE=1 SV=1	871.2	760.7	1074.9	1166.3	1185.4	1242	1427.5	1487	1511.1	1688.5	1660.4	1614.2	0.0770897	0.00585972	902.267	1197.9	1475.2	1654.37	0.753207	0.891701
Q8IZT6	Abnormal spindle-like microcephaly-associated protein OS=Homo sapiens (Human) OX=9606 GN=ASPM PE=1 SV=2	2185.5	2571.8	2396.3	1785.4	1594.5	1621	2066.1	2042.8	1992.7	1062.1	1047.7	1022.1	0.0103418	2.74144e-05	2384.53	1666.97	2033.87	1043.97	1.43046	1.94821
Q96K21	Abscission/NoCut checkpoint regulator OS=Homo sapiens (Human) OX=9606 GN=ZFYVE19 PE=1 SV=3	2665.8	2526.6	2525.6	3797.1	3773.7	3770.2	4373.1	4319.5	4295.3	4703.1	4803	4755.1	0.00109348	0.000424811	2572.67	3780.33	4329.3	4753.73	0.68054	0.910716
Q86V21	Acetoacetyl-CoA synthetase OS=Homo sapiens (Human) OX=9606 GN=AACS PE=1 SV=1	3677.7	3070.4	4034.1	4997.6	5024.4	5118.8	4921.9	5291.2	5046.9	5691.9	5397.6	5432.2	0.0336344	0.0433931	3594.07	5046.93	5086.67	5507.23	0.712129	0.923634
Q9BWD1	Acetyl-CoA acetyltransferase, cytosolic OS=Homo sapiens (Human) OX=9606 GN=ACAT2 PE=1 SV=2	4664.4	3419.1	4393.4	5718.7	5830.2	5602.1	7089.8	7255.3	7224.9	7540.4	7285.6	7299.1	0.0503822	0.143972	4158.97	5717	7190	7375.03	0.727474	0.974911
P24752	Acetyl-CoA acetyltransferase, mitochondrial OS=Homo sapiens (Human) OX=9606 GN=ACAT1 PE=1 SV=1	10491.2	8936.7	9051.7	14853.6	13590.5	14278.2	15707.8	15920.7	15758	18336.8	18947.8	18443.8	0.00221076	0.00210146	9493.2	14240.8	15795.5	18576.1	0.666621	0.850312
Q13085	Acetyl-CoA carboxylase 1 OS=Homo sapiens (Human) OX=9606 GN=ACACA PE=1 SV=2	15928.8	17994.5	16329.3	19244	20541.9	19953.1	20192.7	20316.2	19957.7	23633.8	23447.6	23048.6	0.0196116	0.000306734	16750.9	19913	20155.5	23376.7	0.841203	0.862207
Q9NR19	Acetyl-coenzyme A synthetase, cytoplasmic OS=Homo sapiens (Human) OX=9606 GN=ACSS2 PE=1 SV=1	1830.9	817.5	1278.6	1602.1	1580.3	1738.6	1259	1233.2	1257.2	1487.3	1510.8	1457.6	0.3754	0.000779963	1309	1640.33	1249.8	1485.23	0.798009	0.841484
O00400	Acetyl-coenzyme A transporter 1 OS=Homo sapiens (Human) OX=9606 GN=SLC33A1 PE=1 SV=1	766.3	535	978.6	721.1	752.1	690.9	796.7	807.6	845.2	748.4	747.3	776.6	0.792554	0.0353696	759.967	721.367	816.5	757.433	1.05351	1.07798
Q13510	Acid ceramidase OS=Homo sapiens (Human) OX=9606 GN=ASAH1 PE=1 SV=5	2736.5	1660.7	2372.2	3051.7	2857.2	2819.5	3712.9	3572	3637.7	3897.9	3901.2	3758.7	0.169325	0.0279587	2256.47	2909.47	3640.87	3852.6	0.77556	0.945041
Q92485	Acid sphingomyelinase-like phosphodiesterase 3b OS=Homo sapiens (Human) OX=9606 GN=SMPDL3B PE=1 SV=2	1624.9	11142.6	5673.4	2129.6	1916	1895.6	1807	1992.1	1831.2	2187.4	2261.5	1983.2	0.269874	0.0650602	6146.97	1980.4	1876.77	2144.03	3.1039	0.875344
O43427	Acidic fibroblast growth factor intracellular-binding protein OS=Homo sapiens (Human) OX=9606 GN=FIBP PE=1 SV=3	1779.5	1386.2	1818.2	1667	1551.2	1659.8	2132.2	2150.8	2288.2	1830.6	1997.5	1970.4	0.825394	0.0226779	1661.3	1626	2190.4	1932.83	1.02171	1.13326
P39687	Acidic leucine-rich nuclear phosphoprotein 32 family member A OS=Homo sapiens (Human) OX=9606 GN=ANP32A PE=1 SV=1	5744.1	4560.4	5655.5	7779.4	7254.2	7839.7	10325.4	9878.5	10046.7	10856	11615.8	11220.1	0.0132796	0.0172364	5320	7624.43	10083.5	11230.6	0.697757	0.89786
Q92688	Acidic leucine-rich nuclear phosphoprotein 32 family member B OS=Homo sapiens (Human) OX=9606 GN=ANP32B PE=1 SV=1	2971	2533.3	2778.9	5694.4	5513	5496.6	6857.9	6671.1	6716.9	7228.6	7706.6	7391.4	0.000316739	0.0258259	2761.07	5568	6748.63	7442.2	0.495881	0.906806
Q9BTT0	Acidic leucine-rich nuclear phosphoprotein 32 family member E OS=Homo sapiens (Human) OX=9606 GN=ANP32E PE=1 SV=1	2699.4	2271.5	3101	3741.1	4103.1	4070.3	4510.6	4551.4	4512.6	5062.7	4994.7	5043.7	0.0186546	9.15879e-05	2690.63	3971.5	4524.87	5033.7	0.677485	0.898915
Q99798	Aconitate hydratase, mitochondrial OS=Homo sapiens (Human) OX=9606 GN=ACO2 PE=1 SV=2	10993.5	12936	13765.1	16088.3	16452.5	16203.5	18340.5	18982	18621	21685.7	21972.9	21236	0.0442071	0.000512974	12564.9	16248.1	18647.8	21631.5	0.773313	0.862067
Q8N556	Actin filament-associated protein 1 OS=Homo sapiens (Human) OX=9606 GN=AFAP1 PE=1 SV=2	1552.9	6666.5	4036.9	2627.3	2642.1	2620.4	2377.8	2439.4	2554.8	3088.5	2913.5	3072.6	0.428129	0.00177742	4085.43	2629.93	2457.33	3024.87	1.55344	0.812377
O14639	Actin-binding LIM protein 1 OS=Homo sapiens (Human) OX=9606 GN=ABLIM1 PE=1 SV=3	2285.9	8304.2	4899.2	2082.5	1856.4	1693.3	1174.1	1270.8	1226	1200.3	1074	1121.6	0.199519	0.123504	5163.1	1877.4	1223.63	1131.97	2.75013	1.08098
Q9Y573	Actin-binding protein IPP OS=Homo sapiens (Human) OX=9606 GN=IPP PE=1 SV=1	218.4	244	162.4	126.8	171.1	175.2	138.4	135.7	136.8	108.8	108.4	103.4	0.16451	0.000831941	208.267	157.7	136.967	106.867	1.32065	1.28166
Q86TU7	Actin-histidine N-methyltransferase OS=Homo sapiens (Human) OX=9606 GN=SETD3 PE=1 SV=1	4238.6	6661.6	5475.9	6159	6071.2	6305.2	6620.8	6653.5	6810.4	7478.5	6839.5	7073.3	0.411765	0.134905	5458.7	6178.47	6694.9	7130.43	0.883504	0.938919
O96019	Actin-like protein 6A OS=Homo sapiens (Human) OX=9606 GN=ACTL6A PE=1 SV=1	4855.4	5878.7	5718.8	7047.9	7295.5	6972.9	6696.1	6989.7	6731.8	7248.2	6756.7	6961.2	0.0278085	0.351727	5484.3	7105.43	6805.87	6988.7	0.771846	0.973839
Q9NZ32	Actin-related protein 10 OS=Homo sapiens (Human) OX=9606 GN=ACTR10 PE=1 SV=1	2125.5	3332.6	2721.1	2591.2	2696.6	2793.6	3068.8	2770.4	2846	3295.8	3579.7	3060.1	0.934499	0.0903642	2726.4	2693.8	2895.07	3311.87	1.0121	0.87415
P61160	Actin-related protein 2 OS=Homo sapiens (Human) OX=9606 GN=ACTR2 PE=1 SV=1	16338.9	13349.4	13192.5	13394.1	14143.8	13035.1	11217.7	11338.2	11220.7	11716.9	11865.8	11686.3	0.537231	0.00272781	14293.6	13524.3	11258.9	11756.3	1.05688	0.957685
Q92747	Actin-related protein 2/3 complex subunit 1A OS=Homo sapiens (Human) OX=9606 GN=ARPC1A PE=2 SV=2	3229.9	6878.1	5036.8	4420.6	4542.2	4442.8	4421.1	4543.9	4454.4	4516.4	4143.6	4246.7	0.637345	0.260263	5048.27	4468.53	4473.13	4302.23	1.12974	1.03972
O15143	Actin-related protein 2/3 complex subunit 1B OS=Homo sapiens (Human) OX=9606 GN=ARPC1B PE=1 SV=3	2382.3	5650.7	3985.3	3386	3368.7	3257.2	3496.3	3359.2	3389.2	3547.6	3655.1	3705	0.552023	0.0243989	4006.1	3337.3	3414.9	3635.9	1.2004	0.939217
O15144	Actin-related protein 2/3 complex subunit 2 OS=Homo sapiens (Human) OX=9606 GN=ARPC2 PE=1 SV=1	6762.1	11633.6	9899.5	9743.6	8960.9	9029.5	9826.3	9511.1	9500.9	9665.3	10482.2	10177.3	0.908378	0.161563	9431.73	9244.67	9612.77	10108.3	1.02024	0.950981
O15145	Actin-related protein 2/3 complex subunit 3 OS=Homo sapiens (Human) OX=9606 GN=ARPC3 PE=1 SV=3	1516.5	2987.5	2073.5	2191	1867.1	1972.1	2934.5	2509	2803.9	2581.2	2751.5	2774.8	0.714996	0.761521	2192.5	2010.07	2749.13	2702.5	1.09076	1.01726
P59998	Actin-related protein 2/3 complex subunit 4 OS=Homo sapiens (Human) OX=9606 GN=ARPC4 PE=1 SV=3	1938.6	3742	2639.2	2819.5	2522.5	2680.1	3746.3	3552.7	4011.5	3402.5	4218.8	3957.2	0.868425	0.765845	2773.27	2674.03	3770.17	3859.5	1.03711	0.976854
O15511	Actin-related protein 2/3 complex subunit 5 OS=Homo sapiens (Human) OX=9606 GN=ARPC5 PE=1 SV=3	3547.7	3764.2	3663.9	3821.9	4033.5	4085.2	3873.4	4033.7	4000.1	4074.4	3919.5	3977.5	0.0373497	0.763842	3658.6	3980.2	3969.07	3990.47	0.9192	0.994637
Q9BPX5	Actin-related protein 2/3 complex subunit 5-like protein OS=Homo sapiens (Human) OX=9606 GN=ARPC5L PE=1 SV=1	1136.6	2047.1	1526.4	1398.6	1138.9	1242.4	1682.5	1549.5	1689.4	1725.6	1775.4	1959.5	0.361395	0.112517	1570.03	1259.97	1640.47	1820.17	1.24609	0.901273
P61158	Actin-related protein 3 OS=Homo sapiens (Human) OX=9606 GN=ACTR3 PE=1 SV=3	8788.5	17043.5	13476	12051.5	12770.9	11893.7	12682.9	12352.8	12266.2	12919.2	12912.9	12792.8	0.75309	0.0621795	13102.7	12238.7	12434	12875	1.07059	0.965747
Q9H9F9	Actin-related protein 5 OS=Homo sapiens (Human) OX=9606 GN=ACTR5 PE=1 SV=2	1119.8	619.7	882.3	769.6	758	740.4	302.4	280.6	293.7	291.3	326.4	289.2	0.500109	0.513228	873.933	756	292.233	302.3	1.156	0.9667
Q9GZN1	Actin-related protein 6 OS=Homo sapiens (Human) OX=9606 GN=ACTR6 PE=1 SV=1	78.2	77.6	92.9	98.1	81.1	123.4	99.2	111.5	123.8	91.5	98.9	96.6	0.279761	0.146315	82.9	100.867	111.5	95.6667	0.821877	1.16551
Q9H981	Actin-related protein 8 OS=Homo sapiens (Human) OX=9606 GN=ACTR8 PE=1 SV=2	612.4	630.3	611.1	678.5	588	622.3	883.5	890.2	926.8	823.6	771	750.2	0.705031	0.0151378	617.933	629.6	900.167	781.6	0.98147	1.1517
P68133	Actin, alpha skeletal muscle OS=Homo sapiens (Human) OX=9606 GN=ACTA1 PE=1 SV=1	12069.5	164980	79888.7	21300.3	14238.4	11953.1	8252	8489.3	8048	8860.8	8898.1	8788.7	0.254939	0.0374555	85646	15830.6	8263.1	8849.2	5.41016	0.933768
P60709	Actin, cytoplasmic 1 OS=Homo sapiens (Human) OX=9606 GN=ACTB PE=1 SV=1	21020.5	304566	124562	31192	20941.1	18809.8	12579.9	13320.6	12465.9	13252.2	13358.2	12614.7	0.266418	0.465598	150049	23647.6	12788.8	13075	6.34521	0.978108
P53999	Activated RNA polymerase II transcriptional coactivator p15 OS=Homo sapiens (Human) OX=9606 GN=SUB1 PE=1 SV=3	13064.8	7833.5	10366.1	16488.9	17228	17327.1	18485.1	17901.5	18468.1	21091.1	20973.7	20119.8	0.0449985	0.00456263	10421.5	17014.7	18284.9	20728.2	0.612499	0.882127
Q9C0C7	Activating molecule in BECN1-regulated autophagy protein 1 OS=Homo sapiens (Human) OX=9606 GN=AMBRA1 PE=1 SV=2	182.4	155.3	164.5	160.5	189.1	194.6	252.9	270.7	274.1	188.8	161.8	204.9	0.353842	0.0105935	167.4	181.4	265.9	185.167	0.922822	1.436
Q8N9N2	Activating signal cointegrator 1 complex subunit 1 OS=Homo sapiens (Human) OX=9606 GN=ASCC1 PE=1 SV=1	2400.5	2484.9	2657.8	2990.8	2928.7	2995.1	3068.9	3083	3110.4	3226.7	3194.3	3211.3	0.0199389	0.00170587	2514.4	2971.53	3087.43	3210.77	0.846162	0.961588
Q9H1I8	Activating signal cointegrator 1 complex subunit 2 OS=Homo sapiens (Human) OX=9606 GN=ASCC2 PE=1 SV=3	251	282.6	308.3	311	346.5	295.2	359.5	368.6	360.7	364.7	352.6	349.2	0.176062	0.261922	280.633	317.567	362.933	355.5	0.883699	1.02091
Q8N3C0	Activating signal cointegrator 1 complex subunit 3 OS=Homo sapiens (Human) OX=9606 GN=ASCC3 PE=1 SV=3	5881	6490.8	6465.5	7085.1	7253.6	7296.2	7505.7	7694.3	7709.9	8176.8	7768.7	8408	0.0327834	0.111069	6279.1	7211.63	7636.63	8117.83	0.87069	0.940723
Q15650	Activating signal cointegrator 1 OS=Homo sapiens (Human) OX=9606 GN=TRIP4 PE=1 SV=4	2074.7	2181.5	2169.2	2213.8	2415.9	2494.3	2358.8	2356.6	2348.3	2547.4	2585.1	2679.6	0.0929388	0.0233368	2141.8	2374.67	2354.57	2604.03	0.901937	0.9042
Q6VMQ6	Activating transcription factor 7-interacting protein 1 OS=Homo sapiens (Human) OX=9606 GN=ATF7IP PE=1 SV=3	705.6	461.8	594.6	638.4	675	654.7	706.2	659.6	684.2	601.3	607.1	642.3	0.432961	0.0233589	587.333	656.033	683.333	616.9	0.89528	1.10769
O95433	Activator of 90 kDa heat shock protein ATPase homolog 1 OS=Homo sapiens (Human) OX=9606 GN=AHSA1 PE=1 SV=1	12688	11003.8	12885.6	16867.8	17217.3	17434.1	19286.8	20073.4	19049.8	19469.4	19302.5	19846.8	0.00984928	0.854608	12192.5	17173.1	19470	19539.6	0.709976	0.99644
Q9ULW3	Activator of basal transcription 1 OS=Homo sapiens (Human) OX=9606 GN=ABT1 PE=1 SV=1	2314.7	2103.4	2328.8	2585.7	2551.8	2576.2	3183	3352.9	3186.7	3601.2	3359.7	3470.3	0.0451938	0.0604125	2248.97	2571.23	3240.87	3477.07	0.874665	0.932069
Q12979	Active breakpoint cluster region-related protein OS=Homo sapiens (Human) OX=9606 GN=ABR PE=1 SV=2	861.3	1461.6	1311	1115.3	1233.7	1090	1136.4	1201.9	1182.4	1261.2	1252.4	1258.3	0.756618	0.047568	1211.3	1146.33	1173.57	1257.3	1.05667	0.933402
Q86WX3	Active regulator of SIRT1 OS=Homo sapiens (Human) OX=9606 GN=RPS19BP1 PE=1 SV=1
Q9H2P0	Activity-dependent neuroprotector homeobox protein OS=Homo sapiens (Human) OX=9606 GN=ADNP PE=1 SV=1	10804.3	8493.6	11966.9	7914.6	7739.3	7946.7	8594.3	8832.9	8659.9	6432.1	5840.3	6005	0.128815	0.00160422	10421.6	7866.87	8695.7	6092.47	1.32475	1.42729
O14561	Acyl carrier protein, mitochondrial OS=Homo sapiens (Human) OX=9606 GN=NDUFAB1 PE=1 SV=3	144.7	184.5	170.7	245.1	272.6	260.5	1062.1	890.4	1049.7	937.5	1148.6	940.4	0.0042612	0.932162	166.633	259.4	1000.73	1008.83	0.64238	0.991971
O60427	Acyl-CoA (8-3)-desaturase OS=Homo sapiens (Human) OX=9606 GN=FADS1 PE=1 SV=3	982	892.9	1120.4	1509	1450	1502.9	1165.9	1155.5	1178.1	1757	1842.2	1926.5	0.0127385	0.00460897	998.433	1487.3	1166.5	1841.9	0.671306	0.633313
Q6JQN1	Acyl-CoA dehydrogenase family member 10 OS=Homo sapiens (Human) OX=9606 GN=ACAD10 PE=1 SV=1	492	440.9	486.5	555.7	525.7	564.4	446.8	477.1	483.2	562.2	592.7	591.7	0.0230966	0.00177146	473.133	548.6	469.033	582.2	0.862438	0.805622
Q709F0	Acyl-CoA dehydrogenase family member 11 OS=Homo sapiens (Human) OX=9606 GN=ACAD11 PE=1 SV=3	3385.2	2489.3	2869	2846.7	2947.5	2909.8	2245	2194	2239.5	2244.3	2261.6	2280.4	0.964288	0.147128	2914.5	2901.33	2226.17	2262.1	1.00454	0.984115
O00767	Acyl-CoA desaturase OS=Homo sapiens (Human) OX=9606 GN=SCD PE=1 SV=2	873.3	634.3	931.1	2045.4	2157.2	2070.4	869.1	905.4	888.3	2461.2	2193.8	2557.3	0.00207222	0.00478462	812.9	2091	887.6	2404.1	0.388761	0.369203
Q5T8D3	Acyl-CoA-binding domain-containing protein 5 OS=Homo sapiens (Human) OX=9606 GN=ACBD5 PE=1 SV=1	857.9	1335.6	1039.2	1970.6	2072.3	2112.3	2406.6	2397	2478.6	3168.2	3203.3	3278.8	0.0137827	6.66763e-05	1077.57	2051.73	2427.4	3216.77	0.525198	0.754609
Q9BR61	Acyl-CoA-binding domain-containing protein 6 OS=Homo sapiens (Human) OX=9606 GN=ACBD6 PE=1 SV=1	2903.4	3129.9	2793.3	3285.5	3168.6	3208.4	2699.2	2747.2	2821.8	2803.8	2991.8	2920.5	0.0938813	0.0953485	2942.2	3220.83	2756.07	2905.37	0.91349	0.948612
Q8N6N7	Acyl-CoA-binding domain-containing protein 7 OS=Homo sapiens (Human) OX=9606 GN=ACBD7 PE=1 SV=1	120.7	304.7	236	123.8	130.8	155	312.2	278.3	334.6	255	276.6	267.6	0.256402	0.110574	220.467	136.533	308.367	266.4	1.61475	1.15753
P07108	Acyl-CoA-binding protein OS=Homo sapiens (Human) OX=9606 GN=DBI PE=1 SV=2	3073.9	2597.6	3906.1	4723.7	4229.6	4409.7	13422.9	11051.9	13647.7	11762.8	12258.7	13060.5	0.0663355	0.730864	3192.53	4454.33	12707.5	12360.7	0.716725	1.02806
Q92604	Acyl-CoA:lysophosphatidylglycerol acyltransferase 1 OS=Homo sapiens (Human) OX=9606 GN=LPGAT1 PE=1 SV=1	1470.2	1137.3	2416.2	2106.8	2046.3	2237.6	2316.4	2463	2396.8	2391.1	2069.9	2211.1	0.356051	0.20507	1674.57	2130.23	2392.07	2224.03	0.786095	1.07555
Q86TX2	Acyl-coenzyme A thioesterase 1 OS=Homo sapiens (Human) OX=9606 GN=ACOT1 PE=1 SV=1	3210.7	2869.9	3604.7	4769.3	4582.5	4789	5431.7	5345	5445	5761.3	5768.2	5777.9	0.0135811	0.00642238	3228.43	4713.6	5407.23	5769.13	0.684919	0.93727
Q8WXI4	Acyl-coenzyme A thioesterase 11 OS=Homo sapiens (Human) OX=9606 GN=ACOT11 PE=1 SV=1	34.3	31.1	28.2	22.8	17.2	28.2	39.3	48.4	41.2	33.4	29.6	34	0.0985274	0.0428577	31.2	22.7333	42.9667	32.3333	1.37243	1.32887
Q9NPJ3	Acyl-coenzyme A thioesterase 13 OS=Homo sapiens (Human) OX=9606 GN=ACOT13 PE=1 SV=1	1382.1	914.7	1423.2	1990.4	2002.2	2064.3	2769.5	2769.3	2728.2	3113.1	3286.5	3223.6	0.0388529	0.00858729	1240	2018.97	2755.67	3207.73	0.614176	0.85907
O14734	Acyl-coenzyme A thioesterase 8 OS=Homo sapiens (Human) OX=9606 GN=ACOT8 PE=1 SV=1	1741.8	2257.8	2165	2191.5	2270.9	2296.6	2275.2	2380.6	2294	2745.4	2504.4	2563.9	0.337842	0.0410925	2054.87	2253	2316.6	2604.57	0.912058	0.889438
Q9Y305	Acyl-coenzyme A thioesterase 9, mitochondrial OS=Homo sapiens (Human) OX=9606 GN=ACOT9 PE=1 SV=2	10011.9	10707	11264.9	13277.2	13453.8	13290.3	16467.8	16420	15772.8	17486	17454.8	16712	0.0159738	0.042677	10661.3	13340.4	16220.2	17217.6	0.799169	0.942071
Q5T1C6	Acyl-coenzyme A thioesterase THEM4 OS=Homo sapiens (Human) OX=9606 GN=THEM4 PE=1 SV=1	655.2	1169.3	1035.7	780	851.5	814.7	830	815.6	760.6	760.3	766	824.2	0.465369	0.56195	953.4	815.4	802.067	783.5	1.16924	1.0237
O75608	Acyl-protein thioesterase 1 OS=Homo sapiens (Human) OX=9606 GN=LYPLA1 PE=1 SV=1	2287.3	1619.9	2185	3344.4	3237.1	3123.9	3777.5	3956.8	3828.7	4630.2	4694.2	4741.3	0.0208663	0.000556744	2030.73	3235.13	3854.33	4688.57	0.627712	0.822071
O95372	Acyl-protein thioesterase 2 OS=Homo sapiens (Human) OX=9606 GN=LYPLA2 PE=1 SV=1	2736.1	1928.7	2637.8	2947.7	2899.1	2757.8	3842.2	3984.3	3938.7	4164.6	4178.4	4182.2	0.226399	0.0247175	2434.2	2868.2	3921.73	4175.07	0.848686	0.939322
P13798	Acylamino-acid-releasing enzyme OS=Homo sapiens (Human) OX=9606 GN=APEH PE=1 SV=4	8443.9	6722.8	8203.2	11584.4	12690.1	12263.9	11730.2	12049.6	11670.7	14808.4	14346.7	14183.6	0.00449535	0.000722332	7789.97	12179.5	11816.8	14446.2	0.639598	0.817987
Q53H12	Acylglycerol kinase, mitochondrial OS=Homo sapiens (Human) OX=9606 GN=AGK PE=1 SV=2	3089.6	6100	5407.8	6142.1	5512.7	5436.8	4751.2	5279.6	5180.9	7017.2	6827.8	7114.3	0.459892	0.00184334	4865.8	5697.2	5070.57	6986.43	0.854069	0.725773
P07311	Acylphosphatase-1 OS=Homo sapiens (Human) OX=9606 GN=ACYP1 PE=1 SV=2	1483.6	1083.2	1481.7	2134.5	2004.1	2077.6	2328.5	2506.9	2439.8	2917.5	2793.1	2801	0.0251744	0.00405251	1349.5	2072.07	2425.07	2837.2	0.651282	0.854739
P14621	Acylphosphatase-2 OS=Homo sapiens (Human) OX=9606 GN=ACYP2 PE=1 SV=2	423.8	253.7	373.7	494.3	422.8	448.3	174	190.9	189.3	227.6	259.2	220.4	0.162415	0.0341857	350.4	455.133	184.733	235.733	0.769884	0.783654
Q6P587	Acylpyruvase FAHD1, mitochondrial OS=Homo sapiens (Human) OX=9606 GN=FAHD1 PE=1 SV=2	1877.9	1373.8	1829.9	2395	2420.5	2316.4	2649.8	2636.3	2715.5	2636.6	2721.9	2861.3	0.0464942	0.386676	1693.87	2377.3	2667.2	2739.93	0.712517	0.973454
P46108	Adapter molecule crk OS=Homo sapiens (Human) OX=9606 GN=CRK PE=1 SV=2	3415.7	2673.4	3345.3	4157.6	4111.7	4146.9	4644.6	4709.4	4704.6	4994.1	4941.3	4822.4	0.0517991	0.0303951	3144.8	4138.73	4686.2	4919.27	0.759846	0.952622
Q8NC96	Adaptin ear-binding coat-associated protein 1 OS=Homo sapiens (Human) OX=9606 GN=NECAP1 PE=1 SV=2	1347.1	1030.4	1159.6	1977	2025.1	2027.3	2369.2	2389.7	2345.8	2307.2	2312.9	2233	0.0102033	0.063477	1179.03	2009.8	2368.23	2284.37	0.586642	1.03671
Q9NVZ3	Adaptin ear-binding coat-associated protein 2 OS=Homo sapiens (Human) OX=9606 GN=NECAP2 PE=1 SV=1	553.7	501.2	461.8	749.8	781.1	809.3	1225.3	1260.9	1266.2	1097	1086.8	1142.9	0.00191715	0.00359647	505.567	780.067	1250.8	1108.9	0.648107	1.12796
Q9UIF7	Adenine DNA glycosylase OS=Homo sapiens (Human) OX=9606 GN=MUTYH PE=1 SV=1	157.7	134	110.8	344.2	390	379	596	627.5	588.6	667.9	713.2	666	0.00025537	0.0179485	134.167	371.067	604.033	682.367	0.36157	0.885203
P07741	Adenine phosphoribosyltransferase OS=Homo sapiens (Human) OX=9606 GN=APRT PE=1 SV=2	3018	3630.2	3447.8	5689.9	4848.7	5385.1	7319.7	7212.7	7701.6	7757.7	8674.1	8618.7	0.00414499	0.0677016	3365.33	5307.9	7411.33	8350.17	0.634023	0.887567
P25054	Adenomatous polyposis coli protein OS=Homo sapiens (Human) OX=9606 GN=APC PE=1 SV=2	487.9	342.4	390.2	391.2	438.9	454.8	432.7	453.6	444.8	461.2	465.1	491.4	0.68062	0.0731314	406.833	428.3	443.7	472.567	0.949879	0.938915
Q8TB61	Adenosine 3'-phospho 5'-phosphosulfate transporter 1 OS=Homo sapiens (Human) OX=9606 GN=SLC35B2 PE=1 SV=1	1742.5	2222.3	2180.9	3445.5	3036.4	3582	2189.6	2073.2	2270.3	2817.9	3214.2	3443.5	0.00440955	0.0245803	2048.57	3354.63	2177.7	3158.53	0.610668	0.689466
Q9H1N7	Adenosine 3'-phospho 5'-phosphosulfate transporter 2 OS=Homo sapiens (Human) OX=9606 GN=SLC35B3 PE=1 SV=1	236.6	79	126.6	104.5	118.5	93.7	77.5	75.7	71.5	83.5	76.4	78.3	0.465447	0.181548	147.4	105.567	74.9	79.4	1.39627	0.943325
P00813	Adenosine deaminase OS=Homo sapiens (Human) OX=9606 GN=ADA PE=1 SV=3	916.8	846.3	956.6	1550.6	1355.2	1427.1	1565.9	1618.7	1574.1	1810.6	1952.1	1937.3	0.00312064	0.0120021	906.567	1444.3	1586.23	1900	0.627686	0.83486
Q6DHV7	Adenosine deaminase-like protein OS=Homo sapiens (Human) OX=9606 GN=ADAL PE=1 SV=2	38.4	17.7	39.9	58.9	52.4	56	64	62	61.3	62.3	68.2	64.8	0.0716344	0.25778	32	55.7667	62.4333	65.1	0.573819	0.959037
P55263	Adenosine kinase OS=Homo sapiens (Human) OX=9606 GN=ADK PE=1 SV=2	6589.7	4167.8	6478.6	8698.6	8594.5	8656.3	8920	8880.3	9069.7	9175.2	10121.1	10454.9	0.0663761	0.12609	5745.37	8649.8	8956.67	9917.07	0.66422	0.903157
Q96HN2	Adenosylhomocysteinase 3 OS=Homo sapiens (Human) OX=9606 GN=AHCYL2 PE=1 SV=1	1617.3	750.5	1482.4	1112.3	1072.8	1166.2	1237.2	1264.5	1292.2	1244.2	1257	1355.3	0.600405	0.628314	1283.4	1117.1	1264.63	1285.5	1.14887	0.983768
P23526	Adenosylhomocysteinase OS=Homo sapiens (Human) OX=9606 GN=AHCY PE=1 SV=4	14375.6	9880.2	13774	20178.5	21500.9	21039	21553.5	20839.8	21824.9	21698.4	24588.6	23978	0.0217445	0.138397	12676.6	20906.1	21406.1	23421.7	0.606358	0.913943
O60266	Adenylate cyclase type 3 OS=Homo sapiens (Human) OX=9606 GN=ADCY3 PE=1 SV=3	280.5	451.1	315.9	426.4	449.1	455.5	428.4	420.4	421.8	569.4	601.1	587.2	0.208041	0.00183646	349.167	443.667	423.533	585.9	0.787002	0.722876
Q8NFM4	Adenylate cyclase type 4 OS=Homo sapiens (Human) OX=9606 GN=ADCY4 PE=1 SV=1	155.3	107.3	89.5	314.5	337.9	321.1	112.1	109.8	114	100	125.6	145.5	0.00454869	0.467217	117.367	324.5	111.967	123.7	0.361685	0.905147
O43306	Adenylate cyclase type 6 OS=Homo sapiens (Human) OX=9606 GN=ADCY6 PE=1 SV=2	241	145.5	206.5	152	167.1	228.5	111.6	103.7	102.1	115	109.6	107.8	0.699738	0.24813	197.667	182.533	105.8	110.8	1.08291	0.954874
O60503	Adenylate cyclase type 9 OS=Homo sapiens (Human) OX=9606 GN=ADCY9 PE=1 SV=4	53.5	61.2	56.4	84.7	97.2	98.3	116.4	99.7	103.8	110.2	127.7	118.7	0.00513358	0.161156	57.0333	93.4	106.633	118.867	0.610635	0.897084
P54819	Adenylate kinase 2, mitochondrial OS=Homo sapiens (Human) OX=9606 GN=AK2 PE=1 SV=2	8015.3	5000.9	6837.1	10833.6	9377.3	10040.7	14167	12793.9	13996	13421.5	16463.7	16689.6	0.0404102	0.210338	6617.77	10083.9	13652.3	15524.9	0.656273	0.879379
P27144	Adenylate kinase 4, mitochondrial OS=Homo sapiens (Human) OX=9606 GN=AK4 PE=1 SV=1	5393.4	4537.3	6181.3	7090.5	6740.6	6974.8	9556.1	9052.7	9707.8	9633.7	10882.2	10776.9	0.0749244	0.114915	5370.67	6935.3	9438.87	10430.9	0.774396	0.904892
Q96M32	Adenylate kinase 7 OS=Homo sapiens (Human) OX=9606 GN=AK7 PE=1 SV=3	432	75.9	234	112.4	157.4	151.2	33.4	38.2	43.2	35.8	35.5	33.9	0.408371	0.37559	247.3	140.333	38.2667	35.0667	1.76223	1.09125
P00568	Adenylate kinase isoenzyme 1 OS=Homo sapiens (Human) OX=9606 GN=AK1 PE=1 SV=3	4102.1	3129	4164.2	7065.3	6708.9	6883.8	7899.9	7586.6	7534	8929.6	9411.5	8393.9	0.00725616	0.0382015	3798.43	6886	7673.5	8911.67	0.551617	0.861062
Q9Y3D8	Adenylate kinase isoenzyme 6 OS=Homo sapiens (Human) OX=9606 GN=AK6 PE=1 SV=1	677.5	920	1037.1	965.7	853.4	914.8	1069.3	1093.2	1167.4	918.6	907.2	912.7	0.789243	0.0206367	878.2	911.3	1109.97	912.833	0.963678	1.21596
P30566	Adenylosuccinate lyase OS=Homo sapiens (Human) OX=9606 GN=ADSL PE=1 SV=2	8868.4	6508.1	7971.9	12170.3	11623.2	11955.4	11898.2	11544.4	11828.7	11016.5	12145.3	12267.2	0.0219717	0.908928	7782.8	11916.3	11757.1	11809.7	0.653122	0.995549
Q8N142	Adenylosuccinate synthetase isozyme 1 OS=Homo sapiens (Human) OX=9606 GN=ADSS1 PE=1 SV=1	1212.1	937.7	1486.5	1971.6	1919.5	2043.7	2016.3	2161.2	2025.5	2702.7	2748.7	2556.6	0.0347337	0.0015261	1212.1	1978.27	2067.67	2669.33	0.612708	0.7746
P30520	Adenylosuccinate synthetase isozyme 2 OS=Homo sapiens (Human) OX=9606 GN=ADSS2 PE=1 SV=3	5633.1	3673.2	4792.5	7616.5	8055.7	7912.9	8760.8	8153	8304.3	9116	9778	8709.9	0.0258981	0.108375	4699.6	7861.7	8406.03	9201.3	0.597784	0.91357
Q01518	Adenylyl cyclase-associated protein 1 OS=Homo sapiens (Human) OX=9606 GN=CAP1 PE=1 SV=5	7299.4	7160.2	7431.7	10614.7	9918.3	10529	10557.9	10851	10541.7	13316.7	13622.7	13160.9	0.00225926	0.000149863	7297.1	10354	10650.2	13366.8	0.704761	0.796767
P40123	Adenylyl cyclase-associated protein 2 OS=Homo sapiens (Human) OX=9606 GN=CAP2 PE=1 SV=1	3533.3	3479.4	3546.2	4928.7	5443.4	4941.7	5222.8	5367.9	5333.7	6624.9	6482.2	6581.1	0.0103917	3.29754e-05	3519.63	5104.6	5308.13	6562.73	0.689502	0.80883
O95396	Adenylyltransferase and sulfurtransferase MOCS3 OS=Homo sapiens (Human) OX=9606 GN=MOCS3 PE=1 SV=1	463.9	334	442.5	560.1	627.2	639.1	846.7	786.7	784.2	723.9	792.5	696.1	0.021006	0.131447	413.467	608.8	805.867	737.5	0.67915	1.0927
P48960	Adhesion G protein-coupled receptor E5 OS=Homo sapiens (Human) OX=9606 GN=ADGRE5 PE=1 SV=4	4590	2090.6	3072.1	3489.5	3517.8	3490.2	1953.2	1984.4	1968.2	1973	2082.1	2108.2	0.765292	0.168962	3250.9	3499.17	1968.6	2054.43	0.92905	0.95822
Q6QNK2	Adhesion G-protein coupled receptor D1 OS=Homo sapiens (Human) OX=9606 GN=ADGRD1 PE=1 SV=1	46.6	43	55.1	74.3	81.4	68.2	72.3	74.6	70.6	88.6	95.3	89.7	0.00734401	0.00363301	48.2333	74.6333	72.5	91.2	0.646271	0.794956
Q8IZP9	Adhesion G-protein coupled receptor G2 OS=Homo sapiens (Human) OX=9606 GN=ADGRG2 PE=1 SV=2	855.5	758.1	1000.6	1486.7	1460.2	1473.9	1508.9	1716.9	1695	1661.9	1555.3	1801.3	0.0126403	0.754259	871.4	1473.6	1640.27	1672.83	0.591341	0.980532
Q9HDC9	Adipocyte plasma membrane-associated protein OS=Homo sapiens (Human) OX=9606 GN=APMAP PE=1 SV=2	3994.1	3543.7	4074.1	5905.4	6173.8	5903.4	7343.5	7332.7	7355.3	8207.5	8289.7	8348.6	0.00129908	0.00151561	3870.63	5994.2	7343.83	8281.93	0.64573	0.886729
Q9BRR6	ADP-dependent glucokinase OS=Homo sapiens (Human) OX=9606 GN=ADPGK PE=1 SV=1	1553.9	1423	2005.4	2401.5	2886.5	2788.7	2269.8	2455.9	2416.8	2273.1	2079.2	2309.3	0.0117715	0.157247	1660.77	2692.23	2380.83	2220.53	0.616873	1.07219
Q9NX46	ADP-ribose glycohydrolase ARH3 OS=Homo sapiens (Human) OX=9606 GN=ADPRS PE=1 SV=1	1426.7	878.7	1232.5	1578.9	1757	1755.4	1883.1	1837	1800.2	1927.6	2031.6	1867.6	0.0699734	0.15435	1179.3	1697.1	1840.1	1942.27	0.694891	0.947398
Q9BQ69	ADP-ribose glycohydrolase MACROD1 OS=Homo sapiens (Human) OX=9606 GN=MACROD1 PE=1 SV=2	2751.2	3021.6	2521.5	4251.7	3674.9	3819.7	3561.3	3115.5	3311.9	3403.1	4512.8	4507.5	0.00759681	0.148253	2764.77	3915.43	3329.57	4141.13	0.70612	0.804023
Q9Y530	ADP-ribose glycohydrolase OARD1 OS=Homo sapiens (Human) OX=9606 GN=OARD1 PE=1 SV=2	2340.8	1621.3	2372.9	3373.7	2815.9	3077.8	2962.9	2973.2	3052.3	3052.4	3470.5	3699.2	0.0362756	0.159342	2111.67	3089.13	2996.13	3407.37	0.683579	0.879311
Q9BW91	ADP-ribose pyrophosphatase, mitochondrial OS=Homo sapiens (Human) OX=9606 GN=NUDT9 PE=1 SV=1	469.4	312.7	508.6	594.8	600.6	615.1	848.3	890.8	890.6	986.9	1028.3	1001.1	0.100005	0.00249057	430.233	603.5	876.567	1005.43	0.712897	0.87183
P61204	ADP-ribosylation factor 3 OS=Homo sapiens (Human) OX=9606 GN=ARF3 PE=1 SV=2	1912.2	1205.6	1689.5	2613.9	2425.8	2651.6	2620.5	2741.6	2773.6	2759.8	2835.3	2911.7	0.0334161	0.125698	1602.43	2563.77	2711.9	2835.6	0.625031	0.956376
P18085	ADP-ribosylation factor 4 OS=Homo sapiens (Human) OX=9606 GN=ARF4 PE=1 SV=3	4203.3	2932	3933	5369.5	5119	5376.7	6088.1	6328	6613.5	6189.4	6342.3	6513.3	0.0481023	0.978681	3689.43	5288.4	6343.2	6348.33	0.697646	0.999191
P84085	ADP-ribosylation factor 5 OS=Homo sapiens (Human) OX=9606 GN=ARF5 PE=1 SV=2	2839.7	1985.4	3026	3070.6	3089.9	3251.1	2733.8	2877.2	2696.9	2437.4	2714.9	2675.4	0.243686	0.206499	2617.03	3137.2	2769.3	2609.23	0.834194	1.06135
P62330	ADP-ribosylation factor 6 OS=Homo sapiens (Human) OX=9606 GN=ARF6 PE=1 SV=2	1442.1	1489.1	1416.3	2147.9	2310.9	2249	2421.2	2648.7	2400.3	2808.7	2716.9	2679.3	0.000954558	0.0725671	1449.17	2235.93	2490.07	2734.97	0.648126	0.910456
Q8N6T3	ADP-ribosylation factor GTPase-activating protein 1 OS=Homo sapiens (Human) OX=9606 GN=ARFGAP1 PE=1 SV=2	2845.5	2497.8	3146.4	4148.7	4345.4	4165.5	4592.3	4840.7	4774.4	5485.8	5290.4	5456.4	0.0111653	0.00248082	2829.9	4219.87	4735.8	5410.87	0.670614	0.875239
Q8N6H7	ADP-ribosylation factor GTPase-activating protein 2 OS=Homo sapiens (Human) OX=9606 GN=ARFGAP2 PE=1 SV=1	4608.2	3758.4	4149.1	5887.1	6080.9	5974.2	7040.2	7082.7	6866	7280.9	7276.2	7197.8	0.0143317	0.0460089	4171.9	5980.73	6996.3	7251.63	0.697557	0.96479
Q9NP61	ADP-ribosylation factor GTPase-activating protein 3 OS=Homo sapiens (Human) OX=9606 GN=ARFGAP3 PE=1 SV=1	3345.1	3088.2	3085.1	5075.3	5106.1	5182	4913.1	5151.5	5102.1	5921	5740.7	5751.3	0.000641569	0.00157284	3172.8	5121.13	5055.57	5804.33	0.61955	0.870999
Q9UJY5	ADP-ribosylation factor-binding protein GGA1 OS=Homo sapiens (Human) OX=9606 GN=GGA1 PE=1 SV=1	1551.2	1726.4	1666.1	1978.5	1966	2033.1	1988.7	2119.2	2042.7	2487.7	2295.7	2437.6	0.0122255	0.00970804	1647.9	1992.53	2050.2	2407	0.827038	0.851766
Q9UJY4	ADP-ribosylation factor-binding protein GGA2 OS=Homo sapiens (Human) OX=9606 GN=GGA2 PE=1 SV=3	1781.6	1886.5	2058.4	2304.4	2469.1	2057.8	2486.5	2550.1	2621.9	2908.4	2804.2	2894	0.0716295	0.00380729	1908.83	2277.1	2552.83	2868.87	0.838274	0.88984
Q9NZ52	ADP-ribosylation factor-binding protein GGA3 OS=Homo sapiens (Human) OX=9606 GN=GGA3 PE=1 SV=1	72.7	60.8	81.9	104	77.9	75	87.2	88	96.1	73.8	79.6	71.3	0.288712	0.0150824	71.8	85.6333	90.4333	74.9	0.838459	1.20739
P40616	ADP-ribosylation factor-like protein 1 OS=Homo sapiens (Human) OX=9606 GN=ARL1 PE=1 SV=1	2718.6	1781.8	2511.9	2442.1	2507.5	2446.7	2050.7	2016.3	1979.7	2244.2	2252	2279.3	0.696832	0.0018222	2337.43	2465.43	2015.57	2258.5	0.948082	0.892436
Q9NXU5	ADP-ribosylation factor-like protein 15 OS=Homo sapiens (Human) OX=9606 GN=ARL15 PE=1 SV=1	135.4	226.7	170	189.7	214.4	203.4	195.9	187.6	185.8	229.4	294.6	241	0.447409	0.0798077	177.367	202.5	189.767	255	0.875885	0.744183
P36404	ADP-ribosylation factor-like protein 2 OS=Homo sapiens (Human) OX=9606 GN=ARL2 PE=1 SV=4	3032	1985.4	2680.5	3791.2	3818.1	3852.4	3790.6	3805	3869.5	4481.2	4561.9	4523.9	0.0547078	3.18059e-05	2565.97	3820.57	3821.7	4522.33	0.671619	0.845073
Q9Y2Y0	ADP-ribosylation factor-like protein 2-binding protein OS=Homo sapiens (Human) OX=9606 GN=ARL2BP PE=1 SV=1	584.3	360.6	503.8	579.4	567.8	577.4	796.4	770.6	789	635	704.2	630.2	0.294835	0.0240383	482.9	574.867	785.333	656.467	0.840021	1.1963
P36405	ADP-ribosylation factor-like protein 3 OS=Homo sapiens (Human) OX=9606 GN=ARL3 PE=1 SV=2	1488.8	1071.2	1505.1	1517	1581.6	1604.2	1764.9	1962.2	1831.5	1910.4	1915	1891.1	0.271266	0.460095	1355.03	1567.6	1852.87	1905.5	0.8644	0.972378
Q9Y689	ADP-ribosylation factor-like protein 5A OS=Homo sapiens (Human) OX=9606 GN=ARL5A PE=1 SV=1	140.6	134	154.8	300.6	276.7	315.4	341.5	311.6	324	397.9	402	396.9	0.00107201	0.0117229	143.133	297.567	325.7	398.933	0.481013	0.816427
Q9H0F7	ADP-ribosylation factor-like protein 6 OS=Homo sapiens (Human) OX=9606 GN=ARL6 PE=1 SV=1	155.3	66.5	85.3	120.3	142.9	129.5	101.2	102	105.6	95.6	101.7	101.5	0.402814	0.248883	102.367	130.9	102.933	99.6	0.782022	1.03347
Q15041	ADP-ribosylation factor-like protein 6-interacting protein 1 OS=Homo sapiens (Human) OX=9606 GN=ARL6IP1 PE=1 SV=2	1832	1579.6	1600	2327.2	2587.8	2284.4	5013.7	4086.8	5000.4	2286.6	2744.7	2541.2	0.00459284	0.00985479	1670.53	2399.8	4700.3	2524.17	0.696114	1.86212
Q66PJ3	ADP-ribosylation factor-like protein 6-interacting protein 4 OS=Homo sapiens (Human) OX=9606 GN=ARL6IP4 PE=1 SV=2	1189.1	712.8	1219.5	1909.2	1969.7	1920.7	1264.9	1288.4	1307.2	1823	1700.3	1719.6	0.0307986	0.00365913	1040.47	1933.2	1286.83	1747.63	0.53821	0.736329
Q8N6S5	ADP-ribosylation factor-like protein 6-interacting protein 6 OS=Homo sapiens (Human) OX=9606 GN=ARL6IP6 PE=1 SV=1	192.7	184.1	159	102	117.1	116.9	300.7	326.8	305.3	110	93.6	95.8	0.0104261	8.55335e-05	178.6	112	310.933	99.8	1.59464	3.11556
Q96BM9	ADP-ribosylation factor-like protein 8A OS=Homo sapiens (Human) OX=9606 GN=ARL8A PE=1 SV=1	680.3	612.1	535.4	880.1	772.5	789.9	999.6	926.5	993.3	1077.6	1237.7	1160.7	0.020389	0.0380547	609.267	814.167	973.133	1158.67	0.748332	0.839873
Q9NVJ2	ADP-ribosylation factor-like protein 8B OS=Homo sapiens (Human) OX=9606 GN=ARL8B PE=1 SV=1	329.8	273.7	218.2	379.9	397.5	425.8	521.1	528.8	511	549.8	548.2	510.4	0.0431137	0.346961	273.9	401.067	520.3	536.133	0.682929	0.970468
Q9UKK9	ADP-sugar pyrophosphatase OS=Homo sapiens (Human) OX=9606 GN=NUDT5 PE=1 SV=1	5502.1	4823.4	5930.1	6619	7043.3	6985.1	8259	8421.4	8221.8	9140.4	9096.6	8657.4	0.0310764	0.0359397	5418.53	6882.47	8300.73	8964.8	0.787295	0.925925
P05141	ADP/ATP translocase 2 OS=Homo sapiens (Human) OX=9606 GN=SLC25A5 PE=1 SV=7	2620.6	2869.5	2924.8	3086.4	3071.3	3008.1	2966.3	3054.4	3129.3	3146.4	3629.1	3505.5	0.10794	0.1099	2804.97	3055.27	3050	3427	0.918076	0.889991
P12236	ADP/ATP translocase 3 OS=Homo sapiens (Human) OX=9606 GN=SLC25A6 PE=1 SV=4	3168.8	2268	3380.4	3282	3161.8	3236.2	3422.6	3827.4	3796.3	4854	4953.8	4776.1	0.488251	0.00580403	2939.07	3226.67	3682.1	4861.3	0.910868	0.757431
Q96AP0	Adrenocortical dysplasia protein homolog OS=Homo sapiens (Human) OX=9606 GN=ACD PE=1 SV=4	261.6	318.5	387.4	343.7	344.9	331.7	325.1	340.9	323.3	334.4	311.4	296.6	0.677084	0.295346	322.5	340.1	329.767	314.133	0.948251	1.04977
P10109	Adrenodoxin, mitochondrial OS=Homo sapiens (Human) OX=9606 GN=FDX1 PE=1 SV=1	205.7	168.1	209.9	315	301.7	331	361.5	359.3	362.1	380.3	406.8	446.6	0.00290474	0.120574	194.567	315.9	360.967	411.233	0.615912	0.877766
P51825	AF4/FMR2 family member 1 OS=Homo sapiens (Human) OX=9606 GN=AFF1 PE=1 SV=1	415.6	466.2	473.5	687.9	801.3	753.4	824.5	824.8	852.2	1008.7	995.4	1003.6	0.00369846	0.000824748	451.767	747.533	833.833	1002.57	0.604343	0.831699
Q9UHB7	AF4/FMR2 family member 4 OS=Homo sapiens (Human) OX=9606 GN=AFF4 PE=1 SV=1	2489.6	2635.7	2617.9	3006.7	2862.6	3032.1	2925.3	2952.1	3025.1	2760.9	2645.2	2673.9	0.00557248	0.00421915	2581.07	2967.13	2967.5	2693.33	0.869886	1.10179
P55196	Afadin OS=Homo sapiens (Human) OX=9606 GN=AFDN PE=1 SV=3	3135.2	4461.9	3047.3	3635.6	3556.4	3784.3	4609.3	4639.3	4778	4915.1	4932.6	4859.4	0.832392	0.0336469	3548.13	3658.77	4675.53	4902.37	0.969762	0.95373
Q9Y2D8	Afadin- and alpha-actinin-binding protein OS=Homo sapiens (Human) OX=9606 GN=SSX2IP PE=1 SV=3	806.4	940.4	1022	1116.3	1123.1	1240.9	1392.8	1474.1	1399.7	1390	1199.8	1200.1	0.0420994	0.114373	922.933	1160.1	1422.2	1263.3	0.795564	1.12578
Q9Y4W6	AFG3-like protein 2 OS=Homo sapiens (Human) OX=9606 GN=AFG3L2 PE=1 SV=2	16681.5	14104.8	15081.6	17775.6	18775.5	18575.9	16054.5	16539.3	16268.8	20410	20305.1	20287.5	0.0396199	0.000591967	15289.3	18375.7	16287.5	20334.2	0.832041	0.800992
O43488	Aflatoxin B1 aldehyde reductase member 2 OS=Homo sapiens (Human) OX=9606 GN=AKR7A2 PE=1 SV=3	14425	5909.3	7944.4	9518.7	10360.9	9949.7	8593.7	8487.4	8410.2	9098.4	9260	8783.8	0.859398	0.0449903	9426.23	9943.1	8497.1	9047.4	0.948018	0.939176
Q6ULP2	Aftiphilin OS=Homo sapiens (Human) OX=9606 GN=AFTPH PE=1 SV=3	415.2	323.4	371.6	507.1	580.2	523.3	464.1	477.1	480.3	560	590.9	578.1	0.0091613	0.00179971	370.067	536.867	473.833	576.333	0.689308	0.822152
Q9BSE5	Agmatinase, mitochondrial OS=Homo sapiens (Human) OX=9606 GN=AGMAT PE=1 SV=2	284.9	189.9	304.9	403.1	352.2	312.7	277.8	260.7	280.1	283.2	327.7	309.1	0.100663	0.103157	259.9	356	272.867	306.667	0.730056	0.889783
O00468	Agrin OS=Homo sapiens (Human) OX=9606 GN=AGRN PE=1 SV=6	4177.6	4333.3	4814.5	4718.3	4500.1	4674.7	4522.3	4558.2	4568.3	4306.8	4567.4	4830.7	0.432814	0.913099	4441.8	4631.03	4549.6	4568.3	0.959138	0.995907
O00170	AH receptor-interacting protein OS=Homo sapiens (Human) OX=9606 GN=AIP PE=1 SV=2	2670.3	2461.8	2802.3	4790.6	4579.9	4767.7	5005.5	5184.8	5226.3	5709.1	5820.6	6061.4	0.00016103	0.0067632	2644.8	4712.73	5138.87	5863.7	0.561203	0.876386
Q53H80	Akirin-2 OS=Homo sapiens (Human) OX=9606 GN=AKIRIN2 PE=1 SV=2	9176.7	5229.8	6848.8	3735.7	3207.5	3377.9	2687.5	2685.4	2656.6	2440.4	2395.6	2300.3	0.0836033	0.0146479	7085.1	3440.37	2676.5	2378.77	2.0594	1.12516
Q9H8T0	AKT-interacting protein OS=Homo sapiens (Human) OX=9606 GN=AKTIP PE=1 SV=1	98.4	72.3	81.9	164.4	128.9	184	100.2	90.6	86.8	91.7	92.4	108.8	0.0272215	0.502802	84.2	159.1	92.5333	97.6333	0.529227	0.947764
Q9NRG9	Aladin OS=Homo sapiens (Human) OX=9606 GN=AAAS PE=1 SV=1	2236.9	2282.6	2376.3	2772.9	2927.1	2872.9	3675.2	3639.2	3585.2	2836.8	2992.2	3102.3	0.000822275	0.00796368	2298.6	2857.63	3633.2	2977.1	0.804372	1.22038
Q8TD30	Alanine aminotransferase 2 OS=Homo sapiens (Human) OX=9606 GN=GPT2 PE=1 SV=1	2737.5	2795.4	4116.7	3261.7	3221.2	2927.3	2565.4	2982.4	3039.8	4345.6	3931.8	4006.8	0.877506	0.00357785	3216.53	3136.73	2862.53	4094.73	1.02544	0.699077
P49588	Alanine--tRNA ligase, cytoplasmic OS=Homo sapiens (Human) OX=9606 GN=AARS1 PE=1 SV=2	17340.8	15357	18354.6	26167.1	26703.1	26640.4	28628.4	29259.4	28988	37339.3	37997.2	36539.6	0.0068596	0.000635843	17017.5	26503.5	28958.6	37292	0.642083	0.776536
Q5JTZ9	Alanine--tRNA ligase, mitochondrial OS=Homo sapiens (Human) OX=9606 GN=AARS2 PE=1 SV=1	5323.8	4729	5484.8	5413.6	5768.2	5745.3	6483.2	7212.8	6828.5	7075.5	6798.7	6622.1	0.17109	0.971977	5179.2	5642.37	6841.5	6832.1	0.917913	1.00138
Q9BTE6	Alanyl-tRNA editing protein Aarsd1 OS=Homo sapiens (Human) OX=9606 GN=AARSD1 PE=1 SV=2	3819.3	2764.8	5392.6	5183.8	4655.3	4976.8	4853	5087.3	4934.1	5034.4	4953.6	5309.2	0.340302	0.341656	3992.23	4938.63	4958.13	5099.07	0.808368	0.972361
P02768	Albumin OS=Homo sapiens (Human) OX=9606 GN=ALB PE=1 SV=2	49457	14529.3	45672.8	19278.7	18509.9	22199.9	5544.7	5300.5	5053.4	4543.7	4108.3	4926.6	0.272621	0.0610726	36553	19996.2	5299.53	4526.2	1.828	1.17086
P11766	Alcohol dehydrogenase class-3 OS=Homo sapiens (Human) OX=9606 GN=ADH5 PE=1 SV=4	8756.3	6616.4	8784	12302.6	12356.5	12222	12705.9	13040.9	12911.7	13731.1	13634.6	13870.6	0.0271779	0.00294958	8052.23	12293.7	12886.2	13745.4	0.654989	0.937487
Q8IZ83	Aldehyde dehydrogenase family 16 member A1 OS=Homo sapiens (Human) OX=9606 GN=ALDH16A1 PE=1 SV=2	3561.8	2486.2	3124.4	3869.4	3613.7	4108.8	3698	3730.4	3801.5	3835.7	3799.5	3969.5	0.106596	0.122074	3057.47	3863.97	3743.3	3868.23	0.791277	0.967703
P51648	Aldehyde dehydrogenase family 3 member A2 OS=Homo sapiens (Human) OX=9606 GN=ALDH3A2 PE=1 SV=1	4786.5	4810.1	4724.4	5801.9	6471.2	5850.1	6623.8	6529.6	6392	6527.8	6750	6515.1	0.0263348	0.463501	4773.67	6041.07	6515.13	6597.63	0.790203	0.987496
P43353	Aldehyde dehydrogenase family 3 member B1 OS=Homo sapiens (Human) OX=9606 GN=ALDH3B1 PE=1 SV=1	1815.5	1872.3	2083.8	2333.6	2334.8	2357.6	1696.2	1972.1	1850.1	2424.5	2363.7	2404.7	0.035031	0.0161243	1923.87	2342	1839.47	2397.63	0.821463	0.767201
P30837	Aldehyde dehydrogenase X, mitochondrial OS=Homo sapiens (Human) OX=9606 GN=ALDH1B1 PE=1 SV=3	6720.7	6836.8	7232.1	9078.5	9289.7	9210.1	10927.3	11224.6	10900.9	12136.9	12042	11714.3	0.00168751	0.00516588	6929.87	9192.77	11017.6	11964.4	0.753839	0.920865
P30838	Aldehyde dehydrogenase, dimeric NADP-preferring OS=Homo sapiens (Human) OX=9606 GN=ALDH3A1 PE=1 SV=3	1129.4	1025.1	1210.5	1152.5	1246.1	1227.9	1577.4	1625.9	1646.6	1593.7	1411.7	1490.3	0.245761	0.14221	1121.67	1208.83	1616.63	1498.57	0.927892	1.07879
P14550	Aldo-keto reductase family 1 member A1 OS=Homo sapiens (Human) OX=9606 GN=AKR1A1 PE=1 SV=3	5382.4	4368.8	5073.3	8312.8	7834.9	7760.9	7455	6989.4	7174.7	7777.1	8900	8992.5	0.00244703	0.0616443	4941.5	7969.53	7206.37	8556.53	0.620049	0.842206
P15121	Aldo-keto reductase family 1 member B1 OS=Homo sapiens (Human) OX=9606 GN=AKR1B1 PE=1 SV=3	4941.8	3241.2	4642.5	6147.6	5280.4	5932	5578.5	4873.1	5135.8	4872.3	5966.4	5524.8	0.083546	0.537805	4275.17	5786.67	5195.8	5454.5	0.738796	0.952571
Q04828	Aldo-keto reductase family 1 member C1 OS=Homo sapiens (Human) OX=9606 GN=AKR1C1 PE=1 SV=1	1678.7	1128.9	1503	2079.1	1779.3	1940.9	1490.6	1560.3	1617.9	1926.1	2039.9	2081.6	0.0723418	0.00183296	1436.87	1933.1	1556.27	2015.87	0.743297	0.772009
P52895	Aldo-keto reductase family 1 member C2 OS=Homo sapiens (Human) OX=9606 GN=AKR1C2 PE=1 SV=3	770.4	488.4	858.2	884.5	903.3	845.9	1247.7	1409.3	1284.6	1645.1	1410.3	1362.6	0.26112	0.206642	705.667	877.9	1313.87	1472.67	0.803812	0.892168
Q96BT7	Alkylated DNA repair protein alkB homolog 8 OS=Homo sapiens (Human) OX=9606 GN=ALKBH8 PE=1 SV=2
O00116	Alkyldihydroxyacetonephosphate synthase, peroxisomal OS=Homo sapiens (Human) OX=9606 GN=AGPS PE=1 SV=1	7133.1	7112.3	7883.9	8643.6	8906.7	8922.1	10171.5	10011.2	9955.5	10477.9	10673.4	10238.7	0.0198385	0.0601835	7376.43	8824.13	10046.1	10463.3	0.835939	0.960121
Q6UW56	All-trans retinoic acid-induced differentiation factor OS=Homo sapiens (Human) OX=9606 GN=ATRAID PE=1 SV=2	414.5	330.9	299.4	776.6	592.6	629.6	699.8	679.7	635.4	396.9	581.1	766.1	0.0134403	0.487558	348.267	666.267	671.633	581.367	0.522714	1.15527
Q6NUM9	All-trans-retinol 13,14-reductase OS=Homo sapiens (Human) OX=9606 GN=RETSAT PE=1 SV=2	1511.7	1403	1699.1	1936.4	1936.2	1919.9	2444.5	2393.5	2594	2462.6	2680	2475.1	0.0446849	0.54154	1537.93	1930.83	2477.33	2539.23	0.796513	0.975623
Q9BQI0	Allograft inflammatory factor 1-like OS=Homo sapiens (Human) OX=9606 GN=AIF1L PE=1 SV=1	101.1	351.3	194.8	221.9	189.4	271.6	117.8	114.3	107.6	126.8	118.8	146.8	0.888824	0.159049	215.733	227.633	113.233	130.8	0.947723	0.865698
Q6PD74	Alpha- and gamma-adaptin-binding protein p34 OS=Homo sapiens (Human) OX=9606 GN=AAGAB PE=1 SV=1	33.6	25.3	26.2	44.1	38.9	28.6	56.8	59.6	66.9	53.2	46.9	50.8	0.185894	0.0482832	28.3667	37.2	61.1	50.3	0.762545	1.21471
Q9BYC5	Alpha-(1,6)-fucosyltransferase OS=Homo sapiens (Human) OX=9606 GN=FUT8 PE=1 SV=2	322.3	226.2	230.5	244.7	284.7	313.5	276.5	262.7	273.5	231.4	267	253	0.602252	0.177275	259.667	280.967	270.9	250.467	0.92419	1.08158
Q13424	Alpha-1-syntrophin OS=Homo sapiens (Human) OX=9606 GN=SNTA1 PE=1 SV=1	257.5	287.4	236	467	417.4	465.8	533.6	530.5	541.3	602.6	633.9	591.2	0.00105124	0.0229045	260.3	450.067	535.133	609.233	0.578359	0.878372
Q9H6U8	Alpha-1,2-mannosyltransferase ALG9 OS=Homo sapiens (Human) OX=9606 GN=ALG9 PE=1 SV=2	716.3	560.2	844.4	865.2	972.9	976.2	1101.1	1241.7	1179.4	1402.9	1239.3	1310	0.0896984	0.084857	706.967	938.1	1174.07	1317.4	0.753615	0.8912
P26572	Alpha-1,3-mannosyl-glycoprotein 2-beta-N-acetylglucosaminyltransferase OS=Homo sapiens (Human) OX=9606 GN=MGAT1 PE=1 SV=2	105.3	125.1	139	151.1	149.1	167.6	154.8	161.6	167.2	182	171	165.2	0.0573749	0.138031	123.133	155.933	161.2	172.733	0.789654	0.93323
Q9UQ53	Alpha-1,3-mannosyl-glycoprotein 4-beta-N-acetylglucosaminyltransferase B OS=Homo sapiens (Human) OX=9606 GN=MGAT4B PE=1 SV=1	334.3	399.2	317.3	331.8	321.3	326	368.4	379.4	382.1	487.1	490.2	465.1	0.439594	0.00127227	350.267	326.367	376.633	480.8	1.07323	0.783347
Q9H553	Alpha-1,3/1,6-mannosyltransferase ALG2 OS=Homo sapiens (Human) OX=9606 GN=ALG2 PE=1 SV=1	619.9	500.4	684.1	614.1	719.3	737.4	588.9	619.9	592.7	587	579.1	540.1	0.257428	0.153334	601.467	690.267	600.5	568.733	0.871354	1.05586
Q10469	Alpha-1,6-mannosyl-glycoprotein 2-beta-N-acetylglucosaminyltransferase OS=Homo sapiens (Human) OX=9606 GN=MGAT2 PE=1 SV=1	1024.8	1079.7	1178.2	1372.3	1111	1269.8	1450.9	1561.8	1507.5	1481.2	1547.8	1608.1	0.166824	0.468901	1094.23	1251.03	1506.73	1545.7	0.874664	0.97479
Q3V5L5	Alpha-1,6-mannosylglycoprotein 6-beta-N-acetylglucosaminyltransferase B OS=Homo sapiens (Human) OX=9606 GN=MGAT5B PE=1 SV=2	476.6	824.2	596	689.9	705.1	734.7	1272.6	1279.7	1283.1	1008.5	971.2	1031.3	0.526792	0.00321661	632.267	709.9	1278.47	1003.67	0.890642	1.2738
P02765	Alpha-2-HS-glycoprotein OS=Homo sapiens (Human) OX=9606 GN=AHSG PE=1 SV=2	970.3	707.5	1121.7	1071.2	936.4	1026.8	1957.6	1410.9	1259.4	1158.4	1140.8	1329	0.591414	0.252888	933.167	1011.47	1542.63	1209.4	0.922588	1.27554
P01023	Alpha-2-macroglobulin OS=Homo sapiens (Human) OX=9606 GN=A2M PE=1 SV=3	1689.7	1274.8	1485.1	2336.6	2346.3	2345	2151.7	1960.4	2025.7	2457.8	2651.3	2258.5	0.0188209	0.0496076	1483.2	2342.63	2045.93	2455.87	0.633134	0.83308
P30533	Alpha-2-macroglobulin receptor-associated protein OS=Homo sapiens (Human) OX=9606 GN=LRPAP1 PE=1 SV=1	3871.4	3794.8	3947.4	4941.1	5350	5169.1	8527.4	8387.1	8683.6	7887.8	7835	7700	0.00399403	0.00360877	3871.2	5153.4	8532.7	7807.6	0.751193	1.09287
P12814	Alpha-actinin-1 OS=Homo sapiens (Human) OX=9606 GN=ACTN1 PE=1 SV=2	5195.9	50896.3	21355.1	8509.9	7270.5	6744	6802.2	7240.7	6799.8	8132.9	8887.1	8439.3	0.304582	0.00647012	25815.8	7508.13	6947.57	8486.43	3.43837	0.818667
P35609	Alpha-actinin-2 OS=Homo sapiens (Human) OX=9606 GN=ACTN2 PE=1 SV=1	787.2	11231.3	4796	1858.7	1053	1040.9	888.3	903.3	922.6	1157.1	1171.4	1185.7	0.293701	4.17944e-05	5604.83	1317.53	904.733	1171.4	4.25404	0.772352
O43707	Alpha-actinin-4 OS=Homo sapiens (Human) OX=9606 GN=ACTN4 PE=1 SV=2	10680.1	109556	53130	15793.1	12791.9	11992.3	10645.2	11280.8	10833.3	13080.4	12948.5	12773.9	0.262112	0.0029181	57788.6	13525.8	10919.8	12934.3	4.27248	0.844251
P35611	Alpha-adducin OS=Homo sapiens (Human) OX=9606 GN=ADD1 PE=1 SV=2	2380.6	1548.5	1761.8	1987.4	2121.8	2049.1	2393.4	2377.9	2452.6	1866	1880.2	1850.8	0.597593	0.000547002	1896.97	2052.77	2407.97	1865.67	0.924102	1.29067
P49419	Alpha-aminoadipic semialdehyde dehydrogenase OS=Homo sapiens (Human) OX=9606 GN=ALDH7A1 PE=1 SV=5	8177.2	6612.4	8729.6	10994.1	11189.3	11107.2	13817.4	13752.6	13711.1	14164.6	14488.5	14217.1	0.0349677	0.0257287	7839.73	11096.9	13760.4	14290.1	0.706482	0.962932
Q9UBT7	Alpha-catulin OS=Homo sapiens (Human) OX=9606 GN=CTNNAL1 PE=1 SV=2	2235.9	3068.2	2719	2882.9	3063.3	3073.2	3520.5	3762.3	3664.5	4122.5	4206	3991.4	0.300854	0.00851572	2674.37	3006.47	3649.1	4106.63	0.889538	0.888587
P61163	Alpha-centractin OS=Homo sapiens (Human) OX=9606 GN=ACTR1A PE=1 SV=1	2333.3	3109.5	2516	2842.7	2984.8	3024.1	3171.5	2834.6	2988.8	2908.3	3316.3	2953.1	0.331035	0.72692	2652.93	2950.53	2998.3	3059.23	0.899137	0.980082
O43768	Alpha-endosulfine OS=Homo sapiens (Human) OX=9606 GN=ENSA PE=1 SV=1	5440.7	5805.5	8163.3	5662.2	5441	5815.8	5180.7	4933.7	4811.6	5034.7	4380.7	5088.9	0.43355	0.617765	6469.83	5639.67	4975.33	4834.77	1.1472	1.02907
P06733	Alpha-enolase OS=Homo sapiens (Human) OX=9606 GN=ENO1 PE=1 SV=2	47031.9	37895.5	45851	56502.8	54502.1	57500.3	65395.9	67446.4	66417.6	69149.3	72368	70889.2	0.0386739	0.0226357	43592.8	56168.4	66420	70802.2	0.776109	0.938106
P06280	Alpha-galactosidase A OS=Homo sapiens (Human) OX=9606 GN=GLA PE=1 SV=1	3480.8	2109.6	2756.9	3840.2	4128	3805.2	3831.2	3757.8	3652.1	3814.7	3840.3	3665.2	0.0939294	0.74421	2782.43	3924.47	3747.03	3773.4	0.708997	0.993012
Q12800	Alpha-globin transcription factor CP2 OS=Homo sapiens (Human) OX=9606 GN=TFCP2 PE=1 SV=2	1014.9	825.9	1207.8	1043	1021.8	1031.4	1039.6	1083.8	1031.5	1017.7	957.7	893	0.898839	0.101096	1016.2	1032.07	1051.63	956.133	0.984626	1.09988
Q9NXW9	Alpha-ketoglutarate-dependent dioxygenase alkB homolog 4 OS=Homo sapiens (Human) OX=9606 GN=ALKBH4 PE=1 SV=1	194.8	131.7	257.4	266.4	251.7	261.7	271.5	271.1	279.5	264.9	275.2	271.6	0.212368	0.443114	194.633	259.933	274.033	270.567	0.748782	1.01281
Q3KRA9	Alpha-ketoglutarate-dependent dioxygenase alkB homolog 6 OS=Homo sapiens (Human) OX=9606 GN=ALKBH6 PE=1 SV=2	459.1	419.2	649	541.8	537	522.5	546.7	578.3	636.9	599.2	531.9	595.6	0.761452	0.750035	509.1	533.767	587.3	575.567	0.953788	1.02039
Q9BT30	Alpha-ketoglutarate-dependent dioxygenase alkB homolog 7, mitochondrial OS=Homo sapiens (Human) OX=9606 GN=ALKBH7 PE=1 SV=1	97.7	80.7	76.4	128.8	129.2	154.3	100.7	101.6	105.6	131.1	143.7	142.9	0.00923997	0.00641712	84.9333	137.433	102.633	139.233	0.617997	0.737132
Q9C0B1	Alpha-ketoglutarate-dependent dioxygenase FTO OS=Homo sapiens (Human) OX=9606 GN=FTO PE=1 SV=3	2444.7	2460.5	2589	4113.6	3937.3	3950.3	3762.4	3709.3	3848.1	4517.8	4547.1	4398.6	4.58957e-05	0.000323076	2498.07	4000.4	3773.27	4487.83	0.624454	0.840777
Q16706	Alpha-mannosidase 2 OS=Homo sapiens (Human) OX=9606 GN=MAN2A1 PE=1 SV=2	2010.3	1100.5	1759	1735.9	1994.7	1865.1	1411.1	1520.3	1459.3	1531.3	1501.9	1428	0.469985	0.622168	1623.27	1865.23	1463.57	1487.07	0.870275	0.984197
Q9NTJ4	Alpha-mannosidase 2C1 OS=Homo sapiens (Human) OX=9606 GN=MAN2C1 PE=1 SV=1	61.7	42.1	24.1	97.1	101.3	76.9	104	111.2	96.9	135.4	147.2	134.6	0.0251519	0.00378912	42.6333	91.7667	104.033	139.067	0.464584	0.748082
Q9UHK6	Alpha-methylacyl-CoA racemase OS=Homo sapiens (Human) OX=9606 GN=AMACR PE=1 SV=2	64.5	38.1	32.3	52.5	59.4	52.6	74.7	61.8	73.1	67.7	63.3	69.9	0.42574	0.567062	44.9667	54.8333	69.8667	66.9667	0.820061	1.04331
Q9H4F1	Alpha-N-acetyl-neuraminyl-2,3-beta-galactosyl-1,3-N-acetyl-galactosaminide alpha-2,6-sialyltransferase OS=Homo sapiens (Human) OX=9606 GN=ST6GALNAC4 PE=2 SV=2	3163.3	1503.3	2295.1	2106.8	2305	2000.7	573.9	633.5	580.6	499.2	482.1	500.4	0.741327	0.024069	2320.57	2137.5	596	493.9	1.08565	1.20672
P17050	Alpha-N-acetylgalactosaminidase OS=Homo sapiens (Human) OX=9606 GN=NAGA PE=1 SV=2	1276.2	1282.8	1253.9	1603.1	1673.7	1668.6	1193	1235.8	1161.4	1469.4	1544.7	1468.8	0.00129102	0.000951748	1270.97	1648.47	1196.73	1494.3	0.770999	0.800866
Q9NSC7	Alpha-N-acetylgalactosaminide alpha-2,6-sialyltransferase 1 OS=Homo sapiens (Human) OX=9606 GN=ST6GALNAC1 PE=2 SV=1	178.6	134.8	247.1	222.9	215.7	193.9	213.2	230.6	238.9	223.4	226.8	252.3	0.543436	0.608297	186.833	210.833	227.567	234.167	0.886166	0.971815
P54802	Alpha-N-acetylglucosaminidase OS=Homo sapiens (Human) OX=9606 GN=NAGLU PE=1 SV=2	614.1	299	496.2	512.6	602.2	611.3	396	414	374.1	513.8	521.4	515.8	0.371904	0.00702484	469.767	575.367	394.7	517	0.816465	0.763443
Q9NVD7	Alpha-parvin OS=Homo sapiens (Human) OX=9606 GN=PARVA PE=1 SV=1	2450.2	2257.8	2209.8	3299.4	3307.2	3327.2	3865.6	3883.1	3820.6	3650.5	3721.1	3908.1	0.00485486	0.335305	2305.93	3311.27	3856.43	3759.9	0.69639	1.02567
P54920	Alpha-soluble NSF attachment protein OS=Homo sapiens (Human) OX=9606 GN=NAPA PE=1 SV=3	918.6	912.4	995.8	1623.9	1286.9	1454.1	2260.1	1897.9	2222	1744.2	2182.7	2160.7	0.0271465	0.624036	942.267	1454.97	2126.67	2029.2	0.647621	1.04803
P37840	Alpha-synuclein OS=Homo sapiens (Human) OX=9606 GN=SNCA PE=1 SV=1	2930.2	2067.9	2794.7	3840.2	3603.2	3625.5	5413.1	5479.7	5281	6748.3	6258	6200	0.0463693	0.0197203	2597.6	3689.63	5391.27	6402.1	0.704027	0.842109
P40222	Alpha-taxilin OS=Homo sapiens (Human) OX=9606 GN=TXLNA PE=1 SV=3	6190.2	6699.3	6477.9	7468.4	7440.9	7108.1	9300.9	9220.3	9272.3	9220.9	8762.5	8874.4	0.0105186	0.148676	6455.8	7339.13	9264.5	8952.6	0.879641	1.03484
Q9BTX7	Alpha-tocopherol transfer protein-like OS=Homo sapiens (Human) OX=9606 GN=TTPAL PE=1 SV=2	344.6	213.8	294.5	237.2	209.2	236.9	420.5	409.2	377.8	280.4	290.1	298.3	0.273588	0.00601516	284.3	227.767	402.5	289.6	1.24821	1.38985
Q5VST6	Alpha/beta hydrolase domain-containing protein 17B OS=Homo sapiens (Human) OX=9606 GN=ABHD17B PE=1 SV=1	829.1	676	805.2	982.1	978.6	897.3	834.7	862.8	840.1	918	869.9	883.6	0.0407338	0.0686287	770.1	952.667	845.867	890.5	0.808362	0.949878
Q96Q42	Alsin OS=Homo sapiens (Human) OX=9606 GN=ALS2 PE=1 SV=2	189.6	75	110.1	76.3	82.2	86.1	82.5	88.9	83.1	60.4	78.2	77.4	0.328943	0.146814	124.9	81.5333	84.8333	72	1.53189	1.17824
Q9HB66	Alternative protein MKKS OS=Homo sapiens (Human) OX=9606 GN=MKKS PE=1 SV=1	116.2	157.5	153.5	141.6	139.9	155	199.3	181.4	237.4	240.8	316.7	289.5	0.841362	0.0556837	142.4	145.5	206.033	282.333	0.978694	0.729752
Q15699	ALX homeobox protein 1 OS=Homo sapiens (Human) OX=9606 GN=ALX1 PE=1 SV=2	85.4	66.5	59.2	38.1	44.6	36.9	28.6	38.1	36.9	23.1	25.3	23.3	0.0494567	0.0637462	70.3667	39.8667	34.5333	23.9	1.76505	1.44491
Q06203	Amidophosphoribosyltransferase OS=Homo sapiens (Human) OX=9606 GN=PPAT PE=1 SV=1	3512	4258.3	4069.9	5760.8	5920.2	5745.3	6893.6	6842.6	6699.8	7821.1	8005.9	7657.1	0.0105683	0.00246216	3946.73	5808.77	6812	7828.03	0.679444	0.870206
P21397	Amine oxidase [flavin-containing] A OS=Homo sapiens (Human) OX=9606 GN=MAOA PE=1 SV=1	1237.4	1412.3	1098.3	1613.5	1663.3	1608	2280.9	2241.7	2249.9	2105.5	2036.9	2013.9	0.0483967	0.00858805	1249.33	1628.27	2257.5	2052.1	0.767278	1.10009
P27338	Amine oxidase [flavin-containing] B OS=Homo sapiens (Human) OX=9606 GN=MAOB PE=1 SV=3	2063.4	3998.8	3637.1	2698.1	2517.2	2557.9	3213	3174.6	3151.2	2725.2	2692.2	2663.6	0.392839	4.35096e-05	3233.1	2591.07	3179.6	2693.67	1.24779	1.1804
Q12904	Aminoacyl tRNA synthase complex-interacting multifunctional protein 1 OS=Homo sapiens (Human) OX=9606 GN=AIMP1 PE=1 SV=2	13529.1	10656	11692.3	13484.7	14300.2	14051.6	13531.7	13365.5	13299	14718.9	14987.2	15103.8	0.132926	0.000886675	11959.1	13945.5	13398.7	14936.6	0.857562	0.897038
Q13155	Aminoacyl tRNA synthase complex-interacting multifunctional protein 2 OS=Homo sapiens (Human) OX=9606 GN=AIMP2 PE=1 SV=2	8841	13460.3	10772.2	9440	9002.8	9556.7	8311.3	7753	8015.9	7514.5	8387.4	8341.8	0.333573	0.877443	11024.5	9333.17	8026.73	8081.23	1.18122	0.993256
Q03154	Aminoacylase-1 OS=Homo sapiens (Human) OX=9606 GN=ACY1 PE=1 SV=1	2083.3	1931.8	2260.7	3347.4	3217.7	3251.8	3205.9	3192.8	3245.6	4263.3	4390	4215.4	0.00246612	0.00110476	2091.93	3272.3	3214.77	4289.57	0.639285	0.749439
Q9H4A4	Aminopeptidase B OS=Homo sapiens (Human) OX=9606 GN=RNPEP PE=1 SV=2	9726.6	7214.3	9243.7	12066.8	12174.3	11892.5	14218.1	14477	14218.6	15309.5	15202.4	14887	0.0484213	0.0081061	8728.2	12044.5	14304.6	15133	0.724661	0.945259
Q9Y4X0	AMME syndrome candidate gene 1 protein OS=Homo sapiens (Human) OX=9606 GN=AMMECR1 PE=1 SV=1	917.2	1981	1711.5	1273.3	1266.8	1236.7	1227.1	1288	1284.9	1313.4	1342.7	1287.1	0.476291	0.137534	1536.57	1258.93	1266.67	1314.4	1.22053	0.963684
Q01433	AMP deaminase 2 OS=Homo sapiens (Human) OX=9606 GN=AMPD2 PE=1 SV=2	6031.5	4978.7	5217.8	6567	6905	6892.9	7503.3	6924.4	7116.3	7667.2	8547.3	8025.5	0.0378191	0.0509005	5409.33	6788.3	7181.33	8080	0.796861	0.888779
Q96FJ0	AMSH-like protease OS=Homo sapiens (Human) OX=9606 GN=STAMBPL1 PE=1 SV=2	1206.9	2307	1871.2	1534.8	1268.1	1296.8	1595.5	1573.4	1587.9	1565.4	1321.7	1531	0.310944	0.275958	1795.03	1366.57	1585.6	1472.7	1.31354	1.07666
P05067	Amyloid-beta precursor protein OS=Homo sapiens (Human) OX=9606 GN=APP PE=1 SV=3	1490.1	1107.6	1745.2	1694.3	1536.7	1572.6	1692.2	1751.8	1820.2	2026.2	2097.3	2095.1	0.49775	0.00356243	1447.63	1601.2	1754.73	2072.87	0.904093	0.846525
Q06481	Amyloid-like protein 2 OS=Homo sapiens (Human) OX=9606 GN=APLP2 PE=1 SV=2	2366.2	2223.6	2444.4	3062.6	3220.4	3377.1	4114.2	4284.6	4191.4	4273.1	4358	4262.3	0.00213976	0.169824	2344.73	3220.03	4196.73	4297.8	0.728171	0.976484
Q8TCF1	AN1-type zinc finger protein 1 OS=Homo sapiens (Human) OX=9606 GN=ZFAND1 PE=1 SV=1	1361.2	1251.8	1365.4	1607.6	1527.6	1534.5	2231.1	2149.5	2246.6	1867.2	2050.5	1999.6	0.0095462	0.0301375	1326.13	1556.57	2209.07	1972.43	0.851961	1.11997
Q8WV99	AN1-type zinc finger protein 2B OS=Homo sapiens (Human) OX=9606 GN=ZFAND2B PE=1 SV=1	235.6	311.4	1172.7	583.9	414.5	518	186.6	235.8	213.2	227.5	215	230.5	0.84363	0.479073	573.233	505.467	211.867	224.333	1.13407	0.944428
Q9H8U3	AN1-type zinc finger protein 3 OS=Homo sapiens (Human) OX=9606 GN=ZFAND3 PE=1 SV=1	1255.3	774.9	1039.2	1104.9	1219.5	1255.7	788.4	832.1	800.7	876.3	857.5	834.2	0.34592	0.0518323	1023.13	1193.37	807.067	856	0.85735	0.942835
O76080	AN1-type zinc finger protein 5 OS=Homo sapiens (Human) OX=9606 GN=ZFAND5 PE=1 SV=1	10441.9	6578.2	8918.2	11968.3	14694.5	13039.3	3091.1	3256.3	3136.8	3196.9	2944.1	3187.6	0.0339792	0.624823	8646.1	13234	3161.4	3109.53	0.653323	1.01668
Q6FIF0	AN1-type zinc finger protein 6 OS=Homo sapiens (Human) OX=9606 GN=ZFAND6 PE=1 SV=2	4875.3	2269.3	3550.3	3524.2	4235.2	3778.9	1735.8	1750	1797.1	2189.8	2197.5	2182	0.749104	0.00112001	3564.97	3846.1	1760.97	2189.77	0.926904	0.80418
Q6FI81	Anamorsin OS=Homo sapiens (Human) OX=9606 GN=CIAPIN1 PE=1 SV=2	4523.2	2822.5	3467.8	4831.2	4878.8	4851.8	8691.3	8612.2	8471.1	5991.5	6363.5	6212.6	0.127777	0.000184361	3604.5	4853.93	8591.53	6189.2	0.742594	1.38815
Q9H1A4	Anaphase-promoting complex subunit 1 OS=Homo sapiens (Human) OX=9606 GN=ANAPC1 PE=1 SV=1	4794.7	4077.8	5164.8	5053.6	4930.9	5392.7	3884.3	3909.1	3886.5	3935.2	3832.9	3853.4	0.297272	0.601118	4679.1	5125.73	3893.3	3873.83	0.912865	1.00503
Q9UM13	Anaphase-promoting complex subunit 10 OS=Homo sapiens (Human) OX=9606 GN=ANAPC10 PE=1 SV=1	121	130	108	212	257.6	217.5	192.6	164.7	175.9	180.4	179.6	161.8	0.00794947	0.727971	119.667	229.033	177.733	173.933	0.522486	1.02185
Q96DE5	Anaphase-promoting complex subunit 16 OS=Homo sapiens (Human) OX=9606 GN=ANAPC16 PE=1 SV=1	440.2	476	647.6	617.6	679.3	629.2	823.1	780.4	856.6	759.1	821.9	711.9	0.193074	0.232106	521.267	642.033	820.033	764.3	0.8119	1.07292
Q9UJX6	Anaphase-promoting complex subunit 2 OS=Homo sapiens (Human) OX=9606 GN=ANAPC2 PE=1 SV=1	2296.9	1930	1976.5	2649.6	2648	2697.7	2884.2	2833.1	2812.4	2519.1	2520	2558.4	0.0331488	0.000693625	2067.8	2665.1	2843.23	2532.5	0.775881	1.1227
Q9UJX5	Anaphase-promoting complex subunit 4 OS=Homo sapiens (Human) OX=9606 GN=ANAPC4 PE=1 SV=2	1983.5	1608	1990.2	2300.9	2459.7	2376.6	1850.3	1969.2	1885.7	1827.5	1780	1907	0.0417374	0.281877	1860.57	2379.07	1901.73	1838.17	0.782057	1.03458
Q9UJX4	Anaphase-promoting complex subunit 5 OS=Homo sapiens (Human) OX=9606 GN=ANAPC5 PE=1 SV=2	1521	1380.8	1474.8	2362.8	2261.2	2361.7	1881.6	1775	1848.4	2002.2	2085.2	2038.5	0.000107412	0.00769903	1458.87	2328.57	1835	2041.97	0.626508	0.898643
Q9UJX3	Anaphase-promoting complex subunit 7 OS=Homo sapiens (Human) OX=9606 GN=ANAPC7 PE=1 SV=4	3454.8	3985.1	3901.3	4988.2	5140.7	4977.5	6216.6	6493.2	6416.8	6144	5812.1	6211.2	0.0108699	0.107448	3780.4	5035.47	6375.53	6055.77	0.750755	1.0528
Q8NHZ8	Anaphase-promoting complex subunit CDC26 OS=Homo sapiens (Human) OX=9606 GN=CDC26 PE=1 SV=1	337.4	356.2	290.4	489.3	405.9	426.9	1147.7	921.1	1096.2	819.5	721.2	787.4	0.0262412	0.0399039	328	440.7	1055	776.033	0.74427	1.35948
Q9Y679	Ancient ubiquitous protein 1 OS=Homo sapiens (Human) OX=9606 GN=AUP1 PE=1 SV=2	1456.2	1376	1770.7	1693.8	1687.7	1833.1	2030.4	2104.9	2098.4	1899.7	1827.1	1818.2	0.226658	0.00289562	1534.3	1738.2	2077.9	1848.33	0.882695	1.1242
P10275	Androgen receptor OS=Homo sapiens (Human) OX=9606 GN=AR PE=1 SV=3	37.7	25.3	49.5	81.7	91.9	83.8	85	81.1	71.5	91.7	96	110.3	0.0102167	0.0491255	37.5	85.8	79.2	99.3333	0.437063	0.797315
Q13685	Angio-associated migratory cell protein OS=Homo sapiens (Human) OX=9606 GN=AAMP PE=1 SV=2	440.6	2043.6	1610.4	510.6	465.2	443.7	494.5	471.1	499.6	343.2	384.7	417.9	0.203385	0.0258152	1364.87	473.167	488.4	381.933	2.88454	1.27876
Q8N302	Angiogenic factor with G patch and FHA domains 1 OS=Homo sapiens (Human) OX=9606 GN=AGGF1 PE=1 SV=2	198.2	120.7	157.6	128.3	137.5	159.2	165.3	158.6	176.7	150.9	152.8	159.4	0.535078	0.12652	158.833	141.667	166.867	154.367	1.12118	1.08098
O43827	Angiopoietin-related protein 7 OS=Homo sapiens (Human) OX=9606 GN=ANGPTL7 PE=1 SV=1	2107.3	869.4	1651.6	1103.9	1219.5	1145.6	218.2	278.5	255	248.1	201.3	264.9	0.397005	0.65539	1542.77	1156.33	250.567	238.1	1.33419	1.05236
Q9NQW6	Anillin OS=Homo sapiens (Human) OX=9606 GN=ANLN PE=1 SV=2	21830.7	49370.4	30964.9	17842.9	18512.3	17457.7	41744.7	40820.2	40494.9	14911.3	14412.9	14039.2	0.184683	2.21754e-06	34055.3	17937.6	41019.9	14454.5	1.89854	2.83787
P04920	Anion exchange protein 2 OS=Homo sapiens (Human) OX=9606 GN=SLC4A2 PE=1 SV=4	569.5	445.8	615.9	577.5	586.1	566.3	957.4	984.8	1023.4	708.1	746.1	707.8	0.58414	0.000656501	543.733	576.633	988.533	720.667	0.942945	1.37169
Q9P0K7	Ankycorbin OS=Homo sapiens (Human) OX=9606 GN=RAI14 PE=1 SV=2	2408.3	11958.3	6577.7	3496	3226.3	3208.8	3391.2	3441.2	3485.3	3637.8	3607.9	3478.3	0.315399	0.0907964	6981.43	3310.37	3439.23	3574.67	2.10896	0.962113
Q8IWZ3	Ankyrin repeat and KH domain-containing protein 1 OS=Homo sapiens (Human) OX=9606 GN=ANKHD1 PE=1 SV=1	24478	9890.8	12458.9	9842.1	10826.4	10608.6	8230.4	9126.3	8867.5	10727.4	9861.2	10683.2	0.368073	0.012324	15609.2	10425.7	8741.4	10423.9	1.49719	0.838589
Q86XL3	Ankyrin repeat and LEM domain-containing protein 2 OS=Homo sapiens (Human) OX=9606 GN=ANKLE2 PE=1 SV=4	2304.4	1944.2	2339.1	2946.7	2933.3	3013.8	3191.7	3202.5	3153.9	3339.3	3713.4	3696.2	0.0224771	0.0795419	2195.9	2964.6	3182.7	3582.97	0.740707	0.888286
Q8IV38	Ankyrin repeat and MYND domain-containing protein 2 OS=Homo sapiens (Human) OX=9606 GN=ANKMY2 PE=1 SV=1	1347.8	1160.4	1451.4	1580.3	1632.9	1657.5	1803.2	1826.6	1810.9	2184	2219.4	2330.1	0.0618662	0.00897369	1319.87	1623.57	1813.57	2244.5	0.812943	0.808005
Q92625	Ankyrin repeat and SAM domain-containing protein 1A OS=Homo sapiens (Human) OX=9606 GN=ANKS1A PE=1 SV=4	3035.8	3010.1	3129.9	3501.4	3558.9	3403.8	3864	3988.4	3914.5	4194.2	4184.8	4180.3	0.00212595	0.0171848	3058.6	3488.03	3922.3	4186.43	0.876884	0.936907
Q68DC2	Ankyrin repeat and SAM domain-containing protein 6 OS=Homo sapiens (Human) OX=9606 GN=ANKS6 PE=1 SV=2
Q8WXK3	Ankyrin repeat and SOCS box protein 13 OS=Homo sapiens (Human) OX=9606 GN=ASB13 PE=1 SV=2	37	26.2	50.9	35.7	44.3	30.5	21.2	29.6	25.1	27	29.6	29.5	0.892562	0.294697	38.0333	36.8333	25.3	28.7	1.03258	0.881533
Q96DX5	Ankyrin repeat and SOCS box protein 9 OS=Homo sapiens (Human) OX=9606 GN=ASB9 PE=1 SV=1	138.5	151.7	182.4	226.3	214.4	226.2	450.9	504.9	497.7	449.8	407.7	401.5	0.0294366	0.0469485	157.533	222.3	484.5	419.667	0.708652	1.15449
Q9H8Y5	Ankyrin repeat and zinc finger domain-containing protein 1 OS=Homo sapiens (Human) OX=9606 GN=ANKZF1 PE=1 SV=1	2590.4	1969	2324.7	3010.6	3357.9	3305.5	2697.6	2667.8	2585.5	2969.5	3061.5	2790	0.0177377	0.0517167	2294.7	3224.67	2650.3	2940.33	0.711608	0.90136
Q9NXR5	Ankyrin repeat domain-containing protein 10 OS=Homo sapiens (Human) OX=9606 GN=ANKRD10 PE=1 SV=2	86.4	90	100.5	143.1	167.9	150.8	144.1	150.1	153.2	210.2	212.2	202.5	0.00428552	0.00012801	92.3	153.933	149.133	208.3	0.59961	0.715955
Q6UB99	Ankyrin repeat domain-containing protein 11 OS=Homo sapiens (Human) OX=9606 GN=ANKRD11 PE=1 SV=3	898.7	1134.7	1065.3	1009.8	848	833.3	792.1	845.4	782.1	935.6	853.2	873.2	0.208746	0.0663291	1032.9	897.033	806.533	887.333	1.15146	0.908941
Q8IZ07	Ankyrin repeat domain-containing protein 13A OS=Homo sapiens (Human) OX=9606 GN=ANKRD13A PE=1 SV=3	343.6	303.4	265.6	225.3	247.7	260.5	155.6	134.4	154.8	137.7	145.5	148.8	0.101055	0.618962	304.2	244.5	148.267	144	1.24417	1.02963
O75179	Ankyrin repeat domain-containing protein 17 OS=Homo sapiens (Human) OX=9606 GN=ANKRD17 PE=1 SV=3	4537.9	8217.7	7220.4	6694.3	6816.6	6913.8	8249.9	8251.8	8102.6	8134.6	7871.2	8123.5	0.904275	0.203318	6658.67	6808.23	8201.43	8043.1	0.978032	1.01969
Q9GZV1	Ankyrin repeat domain-containing protein 2 OS=Homo sapiens (Human) OX=9606 GN=ANKRD2 PE=1 SV=3	1031	803.8	1076.3	1098	1099.4	1168.5	1090.2	1073.5	1144.6	1020.3	1146.5	1162.3	0.208393	0.898463	970.367	1121.97	1102.77	1109.7	0.86488	0.993752
Q9UPS8	Ankyrin repeat domain-containing protein 26 OS=Homo sapiens (Human) OX=9606 GN=ANKRD26 PE=1 SV=4	1196.3	1290.8	989.6	768.1	703.2	828	614.1	582.4	582.9	538.2	520.2	547.3	0.0336058	0.0136624	1158.9	766.433	593.133	535.233	1.51207	1.10818
Q96NW4	Ankyrin repeat domain-containing protein 27 OS=Homo sapiens (Human) OX=9606 GN=ANKRD27 PE=1 SV=2	1505.2	1268.6	1488.5	1486.3	1460.4	1527.6	1498.4	1560.2	1709.1	1772	1830.4	1827.7	0.454404	0.0611436	1420.77	1491.43	1589.23	1810.03	0.952618	0.878013
Q9BXX3	Ankyrin repeat domain-containing protein 30A OS=Homo sapiens (Human) OX=9606 GN=ANKRD30A PE=2 SV=3	785.5	672	589.8	799.3	938.3	884.7	857.4	899.4	906.9	1182	1069.4	1080	0.0574176	0.0140182	682.433	874.1	887.9	1110.47	0.780727	0.799574
Q53RE8	Ankyrin repeat domain-containing protein 39 OS=Homo sapiens (Human) OX=9606 GN=ANKRD39 PE=1 SV=1
Q86W74	Ankyrin repeat domain-containing protein 46 OS=Homo sapiens (Human) OX=9606 GN=ANKRD46 PE=1 SV=1	89.8	97.1	150.7	147.6	107.2	125.3	70.6	93	78.6	98.6	93.6	97.5	0.569414	0.1306	112.533	126.7	80.7333	96.5667	0.888187	0.836037
Q9ULJ7	Ankyrin repeat domain-containing protein 50 OS=Homo sapiens (Human) OX=9606 GN=ANKRD50 PE=1 SV=4	15.1	12		24.8	23.9	36.9	46	45.4	48	53.2	51.9	47.4		0.115428	13.55	28.5333	46.4667	50.8333	0.474883	0.914098
Q6NXT1	Ankyrin repeat domain-containing protein 54 OS=Homo sapiens (Human) OX=9606 GN=ANKRD54 PE=1 SV=2	1894.4	3883.5	2649.5	2266.3	2099.2	2204.8	2154.4	2301.9	2256.3	2246.7	2282.6	2282.2	0.397447	0.532938	2809.13	2190.1	2237.53	2270.5	1.28265	0.98548
Q53LP3	Ankyrin repeat domain-containing protein SOWAHC OS=Homo sapiens (Human) OX=9606 GN=SOWAHC PE=1 SV=1	250	255.1	272.5	364	323.4	350.8	402.5	435.7	428.6	425.6	419.6	400.2	0.00677304	0.605639	259.2	346.067	422.267	415.133	0.748989	1.01718
Q01484	Ankyrin-2 OS=Homo sapiens (Human) OX=9606 GN=ANK2 PE=1 SV=4	490	702.6	625.6	583.9	560.9	589.2	1105.3	1098.3	1179.8	734.9	696.3	741.6	0.696985	0.000749609	606.067	578	1127.8	724.267	1.04856	1.55716
Q12955	Ankyrin-3 OS=Homo sapiens (Human) OX=9606 GN=ANK3 PE=1 SV=3	456	754.1	479	686.4	698.7	727.5	1040.9	998.7	999.6	870.7	932.4	932.8	0.277464	0.0198928	563.033	704.2	1013.07	911.967	0.799536	1.11086
P04083	Annexin A1 OS=Homo sapiens (Human) OX=9606 GN=ANXA1 PE=1 SV=2	14299.9	11167	13606.8	19682.8	15937.9	17814.6	26109	23646.7	26326.5	20661.5	25207.9	25927.6	0.0299359	0.498024	13024.6	17811.8	25360.7	23932.3	0.731234	1.05968
P50995	Annexin A11 OS=Homo sapiens (Human) OX=9606 GN=ANXA11 PE=1 SV=1	10401	7712	10456.3	12644.3	12770.4	12551.8	13313.3	14526.6	14031.6	15540.1	14842.5	15587.6	0.0736914	0.0391247	9523.1	12655.5	13957.2	15323.4	0.752487	0.91084
P07355	Annexin A2 OS=Homo sapiens (Human) OX=9606 GN=ANXA2 PE=1 SV=2	49420.3	63142.5	58625.8	57882.6	51785.4	54998	77643.8	69929.1	76918	62855.1	76692.2	72660.8	0.658494	0.450632	57062.9	54888.7	74830.3	70736	1.03961	1.05788
P12429	Annexin A3 OS=Homo sapiens (Human) OX=9606 GN=ANXA3 PE=1 SV=3	6598.9	4000.6	5440.1	9719.3	10481	10020.9	13536.5	13640.5	13541.4	13384.3	14334.3	13346.7	0.0178188	0.755289	5346.53	10073.7	13572.8	13688.4	0.53074	0.991552
P09525	Annexin A4 OS=Homo sapiens (Human) OX=9606 GN=ANXA4 PE=1 SV=4	6761.5	3488.3	4776	7099.4	6176	6566.9	8478	7781.2	8381.6	8256	9779.7	9473.3	0.228969	0.164979	5008.6	6614.1	8213.6	9169.67	0.757261	0.895736
P08758	Annexin A5 OS=Homo sapiens (Human) OX=9606 GN=ANXA5 PE=1 SV=2	13579.1	9881.5	12079.7	21760.9	17055.3	19070.3	26305.2	24264.3	28246.8	24474.9	31057.4	29910.9	0.014267	0.410327	11846.8	19295.5	26272.1	28481.1	0.613965	0.922441
P08133	Annexin A6 OS=Homo sapiens (Human) OX=9606 GN=ANXA6 PE=1 SV=3	17701.8	14111.5	18009.8	22591.9	20806	21711.6	26017	24494.5	25895.3	25149.2	29361	29487.4	0.0402314	0.211147	16607.7	21703.2	25468.9	27999.2	0.76522	0.909631
P20073	Annexin A7 OS=Homo sapiens (Human) OX=9606 GN=ANXA7 PE=1 SV=3	8544.7	6333.8	7715.9	11377.4	10904.1	11097.3	13409.1	13317.9	13063.5	13784.3	14556.1	13532.5	0.0263907	0.142449	7531.47	11126.3	13263.5	13957.6	0.676909	0.950269
Q9NW15	Anoctamin-10 OS=Homo sapiens (Human) OX=9606 GN=ANO10 PE=1 SV=2	1474.7	1046	1322	1289.1	1347.9	1411.1	1376.5	1187.3	1203.8	968.6	934.1	857.2	0.645352	0.0153944	1280.9	1349.37	1255.87	919.967	0.94926	1.36512
Q4KMQ2	Anoctamin-6 OS=Homo sapiens (Human) OX=9606 GN=ANO6 PE=1 SV=2	3291.2	3066.9	3681.1	4646	4777.8	4618.7	4500.6	4677.5	4614.6	5397.4	5459.9	5396.7	0.0128028	0.00132635	3346.4	4680.83	4597.57	5418	0.714915	0.848573
Q9H6X2	Anthrax toxin receptor 1 OS=Homo sapiens (Human) OX=9606 GN=ANTXR1 PE=1 SV=2	212.9	715.5	411.5	186.7	202.3	209.1	322.6	349.5	355.4	379.2	344.8	370	0.232554	0.198811	446.633	199.367	342.5	364.667	2.24026	0.939214
Q03518	Antigen peptide transporter 1 OS=Homo sapiens (Human) OX=9606 GN=TAP1 PE=1 SV=2	1430.5	1516.6	1312.4	2087	2067.2	2237.6	2475.7	2435.5	2454.7	2816.1	2897.8	2813.2	0.00092342	0.00173869	1419.83	2130.6	2455.3	2842.37	0.666401	0.863822
Q03519	Antigen peptide transporter 2 OS=Homo sapiens (Human) OX=9606 GN=TAP2 PE=1 SV=1	2558.2	2356.7	3198	3025.5	3225	3157.8	3418.9	3446.9	3432.3	3464.9	3468.2	3706.4	0.226942	0.290105	2704.3	3136.1	3432.7	3546.5	0.862313	0.967912
P03973	Antileukoproteinase OS=Homo sapiens (Human) OX=9606 GN=SLPI PE=1 SV=2	1084.5	851.7	1072.2	1019.2	813.6	738.5	1859	1634.6	1730.9	892.4	960.1	1004.1	0.267309	0.00182542	1002.8	857.1	1741.5	952.2	1.16999	1.82892
P01008	Antithrombin-III OS=Homo sapiens (Human) OX=9606 GN=SERPINC1 PE=1 SV=1	1251.8	1954.8	1195.4	947.4	897.2	990.2	691	722.9	665.3	605.1	598.3	605.6	0.164401	0.030462	1467.33	944.933	693.067	603	1.55284	1.14936
Q10567	AP-1 complex subunit beta-1 OS=Homo sapiens (Human) OX=9606 GN=AP1B1 PE=1 SV=2	6701.1	5743.4	6421.5	7474.3	7820.4	7589.1	6245.1	6469.9	6298.6	7234.4	6815.4	7082.8	0.0308038	0.0136489	6288.67	7627.93	6337.87	7044.2	0.824426	0.899728
O43747	AP-1 complex subunit gamma-1 OS=Homo sapiens (Human) OX=9606 GN=AP1G1 PE=1 SV=5	6086.7	7494.2	6559.1	8915.5	9177.4	9135.4	10875.9	10747.8	10764.2	11573.4	11151.2	11487.1	0.0256502	0.0326923	6713.33	9076.1	10796	11403.9	0.739672	0.946691
O75843	AP-1 complex subunit gamma-like 2 OS=Homo sapiens (Human) OX=9606 GN=AP1G2 PE=1 SV=1	191	205.8	207.8	325.4	364	327.5	346.8	316.5	290.1	371.1	395.7	367.9	0.00323521	0.0460736	201.533	338.967	317.8	378.233	0.594552	0.840222
Q9BXS5	AP-1 complex subunit mu-1 OS=Homo sapiens (Human) OX=9606 GN=AP1M1 PE=1 SV=3	5820.6	5548.2	6553.6	7389.2	7557.7	7651.6	8275.8	8057.6	7848.3	9418.1	8967.8	9095.7	0.0288628	0.00387457	5974.13	7532.83	8060.57	9160.53	0.793079	0.879923
P61966	AP-1 complex subunit sigma-1A OS=Homo sapiens (Human) OX=9606 GN=AP1S1 PE=1 SV=1	1273.1	973.2	1164.4	1453.1	1481.1	1359.3	1452.9	1473.3	1585.5	1550.3	1614.6	1760.8	0.0619658	0.149196	1136.9	1431.17	1503.9	1641.9	0.794387	0.915951
P56377	AP-1 complex subunit sigma-2 OS=Homo sapiens (Human) OX=9606 GN=AP1S2 PE=1 SV=1	239	98	214.7	170.4	158.2	143.6	121.3	136.5	130	136.1	133.3	129	0.606506	0.522782	183.9	157.4	129.267	132.8	1.16836	0.973394
Q96PC3	AP-1 complex subunit sigma-3 OS=Homo sapiens (Human) OX=9606 GN=AP1S3 PE=1 SV=1	506.1	383.7	454.2	545.8	441.1	469.2	646.8	651.1	701.5	650.9	758.9	743	0.474341	0.270407	448	485.367	666.467	717.6	0.923014	0.928744
Q63HQ0	AP-1 complex-associated regulatory protein OS=Homo sapiens (Human) OX=9606 GN=AP1AR PE=1 SV=1	672.4	1097.8	774.9	911.3	864.7	943.4	896.2	953.5	923.6	1189	1163.8	1120.4	0.696769	0.00099978	848.367	906.467	924.433	1157.73	0.935905	0.798486
O95782	AP-2 complex subunit alpha-1 OS=Homo sapiens (Human) OX=9606 GN=AP2A1 PE=1 SV=3	4888.3	5189.8	5363	7002.9	6793.5	6873.1	7845.1	7858.9	7937	7995	7893.8	8341.2	0.00210534	0.282319	5147.03	6889.83	7880.33	8076.67	0.747048	0.975691
O94973	AP-2 complex subunit alpha-2 OS=Homo sapiens (Human) OX=9606 GN=AP2A2 PE=1 SV=2	3105.4	3939.8	3504.2	4036.3	3944.3	4046.3	4463.2	4431.5	4441.2	4772.1	4586.2	4643.8	0.175567	0.0524372	3516.47	4008.97	4445.3	4667.37	0.87715	0.952421
P63010	AP-2 complex subunit beta OS=Homo sapiens (Human) OX=9606 GN=AP2B1 PE=1 SV=1	4076.1	6183.4	5444.2	6113.9	5917	6055	6823.7	6764	6824.8	7196.3	6899.7	6968.9	0.326837	0.129877	5234.57	6028.63	6804.17	7021.63	0.868284	0.969029
Q96CW1	AP-2 complex subunit mu OS=Homo sapiens (Human) OX=9606 GN=AP2M1 PE=1 SV=2	3059.8	3677.2	3127.1	4909.4	5073	5290.2	6543.5	6502.7	6633.8	6903.5	6269.4	6612.4	0.00334713	0.867371	3288.03	5090.87	6560	6595.1	0.645869	0.994678
P53680	AP-2 complex subunit sigma OS=Homo sapiens (Human) OX=9606 GN=AP2S1 PE=1 SV=2	858.2	1249.6	830.6	1392.2	1237.8	1436.6	1926.3	1925.6	2239.9	1864.5	2233.6	2418.4	0.091913	0.511561	979.467	1355.53	2030.6	2172.17	0.722569	0.934827
O00203	AP-3 complex subunit beta-1 OS=Homo sapiens (Human) OX=9606 GN=AP3B1 PE=1 SV=3	9106.7	10145.9	9858.9	13863.1	14306.6	14072.2	15011.6	15525	14979.8	17736.8	16899.4	16756.7	0.00172376	0.00969704	9703.83	14080.6	15172.1	17131	0.689162	0.885655
O14617	AP-3 complex subunit delta-1 OS=Homo sapiens (Human) OX=9606 GN=AP3D1 PE=1 SV=1	6558.5	7662.8	7790.9	9673.8	9223.6	9714.7	9449.5	9737.7	9534.1	10836.1	10493.7	10748.2	0.0188482	0.00127847	7337.4	9537.37	9573.77	10692.7	0.769332	0.895358
Q9Y2T2	AP-3 complex subunit mu-1 OS=Homo sapiens (Human) OX=9606 GN=AP3M1 PE=1 SV=1	4875.3	3519.8	4392	4464.7	4458.7	4367.8	3301.1	3419.4	3366.8	3796.9	3736.6	3795	0.713404	0.00138883	4262.37	4430.4	3362.43	3776.17	0.962073	0.890436
Q92572	AP-3 complex subunit sigma-1 OS=Homo sapiens (Human) OX=9606 GN=AP3S1 PE=1 SV=1	815.7	794.9	1010.3	1139.1	1191.3	1195.9	1556.6	1630.4	1608.9	1716.2	1757.9	1778.6	0.0403593	0.0065069	873.633	1175.43	1598.63	1750.9	0.743244	0.913035
P59780	AP-3 complex subunit sigma-2 OS=Homo sapiens (Human) OX=9606 GN=AP3S2 PE=2 SV=1	565.7	823.7	722.6	756.2	601.7	634.9	832.4	888.9	901.4	919.3	985.4	1025.3	0.680989	0.0597787	704	664.267	874.233	976.667	1.05982	0.895119
Q9Y6B7	AP-4 complex subunit beta-1 OS=Homo sapiens (Human) OX=9606 GN=AP4B1 PE=1 SV=2	1687.6	1095.2	1829.2	1827	1770.4	1750.8	1794	1812.9	1837.1	1849.6	1864.9	1876	0.388991	0.0382905	1537.33	1782.73	1814.67	1863.5	0.862346	0.973795
Q9UPM8	AP-4 complex subunit epsilon-1 OS=Homo sapiens (Human) OX=9606 GN=AP4E1 PE=1 SV=2	169.4	155.3	108	159	164.9	183.2	214.5	194.7	205	224.8	226.5	218.8	0.314033	0.0666578	144.233	169.033	204.733	223.367	0.853283	0.91658
O00189	AP-4 complex subunit mu-1 OS=Homo sapiens (Human) OX=9606 GN=AP4M1 PE=1 SV=2	200.9	335.8	359.9	236.2	213	255.9	239.2	261.5	228.6	247.5	235.1	236.8	0.325117	0.775437	298.867	235.033	243.1	239.8	1.27159	1.01376
Q2VPB7	AP-5 complex subunit beta-1 OS=Homo sapiens (Human) OX=9606 GN=AP5B1 PE=1 SV=4	110.7	86.9	194.8	117.9	77.4	95.6	72.5	76.9	65.2	65.3	55.9	57.3	0.414811	0.0567788	130.8	96.9667	71.5333	59.5	1.34892	1.20224
Q9H0R1	AP-5 complex subunit mu-1 OS=Homo sapiens (Human) OX=9606 GN=AP5M1 PE=1 SV=2	86.4	59.4	69.5	102.5	111.2	115	94.7	97	92	104.7	97.3	93.4	0.0251475	0.366546	71.7667	109.567	94.5667	98.4667	0.655005	0.960393
Q9NUS5	AP-5 complex subunit sigma-1 OS=Homo sapiens (Human) OX=9606 GN=AP5S1 PE=1 SV=1	362.8	319.8	423.2	479.9	405.1	368.3	442.3	453.2	461.5	390	431.2	398.9	0.331361	0.0504622	368.6	417.767	452.333	406.7	0.882311	1.1122
O43299	AP-5 complex subunit zeta-1 OS=Homo sapiens (Human) OX=9606 GN=AP5Z1 PE=1 SV=2	135.1	158.4	159	166.9	140.8	140.9	111.4	120.5	113.5	121.9	122.4	118.9	0.917058	0.152034	150.833	149.533	115.133	121.067	1.00869	0.950991
Q2M2I8	AP2-associated protein kinase 1 OS=Homo sapiens (Human) OX=9606 GN=AAK1 PE=1 SV=3	160.1	111.8	173.4	160	184	174.1	175.3	204.8	196.8	190.8	184.9	199.2	0.32496	0.949935	148.433	172.7	192.3	191.633	0.859487	1.00348
Q9UPP5	AP2-interacting clathrin-endocytosis protein OS=Homo sapiens (Human) OX=9606 GN=KIAA1107 PE=1 SV=3	131.7	170.8	129.4	160.5	190.7	204.9	147.7	176.2	208.2	220.4	183.2	258.5	0.091964	0.198458	143.967	185.367	177.367	220.7	0.776659	0.803655
Q5JTC6	APC membrane recruitment protein 1 OS=Homo sapiens (Human) OX=9606 GN=AMER1 PE=1 SV=2	209.2	218.2	146.6	151.1	178.9	146.3	211.1	218.5	217.7	199.1	196.3	199.2	0.28543	0.00915519	191.333	158.767	215.767	198.2	1.20512	1.08863
P04114	Apolipoprotein B-100 OS=Homo sapiens (Human) OX=9606 GN=APOB PE=1 SV=2	1007.7	1097	1235.3	944.9	900.9	1015.4	1493.8	1516.5	1482.6	1196.5	1100.3	1316.2	0.121797	0.0395156	1113.33	953.733	1497.63	1204.33	1.16734	1.24354
P05090	Apolipoprotein D OS=Homo sapiens (Human) OX=9606 GN=APOD PE=1 SV=1	551	1443	289	1038	1072.8	1013.5	661	542.1	538.8	1418.8	1587.5	1261.3	0.506396	0.00546822	761	1041.43	580.633	1422.53	0.730724	0.408169
P02649	Apolipoprotein E OS=Homo sapiens (Human) OX=9606 GN=APOE PE=1 SV=1	851	636.1	662	624.5	595.2	528.3	1062.6	907.4	852	393.2	403.5	362.4	0.177031	0.0104582	716.367	582.667	940.667	386.367	1.22946	2.43465
Q9BQE5	Apolipoprotein L2 OS=Homo sapiens (Human) OX=9606 GN=APOL2 PE=1 SV=1	3409.2	2781.7	3172.5	3840.7	3873.9	4078.7	7017.3	7104.5	7327	4762.4	4999.9	4991.9	0.0332841	6.16059e-05	3121.13	3931.1	7149.6	4918.07	0.793959	1.45374
Q9BZZ5	Apoptosis inhibitor 5 OS=Homo sapiens (Human) OX=9606 GN=API5 PE=1 SV=3	4548.6	7229.8	5781.4	7527.3	6971.3	6677.3	10697.5	10639.8	10741.1	12047.1	11485.1	11584.6	0.256142	0.0252789	5853.27	7058.63	10692.8	11705.6	0.829235	0.913477
Q07812	Apoptosis regulator BAX OS=Homo sapiens (Human) OX=9606 GN=BAX PE=1 SV=1	687.8	579.3	626.9	889	881.3	992.9	953.8	938.1	961.1	948.6	1112.7	1080.8	0.00395369	0.193168	631.333	921.067	951	1047.37	0.685437	0.907991
O15304	Apoptosis regulatory protein Siva OS=Homo sapiens (Human) OX=9606 GN=SIVA1 PE=1 SV=2	78.2	69.6	72.9	204	296.5	223.2	144.6	135.1	133	156.1	290.2	316.6	0.0263293	0.142552	73.5667	241.233	137.567	254.3	0.304961	0.540962
O95831	Apoptosis-inducing factor 1, mitochondrial OS=Homo sapiens (Human) OX=9606 GN=AIFM1 PE=1 SV=1	8763.5	8754	9461.9	10812.8	11217.5	10807.8	10930.9	11185.5	10933.9	12571.8	12132.4	12422.2	0.00439048	0.00175266	8993.13	10946	11016.8	12375.5	0.821588	0.89021
Q96KQ4	Apoptosis-stimulating of p53 protein 1 OS=Homo sapiens (Human) OX=9606 GN=PPP1R13B PE=1 SV=3	502.3	219.1	432.9	322.9	318.8	316.1	320	326	328.9	308.7	322.1	348.5	0.522516	0.912854	384.767	319.267	324.967	326.433	1.20516	0.995507
Q13625	Apoptosis-stimulating of p53 protein 2 OS=Homo sapiens (Human) OX=9606 GN=TP53BP2 PE=1 SV=2	1158.9	1489.1	1513.3	1472.4	1361.1	1374.5	1968.3	1996.8	2064.1	2002.7	1910.7	1994.2	0.90664	0.377232	1387.1	1402.67	2009.73	1969.2	0.988902	1.02058
Q9UKV3	Apoptotic chromatin condensation inducer in the nucleus OS=Homo sapiens (Human) OX=9606 GN=ACIN1 PE=1 SV=2	10345.8	15622.7	11987.5	8444.5	8158	8466.2	21887	21196.2	21252	9409.9	8355.7	8520	0.10976	1.83131e-05	12652	8356.23	21445.1	8761.87	1.51408	2.44755
O14727	Apoptotic protease-activating factor 1 OS=Homo sapiens (Human) OX=9606 GN=APAF1 PE=1 SV=2	438.2	480.8	554	579.9	576.2	614.3	815.6	916.1	826.9	858.9	876.4	944	0.0858309	0.384385	491	590.133	852.867	893.1	0.832015	0.954951
Q7Z2E3	Aprataxin OS=Homo sapiens (Human) OX=9606 GN=APTX PE=1 SV=2	1037.2	1239.3	1328.9	1237.1	1322.4	1260.3	1697.1	1756.2	1781.4	1738.6	1620.3	1631.6	0.499326	0.157002	1201.8	1273.27	1744.9	1663.5	0.943871	1.04893
Q9Y2X7	ARF GTPase-activating protein GIT1 OS=Homo sapiens (Human) OX=9606 GN=GIT1 PE=1 SV=2	274.3	355.3	376.4	520.5	540.7	559.9	601.1	651.9	649.7	656.4	616.3	657.6	0.0138211	0.690564	335.333	540.367	634.233	643.433	0.620566	0.985702
Q14161	ARF GTPase-activating protein GIT2 OS=Homo sapiens (Human) OX=9606 GN=GIT2 PE=1 SV=2	1856	2364.3	2475.4	3026	3080.7	3042.7	3712	3988.7	4045.1	3962.6	3756.3	3866.6	0.0493508	0.681905	2231.9	3049.8	3915.27	3861.83	0.731818	1.01384
P52594	Arf-GAP domain and FG repeat-containing protein 1 OS=Homo sapiens (Human) OX=9606 GN=AGFG1 PE=1 SV=2	3497.6	2329.2	3191.1	4089.8	4279.5	4308.3	4151.5	4354.6	4140.1	5346.6	5115.5	5478.3	0.068253	0.00184335	3005.97	4225.87	4215.4	5313.47	0.711325	0.793343
O95081	Arf-GAP domain and FG repeat-containing protein 2 OS=Homo sapiens (Human) OX=9606 GN=AGFG2 PE=1 SV=2	463.2	420.1	422.5	499.2	516.3	529.8	982.8	981.5	1019.8	832.5	845.8	837.5	0.0128268	0.00358071	435.267	515.1	994.7	838.6	0.845014	1.18614
Q15057	Arf-GAP with coiled-coil, ANK repeat and PH domain-containing protein 2 OS=Homo sapiens (Human) OX=9606 GN=ACAP2 PE=1 SV=3	4194.4	2916.5	3356.3	4103.2	4334.9	4507.9	4957.3	5017.8	4982.7	5174.7	5173.4	5219.5	0.149013	0.00102413	3489.07	4315.33	4985.93	5189.2	0.808528	0.960829
Q9UPQ3	Arf-GAP with GTPase, ANK repeat and PH domain-containing protein 1 OS=Homo sapiens (Human) OX=9606 GN=AGAP1 PE=1 SV=4	166.3	149	157.6	158.5	154.2	171.8	148.2	128.8	142.4	147.9	140.5	141	0.62356	0.633686	157.633	161.5	139.8	143.133	0.976058	0.976712
Q96P47	Arf-GAP with GTPase, ANK repeat and PH domain-containing protein 3 OS=Homo sapiens (Human) OX=9606 GN=AGAP3 PE=1 SV=2	946.7	711.5	1103.2	1110.4	1053.2	1104.9	707.7	802.3	732.4	1001.7	947.4	979.7	0.274454	0.00507659	920.467	1089.5	747.467	976.267	0.844852	0.765638
Q96P48	Arf-GAP with Rho-GAP domain, ANK repeat and PH domain-containing protein 1 OS=Homo sapiens (Human) OX=9606 GN=ARAP1 PE=1 SV=3	1108.5	1540.1	1385.3	1854.7	1811	1867.4	2116.4	2170.5	2143.1	2672.3	2571	2555.9	0.0558907	0.00225253	1344.63	1844.37	2143.33	2599.73	0.729049	0.824444
Q8WZ64	Arf-GAP with Rho-GAP domain, ANK repeat and PH domain-containing protein 2 OS=Homo sapiens (Human) OX=9606 GN=ARAP2 PE=1 SV=3	170.1	449.8	346.8	251.1	171.1	194.2	212.9	222.5	243.3	221.2	232.6	254.5	0.286723	0.498597	322.233	205.467	226.233	236.1	1.5683	0.95821
Q8WWN8	Arf-GAP with Rho-GAP domain, ANK repeat and PH domain-containing protein 3 OS=Homo sapiens (Human) OX=9606 GN=ARAP3 PE=1 SV=1	309.3	542	410.8	385.3	362.6	350.8	475.5	464.1	484.4	464.6	474.6	465	0.504643	0.395905	420.7	366.233	474.667	468.067	1.14872	1.0141
Q9ULH1	Arf-GAP with SH3 domain, ANK repeat and PH domain-containing protein 1 OS=Homo sapiens (Human) OX=9606 GN=ASAP1 PE=1 SV=4	1859.1	1931.8	1876.7	2661.5	2622.2	2685.1	3268.5	3173.7	3247.9	3253.2	3396.3	3454.6	1.48976e-05	0.133017	1889.2	2656.27	3230.03	3368.03	0.711224	0.959027
O43150	Arf-GAP with SH3 domain, ANK repeat and PH domain-containing protein 2 OS=Homo sapiens (Human) OX=9606 GN=ASAP2 PE=1 SV=3	1434.9	1354.2	1329.6	1746.8	1651.4	1659.4	1989.2	1944.1	1967.3	2169.7	2091.2	2172.2	0.00209508	0.0101638	1372.9	1685.87	1966.87	2144.37	0.814359	0.917225
Q8TDY4	Arf-GAP with SH3 domain, ANK repeat and PH domain-containing protein 3 OS=Homo sapiens (Human) OX=9606 GN=ASAP3 PE=1 SV=1	43.5	18.6	24.8	35.7	32.8	43	28.7	33.7	28.6	23.3	25.2	23.3	0.393762	0.0488339	28.9667	37.1667	30.3333	23.9333	0.779372	1.26741
P53367	Arfaptin-1 OS=Homo sapiens (Human) OX=9606 GN=ARFIP1 PE=1 SV=2	2763.6	2201.9	2510.5	2844.2	2869.3	2771.9	2813.1	2808.6	2782	3069.8	3226.5	2779.5	0.170511	0.228732	2492	2828.47	2801.23	3025.27	0.881043	0.925946
P53365	Arfaptin-2 OS=Homo sapiens (Human) OX=9606 GN=ARFIP2 PE=1 SV=1	1858.4	1520.1	1929.7	2324.2	2487.4	2337.4	2854.3	2820.3	2739.9	3097.3	3127.6	2900.4	0.0263997	0.0610352	1769.4	2383	2804.83	3041.77	0.742509	0.922107
P05089	Arginase-1 OS=Homo sapiens (Human) OX=9606 GN=ARG1 PE=1 SV=2	12336.6	3175.6	8959.5	4264.1	4600.3	4071.8	1584.8	1547.4	1507.2	1423.7	1327.5	1368.7	0.286942	0.00938285	8157.23	4312.07	1546.47	1373.3	1.89172	1.1261
Q9NWB6	Arginine and glutamate-rich protein 1 OS=Homo sapiens (Human) OX=9606 GN=ARGLU1 PE=1 SV=1	10668.1	5817.5	8407.6	7333.2	7667.8	6963	7408.2	7344	7419.6	5947.5	5419.7	5288	0.559217	0.0109775	8297.73	7321.33	7390.6	5551.73	1.13336	1.33122
P54136	Arginine--tRNA ligase, cytoplasmic OS=Homo sapiens (Human) OX=9606 GN=RARS1 PE=1 SV=2	24819.2	24734.6	26572.2	28022.3	28896.9	28612.9	28262	28782.3	28147.9	31204.9	30060.6	30274.1	0.0214301	0.012015	25375.3	28510.7	28397.4	30513.2	0.890028	0.93066
Q9P2R6	Arginine-glutamic acid dipeptide repeats protein OS=Homo sapiens (Human) OX=9606 GN=RERE PE=1 SV=2	164.9	155.3	161	175.3	208.7	196.5	188.2	192.9	198.5	196.7	182.3	172.6	0.0673557	0.316025	160.4	193.5	193.2	183.867	0.828941	1.05076
Q5TEU4	Arginine-hydroxylase NDUFAF5, mitochondrial OS=Homo sapiens (Human) OX=9606 GN=NDUFAF5 PE=1 SV=1	683.7	470.6	723.3	728	663.5	662.7	615.7	613.1	603.1	628.1	676.1	641.5	0.53596	0.109001	625.867	684.733	610.633	648.567	0.91403	0.941512
Q7L4I2	Arginine/serine-rich coiled-coil protein 2 OS=Homo sapiens (Human) OX=9606 GN=RSRC2 PE=1 SV=1	4000	3796.1	4253	4999.1	5511.7	5174.1	5464.2	5338.2	5505.7	5936.2	5906.8	6122.6	0.00396518	0.00366735	4016.37	5228.3	5436.03	5988.53	0.768197	0.90774
Q8TF01	Arginine/serine-rich protein PNISR OS=Homo sapiens (Human) OX=9606 GN=PNISR PE=1 SV=2	1360.9	1175.9	1224.3	1407.5	1476	1381.4	2076.9	2066.1	2113.3	1724.3	1666.9	1655.4	0.0744393	0.000228726	1253.7	1421.63	2085.43	1682.2	0.881873	1.23971
P04424	Argininosuccinate lyase OS=Homo sapiens (Human) OX=9606 GN=ASL PE=1 SV=4	1559.7	850.8	1408	1421.9	1331.8	1497.6	939.8	967.1	935.6	1029.3	1031.3	1014	0.575225	0.00559881	1272.83	1417.1	947.5	1024.87	0.898196	0.924511
P00966	Argininosuccinate synthase OS=Homo sapiens (Human) OX=9606 GN=ASS1 PE=1 SV=2	15182.8	12595.3	16883.3	22527.5	22279.6	22787.5	24264.8	25803.1	25883.4	31038.3	31669.5	32054.5	0.0242708	0.00153816	14887.1	22531.5	25317.1	31587.4	0.660724	0.801493
O95260	Arginyl-tRNA--protein transferase 1 OS=Homo sapiens (Human) OX=9606 GN=ATE1 PE=1 SV=2	2508.5	2224.1	2989.5	3704	3527.4	3704.7	3337.7	3596.9	3572	4258.3	4002	4257.4	0.0337401	0.00485693	2574.03	3645.37	3502.2	4172.57	0.706111	0.839339
Q8N8R7	ARL14 effector protein OS=Homo sapiens (Human) OX=9606 GN=ARL14EP PE=1 SV=1	134.7	138	181.7	144.1	113.9	140.5	110.5	118.7	107.5	101	88.1	92.2	0.366585	0.0225109	151.467	132.833	112.233	93.7667	1.14028	1.19694
Q9NVT9	Armadillo repeat-containing protein 1 OS=Homo sapiens (Human) OX=9606 GN=ARMC1 PE=1 SV=1	1217.2	1192.3	1536	1925.5	1947.2	2114.6	2852.4	2795.9	2868.3	2786.4	2858.7	2932.4	0.011603	0.697993	1315.17	1995.77	2838.87	2859.17	0.658978	0.9929
Q8N2F6	Armadillo repeat-containing protein 10 OS=Homo sapiens (Human) OX=9606 GN=ARMC10 PE=1 SV=1	418.3	318.5	384.7	528.4	468.2	479.5	583.1	656.7	679	558.1	585.8	615.2	0.0352162	0.203667	373.833	492.033	639.6	586.367	0.759772	1.09079
Q6NXE6	Armadillo repeat-containing protein 6 OS=Homo sapiens (Human) OX=9606 GN=ARMC6 PE=1 SV=2	1679	1598.6	1652.3	2046.4	2052.7	2027	2786.1	2787.5	2812.3	2555.3	2613.2	2702.4	0.00161499	0.0519867	1643.3	2042.03	2795.3	2623.63	0.804737	1.06543
Q8IUR7	Armadillo repeat-containing protein 8 OS=Homo sapiens (Human) OX=9606 GN=ARMC8 PE=1 SV=2	2184.1	1756.6	2296.5	2309.4	2118	2180.5	2088.5	2122.4	2182.9	2012.8	2129	2360.7	0.538548	0.761179	2079.07	2202.63	2131.27	2167.5	0.9439	0.983283
Q9UH62	Armadillo repeat-containing X-linked protein 3 OS=Homo sapiens (Human) OX=9606 GN=ARMCX3 PE=1 SV=1	2077.5	1747.7	2228.3	2160.3	2331	2208.3	2514.2	2609.5	2546.3	2356.3	2290.7	2315.2	0.265087	0.00350383	2017.83	2233.2	2556.67	2320.73	0.903561	1.10166
Q5T2E6	Armadillo-like helical domain-containing protein 3 OS=Homo sapiens (Human) OX=9606 GN=ARMH3 PE=1 SV=1	602.8	377	430.8	1006.4	958.9	911.8	1361.5	1338.2	1269.9	1394.7	1432.9	1332.2	0.0103072	0.1903	470.2	959.033	1323.2	1386.6	0.490285	0.954277
Q7Z6K5	Arpin OS=Homo sapiens (Human) OX=9606 GN=ARPIN PE=1 SV=1	578.8	403.7	565	1041.5	999.8	983.8	1130.2	1152.4	1177.2	1227.6	1340.3	1284.7	0.00816687	0.0411225	515.833	1008.37	1153.27	1284.2	0.511553	0.898043
P27540	Aryl hydrocarbon receptor nuclear translocator OS=Homo sapiens (Human) OX=9606 GN=ARNT PE=1 SV=1	830.1	938.2	951.8	1074.2	1116.9	1178.4	1397	1443.4	1434.2	1471.2	1429	1473.9	0.0129902	0.17786	906.7	1123.17	1424.87	1458.03	0.807271	0.977252
P35869	Aryl hydrocarbon receptor OS=Homo sapiens (Human) OX=9606 GN=AHR PE=1 SV=2	1204.9	1113.8	1281.4	1370.9	1380.7	1392.4	1338.4	1418.7	1367.4	1668.3	1555	1680.9	0.0623343	0.00920544	1200.03	1381.33	1374.83	1634.73	0.86875	0.841014
P18440	Arylamine N-acetyltransferase 1 OS=Homo sapiens (Human) OX=9606 GN=NAT1 PE=1 SV=2
P15289	Arylsulfatase A OS=Homo sapiens (Human) OX=9606 GN=ARSA PE=1 SV=3
P15848	Arylsulfatase B OS=Homo sapiens (Human) OX=9606 GN=ARSB PE=1 SV=1	197.5	168.6	203.7	246.6	269.2	265.1	199.9	211.5	196.2	291.9	257.4	271.1	0.00849899	0.0092991	189.933	260.3	202.533	273.467	0.729671	0.740614
Q9BVC5	Ashwin OS=Homo sapiens (Human) OX=9606 GN=C2orf49 PE=1 SV=1	3598.5	4231.3	3988.7	4640.5	3918	4273.7	5581	5940.2	5860.8	5870.2	5119.4	5475.8	0.292476	0.298426	3939.5	4277.4	5794	5488.47	0.921003	1.05567
L0R819	ASNSD1 upstream open reading frame protein OS=Homo sapiens (Human) OX=9606 GN=ASDURF PE=1 SV=1	850	655.6	961.4	974.7	998.4	933.9	1465.6	1459.8	1513.4	1533.9	1255.1	1575.6	0.239399	0.829966	822.333	969	1479.6	1454.87	0.848641	1.017
P08243	Asparagine synthetase [glutamine-hydrolyzing] OS=Homo sapiens (Human) OX=9606 GN=ASNS PE=1 SV=4	16992.8	13412.4	16424.9	23391.2	24610.6	24242.8	27912.5	26540.8	27057.5	31242.7	33582.7	30627.5	0.0107442	0.0216924	15610	24081.5	27170.3	31817.6	0.648216	0.853937
Q9NWL6	Asparagine synthetase domain-containing protein 1 OS=Homo sapiens (Human) OX=9606 GN=ASNSD1 PE=2 SV=2	204.7	125.5	132.8	162.9	175.1	163.8	110.7	118.4	101.2	110.1	99.9	110.8	0.661241	0.633653	154.333	167.267	110.1	106.933	0.922678	1.02961
O43776	Asparagine--tRNA ligase, cytoplasmic OS=Homo sapiens (Human) OX=9606 GN=NARS1 PE=1 SV=1	8527.9	15621.8	12783	9770.3	10289.5	10045.7	10565.5	10235.5	10237	11172.4	11717.2	11551.6	0.384643	0.00637587	12310.9	10035.2	10346	11480.4	1.22678	0.901188
P17174	Aspartate aminotransferase, cytoplasmic OS=Homo sapiens (Human) OX=9606 GN=GOT1 PE=1 SV=3	6883.9	5203.6	7956.8	10273.5	9979.5	10040	10960.8	11556.3	11185.7	12653.9	11941.2	12385.2	0.0492464	0.0166748	6681.43	10097.7	11234.3	12326.8	0.661681	0.911372
P00505	Aspartate aminotransferase, mitochondrial OS=Homo sapiens (Human) OX=9606 GN=GOT2 PE=1 SV=3	16911.5	12696.5	17442.7	26285	26331.6	26863.6	30212.7	31266.7	30882.5	34183.1	33415.2	34863.7	0.0175377	0.00389699	15683.6	26493.4	30787.3	34154	0.59198	0.901426
P14868	Aspartate--tRNA ligase, cytoplasmic OS=Homo sapiens (Human) OX=9606 GN=DARS1 PE=1 SV=2	26760.2	21315.6	24541.4	28392.3	28401	29745.2	24235.6	23186.5	23393.9	25728.2	26677.8	26634.2	0.0894449	0.00356075	24205.7	28846.2	23605.3	26346.7	0.839132	0.895949
Q6PI48	Aspartate--tRNA ligase, mitochondrial OS=Homo sapiens (Human) OX=9606 GN=DARS2 PE=1 SV=1	8108.9	8073.1	7930	10908.9	10221.5	11524.6	10785.9	10595.5	10258.1	10643.9	11191.3	11758.4	0.0154704	0.169451	8037.33	10885	10546.5	11197.9	0.738386	0.941831
Q9ULA0	Aspartyl aminopeptidase OS=Homo sapiens (Human) OX=9606 GN=DNPEP PE=1 SV=1	4925.4	3959.8	4184.2	5589.4	5499.3	5543.1	4388.3	4288.1	4339.6	4795.7	4675.7	4621.2	0.0543406	0.00780728	4356.47	5543.93	4338.67	4697.53	0.785808	0.923605
Q12797	Aspartyl/asparaginyl beta-hydroxylase OS=Homo sapiens (Human) OX=9606 GN=ASPH PE=1 SV=3	7506.2	7356.3	8197.7	9639.6	10404.5	9830.5	9767.7	9963.4	9912	12739.7	12303.3	12307.6	0.0029379	0.000986242	7686.73	9958.2	9881.03	12450.2	0.7719	0.793645
Q15121	Astrocytic phosphoprotein PEA-15 OS=Homo sapiens (Human) OX=9606 GN=PEA15 PE=1 SV=2	833.5	679.6	807.2	1070.7	856.1	926.3	2180.7	1681.7	2130.5	1390.2	1974.4	2022.1	0.0931294	0.479284	773.433	951.033	1997.63	1795.57	0.813256	1.11254
O14497	AT-rich interactive domain-containing protein 1A OS=Homo sapiens (Human) OX=9606 GN=ARID1A PE=1 SV=3	4160.4	3848.5	4014.2	4781.2	4940.1	5062.1	3998.8	4036.9	3996.6	4332.7	4266.9	4174	0.0016923	0.0257522	4007.7	4927.8	4010.77	4257.87	0.813284	0.941966
Q8NFD5	AT-rich interactive domain-containing protein 1B OS=Homo sapiens (Human) OX=9606 GN=ARID1B PE=1 SV=2	904.5	926.6	1048.1	1074.2	1024.2	1012	1000	1056.5	1037.9	1134.2	1052.7	1105.7	0.220215	0.093696	959.733	1036.8	1031.47	1097.53	0.925669	0.939804
Q68CP9	AT-rich interactive domain-containing protein 2 OS=Homo sapiens (Human) OX=9606 GN=ARID2 PE=1 SV=2	6624	7916.9	7596.9	8128.1	8373.2	8192.4	8213.8	8385.6	8176.8	8990.6	8357.4	8482.2	0.155623	0.20432	7379.27	8231.23	8258.73	8610.07	0.896496	0.959195
Q4LE39	AT-rich interactive domain-containing protein 4B OS=Homo sapiens (Human) OX=9606 GN=ARID4B PE=1 SV=2	2439.9	4881.1	3392.8	2801.6	2674	2666.4	3097	3137.3	3050.9	2836.3	2742.2	2701.7	0.350789	0.00387925	3571.27	2714	3095.07	2760.07	1.31587	1.12137
Q14865	AT-rich interactive domain-containing protein 5B OS=Homo sapiens (Human) OX=9606 GN=ARID5B PE=1 SV=3	300	373.9	270.5	356.6	323.7	350.4	512.3	480.5	549.3	442.2	426.2	413.5	0.453347	0.033988	314.8	343.567	514.033	427.3	0.91627	1.20298
P0C7T5	Ataxin-1-like OS=Homo sapiens (Human) OX=9606 GN=ATXN1L PE=1 SV=1	143	121.1	112.2	112.9	149.6	152	128.3	141.1	135.2	158	148.3	157.5	0.464754	0.0161299	125.433	138.167	134.867	154.6	0.907841	0.872359
Q9UBB4	Ataxin-10 OS=Homo sapiens (Human) OX=9606 GN=ATXN10 PE=1 SV=1	10322.9	8112.5	11116.9	12171.8	12048.1	12329.4	12803.8	12701.4	13086.2	11731.6	12721.9	12628	0.120787	0.247359	9850.77	12183.1	12863.8	12360.5	0.80856	1.04072
Q99700	Ataxin-2 OS=Homo sapiens (Human) OX=9606 GN=ATXN2 PE=1 SV=2	5186	4857.1	4685.2	7030.1	7919.8	7412	5013.6	5120.5	4859.9	7914.9	7582.5	7674.8	0.00266893	4.37995e-05	4909.43	7453.97	4998	7724.07	0.658634	0.647068
Q8WWM7	Ataxin-2-like protein OS=Homo sapiens (Human) OX=9606 GN=ATXN2L PE=1 SV=2	14104.8	13787.7	13805.7	17882.6	19573.8	19144.6	16872.9	17290.5	17128.7	20319.9	18934.5	19762.9	0.00822673	0.0169084	13899.4	18867	17097.4	19672.4	0.736704	0.869103
P54252	Ataxin-3 OS=Homo sapiens (Human) OX=9606 GN=ATXN3 PE=1 SV=5	1539.5	1700.7	1906.3	1897.8	1784.9	1856.7	2069.8	2072.4	2160.2	2393.9	2421.5	2376.2	0.342915	0.00386911	1715.5	1846.47	2100.8	2397.2	0.929072	0.876356
Q14CW9	Ataxin-7-like protein 3 OS=Homo sapiens (Human) OX=9606 GN=ATXN7L3 PE=1 SV=1	23.7	27.1	28.2	51.5	32.2	33.5	30.5	37	31.5	34.7	38	57	0.172691	0.275918	26.3333	39.0667	33	43.2333	0.674061	0.7633
Q96GX2	Ataxin-7-like protein 3B OS=Homo sapiens (Human) OX=9606 GN=ATXN7L3B PE=1 SV=2	468.7	332.7	381.9	433.3	433.5	422.8	517.6	504.3	511.5	434.4	460	431.5	0.46708	0.00829186	394.433	429.867	511.133	441.967	0.917571	1.1565
Q6SPF0	Atherin OS=Homo sapiens (Human) OX=9606 GN=SAMD1 PE=1 SV=1	383.3	404.5	371.6	379.4	358.9	334	344.3	323	343.9	282.8	249.6	261.6	0.155513	0.00507797	386.467	357.433	337.067	264.667	1.08123	1.27355
Q8NHH9	Atlastin-2 OS=Homo sapiens (Human) OX=9606 GN=ATL2 PE=1 SV=2	2301.4	1621.3	2608.2	2480.2	2600.7	2607.4	2518.8	2340.4	2232.4	2233.7	2300.3	2199.4	0.316164	0.287069	2176.97	2562.77	2363.87	2244.47	0.84946	1.0532
Q6DD88	Atlastin-3 OS=Homo sapiens (Human) OX=9606 GN=ATL3 PE=1 SV=1	8990.5	6339.1	9726.8	10921.8	10028.1	10254	10884	10809	11010.1	11880.3	11671	11356.2	0.178336	0.0280066	8352.13	10401.3	10901	11635.8	0.802989	0.93685
P24539	ATP synthase F(0) complex subunit B1, mitochondrial OS=Homo sapiens (Human) OX=9606 GN=ATP5PB PE=1 SV=2	3443.1	3240.3	3383.1	4620.7	3696.9	4185.7	7390.1	6242	7545.6	6376.2	7486.2	7324.3	0.086517	0.995821	3355.5	4167.77	7059.23	7062.23	0.805107	0.999575
P05496	ATP synthase F(0) complex subunit C1, mitochondrial OS=Homo sapiens (Human) OX=9606 GN=ATP5MC1 PE=1 SV=2	2465.6	2500.9	1987.5	3333.5	3585.2	3481.5	3844.5	3511.5	3690.8	3871.8	3915.8	3835.4	0.0102142	0.178449	2318	3466.73	3682.27	3874.33	0.668641	0.950426
Q96IX5	ATP synthase membrane subunit DAPIT, mitochondrial OS=Homo sapiens (Human) OX=9606 GN=ATP5MD PE=1 SV=1	714.5	722.1	796.9	828.6	716.4	724.4	1631.5	1277.5	1438.3	1454.7	2127.3	1431.3	0.803312	0.44493	744.5	756.467	1449.1	1671.1	0.984181	0.867153
Q5TC12	ATP synthase mitochondrial F1 complex assembly factor 1 OS=Homo sapiens (Human) OX=9606 GN=ATPAF1 PE=1 SV=1	667.6	452.9	717.8	963.3	936.7	942.3	1076.7	1087.1	1068.1	965	1115.1	1130.9	0.052875	0.907483	612.767	947.433	1077.3	1070.33	0.646765	1.00651
Q8N5M1	ATP synthase mitochondrial F1 complex assembly factor 2 OS=Homo sapiens (Human) OX=9606 GN=ATPAF2 PE=1 SV=1	1274.5	969.2	1380.5	1360	1490.5	1304.1	1364.7	1414.5	1306.8	1377.7	1355.7	1292.7	0.288575	0.646547	1208.07	1384.87	1362	1342.03	0.872334	1.01488
P03928	ATP synthase protein 8 OS=Homo sapiens (Human) OX=9606 GN=MT-ATP8 PE=1 SV=1	707	1156.8	847.8	1092	1040.6	1079	1553.1	1437.4	1440.7	1624.9	1629.5	1543	0.336015	0.0664576	903.867	1070.53	1477.07	1599.13	0.844314	0.923667
P25705	ATP synthase subunit alpha, mitochondrial OS=Homo sapiens (Human) OX=9606 GN=ATP5F1A PE=1 SV=1	26888.1	23549.9	25578.5	34400.7	33941.4	34939.4	40732.9	39444.8	40593.7	41576.6	44212.4	44011.8	0.00719047	0.052157	25338.8	34427.2	40257.1	43266.9	0.736013	0.930436
P56378	ATP synthase subunit ATP5MPL, mitochondrial OS=Homo sapiens (Human) OX=9606 GN=ATP5MPL PE=1 SV=1	1553.9	1468.2	1790.7	1900.8	2184.6	1965.3	2678.9	2743	2879.6	3090.8	3013.4	3076	0.0336791	0.0257474	1604.27	2016.9	2767.17	3060.07	0.795412	0.904283
P06576	ATP synthase subunit beta, mitochondrial OS=Homo sapiens (Human) OX=9606 GN=ATP5F1B PE=1 SV=3	22794.2	19984	24326.7	24002.4	24440	23871.9	21216.6	22125.4	21347.8	23055.3	23764	22120.3	0.304631	0.0768105	22368.3	24104.8	21563.3	22979.9	0.927962	0.938355
O75947	ATP synthase subunit d, mitochondrial OS=Homo sapiens (Human) OX=9606 GN=ATP5PD PE=1 SV=3	3426	6395.5	4917.1	5743.4	3818.3	4155.6	5923.5	4883	5820.5	5502.2	6593.3	6099.8	0.76232	0.316829	4912.87	4572.43	5542.33	6065.1	1.07445	0.913807
P30049	ATP synthase subunit delta, mitochondrial OS=Homo sapiens (Human) OX=9606 GN=ATP5F1D PE=1 SV=2	551.3	508.3	465.2	592.8	609.5	620.8	658.8	714.5	665.6	787.2	766.2	767	0.0459941	0.0216884	508.267	607.7	679.633	773.467	0.836378	0.878685
P56385	ATP synthase subunit e, mitochondrial OS=Homo sapiens (Human) OX=9606 GN=ATP5ME PE=1 SV=2	464.6	499.5	513.4	559.6	589.9	596.4	1085.7	1176.5	1208.7	1230.7	1062.3	1195.7	0.0095699	0.930103	492.5	581.967	1156.97	1162.9	0.846268	0.994898
P56381	ATP synthase subunit epsilon, mitochondrial OS=Homo sapiens (Human) OX=9606 GN=ATP5F1E PE=1 SV=2	2033.6	3705.2	2691.5	3793.6	3410.3	3548.1	5026.3	4896.1	4905.2	5328.2	5222.4	5366.9	0.2493	0.00381511	2810.1	3584	4942.53	5305.83	0.784068	0.931528
P56134	ATP synthase subunit f, mitochondrial OS=Homo sapiens (Human) OX=9606 GN=ATP5MF PE=1 SV=3	1303.3	779.4	1313.1	1261.4	1457.8	1401.2	1396.4	1429.4	1516.1	1570.5	1727.4	1677.5	0.302864	0.0250221	1131.93	1373.47	1447.3	1658.47	0.824143	0.872674
O75964	ATP synthase subunit g, mitochondrial OS=Homo sapiens (Human) OX=9606 GN=ATP5MG PE=1 SV=3	1987.3	1754.3	2220.1	2201.4	2116.7	2326.3	3439.9	3506.1	3795.6	3648.9	3945.6	3858	0.227553	0.16963	1987.23	2214.8	3580.53	3817.5	0.897252	0.937926
P36542	ATP synthase subunit gamma, mitochondrial OS=Homo sapiens (Human) OX=9606 GN=ATP5F1C PE=1 SV=1	7730.8	6855.5	8100.6	9114.6	8883	9457.3	11817.4	11731.7	11971.4	11333.4	12792.5	12433	0.0337061	0.514177	7562.3	9151.63	11840.2	12186.3	0.826333	0.971597
P48047	ATP synthase subunit O, mitochondrial OS=Homo sapiens (Human) OX=9606 GN=ATP5PO PE=1 SV=1	8221.1	5656	8371.8	9285	8808.6	9217.3	10870.6	10845.6	11326.6	11127.5	11493.6	12047.6	0.192741	0.172118	7416.3	9103.63	11014.3	11556.2	0.814653	0.953102
Q99766	ATP synthase subunit s, mitochondrial OS=Homo sapiens (Human) OX=9606 GN=DMAC2L PE=1 SV=3	370.6	354.4	404.7	465	510.1	494	767.7	757.4	806.6	717.1	795.5	730.8	0.00487256	0.36978	376.567	489.7	777.233	747.8	0.768974	1.03936
P18859	ATP synthase-coupling factor 6, mitochondrial OS=Homo sapiens (Human) OX=9606 GN=ATP5PF PE=1 SV=1	1106.5	971.9	1214	1377.8	1371	1423.7	2836.3	2496.4	2770.2	2779.8	2475.7	2848.8	0.0460855	0.99774	1097.47	1390.83	2700.97	2701.43	0.789071	0.999827
Q9BZC7	ATP-binding cassette sub-family A member 2 OS=Homo sapiens (Human) OX=9606 GN=ABCA2 PE=1 SV=4	884.3	844.6	1056.4	1064.8	1082.8	1072.5	1078.8	1143	1152.6	1410.7	1400.6	1466.9	0.154702	0.000671253	928.433	1073.37	1124.8	1426.07	0.864973	0.788743
Q99758	ATP-binding cassette sub-family A member 3 OS=Homo sapiens (Human) OX=9606 GN=ABCA3 PE=1 SV=2	50.1	33.3	33.7	32.2	41.1	38.1	33.1	27.5	30.4	34.4	33.5	36.6	0.777552	0.0896008	39.0333	37.1333	30.3333	34.8333	1.05117	0.870813
Q9NRK6	ATP-binding cassette sub-family B member 10, mitochondrial OS=Homo sapiens (Human) OX=9606 GN=ABCB10 PE=1 SV=2	3757.2	3149.4	3730	3844.1	3892.7	4050.1	4372.9	4810.8	4587.9	4957.7	4642.3	4880.4	0.185124	0.214703	3545.53	3928.97	4590.53	4826.8	0.902409	0.951051
Q9NP58	ATP-binding cassette sub-family B member 6, mitochondrial OS=Homo sapiens (Human) OX=9606 GN=ABCB6 PE=1 SV=1	1103.7	1189.2	1205.7	1758.1	1747.9	1752.7	1457.8	1487.9	1450.7	1544.9	1577.9	1664.2	0.00269499	0.055909	1166.2	1752.9	1465.47	1595.67	0.665298	0.918404
O75027	ATP-binding cassette sub-family B member 7, mitochondrial OS=Homo sapiens (Human) OX=9606 GN=ABCB7 PE=1 SV=2	3501.8	3178.2	3747.9	4517.2	4596.5	4657.6	4716.8	4538.6	4712.6	5428.6	5653.6	5615.9	0.0166828	0.000646497	3475.97	4590.43	4656	5566.03	0.75722	0.836502
Q09428	ATP-binding cassette sub-family C member 8 OS=Homo sapiens (Human) OX=9606 GN=ABCC8 PE=1 SV=6	113.8	84.7	86.7	141.6	145.3	156.9	132.2	142	125.9	146.4	147.1	152.1	0.0160347	0.0687955	95.0667	147.933	133.367	148.533	0.642632	0.89789
P33897	ATP-binding cassette sub-family D member 1 OS=Homo sapiens (Human) OX=9606 GN=ABCD1 PE=1 SV=2	3052.3	3086.8	2859.4	3753.5	4204.6	4012	4472.3	4333.7	4443.2	4857.7	4742.1	4651.1	0.00633861	0.0131867	2999.5	3990.03	4416.4	4750.3	0.751748	0.92971
P28288	ATP-binding cassette sub-family D member 3 OS=Homo sapiens (Human) OX=9606 GN=ABCD3 PE=1 SV=1	9260.3	15437.3	11223.6	11025.3	11784.9	11299.5	12356	11804.4	12397.7	14166.1	13013.4	13670.4	0.772646	0.0305554	11973.7	11369.9	12186	13616.6	1.05311	0.894937
P61221	ATP-binding cassette sub-family E member 1 OS=Homo sapiens (Human) OX=9606 GN=ABCE1 PE=1 SV=1	14112	12153.5	13598.5	18460.5	18717.5	18986.5	17770.4	17619.3	18311.9	18528.2	18676.4	18877.6	0.00812503	0.0451409	13288	18721.5	17900.5	18694.1	0.709772	0.957552
Q8NE71	ATP-binding cassette sub-family F member 1 OS=Homo sapiens (Human) OX=9606 GN=ABCF1 PE=1 SV=2	13720.4	14618.5	14394.8	15486	17055.6	16504.4	18599.5	18313.1	18309.3	19495.5	19125.5	18643.1	0.0252761	0.095497	14244.6	16348.7	18407.3	19088	0.871298	0.964337
Q9UG63	ATP-binding cassette sub-family F member 2 OS=Homo sapiens (Human) OX=9606 GN=ABCF2 PE=1 SV=2	7213.4	10717.7	8904.4	8934.8	9120.2	9285.5	13511.4	12873.8	13492.6	13280.5	12661.4	13593.7	0.883473	0.758484	8945.17	9113.5	13292.6	13178.5	0.981529	1.00866
Q9NUQ8	ATP-binding cassette sub-family F member 3 OS=Homo sapiens (Human) OX=9606 GN=ABCF3 PE=1 SV=2	4318.1	4371	4399.6	5075.3	4886.3	5018.3	5755.5	5553.7	5685.9	5343.4	5451.3	5261.3	0.00297467	0.0181123	4362.9	4993.3	5665.03	5352	0.873751	1.05849
P53396	ATP-citrate synthase OS=Homo sapiens (Human) OX=9606 GN=ACLY PE=1 SV=3	30708	27218.2	32036.4	45073.9	47623.8	46938.6	49919.9	50128.2	49003.1	56406.5	57264.9	57168.7	0.00190039	0.000113815	29987.5	46545.4	49683.7	56946.7	0.644264	0.87246
Q8IW45	ATP-dependent (S)-NAD(P)H-hydrate dehydratase OS=Homo sapiens (Human) OX=9606 GN=NAXD PE=1 SV=1	352.8	344.2	399.8	422.9	376.3	388.9	524.8	534.2	620.9	592.4	576.7	611.7	0.245089	0.389002	365.6	396.033	559.967	593.6	0.923155	0.94334
P17858	ATP-dependent 6-phosphofructokinase, liver type OS=Homo sapiens (Human) OX=9606 GN=PFKL PE=1 SV=6	7831.6	6839.9	7630.6	10720.7	10710.1	10981.5	10563.2	10641.1	10755.5	12956.9	12306.8	12600.8	0.00487443	0.00554837	7434.03	10804.1	10653.3	12621.5	0.688075	0.844057
P08237	ATP-dependent 6-phosphofructokinase, muscle type OS=Homo sapiens (Human) OX=9606 GN=PFKM PE=1 SV=2	9020	12017.3	10916.7	13938.9	13975.7	14131.6	13523.9	13979.3	13755	17143.4	16799.1	16897.7	0.060899	6.70783e-05	10651.3	14015.4	13752.7	16946.7	0.759974	0.811527
Q01813	ATP-dependent 6-phosphofructokinase, platelet type OS=Homo sapiens (Human) OX=9606 GN=PFKP PE=1 SV=2	10859.1	10152.1	12201.5	12880.5	13487.9	12951.7	14898.7	15335.7	14624.1	16346.5	16092.1	15877.9	0.0657656	0.0136648	11070.9	13106.7	14952.8	16105.5	0.844675	0.92843
O76031	ATP-dependent Clp protease ATP-binding subunit clpX-like, mitochondrial OS=Homo sapiens (Human) OX=9606 GN=CLPX PE=1 SV=2	16524.8	10034.6	11758.3	14618.8	16211.6	15731.6	10562.1	10597.6	10382.8	11830.1	11767.3	11479.5	0.290498	0.00171407	12772.6	15520.7	10514.2	11692.3	0.822939	0.899239
Q16740	ATP-dependent Clp protease proteolytic subunit, mitochondrial OS=Homo sapiens (Human) OX=9606 GN=CLPP PE=1 SV=1	4129.9	6505.9	5471.8	4732.1	4056.9	4258.8	4274.6	4102.1	4335.1	4613.8	5263.6	4927.3	0.273414	0.0514808	5369.2	4349.27	4237.27	4934.9	1.23451	0.858633
Q96FC9	ATP-dependent DNA helicase DDX11 OS=Homo sapiens (Human) OX=9606 GN=DDX11 PE=1 SV=1	1853.2	1779.6	1667.5	1495.7	1701.4	1525.4	1932.1	1914	1858.8	1636	1665.4	1624.1	0.0852308	0.0016184	1766.77	1574.17	1901.63	1641.83	1.12235	1.15824
P46063	ATP-dependent DNA helicase Q1 OS=Homo sapiens (Human) OX=9606 GN=RECQL PE=1 SV=3	15477.3	16554.2	15995.5	20124.1	20681.9	19819.8	23401.5	23241.1	22872.9	23683.4	24002.3	23021.5	0.000578236	0.311136	16009	20208.6	23171.8	23569.1	0.792187	0.983146
O94762	ATP-dependent DNA helicase Q5 OS=Homo sapiens (Human) OX=9606 GN=RECQL5 PE=1 SV=2	567.8	795.3	748.7	832.5	771.2	749.9	882.1	793	915	838.3	894.8	925.2	0.367978	0.63902	703.933	784.533	863.367	886.1	0.897264	0.974345
Q9H2U1	ATP-dependent DNA/RNA helicase DHX36 OS=Homo sapiens (Human) OX=9606 GN=DHX36 PE=1 SV=2	8911.6	6742.3	7764.8	7698.2	8159.4	8146.3	7559.1	7404.1	7317.4	7171.5	7148.7	7014.4	0.78809	0.0262459	7806.23	8001.3	7426.87	7111.53	0.975621	1.04434
Q08211	ATP-dependent RNA helicase A OS=Homo sapiens (Human) OX=9606 GN=DHX9 PE=1 SV=4	33491.5	38838.1	35864.8	28441.3	28895.8	27640.1	44233.3	41902.4	42054.3	29768.2	28238.5	28927.9	0.0319721	0.000362616	36064.8	28325.7	42730	28978.2	1.27322	1.47456
Q92499	ATP-dependent RNA helicase DDX1 OS=Homo sapiens (Human) OX=9606 GN=DDX1 PE=1 SV=2	26210.6	33207.8	27973.4	30501.1	30627.3	30147	31785.6	31827.4	31426.4	34657.6	33236.9	33240.1	0.600878	0.0422588	29130.6	30425.1	31679.8	33711.5	0.957452	0.939732
Q9NVP1	ATP-dependent RNA helicase DDX18 OS=Homo sapiens (Human) OX=9606 GN=DDX18 PE=1 SV=2	12855	12055.9	13657	10309.2	9763.5	9644.6	11580.5	11342.5	11497.5	7940.8	6717.6	7072.9	0.0126451	0.00582521	12856	9905.77	11473.5	7243.77	1.29783	1.58391
Q9NUU7	ATP-dependent RNA helicase DDX19A OS=Homo sapiens (Human) OX=9606 GN=DDX19A PE=1 SV=1	2413.1	1510.8	2147.1	3047.3	3071.1	3181.7	3511.3	3481.8	3590.3	3492	3437.8	3718.1	0.0535763	0.832188	2023.67	3100.03	3527.8	3549.3	0.652789	0.993942
Q9UMR2	ATP-dependent RNA helicase DDX19B OS=Homo sapiens (Human) OX=9606 GN=DDX19B PE=1 SV=1	328.1	314.5	353.7	715.6	695.2	772.8	1010.9	1055.3	1067.8	1038.7	1065.4	1163	0.000701068	0.368769	332.1	727.867	1044.67	1089.03	0.456265	0.959261
Q9GZR7	ATP-dependent RNA helicase DDX24 OS=Homo sapiens (Human) OX=9606 GN=DDX24 PE=1 SV=1	5373.5	5680.4	5892.9	5904.9	6181.1	6051.6	6506.8	6659.2	6651	7212.3	6583.7	6656	0.101303	0.399298	5648.93	6045.87	6605.67	6817.33	0.934346	0.968952
O00148	ATP-dependent RNA helicase DDX39A OS=Homo sapiens (Human) OX=9606 GN=DDX39A PE=1 SV=2	1967.1	1940.6	2215.3	2159.8	1860.1	1948.9	1927.4	1919.4	1895.1	1597.8	1613.3	1677.9	0.701363	0.00309427	2041	1989.6	1913.97	1629.67	1.02583	1.17445
O00571	ATP-dependent RNA helicase DDX3X OS=Homo sapiens (Human) OX=9606 GN=DDX3X PE=1 SV=3	21013.7	27906.7	23459.6	21462.7	21463.3	21804.5	30232.7	29589	29988.3	23107.3	21454.2	22049	0.333565	0.00139841	24126.7	21576.8	29936.7	22203.5	1.11817	1.34829
Q86XP3	ATP-dependent RNA helicase DDX42 OS=Homo sapiens (Human) OX=9606 GN=DDX42 PE=1 SV=1	13057.3	10806.8	10985.5	13852.2	13994.7	14846.5	16119.3	15931.4	15704	15064.4	15180.2	14680.8	0.0518954	0.00917639	11616.5	14231.1	15918.2	14975.1	0.816276	1.06298
Q9BQ39	ATP-dependent RNA helicase DDX50 OS=Homo sapiens (Human) OX=9606 GN=DDX50 PE=1 SV=1	6985	5352.2	6089.8	4582.6	4796.9	4590.2	7603.9	7524.6	7268.9	5003.7	4523.9	4593.7	0.0847765	0.000245709	6142.33	4656.57	7465.8	4707.1	1.31907	1.58607
Q8N8A6	ATP-dependent RNA helicase DDX51 OS=Homo sapiens (Human) OX=9606 GN=DDX51 PE=1 SV=3	1293.7	1588.4	1554.6	1260.4	1304.9	1331.5	1951.3	2034.5	2019.3	1696.3	1490.2	1602.7	0.18829	0.0110487	1478.9	1298.93	2001.7	1596.4	1.13855	1.25388
Q8TDD1	ATP-dependent RNA helicase DDX54 OS=Homo sapiens (Human) OX=9606 GN=DDX54 PE=1 SV=2	3164.7	4256.1	3562	4552.9	4745.6	4758.5	4107.2	3972.8	3980.9	6184.7	5729.7	5691.1	0.0790176	0.00464666	3660.93	4685.67	4020.3	5868.5	0.781305	0.685064
Q8NHQ9	ATP-dependent RNA helicase DDX55 OS=Homo sapiens (Human) OX=9606 GN=DDX55 PE=1 SV=3	6533.8	5906.6	6715.3	6756.2	6775.2	6909.3	5214.4	5251.1	5096.9	5677.6	5305.7	5526.4	0.219349	0.0830788	6385.23	6813.57	5187.47	5503.23	0.937135	0.942622
Q7Z478	ATP-dependent RNA helicase DHX29 OS=Homo sapiens (Human) OX=9606 GN=DHX29 PE=1 SV=2	11356	12303	12265.5	12606.1	13084.4	13094.9	14012.2	13809.9	13830.5	14542.3	13933.2	14000	0.0715508	0.288829	11974.8	12928.5	13884.2	14158.5	0.926238	0.980626
Q7L2E3	ATP-dependent RNA helicase DHX30 OS=Homo sapiens (Human) OX=9606 GN=DHX30 PE=1 SV=1	13427.6	13955.8	14394.8	14790.7	15216.4	14982.5	13917.1	14566.3	14208.2	15807.4	14048	15280.9	0.0451753	0.254469	13926.1	14996.5	14230.5	15045.4	0.928619	0.945837
Q9H6R0	ATP-dependent RNA helicase DHX33 OS=Homo sapiens (Human) OX=9606 GN=DHX33 PE=1 SV=2	3317	3043.4	2946.8	2967.1	2720	2768.5	3118.9	2944	3062.5	2454	2371.9	2366.2	0.111052	0.00138225	3102.4	2818.53	3041.8	2397.37	1.10071	1.26881
Q14562	ATP-dependent RNA helicase DHX8 OS=Homo sapiens (Human) OX=9606 GN=DHX8 PE=1 SV=1	3036.1	4306.2	3507	3207.3	3369.5	3270.5	4274.1	3975.6	4043	3724.9	3628.4	3465.4	0.463201	0.0149777	3616.43	3282.43	4097.57	3606.23	1.10175	1.13625
Q8IYB8	ATP-dependent RNA helicase SUPV3L1, mitochondrial OS=Homo sapiens (Human) OX=9606 GN=SUPV3L1 PE=1 SV=1	3462.3	4124.8	3450.6	4384	4637.1	4797.8	5369.7	5204.5	5118.1	5666.6	5951.2	5586.4	0.0337803	0.0247597	3679.23	4606.3	5230.77	5734.73	0.798739	0.91212
Q96TA2	ATP-dependent zinc metalloprotease YME1L1 OS=Homo sapiens (Human) OX=9606 GN=YME1L1 PE=1 SV=2	6075.4	5702.2	6692.6	6701.3	6351.9	6673.5	5952.8	6613	6675.5	8094.4	7971.7	8245.3	0.282318	0.0113814	6156.73	6575.57	6413.77	8103.8	0.936305	0.791452
Q8NBU5	ATPase family AAA domain-containing protein 1 OS=Homo sapiens (Human) OX=9606 GN=ATAD1 PE=1 SV=1	789.3	878.7	953.1	1250	1135.7	1252.3	635.1	698.1	672.1	800.3	797.3	796	0.00579386	0.0189612	873.7	1212.67	668.433	797.867	0.720478	0.837776
Q9NVI7	ATPase family AAA domain-containing protein 3A OS=Homo sapiens (Human) OX=9606 GN=ATAD3A PE=1 SV=2	2944.9	3640.4	3549	4896.6	4584.2	4834.7	3346.3	3745.9	3745.5	4977.6	5378.9	5456.4	0.0127575	0.00119933	3378.1	4771.83	3612.57	5270.97	0.707925	0.685371
Q5T9A4	ATPase family AAA domain-containing protein 3B OS=Homo sapiens (Human) OX=9606 GN=ATAD3B PE=1 SV=1	1415.4	1598.2	1651.6	2299	2207.5	2286.7	1488.3	1600.9	1659.2	2091.7	2394.9	2451.9	0.00453477	0.011762	1555.07	2264.4	1582.8	2312.83	0.686746	0.684355
Q96QE3	ATPase family AAA domain-containing protein 5 OS=Homo sapiens (Human) OX=9606 GN=ATAD5 PE=1 SV=4	590.1	620.6	680.6	376.4	408.6	444.9	551.6	586.5	562.8	394.4	323.8	368.2	0.00349452	0.0032484	630.433	409.967	566.967	362.133	1.53777	1.56563
Q8NB90	ATPase family protein 2 homolog OS=Homo sapiens (Human) OX=9606 GN=SPATA5 PE=1 SV=3	4210.8	3994	4080.3	4298.3	4656.7	4614.9	5377.2	5298.8	5126.8	4991.2	4995.6	4691	0.0427283	0.0446236	4095.03	4523.3	5267.6	4892.6	0.90532	1.07665
O43681	ATPase GET3 OS=Homo sapiens (Human) OX=9606 GN=GET3 PE=1 SV=2	1194.6	1317.9	1313.1	2035	2136.5	2077.2	2243.4	2256.3	2216.3	2341.7	2421.6	2404.8	0.000154199	0.0125639	1275.2	2082.9	2238.67	2389.37	0.612223	0.936929
Q9UII2	ATPase inhibitor, mitochondrial OS=Homo sapiens (Human) OX=9606 GN=ATP5IF1 PE=1 SV=1	4157.7	3145.8	4094.7	5111.5	4923.1	5400.3	9279.4	9459.8	10260	10613.4	11316.9	10915.4	0.0388385	0.030103	3799.4	5144.97	9666.4	10948.6	0.738469	0.882892
Q9Y6X9	ATPase MORC2 OS=Homo sapiens (Human) OX=9606 GN=MORC2 PE=1 SV=2	3313.5	3374.7	3867.6	4507.3	4732.4	4723.9	5297.2	5340.2	5372.2	5510.9	5458.8	5471.8	0.0127921	0.007557	3518.6	4654.53	5336.53	5480.5	0.755951	0.973731
Q9H8K7	ATPase PAAT OS=Homo sapiens (Human) OX=9606 GN=PAAT PE=1 SV=2	38.7	28.8	55.1	33.2	35.7	43	42.1	43.3	44.2	41.5	48.6	59.1	0.697859	0.329128	40.8667	37.3	43.2	49.7333	1.09562	0.868633
Q96S55	ATPase WRNIP1 OS=Homo sapiens (Human) OX=9606 GN=WRNIP1 PE=1 SV=2	5509.6	4665.5	5096.7	6096.1	6348.7	6143.7	5801.6	6204.8	5938.5	6436	6228.1	6337.2	0.035398	0.0777512	5090.6	6196.17	5981.63	6333.77	0.821572	0.944404
Q8WXE1	ATR-interacting protein OS=Homo sapiens (Human) OX=9606 GN=ATRIP PE=1 SV=1	7066.3	3170.2	4826.9	4503.3	3618.2	4106.1	1302.2	1231	1250.1	1223	1282.9	1188.4	0.492954	0.445501	5021.13	4075.87	1261.1	1231.43	1.23192	1.02409
P17342	Atrial natriuretic peptide receptor 3 OS=Homo sapiens (Human) OX=9606 GN=NPR3 PE=1 SV=2	1313.2	1277.5	1281.4	1550.6	1755.1	1652.2	1707.6	1677.2	1777.4	2009.9	2194.8	2006.8	0.0223363	0.0164613	1290.7	1652.63	1720.73	2070.5	0.780996	0.831071
P54259	Atrophin-1 OS=Homo sapiens (Human) OX=9606 GN=ATN1 PE=1 SV=3	755.3	680.9	753.6	807.3	774.7	763.6	1267	1340.1	1389.7	1218.1	1204.7	1197	0.156902	0.0678649	729.933	781.867	1332.27	1206.6	0.933578	1.10415
O75882	Attractin OS=Homo sapiens (Human) OX=9606 GN=ATRN PE=1 SV=2	111.1	124.2	121.1	89.1	103.1	119.6	92.8	100.5	89.9	113.2	95.5	113.4	0.22865	0.147839	118.8	103.933	94.4	107.367	1.14304	0.87923
Q8NI60	Atypical kinase COQ8A, mitochondrial OS=Homo sapiens (Human) OX=9606 GN=COQ8A PE=1 SV=1	458.8	851.7	649.6	684.4	558.2	603.7	582.6	613.2	605.6	721.6	684.6	708.7	0.775898	0.00202057	653.367	615.433	600.467	704.967	1.06164	0.851766
Q96D53	Atypical kinase COQ8B, mitochondrial OS=Homo sapiens (Human) OX=9606 GN=COQ8B PE=1 SV=2	1810	1747.2	1822.3	2286.1	2324.3	2401	2678.9	2711.4	2711.6	3054.2	3242.4	3103.6	0.000377347	0.0139644	1793.17	2337.13	2700.63	3133.4	0.76725	0.861886
O14965	Aurora kinase A OS=Homo sapiens (Human) OX=9606 GN=AURKA PE=1 SV=2	5680	10049.2	7013.3	3365.7	2915.5	2993.2	9725.8	9090.6	9267.4	3437.4	3476.9	3249.9	0.0722352	0.000273308	7580.83	3091.47	9361.27	3388.07	2.45218	2.76301
Q96GD4	Aurora kinase B OS=Homo sapiens (Human) OX=9606 GN=AURKB PE=1 SV=3	1260.1	16772.9	11346.8	1371.4	1052.7	889.3	1230.2	1113.5	1214.2	767.9	815.9	793.4	0.195958	0.00395237	9793.27	1104.47	1185.97	792.4	8.86696	1.49668
Q9H1Y0	Autophagy protein 5 OS=Homo sapiens (Human) OX=9606 GN=ATG5 PE=1 SV=2	2039.1	1188.8	1851.2	1907.2	1804.3	1816.3	1278.4	1316.7	1265.4	1308	1380.1	1252.7	0.621543	0.556253	1693.03	1842.6	1286.83	1313.6	0.918828	0.979623
Q9BSB4	Autophagy-related protein 101 OS=Homo sapiens (Human) OX=9606 GN=ATG101 PE=1 SV=1	1327.3	1022	1389.4	1589.3	1515.5	1550.1	2008.2	2077.1	2142.2	2087.3	1986.2	1887.4	0.110219	0.279163	1246.23	1551.63	2075.83	1986.97	0.803175	1.04472
O75143	Autophagy-related protein 13 OS=Homo sapiens (Human) OX=9606 GN=ATG13 PE=1 SV=1	560.6	594.4	555.4	723.6	747.8	790.3	877.5	883.3	889.1	813.2	814.4	836.3	0.00267666	0.00637161	570.133	753.9	883.3	821.3	0.756245	1.07549
Q676U5	Autophagy-related protein 16-1 OS=Homo sapiens (Human) OX=9606 GN=ATG16L1 PE=1 SV=2	567.8	457.8	808.6	818.7	799.4	765.9	779.7	857.9	816.1	844.4	825	812.3	0.216889	0.730988	611.4	794.667	817.9	827.233	0.769379	0.988717
Q2TAZ0	Autophagy-related protein 2 homolog A OS=Homo sapiens (Human) OX=9606 GN=ATG2A PE=1 SV=3	950.4	644.1	789.3	868.2	919.2	893.5	639.3	662.1	679.9	742.3	729.5	672.7	0.379358	0.109024	794.6	893.633	660.433	714.833	0.889179	0.923898
Q96BY7	Autophagy-related protein 2 homolog B OS=Homo sapiens (Human) OX=9606 GN=ATG2B PE=1 SV=5	1325.2	1184.8	1530.5	1624.9	1474.4	1667.8	1771.4	1662.5	1663.2	1737	2086.7	1709.3	0.122286	0.354737	1346.83	1589.03	1699.03	1844.33	0.84758	0.921218
Q7Z3C6	Autophagy-related protein 9A OS=Homo sapiens (Human) OX=9606 GN=ATG9A PE=1 SV=3	815	814.8	971	1146	1317.8	1212.7	1206.8	1228.9	1356.2	1358.9	1405	1311.3	0.0076906	0.171644	866.933	1225.5	1263.97	1358.4	0.707412	0.930482
O15169	Axin-1 OS=Homo sapiens (Human) OX=9606 GN=AXIN1 PE=1 SV=2	332.9	293.6	453.5	477.4	422.8	466.9	595	631.3	593.9	678.6	656.1	678.1	0.175975	0.0171188	360	455.7	606.733	670.933	0.789993	0.904312
Q4VC05	B-cell CLL/lymphoma 7 protein family member A OS=Homo sapiens (Human) OX=9606 GN=BCL7A PE=1 SV=1	487.9	485.7	424.6	649.8	630.7	666.9	473.3	459.5	504.5	554.6	547.5	582.4	0.00449543	0.00948789	466.067	649.133	479.1	561.5	0.717983	0.85325
Q9BQE9	B-cell CLL/lymphoma 7 protein family member B OS=Homo sapiens (Human) OX=9606 GN=BCL7B PE=1 SV=1	1015.9	1181.2	1304.8	1162.9	1293.1	1370.4	1337.7	1344.3	1364.2	1393.7	1324.3	1380.6	0.359448	0.507068	1167.3	1275.47	1348.73	1366.2	0.915194	0.987215
Q8WUZ0	B-cell CLL/lymphoma 7 protein family member C OS=Homo sapiens (Human) OX=9606 GN=BCL7C PE=1 SV=3
O00512	B-cell CLL/lymphoma 9 protein OS=Homo sapiens (Human) OX=9606 GN=BCL9 PE=1 SV=4	338.4	219.1	252.6	317.5	336	353.1	390.1	402.9	423.1	404.8	394.9	414.2	0.200279	0.95125	270.033	335.533	405.367	404.633	0.804788	1.00181
Q86UU0	B-cell CLL/lymphoma 9-like protein OS=Homo sapiens (Human) OX=9606 GN=BCL9L PE=1 SV=1	1299.8	899.1	953.1	1355	1528.7	1607.3	1485	1519.2	1553.4	1621.4	1587.6	1594.9	0.0495492	0.0343867	1050.67	1497	1519.2	1601.3	0.701848	0.948729
P20749	B-cell lymphoma 3 protein OS=Homo sapiens (Human) OX=9606 GN=BCL3 PE=1 SV=2	209.8	134	167.9	267.4	253.6	282.2	274.7	279.4	266.3	383.3	374.2	361.3	0.034509	0.000571457	170.567	267.733	273.467	372.933	0.637077	0.733286
O95999	B-cell lymphoma/leukemia 10 OS=Homo sapiens (Human) OX=9606 GN=BCL10 PE=1 SV=1	987.5	892.9	1045.4	1584.8	1612.2	1567.6	1913.9	2072.1	2013.5	2179.8	2132.8	2149	0.00298335	0.0689581	975.267	1588.2	1999.83	2153.87	0.61407	0.928485
Q9UHQ4	B-cell receptor-associated protein 29 OS=Homo sapiens (Human) OX=9606 GN=BCAP29 PE=1 SV=2	1034.1	864.1	1016.4	1264.9	1066.9	1063	1853.4	1647	1873.9	1682.4	2058.5	2171.6	0.138486	0.357893	971.533	1131.6	1791.43	1970.83	0.858548	0.908973
P51572	B-cell receptor-associated protein 31 OS=Homo sapiens (Human) OX=9606 GN=BCAP31 PE=1 SV=3	10257.4	10587.7	10825.8	15552.9	12343.3	14192.6	19401.9	17717.8	20260.1	20055.6	24779.9	25047.4	0.0607511	0.107518	10557	14029.6	19126.6	23294.3	0.752478	0.821085
P82251	b(0,+)-type amino acid transporter 1 OS=Homo sapiens (Human) OX=9606 GN=SLC7A9 PE=1 SV=1
Q13490	Baculoviral IAP repeat-containing protein 2 OS=Homo sapiens (Human) OX=9606 GN=BIRC2 PE=1 SV=2	32876.4	15107.7	18497	12438.7	13970	12493.9	3878.6	4027.5	3892.9	3938.2	3846.6	3783.7	0.232768	0.304655	22160.4	12967.5	3933	3856.17	1.70891	1.01992
O15392	Baculoviral IAP repeat-containing protein 5 OS=Homo sapiens (Human) OX=9606 GN=BIRC5 PE=1 SV=3	371	3884.4	2731.4	448.2	318	307	380.5	422	390.1	241.6	225	238.8	0.196649	0.00220671	2328.93	357.733	397.533	235.133	6.51025	1.69067
Q9NR09	Baculoviral IAP repeat-containing protein 6 OS=Homo sapiens (Human) OX=9606 GN=BIRC6 PE=1 SV=2	19486.8	13346.7	16428.4	16839.6	17637.4	17071.1	11238.4	11824.7	11681.2	12933.1	12606.2	12852.8	0.710214	0.00810516	16420.6	17182.7	11581.4	12797.4	0.955649	0.904986
Q99933	BAG family molecular chaperone regulator 1 OS=Homo sapiens (Human) OX=9606 GN=BAG1 PE=1 SV=4	2668.9	2074.6	2412.1	3059.2	3248.1	3250.3	3668.2	3706.2	3892	4153.2	4301.8	4386.6	0.0312325	0.00567227	2385.2	3185.87	3755.47	4280.53	0.748682	0.877336
O95816	BAG family molecular chaperone regulator 2 OS=Homo sapiens (Human) OX=9606 GN=BAG2 PE=1 SV=1	8511.8	10499.4	8212.8	7871	7473.4	8614.4	9483.2	8797.1	9359.9	7329.1	8020	8138.8	0.267936	0.014545	9074.67	7986.27	9213.4	7829.3	1.13628	1.17678
O95817	BAG family molecular chaperone regulator 3 OS=Homo sapiens (Human) OX=9606 GN=BAG3 PE=1 SV=3	7389.3	5541.6	6843.3	6412	6338.7	6481.6	8066.6	8246.7	8460.8	7401	7073.5	7193.1	0.773324	0.00249637	6591.4	6410.77	8258.03	7222.53	1.02818	1.14337
O95429	BAG family molecular chaperone regulator 4 OS=Homo sapiens (Human) OX=9606 GN=BAG4 PE=1 SV=1	469.1	327.8	331.7	468.5	520.8	474.2	724.8	793.9	770.1	610	623.5	618	0.126193	0.0160075	376.2	487.833	762.933	617.167	0.771165	1.23619
Q9UL15	BAG family molecular chaperone regulator 5 OS=Homo sapiens (Human) OX=9606 GN=BAG5 PE=1 SV=1	1289.5	1254.9	1419.7	1703.2	1508.8	1657.5	2262.5	2242.1	2283.6	2129.7	2342.7	2317.2	0.0182202	0.99513	1321.37	1623.17	2262.73	2263.2	0.814067	0.999794
Q9H4G0	Band 4.1-like protein 1 OS=Homo sapiens (Human) OX=9606 GN=EPB41L1 PE=1 SV=2	1978	2087.5	2648.8	2573.8	2672.2	2707.2	3036.5	3339.5	3283.8	3518.9	3283.6	3508.7	0.181386	0.148997	2238.1	2651.07	3219.93	3437.07	0.844226	0.936826
O43491	Band 4.1-like protein 2 OS=Homo sapiens (Human) OX=9606 GN=EPB41L2 PE=1 SV=1	7343.7	16102.2	11590.4	9048.3	8920.4	9085.2	8734	9093.5	8860.7	9135.5	9066.9	9109.3	0.40307	0.183364	11678.8	9017.97	8896.07	9103.9	1.29506	0.977171
Q9H329	Band 4.1-like protein 4B OS=Homo sapiens (Human) OX=9606 GN=EPB41L4B PE=2 SV=2	67.9	70.1	57.8	45.6	41.6	41.9	31.8	34.5	27.5	30.8	31.4	21.4	0.0191285	0.433054	65.2667	43.0333	31.2667	27.8667	1.51665	1.12201
Q9HCM4	Band 4.1-like protein 5 OS=Homo sapiens (Human) OX=9606 GN=EPB41L5 PE=1 SV=3	509.2	417	601.5	513.1	535.1	471.1	552.1	566.7	560.4	554.9	552.1	534	0.964157	0.189663	509.233	506.433	559.733	547	1.00553	1.02328
O75531	Barrier-to-autointegration factor OS=Homo sapiens (Human) OX=9606 GN=BANF1 PE=1 SV=1	892.8	699.1	891.9	1336.2	970.2	1192.9	2108.7	1960.4	2013	1450.7	1657.6	1707.6	0.0655428	0.0167491	827.933	1166.43	2027.37	1605.3	0.709799	1.26292
P50895	Basal cell adhesion molecule OS=Homo sapiens (Human) OX=9606 GN=BCAM PE=1 SV=2	3474.3	3342.3	3528.3	5579	5768.2	5885.9	6876.4	7007.3	7166.3	8001.1	8488.2	8397.3	0.000102571	0.00423773	3448.3	5744.37	7016.67	8295.53	0.600292	0.845837
P98160	Basement membrane-specific heparan sulfate proteoglycan core protein OS=Homo sapiens (Human) OX=9606 GN=HSPG2 PE=1 SV=4	1073.9	1429.6	1298.6	1377.8	1341.7	1301	1510.5	1568.6	1539.8	1564.4	1546.1	1529.7	0.558627	0.738575	1267.37	1340.17	1539.63	1546.73	0.945678	0.99541
Q7L1Q6	Basic leucine zipper and W2 domain-containing protein 1 OS=Homo sapiens (Human) OX=9606 GN=BZW1 PE=1 SV=1	9066.2	8394.2	10010.3	12578.9	11192.3	11958	18973.8	19124.5	19065.5	15401.9	15977.2	16103.4	0.0117522	0.00332217	9156.9	11909.7	19054.6	15827.5	0.768859	1.20389
Q9Y6E2	Basic leucine zipper and W2 domain-containing protein 2 OS=Homo sapiens (Human) OX=9606 GN=BZW2 PE=1 SV=1	12486.7	10617.9	12955.1	16368.1	15264.5	16061.1	21193.1	20105.9	20543	19147.9	21049.3	20755.4	0.0185578	0.687603	12019.9	15897.9	20614	20317.5	0.756068	1.01459
P35613	Basigin OS=Homo sapiens (Human) OX=9606 GN=BSG PE=1 SV=2	8447.7	12071.5	11892.5	12199	12208.7	12330.5	12545.2	13305.9	12985.1	15188.1	14767.5	14606.7	0.345858	0.00295874	10803.9	12246.1	12945.4	14854.1	0.882234	0.871503
Q13286	Battenin OS=Homo sapiens (Human) OX=9606 GN=CLN3 PE=1 SV=1	77.1	66.5	72.9	91.1	95.6	76.2	85	90	79.9	94.2	92.5	87.3	0.10088	0.157509	72.1667	87.6333	84.9667	91.3333	0.823507	0.930292
P55061	Bax inhibitor 1 OS=Homo sapiens (Human) OX=9606 GN=TMBIM6 PE=1 SV=2	619.6	614.4	758.4	1494.7	1262.2	1426.7	870.6	1003.8	1040.2	1535.8	1848.8	1968.2	0.00162637	0.0142935	664.133	1394.53	971.533	1784.27	0.476241	0.5445
Q16611	Bcl-2 homologous antagonist/killer OS=Homo sapiens (Human) OX=9606 GN=BAK1 PE=1 SV=1	532.8	506.1	532.7	548.7	545.8	556.8	707.7	704.4	696.6	698.7	766.9	702.3	0.0818625	0.467881	523.867	550.433	702.9	722.633	0.951735	0.972692
Q9NYF8	Bcl-2-associated transcription factor 1 OS=Homo sapiens (Human) OX=9606 GN=BCLAF1 PE=1 SV=2	8276.3	13341	10715.7	7113.8	7266.3	7271.1	11866.8	11478.1	11633.9	8381.9	7728.3	7997.5	0.135108	0.000302179	10777.7	7217.07	11659.6	8035.9	1.49336	1.45094
Q07817	Bcl-2-like protein 1 OS=Homo sapiens (Human) OX=9606 GN=BCL2L1 PE=1 SV=1	445	430.3	518.9	579.4	548.2	604.4	676.7	700.3	660.3	649	713.9	693.6	0.0338867	0.792223	464.733	577.333	679.1	685.5	0.804965	0.990664
Q9HD36	Bcl-2-like protein 10 OS=Homo sapiens (Human) OX=9606 GN=BCL2L10 PE=1 SV=3
Q9BXK5	Bcl-2-like protein 13 OS=Homo sapiens (Human) OX=9606 GN=BCL2L13 PE=1 SV=1	3294	2946.7	2957.8	4699.4	4805.5	4783.3	6892.3	7081.2	7040	7079.4	7053.5	7046.3	0.00258064	0.437906	3066.17	4762.73	7004.5	7059.73	0.643783	0.992176
Q92843	Bcl-2-like protein 2 OS=Homo sapiens (Human) OX=9606 GN=BCL2L2 PE=1 SV=2	168	166.8	183.1	218.4	189.6	210.2	314.8	311.6	338.7	280.8	346	326.8	0.0386323	0.868685	172.633	206.067	321.7	317.867	0.837755	1.01206
Q6W2J9	BCL-6 corepressor OS=Homo sapiens (Human) OX=9606 GN=BCOR PE=1 SV=1	86.4	143.3	118.4	158	176.7	191.2	128.4	103.1	130.3	112.6	83.9	98.7	0.0481454	0.139782	116.033	175.3	120.6	98.4	0.661913	1.22561
Q92934	Bcl2-associated agonist of cell death OS=Homo sapiens (Human) OX=9606 GN=BAD PE=1 SV=3	219.4	159.7	388.8	202.6	196.1	209.9	221	209.4	237.3	125.2	127.6	122.9	0.520115	0.00573459	255.967	202.867	222.567	125.233	1.26175	1.77722
Q12982	BCL2/adenovirus E1B 19 kDa protein-interacting protein 2 OS=Homo sapiens (Human) OX=9606 GN=BNIP2 PE=1 SV=1	344.9	118.9	204.4	240.7	284.5	233.1	98.2	101.9	115.6	114.5	116.3	100.1	0.697013	0.529505	222.733	252.767	105.233	110.3	0.881182	0.954065
Q12983	BCL2/adenovirus E1B 19 kDa protein-interacting protein 3 OS=Homo sapiens (Human) OX=9606 GN=BNIP3 PE=1 SV=3	239.3	192.5	197.5	275.4	299.2	275.4	327.6	340.8	320	316.9	256	267.8	0.0212828	0.107068	209.767	283.333	329.467	280.233	0.740353	1.17569
A2AJT9	BCLAF1 and THRAP3 family member 3 OS=Homo sapiens (Human) OX=9606 GN=BCLAF3 PE=1 SV=1	44.2	39.5	39.2	22.3	19.6	26.7	44.3	46.6	41.8	11.6	16.4	13.5	0.00285282	0.000102316	40.9667	22.8667	44.2333	13.8333	1.79155	3.19759
Q14457	Beclin-1 OS=Homo sapiens (Human) OX=9606 GN=BECN1 PE=1 SV=2	902.8	952.8	780.4	1215.3	1272.2	1246.6	1595.8	1646.8	1604.5	1732	1822.6	1795.3	0.0125996	0.0103202	878.667	1244.7	1615.7	1783.3	0.705926	0.906017
O15155	BET1 homolog OS=Homo sapiens (Human) OX=9606 GN=BET1 PE=1 SV=1	136.8	92.3	92.2	170.4	179.4	183.2	268.5	262.2	284.8	333.6	447.3	390.8	0.0347831	0.0632459	107.1	177.667	271.833	390.567	0.602814	0.695997
Q13884	Beta-1-syntrophin OS=Homo sapiens (Human) OX=9606 GN=SNTB1 PE=1 SV=3	5023.4	5141.5	5191.7	5775.1	5939.6	5906.8	6006.3	6173.1	6091.1	7066.1	6971.4	6851.5	0.000438625	0.000514321	5118.87	5873.83	6090.17	6963	0.87147	0.874647
Q96L58	Beta-1,3-galactosyltransferase 6 OS=Homo sapiens (Human) OX=9606 GN=B3GALT6 PE=1 SV=2	571.9	449.8	458.3	538.3	532.7	567.1	591.8	598.8	582.3	620.9	616	589.8	0.311144	0.196892	493.333	546.033	590.967	608.9	0.903486	0.970548
Q6Y288	Beta-1,3-glucosyltransferase OS=Homo sapiens (Human) OX=9606 GN=B3GLCT PE=1 SV=2	536.6	592.6	694.4	839.5	1045.4	916	1091.3	1153.2	1104	1229.4	1213.4	1206.7	0.0145359	0.023363	607.867	933.633	1116.17	1216.5	0.651076	0.917523
P15291	Beta-1,4-galactosyltransferase 1 OS=Homo sapiens (Human) OX=9606 GN=B4GALT1 PE=1 SV=5	890.4	1039.7	1385.3	1644.2	1564.7	1616.8	2130.6	2424.5	2290.9	2605.2	2419.1	2689.8	0.0718651	0.0684169	1105.13	1608.57	2282	2571.37	0.68703	0.887466
O60909	Beta-1,4-galactosyltransferase 2 OS=Homo sapiens (Human) OX=9606 GN=B4GALT2 PE=1 SV=1	94.6	67	66.8	83.7	77.1	113.9	79.5	70.7	73.5	61.7	67.2	47.6	0.352755	0.0979777	76.1333	91.5667	74.5667	58.8333	0.831452	1.26742
Q9UBV7	Beta-1,4-galactosyltransferase 7 OS=Homo sapiens (Human) OX=9606 GN=B4GALT7 PE=1 SV=1	25	39.9	19.3	24.8	32.8	27	34.3	36.7	37.8	46.7	46.5	49.1	0.985309	0.00132155	28.0667	28.2	36.2667	47.4333	0.995272	0.764582
P61769	Beta-2-microglobulin OS=Homo sapiens (Human) OX=9606 GN=B2M PE=1 SV=1	91.5	106.5	81.2	194.1	212.5	209.9	1020.1	982.9	1036.1	702.8	721.4	702.5	0.000372439	0.000825828	93.0667	205.5	1013.03	708.9	0.452879	1.42902
Q13425	Beta-2-syntrophin OS=Homo sapiens (Human) OX=9606 GN=SNTB2 PE=1 SV=1	2396.3	3333	2859.4	2891.3	2945.9	2870.6	2789.2	2895.2	2920.4	3413.2	3476.6	3388.8	0.896929	0.000701684	2862.9	2902.6	2868.27	3426.2	0.986323	0.837157
Q562R1	Beta-actin-like protein 2 OS=Homo sapiens (Human) OX=9606 GN=ACTBL2 PE=1 SV=2	191.3	4333.7	1247	619.1	224	213.7	153.7	146.4	145.1	166.8	170.3	146.8	0.333089	0.213239	1924	352.267	148.4	161.3	5.46177	0.920025
P25098	Beta-adrenergic receptor kinase 1 OS=Homo sapiens (Human) OX=9606 GN=GRK2 PE=1 SV=2	2238.3	1800.9	2384.6	2972	2968.7	2980.6	3193.6	3343.9	3322.3	3552.6	3528.8	3795.2	0.0415632	0.0375984	2141.27	2973.77	3286.6	3625.53	0.720052	0.906515
P49407	Beta-arrestin-1 OS=Homo sapiens (Human) OX=9606 GN=ARRB1 PE=1 SV=2	388.1	330	346.8	480.4	504.7	533.2	702.9	658.5	692.3	521.5	622.7	614.9	0.00294284	0.0783143	354.967	506.1	684.567	586.367	0.701377	1.16747
P32121	Beta-arrestin-2 OS=Homo sapiens (Human) OX=9606 GN=ARRB2 PE=1 SV=2	436.1	522.1	445.3	725.5	688.5	778.9	676.6	628.4	636.5	702.1	801.7	829.9	0.00225901	0.0629919	467.833	730.967	647.167	777.9	0.64002	0.831941
Q8WYA6	Beta-catenin-like protein 1 OS=Homo sapiens (Human) OX=9606 GN=CTNNBL1 PE=1 SV=1	4689.8	4756.9	5581.2	5569.1	5303.5	5382.8	7471.1	6910.7	7499.3	6353.7	7072.7	7210.8	0.287293	0.280629	5009.3	5418.47	7293.7	6879.07	0.924487	1.06027
P42025	Beta-centractin OS=Homo sapiens (Human) OX=9606 GN=ACTR1B PE=1 SV=1	285.6	479.9	559.5	497.7	486.7	530.2	331.8	327.4	315.3	368.8	464.6	359.5	0.519772	0.159928	441.667	504.867	324.833	397.633	0.874818	0.816917
P13929	Beta-enolase OS=Homo sapiens (Human) OX=9606 GN=ENO3 PE=1 SV=5	5056	4961.8	5707.1	8004.3	7584.6	7902.6	9763	10159.4	10281.8	10600.6	11216	11421.8	0.00208748	0.0335929	5241.63	7830.5	10068.1	11079.5	0.669387	0.908714
P16278	Beta-galactosidase OS=Homo sapiens (Human) OX=9606 GN=GLB1 PE=1 SV=2	3184.6	2311	3342.5	4012.5	3746.9	3913	3621.2	4027.8	3745.2	4742.3	4277.3	4256.6	0.0911506	0.0379559	2946.03	3890.8	3798.07	4425.4	0.757179	0.858243
P08236	Beta-glucuronidase OS=Homo sapiens (Human) OX=9606 GN=GUSB PE=1 SV=2	1577.6	1281.5	1392.2	2769.9	2824.5	2698.8	1949.5	1967	2052	2765.8	2764.7	2600.3	0.00127962	0.00108817	1417.1	2764.4	1989.5	2710.27	0.512625	0.734061
P06865	Beta-hexosaminidase subunit alpha OS=Homo sapiens (Human) OX=9606 GN=HEXA PE=1 SV=2	4635.6	3834.3	4370.7	6110.4	6345.2	6180.7	6082.5	6261.8	6099.1	7160.8	7029.3	6909.6	0.00978793	0.00085333	4280.2	6212.1	6147.8	7033.23	0.68901	0.874107
P07686	Beta-hexosaminidase subunit beta OS=Homo sapiens (Human) OX=9606 GN=HEXB PE=1 SV=3	7896.4	7539	8550.7	10822.7	11030.3	10253.3	10845.7	11260.5	10682.5	13677.1	13449.2	12791.3	0.00244153	0.00304047	7995.37	10702.1	10929.6	13305.9	0.747084	0.82141
O00462	Beta-mannosidase OS=Homo sapiens (Human) OX=9606 GN=MANBA PE=1 SV=3	728.6	473.3	711.6	779	846.9	727.5	586.8	658.2	581.1	687.5	662	641.6	0.209983	0.143801	637.833	784.467	608.7	663.7	0.813079	0.917131
Q9HBI1	Beta-parvin OS=Homo sapiens (Human) OX=9606 GN=PARVB PE=1 SV=1	859.9	856.1	957.3	845.4	827.3	869.5	762.9	727.7	783.4	822.5	967.6	953.2	0.318058	0.0639248	891.1	847.4	758	914.433	1.05157	0.828929
Q9Y5Z0	Beta-secretase 2 OS=Homo sapiens (Human) OX=9606 GN=BACE2 PE=1 SV=1	185.2	112.7	161.7	105.5	125.7	123.8	95.4	121	118.4	124.8	108.1	111.6	0.239522	0.756078	153.2	118.333	111.6	114.833	1.29465	0.971843
P55957	BH3-interacting domain death agonist OS=Homo sapiens (Human) OX=9606 GN=BID PE=1 SV=1	1747.3	1762.3	2948.2	1796.3	1580	1708.6	1965	1927.9	2063.1	1801.1	1858.1	1879.1	0.36887	0.0535736	2152.6	1694.97	1985.33	1846.1	1.27	1.07542
O43252	Bifunctional 3'-phosphoadenosine 5'-phosphosulfate synthase 1 OS=Homo sapiens (Human) OX=9606 GN=PAPSS1 PE=1 SV=2	4000.6	5321.1	4957.7	4164.6	4417.9	4337.7	4659.2	4647.1	4683.3	4847.6	4661.9	4746.6	0.368917	0.236959	4759.8	4306.73	4663.2	4752.03	1.1052	0.981306
O95340	Bifunctional 3'-phosphoadenosine 5'-phosphosulfate synthase 2 OS=Homo sapiens (Human) OX=9606 GN=PAPSS2 PE=1 SV=2	3117.7	2376.7	2937.9	3438	3569.1	3527.2	4569.3	4433	4380.3	3906.3	3724.4	3647.1	0.0841245	0.00252316	2810.77	3511.43	4460.87	3759.27	0.800461	1.18663
Q6NYC1	Bifunctional arginine demethylase and lysyl-hydroxylase JMJD6 OS=Homo sapiens (Human) OX=9606 GN=JMJD6 PE=1 SV=1	374.8	277.7	514.8	414	368.5	372.5	362.3	428.6	411.1	423.3	348.4	420	0.958429	0.918599	389.1	385	400.667	397.233	1.01065	1.00864
Q13057	Bifunctional coenzyme A synthase OS=Homo sapiens (Human) OX=9606 GN=COASY PE=1 SV=4	2788.6	3093.1	3197.3	3595.5	3605.1	3797.6	4329.3	4125.3	4231.9	4382.7	4813	4477.9	0.018468	0.112027	3026.33	3666.07	4228.83	4557.87	0.825499	0.92781
P07814	Bifunctional glutamate/proline--tRNA ligase OS=Homo sapiens (Human) OX=9606 GN=EPRS1 PE=1 SV=5	56292.5	54766	54782.3	62103.1	64895.3	65307.7	62504.5	61313	61334.8	67260.6	67272.6	67373.7	0.00460046	0.00465128	55280.3	64102	61717.4	67302.3	0.862379	0.917018
P52849	Bifunctional heparan sulfate N-deacetylase/N-sulfotransferase 2 OS=Homo sapiens (Human) OX=9606 GN=NDST2 PE=1 SV=1	830.1	1111.6	1463.1	1523.9	1533.8	1474.7	1121.6	1170.6	1236.1	1513.2	1442.3	1505.2	0.175331	0.00248527	1134.93	1510.8	1176.1	1486.9	0.751213	0.790975
P13995	Bifunctional methylenetetrahydrofolate dehydrogenase/cyclohydrolase, mitochondrial OS=Homo sapiens (Human) OX=9606 GN=MTHFD2 PE=1 SV=2	4152.5	3677.7	4299.1	4628.6	4909.7	4965	4599.6	4832.9	4793.3	5248.5	5164.8	5329	0.0322143	0.0065934	4043.1	4834.43	4741.93	5247.43	0.836313	0.903667
Q96T60	Bifunctional polynucleotide phosphatase/kinase OS=Homo sapiens (Human) OX=9606 GN=PNKP PE=1 SV=1	4257.1	2655.7	3006.7	3771.3	3942.2	3905.4	2090.4	2159.2	2108.3	2540.1	2472.7	2470.5	0.36385	0.000275741	3306.5	3872.97	2119.3	2494.43	0.853738	0.849612
P31939	Bifunctional purine biosynthesis protein ATIC OS=Homo sapiens (Human) OX=9606 GN=ATIC PE=1 SV=3	15774.6	10881.8	16199.2	20307.3	20588.1	20511.5	22487	22356.5	22179.6	23964.7	24979.9	24404	0.068061	0.0130222	14285.2	20469	22341	24449.5	0.697896	0.913761
Q9Y223	Bifunctional UDP-N-acetylglucosamine 2-epimerase/N-acetylmannosamine kinase OS=Homo sapiens (Human) OX=9606 GN=GNE PE=1 SV=1	5604.9	4659.8	5457.3	5079.8	5369	5418.9	4485.7	4671.1	4645.9	4733	4525.8	4727.1	0.887947	0.533357	5240.67	5289.23	4600.9	4661.97	0.990818	0.986901
P53004	Biliverdin reductase A OS=Homo sapiens (Human) OX=9606 GN=BLVRA PE=1 SV=2	2119	1324.5	1894.6	3298.9	3104.9	3375.2	3538	3501	3545.9	3860.3	4026.3	4055.1	0.0164627	0.0139915	1779.37	3259.67	3528.3	3980.57	0.545874	0.886381
P78537	Biogenesis of lysosome-related organelles complex 1 subunit 1 OS=Homo sapiens (Human) OX=9606 GN=BLOC1S1 PE=1 SV=2
Q6QNY0	Biogenesis of lysosome-related organelles complex 1 subunit 3 OS=Homo sapiens (Human) OX=9606 GN=BLOC1S3 PE=1 SV=1	508.8	540.7	501.7	773.1	818.2	866.5	1048.3	1008.5	1040	991.8	1057.5	1070.3	0.00281743	0.798235	517.067	819.267	1032.27	1039.87	0.631134	0.992691
Q9NUP1	Biogenesis of lysosome-related organelles complex 1 subunit 4 OS=Homo sapiens (Human) OX=9606 GN=BLOC1S4 PE=1 SV=1	503	325.6	478.3	387.3	407.5	413.6	618.1	622.7	647.3	631.3	650.3	650.7	0.615217	0.262245	435.633	402.8	629.367	644.1	1.08151	0.977126
Q8TDH9	Biogenesis of lysosome-related organelles complex 1 subunit 5 OS=Homo sapiens (Human) OX=9606 GN=BLOC1S5 PE=1 SV=1	1335.8	1228.7	1866.4	1423.4	1274.6	1368.8	1441.1	1472.9	1540.7	1506.9	1615.7	1622.5	0.604011	0.115704	1476.97	1355.6	1484.9	1581.7	1.08953	0.9388
Q9UL45	Biogenesis of lysosome-related organelles complex 1 subunit 6 OS=Homo sapiens (Human) OX=9606 GN=BLOC1S6 PE=1 SV=1	367.9	304.3	397.8	419	383.8	406	721.5	664.7	711.7	708.5	623.1	694.7	0.229601	0.499913	356.667	402.933	699.3	675.433	0.885175	1.03534
Q96IK1	Biorientation of chromosomes in cell division protein 1 OS=Homo sapiens (Human) OX=9606 GN=BOD1 PE=1 SV=2	108	61.2	85.3	86.2	72.8	77.3	59.4	61.7	56.9	65.3	64	63.9	0.702988	0.05583	84.8333	78.7667	59.3333	64.4	1.07702	0.921325
Q8NFC6	Biorientation of chromosomes in cell division protein 1-like 1 OS=Homo sapiens (Human) OX=9606 GN=BOD1L1 PE=1 SV=2	11559.6	10611.7	10521.7	12776.5	12916	13416	14657.6	15176.4	14873	16708.2	16239.4	16864.7	0.00944682	0.00251122	10897.7	13036.2	14902.3	16604.1	0.835956	0.897509
P50747	Biotin--protein ligase OS=Homo sapiens (Human) OX=9606 GN=HLCS PE=1 SV=1	653.9	699.1	633.1	1178.2	1104.3	1110.6	1366.8	1203.4	1241.1	1346.8	1435.2	1380.5	0.000134686	0.126016	662.033	1131.03	1270.43	1387.5	0.585335	0.915628
P43251	Biotinidase OS=Homo sapiens (Human) OX=9606 GN=BTD PE=1 SV=2	187.6	157	122.5	240.2	285.3	272.3	344.9	340.2	359.5	277.9	274.9	269.2	0.0112855	0.00202319	155.7	265.933	348.2	274	0.585485	1.2708
P50583	Bis(5'-nucleosyl)-tetraphosphatase [asymmetrical] OS=Homo sapiens (Human) OX=9606 GN=NUDT2 PE=1 SV=3	980.3	707.5	876.1	1190.1	969.2	1059.6	1467.6	1284.8	1441	1294.2	1536.7	1326.9	0.102379	0.907054	854.633	1072.97	1397.8	1385.93	0.796514	1.00856
P07738	Bisphosphoglycerate mutase OS=Homo sapiens (Human) OX=9606 GN=BPGM PE=1 SV=2	140.9	93.2	154.8	174.8	130.3	149.3	165.1	202.1	171	175.3	163.8	181.6	0.396413	0.677188	129.633	151.467	179.4	173.567	0.855854	1.03361
Q13867	Bleomycin hydrolase OS=Homo sapiens (Human) OX=9606 GN=BLMH PE=1 SV=1	10279.7	7775	11633.1	9884.7	10250.8	9733.8	9778.3	10127.5	10061.9	10462.5	10570.1	10675.9	0.962365	0.0158917	9895.93	9956.43	9989.23	10569.5	0.993924	0.9451
Q969J3	BLOC-1-related complex subunit 5 OS=Homo sapiens (Human) OX=9606 GN=BORCS5 PE=1 SV=1	399.8	399.7	430.1	422	409.4	420.9	715.7	693.6	753.9	470.8	512.6	482.9	0.543712	0.000727326	409.867	417.433	721.067	488.767	0.981873	1.47528
Q96GS4	BLOC-1-related complex subunit 6 OS=Homo sapiens (Human) OX=9606 GN=BORCS6 PE=1 SV=2	355.2	417	430.8	487.3	424.9	535.1	609.9	630.5	635.5	552.7	547.7	543	0.114632	0.00526119	401	482.433	625.3	547.8	0.831203	1.14147
P54132	Bloom syndrome protein OS=Homo sapiens (Human) OX=9606 GN=BLM PE=1 SV=1	2109	2873.5	2521.5	1747.2	1876.5	1899	3730	3573	3814.9	2562.9	2182.1	2391.3	0.0900444	0.00114906	2501.33	1840.9	3705.97	2378.77	1.35876	1.55794
Q9Y3E2	BolA-like protein 1 OS=Homo sapiens (Human) OX=9606 GN=BOLA1 PE=1 SV=1	899.4	515	702.6	611.6	591.8	631.1	672.7	801.1	729.2	974.4	817.7	846.3	0.485898	0.0797137	705.667	611.5	734.333	879.467	1.15399	0.834976
Q9H3K6	BolA-like protein 2 OS=Homo sapiens (Human) OX=9606 GN=BOLA2B PE=1 SV=1	547.9	389	479	932.1	791.3	794.5	1678	1495.8	1691.1	1433.8	1770	1726.7	0.00492528	0.869337	471.967	839.3	1621.63	1643.5	0.562334	0.986695
Q53S33	BolA-like protein 3 OS=Homo sapiens (Human) OX=9606 GN=BOLA3 PE=1 SV=1	1194.2	1209.6	1571.1	1828	1685.3	1809.9	3565.2	3298.1	3540.2	2988.8	3324.1	3314.9	0.0540185	0.141618	1324.97	1774.4	3467.83	3209.27	0.746713	1.08057
Q6UWU4	Bombesin receptor-activated protein C6orf89 OS=Homo sapiens (Human) OX=9606 GN=C6orf89 PE=1 SV=1	195.8	161.5	255.3	266	291.7	277.3	327.7	335.8	309.4	327.3	320.7	292.2	0.104998	0.462714	204.2	278.333	324.3	313.4	0.733653	1.03478
Q10589	Bone marrow stromal antigen 2 OS=Homo sapiens (Human) OX=9606 GN=BST2 PE=1 SV=1	1428.4	6985	4093.3	1775.5	1708.1	1793.1	2060.2	2291.8	2217.7	2161	2215.3	2028	0.271913	0.566609	4168.9	1758.9	2189.9	2134.77	2.37017	1.02583
P13497	Bone morphogenetic protein 1 OS=Homo sapiens (Human) OX=9606 GN=BMP1 PE=1 SV=2	96.7	99.8	114.2	130.3	137.3	118.1	74.8	77.3	77.8	93.6	101.4	108	0.0325663	0.0234996	103.567	128.567	76.6333	101	0.805548	0.758746
P12643	Bone morphogenetic protein 2 OS=Homo sapiens (Human) OX=9606 GN=BMP2 PE=1 SV=1	64.1	39	53	56	49.4	70.1	33.2	35.5	36.3	35.8	39.4	45.3	0.533932	0.19549	52.0333	58.5	35	40.1667	0.889459	0.871369
Q53HL2	Borealin OS=Homo sapiens (Human) OX=9606 GN=CDCA8 PE=1 SV=2	1611.8	11434	6573.5	1718	1506.1	1369.6	1882.6	1803.7	1872.6	1373.4	1377.1	1315.4	0.219245	0.000131376	6539.77	1531.23	1852.97	1355.3	4.27091	1.3672
Q9NWK9	Box C/D snoRNA protein 1 OS=Homo sapiens (Human) OX=9606 GN=ZNHIT6 PE=1 SV=1	677.9	483.1	548.5	518.5	529.7	583.9	621.9	642	608.8	599.6	586.5	572.5	0.704767	0.0397868	569.833	544.033	624.233	586.2	1.04742	1.06488
P59826	BPI fold-containing family B member 3 OS=Homo sapiens (Human) OX=9606 GN=BPIFB3 PE=1 SV=2
P80723	Brain acid soluble protein 1 OS=Homo sapiens (Human) OX=9606 GN=BASP1 PE=1 SV=2	10268.7	57437.7	21503.7	18351.1	14841.1	16558.1	21481.6	23759.1	23908.5	25973.9	22051.8	24731.2	0.452892	0.444462	29736.7	16583.4	23049.7	24252.3	1.79316	0.950414
O95258	Brain mitochondrial carrier protein 1 OS=Homo sapiens (Human) OX=9606 GN=SLC25A14 PE=2 SV=1
Q9UQB8	Brain-specific angiogenesis inhibitor 1-associated protein 2 OS=Homo sapiens (Human) OX=9606 GN=BAIAP2 PE=1 SV=1	2591.1	2652.1	2642.6	2646.1	2770.7	2678.2	3319.5	3426.9	3445.1	2918.5	2862.5	2860.3	0.195565	0.00152405	2628.6	2698.33	3397.17	2880.43	0.974157	1.17939
Q9UHR4	Brain-specific angiogenesis inhibitor 1-associated protein 2-like protein 1 OS=Homo sapiens (Human) OX=9606 GN=BAIAP2L1 PE=1 SV=2	5420.1	5151.7	5226.1	7087.1	7603.4	7401.3	8027.9	7749.9	7886.4	9565.7	10304.2	9235.9	0.00106038	0.0233378	5265.97	7363.93	7888.07	9701.93	0.715102	0.813041
O15382	Branched-chain-amino-acid aminotransferase, mitochondrial OS=Homo sapiens (Human) OX=9606 GN=BCAT2 PE=1 SV=2	3704.4	3038.9	3822.9	5906.9	5364.5	6067.9	5066.5	5233.1	5087.1	5909.6	5961.5	5950.9	0.00237902	0.00219747	3522.07	5779.77	5128.9	5940.67	0.609379	0.863354
Q6UWZ7	BRCA1-A complex subunit Abraxas 1 OS=Homo sapiens (Human) OX=9606 GN=ABRAXAS1 PE=1 SV=2	387.8	521.2	419.1	479.9	442.9	471.5	670.9	718.1	680.4	694.1	621.1	607	0.644029	0.205533	442.7	464.767	689.8	640.733	0.952521	1.07658
Q96RL1	BRCA1-A complex subunit RAP80 OS=Homo sapiens (Human) OX=9606 GN=UIMC1 PE=1 SV=2	966.9	1099.2	1044	1271.3	1278.3	1172.3	1081.1	1055.6	1073.2	1071.2	1067.9	1121.9	0.0170065	0.442868	1036.7	1240.63	1069.97	1087	0.835622	0.98433
Q6PJG6	BRCA1-associated ATM activator 1 OS=Homo sapiens (Human) OX=9606 GN=BRAT1 PE=1 SV=2	670	601	408.1	694.8	704.8	772	1075.3	1004.5	1013.8	789.2	895.8	862.6	0.16264	0.0118383	559.7	723.867	1031.2	849.2	0.773209	1.21432
Q7Z569	BRCA1-associated protein OS=Homo sapiens (Human) OX=9606 GN=BRAP PE=1 SV=2	6506.7	4207.8	4851	4453.8	4350.5	4203.6	3852.9	3844.9	3723.4	4339.6	4416.9	4522.9	0.338948	0.00100956	5188.5	4335.97	3807.07	4426.47	1.19662	0.860069
Q99728	BRCA1-associated RING domain protein 1 OS=Homo sapiens (Human) OX=9606 GN=BARD1 PE=1 SV=2	553.7	590	529.2	509.6	518.2	523.7	711	731	705.4	517	468.3	457	0.14287	0.00216995	557.633	517.167	715.8	480.767	1.07825	1.48887
Q9P287	BRCA2 and CDKN1A-interacting protein OS=Homo sapiens (Human) OX=9606 GN=BCCIP PE=1 SV=1	3326.6	2968.8	3646.7	4425.6	4619.9	4458.4	4872.8	4782.3	4867.3	4650.8	4838.5	4951.5	0.0189091	0.791796	3314.03	4501.3	4840.8	4813.6	0.736239	1.00565
Q7Z589	BRCA2-interacting transcriptional repressor EMSY OS=Homo sapiens (Human) OX=9606 GN=EMSY PE=1 SV=2
P11274	Breakpoint cluster region protein OS=Homo sapiens (Human) OX=9606 GN=BCR PE=1 SV=2	1439.4	917.8	1054.3	1147.5	1337.7	1286.2	1451	1382.8	1468.2	1357.9	1278.4	1257	0.531474	0.0288476	1137.17	1257.13	1434	1297.77	0.904571	1.10498
P56945	Breast cancer anti-estrogen resistance protein 1 OS=Homo sapiens (Human) OX=9606 GN=BCAR1 PE=1 SV=2	1363.3	1112.5	1505.7	1147.5	1075.5	1074	1535.4	1552.9	1537.7	1141.8	1234.9	1166.3	0.181078	0.00458424	1327.17	1099	1542	1181	1.20761	1.30567
Q5PSV4	Breast cancer metastasis-suppressor 1-like protein OS=Homo sapiens (Human) OX=9606 GN=BRMS1L PE=1 SV=2	442.6	461.3	483.8	565.1	595.2	617	938.6	880.3	920.6	786.6	756.6	767.9	0.0029873	0.00532863	462.567	592.433	913.167	770.367	0.780791	1.18537
P38398	Breast cancer type 1 susceptibility protein OS=Homo sapiens (Human) OX=9606 GN=BRCA1 PE=1 SV=2	4156	3882.2	4118.1	3660.9	3644.5	3598	4628.6	4593.5	4549.1	3430.8	3105.6	3255	0.0344558	0.00332319	4052.1	3634.47	4590.4	3263.8	1.11491	1.40646
P51587	Breast cancer type 2 susceptibility protein OS=Homo sapiens (Human) OX=9606 GN=BRCA2 PE=1 SV=3	165.3	141.5	189.9	178.3	147.7	146.3	154.5	145.9	148	142.6	134.8	120	0.667108	0.110212	165.567	157.433	149.467	132.467	1.05166	1.12833
Q9Y6D6	Brefeldin A-inhibited guanine nucleotide-exchange protein 1 OS=Homo sapiens (Human) OX=9606 GN=ARFGEF1 PE=1 SV=2	1956.4	2734.6	2485.7	2849.7	2897.8	2994.7	2810.9	2902.8	2905	3363.9	3367.4	3401.9	0.146629	0.00131793	2392.23	2914.07	2872.9	3377.73	0.820926	0.850541
Q9Y6D5	Brefeldin A-inhibited guanine nucleotide-exchange protein 2 OS=Homo sapiens (Human) OX=9606 GN=ARFGEF2 PE=1 SV=3	1506.2	1294.4	1694.3	1792.3	1773.9	2008.7	1488.2	1548.4	1489.4	1768.6	1622.1	1606.4	0.0692009	0.0784544	1498.3	1858.3	1508.67	1665.7	0.806275	0.905725
Q8WY22	BRI3-binding protein OS=Homo sapiens (Human) OX=9606 GN=BRI3BP PE=1 SV=1	404.6	241.3	315.9	299.1	294.1	310	305.2	282.7	287.3	293.4	321.6	314.7	0.719728	0.174475	320.6	301.067	291.733	309.9	1.06488	0.941379
Q9NQY0	Bridging integrator 3 OS=Homo sapiens (Human) OX=9606 GN=BIN3 PE=1 SV=1	1351.3	799.3	1266.9	1072.2	1224.1	1163.9	814.4	822.5	786.1	761.2	842.8	882.7	0.942548	0.619474	1139.17	1153.4	807.667	828.9	0.98766	0.974384
Q9NWV8	BRISC and BRCA1-A complex member 1 OS=Homo sapiens (Human) OX=9606 GN=BABAM1 PE=1 SV=1	1592.6	1400.8	1845	1863.6	1985.3	1948.1	2276.9	2355.7	2302.1	2283.4	2274	2271.1	0.122123	0.265545	1612.8	1932.33	2311.57	2276.17	0.834639	1.01555
Q9NXR7	BRISC and BRCA1-A complex member 2 OS=Homo sapiens (Human) OX=9606 GN=BABAM2 PE=1 SV=2	1679	1151.5	1427.3	1946.3	1963.6	1975.5	1552.1	1573.4	1515	1584.5	1574	1632.8	0.0701474	0.113685	1419.27	1961.8	1546.83	1597.1	0.723451	0.968526
Q15018	BRISC complex subunit Abraxas 2 OS=Homo sapiens (Human) OX=9606 GN=ABRAXAS2 PE=1 SV=2	1691.7	1258.4	1851.2	1778	1851.8	1779.4	1973	2158	2028.9	2265.9	2141.7	2282.2	0.370937	0.069046	1600.43	1803.07	2053.3	2229.93	0.887617	0.92079
Q5VW32	BRO1 domain-containing protein BROX OS=Homo sapiens (Human) OX=9606 GN=BROX PE=1 SV=1	2320.9	2391.8	3079.6	3587.6	3284.9	3431.6	3036	3071.4	3169.2	3106.8	3315.5	3310.9	0.0607316	0.145588	2597.43	3434.7	3092.2	3244.4	0.756233	0.953088
Q9NRL2	Bromodomain adjacent to zinc finger domain protein 1A OS=Homo sapiens (Human) OX=9606 GN=BAZ1A PE=1 SV=2	5592.9	7849.5	7225.9	5695.9	5269.9	5280.3	8874.4	8734.9	8729.7	5543.3	4884.8	5007.2	0.154893	0.00201552	6889.43	5415.37	8779.67	5145.1	1.2722	1.70641
Q9UIF9	Bromodomain adjacent to zinc finger domain protein 2A OS=Homo sapiens (Human) OX=9606 GN=BAZ2A PE=1 SV=4	8967.8	3077.5	5558.5	3981.3	4253.2	4674.4	1512	1481.6	1478.5	968.5	879.9	889.4	0.456526	0.000761239	5867.93	4302.97	1490.7	912.6	1.36369	1.63346
P25440	Bromodomain-containing protein 2 OS=Homo sapiens (Human) OX=9606 GN=BRD2 PE=1 SV=2	1624.5	1804.5	1679.9	2183.6	2132.5	2142	3538.1	3612.4	3568.2	3080.9	2839.2	2646.8	0.00914068	0.0264512	1702.97	2152.7	3572.9	2855.63	0.791084	1.25118
Q15059	Bromodomain-containing protein 3 OS=Homo sapiens (Human) OX=9606 GN=BRD3 PE=1 SV=1	1628.6	1235.4	1751.4	1737.8	1858.5	1775.6	1875.9	1921.1	1895.7	2080.8	1929.2	1785	0.243322	0.729663	1538.47	1790.63	1897.57	1931.67	0.859175	0.982347
O60885	Bromodomain-containing protein 4 OS=Homo sapiens (Human) OX=9606 GN=BRD4 PE=1 SV=2	3632.7	2867.3	3601.3	3394.5	3529.3	3313.9	5085.9	5129.4	5040.2	4571	4452	4228.5	0.874637	0.0169219	3367.1	3412.57	5085.17	4417.17	0.986677	1.15123
Q9NPI1	Bromodomain-containing protein 7 OS=Homo sapiens (Human) OX=9606 GN=BRD7 PE=1 SV=1	2133	2450.3	2586.2	2736.8	2594.8	2489	2464.1	2509.3	2502.4	2760.5	2600.3	2674.6	0.247665	0.0464603	2389.83	2606.87	2491.93	2678.47	0.916746	0.930358
Q9H0E9	Bromodomain-containing protein 8 OS=Homo sapiens (Human) OX=9606 GN=BRD8 PE=1 SV=2	1905	1830.2	1723.2	1860.7	1908.2	1950	2180.2	2341.3	2185.1	1834.9	1720.6	1794.1	0.23863	0.00362682	1819.47	1906.3	2235.53	1783.2	0.954449	1.25366
Q9H8M2	Bromodomain-containing protein 9 OS=Homo sapiens (Human) OX=9606 GN=BRD9 PE=1 SV=2	523.6	1114.7	1026.8	694.3	715.9	695.8	820.7	843.6	851.1	847.1	748	816.1	0.418039	0.358223	888.367	702	838.467	803.733	1.26548	1.04321
Q9NW68	BSD domain-containing protein 1 OS=Homo sapiens (Human) OX=9606 GN=BSDC1 PE=1 SV=1	1322.5	1256.2	1485.8	1540.7	1559.8	1595.1	1811.1	1803.1	1794.6	2083	2140.5	2054.5	0.0840533	0.00607814	1354.83	1565.2	1802.93	2092.67	0.865598	0.861548
Q9H3F6	BTB/POZ domain-containing adapter for CUL3-mediated RhoA degradation protein 3 OS=Homo sapiens (Human) OX=9606 GN=KCTD10 PE=1 SV=1	1515.8	2525.7	1912.5	1348.1	1407.5	1419.9	1726.8	1774.2	1758.7	1449.7	1492.7	1545.9	0.180392	0.00397151	1984.67	1391.83	1753.23	1496.1	1.42594	1.17187
Q9H0C5	BTB/POZ domain-containing protein 1 OS=Homo sapiens (Human) OX=9606 GN=BTBD1 PE=1 SV=1	346.6	370.4	501.7	453.7	388.1	396.1	432.4	454.1	448.8	403.5	401	442.9	0.911383	0.150729	406.233	412.633	445.1	415.8	0.98449	1.07047
Q9BSF8	BTB/POZ domain-containing protein 10 OS=Homo sapiens (Human) OX=9606 GN=BTBD10 PE=1 SV=2	40.8	23.5	42.7	30.2	18.8	32	22	24.5	22.1	21.9	25.5	25.6	0.313365	0.381139	35.6667	27	22.8667	24.3333	1.32099	0.939726
C9JJ37	BTB/POZ domain-containing protein 19 OS=Homo sapiens (Human) OX=9606 GN=BTBD19 PE=2 SV=1	849.3	436.5	759.1	584.4	707.8	692.4	438	438.4	406	468.4	434.3	431.2	0.89025	0.345359	681.633	661.533	427.467	444.633	1.03038	0.961391
Q9BX70	BTB/POZ domain-containing protein 2 OS=Homo sapiens (Human) OX=9606 GN=BTBD2 PE=1 SV=1	102.2	123.3	95.7	138.7	98.3	133.7	95.4	110.3	106.9	97.8	79.9	97.6	0.347695	0.17565	107.067	123.567	104.2	91.7667	0.866469	1.13549
Q96SI1	BTB/POZ domain-containing protein KCTD15 OS=Homo sapiens (Human) OX=9606 GN=KCTD15 PE=1 SV=1	1462.4	733.2	769.4	971.2	971.6	951	1365	1334.6	1377.8	1202.5	1231.1	1249	0.92946	0.00214801	988.333	964.6	1359.13	1227.53	1.0246	1.10721
Q14681	BTB/POZ domain-containing protein KCTD2 OS=Homo sapiens (Human) OX=9606 GN=KCTD2 PE=1 SV=3	114.5	64.3	98.4	131.7	91.1	123.8	131.1	139.3	150.8	108.3	115.8	120.3	0.299195	0.026416	92.4	115.533	140.4	114.8	0.799769	1.223
Q9Y597	BTB/POZ domain-containing protein KCTD3 OS=Homo sapiens (Human) OX=9606 GN=KCTD3 PE=1 SV=2	1485	1479.8	1913.8	2322.2	2410.8	2485.1	1629.7	1729	1681.4	2700.6	2803.4	2973.3	0.0234537	0.00205531	1626.2	2406.03	1680.03	2825.77	0.675884	0.594541
Q9NXV2	BTB/POZ domain-containing protein KCTD5 OS=Homo sapiens (Human) OX=9606 GN=KCTD5 PE=1 SV=1	540	441.8	489.3	549.7	523.5	564.1	1049.3	1087.3	1133.8	716.1	701.3	727.6	0.180133	0.00215677	490.367	545.767	1090.13	715	0.898491	1.52466
Q7L273	BTB/POZ domain-containing protein KCTD9 OS=Homo sapiens (Human) OX=9606 GN=KCTD9 PE=1 SV=1	159.4	216.9	187.9	216.4	222.9	216.7	137	140.4	149.8	163.9	139.4	154.7	0.204957	0.293119	188.067	218.667	142.4	152.667	0.860061	0.932751
O43670	BUB3-interacting and GLEBS motif-containing protein ZNF207 OS=Homo sapiens (Human) OX=9606 GN=ZNF207 PE=1 SV=1	2568.1	5680.9	4129.1	3900.1	4032.4	3652.1	5150.8	5452.1	5374.8	5600	5213.6	5448.6	0.796987	0.548294	4126.03	3861.53	5325.9	5420.73	1.0685	0.982505
Q9BRD0	BUD13 homolog OS=Homo sapiens (Human) OX=9606 GN=BUD13 PE=1 SV=1	385.4	328.2	373	420.5	372.8	353.1	517.8	524.9	512.4	483.3	416.4	420.8	0.494517	0.0648366	362.2	382.133	518.367	440.167	0.947837	1.17766
Q7KYR7	Butyrophilin subfamily 2 member A1 OS=Homo sapiens (Human) OX=9606 GN=BTN2A1 PE=1 SV=3	984.4	1232.7	1426.6	1349.1	1297.7	1347.9	1265.2	1365.6	1387.9	1477.9	1500.5	1527.8	0.457623	0.0366117	1214.57	1331.57	1339.57	1502.07	0.912134	0.891816
Q13895	Bystin OS=Homo sapiens (Human) OX=9606 GN=BYSL PE=1 SV=3	6768.7	5731.4	6184.7	7321.8	7764.3	7527	8019.1	8093.3	8200.8	7842.3	7430.6	7806.2	0.0336784	0.0733215	6228.27	7537.7	8104.4	7693.03	0.826282	1.05347
P11586	C-1-tetrahydrofolate synthase, cytoplasmic OS=Homo sapiens (Human) OX=9606 GN=MTHFD1 PE=1 SV=3	29310.5	28203.4	32768.6	36519.9	37235.4	36465.2	36645.2	37426.8	36705.5	40878.6	39983.9	40462.3	0.0366117	0.000620864	30094.2	36740.2	36925.8	40441.6	0.819108	0.913066
O60271	C-Jun-amino-terminal kinase-interacting protein 4 OS=Homo sapiens (Human) OX=9606 GN=SPAG9 PE=1 SV=4	7922.4	8265.6	8576.2	11288.8	12316.2	11903.2	12985.6	13105.2	12774.5	14952	14598.4	14783	0.00120241	0.000208027	8254.73	11836.1	12955.1	14777.8	0.697422	0.87666
Q8IY22	C-Maf-inducing protein OS=Homo sapiens (Human) OX=9606 GN=CMIP PE=1 SV=3	3280.3	2579.8	3337	3791.6	3427.5	3473.9	2813.6	2874.5	2859.1	3640.3	3664.6	3671.3	0.165975	3.69032e-05	3065.7	3564.33	2849.07	3658.73	0.860105	0.778703
Q7Z401	C-myc promoter-binding protein OS=Homo sapiens (Human) OX=9606 GN=DENND4A PE=1 SV=2	2436.8	2111.4	2514.6	3427.1	3649.1	3515.4	4214.2	4294.6	4151.5	4715.2	4579.6	4592.9	0.00341707	0.0024046	2354.27	3530.53	4220.1	4629.23	0.66683	0.91162
Q99417	c-Myc-binding protein OS=Homo sapiens (Human) OX=9606 GN=MYCBP PE=1 SV=3	707.3	682.2	803.8	606.7	558.4	593	722.4	705.2	820.5	780.5	619.3	775.2	0.0452179	0.724893	731.1	586.033	749.367	725	1.24754	1.03361
Q13363	C-terminal-binding protein 1 OS=Homo sapiens (Human) OX=9606 GN=CTBP1 PE=1 SV=2	3457.5	2808.7	3977	3948.1	3560.7	3579.4	3950	3932.4	3985.8	4213.4	4123.3	4148.3	0.500951	0.00561159	3414.4	3696.07	3956.07	4161.67	0.923793	0.950597
P56545	C-terminal-binding protein 2 OS=Homo sapiens (Human) OX=9606 GN=CTBP2 PE=1 SV=1	7499	3926.1	4109.2	7460.5	6449.1	6545.2	3804.8	3844.9	3765.6	3773.6	3701.6	3786.5	0.291353	0.218224	5178.1	6818.27	3805.1	3753.9	0.759445	1.01364
Q92478	C-type lectin domain family 2 member B OS=Homo sapiens (Human) OX=9606 GN=CLEC2B PE=1 SV=2	1623.5	1196.3	1573.2	1670.5	1884.9	1856	896	970.1	868.8	845.6	790.9	807.6	0.111484	0.0650741	1464.33	1803.8	911.633	814.7	0.811805	1.11898
Q9UBG0	C-type mannose receptor 2 OS=Homo sapiens (Human) OX=9606 GN=MRC2 PE=1 SV=2	130.3	98.9	127.3	195.6	182.4	166.4	190.7	203.3	201.1	166.4	207.5	231.8	0.00936955	0.871625	118.833	181.467	198.367	201.9	0.654849	0.9825
P61073	C-X-C chemokine receptor type 4 OS=Homo sapiens (Human) OX=9606 GN=CXCR4 PE=1 SV=1	274	182.3	225	280.8	273.2	274.6	213.6	230.6	223.9	219	216.2	204.1	0.204202	0.227535	227.1	276.2	222.7	213.1	0.82223	1.04505
Q9Y426	C2 domain-containing protein 2 OS=Homo sapiens (Human) OX=9606 GN=C2CD2 PE=1 SV=2	210.2	106	155.5	144.1	167.1	175.2	115.8	126.7	134.4	139.8	129.5	145.7	0.888608	0.152773	157.233	162.133	125.633	138.333	0.969778	0.908193
Q4AC94	C2 domain-containing protein 3 OS=Homo sapiens (Human) OX=9606 GN=C2CD3 PE=1 SV=4	743.3	262.2	366.1	222.9	241.2	232.3	190.2	215	215.1	181.2	167.7	175.9	0.26339	0.0434675	457.2	232.133	206.767	174.933	1.96956	1.18197
Q86YS7	C2 domain-containing protein 5 OS=Homo sapiens (Human) OX=9606 GN=C2CD5 PE=1 SV=1	3568.3	2889.9	3669.4	3879.8	4323.3	4015.8	3624.7	3796.3	3700.8	3678.2	3539.2	3726.2	0.0852046	0.472684	3375.87	4072.97	3707.27	3647.87	0.828847	1.01628
O75844	CAAX prenyl protease 1 homolog OS=Homo sapiens (Human) OX=9606 GN=ZMPSTE24 PE=1 SV=2	5272.4	3986.4	4910.9	7723.5	7198.6	7768.5	8346.7	7570.9	8290.5	8189.1	9092.2	8875.1	0.00782737	0.154084	4723.23	7563.53	8069.37	8718.8	0.624474	0.925513
Q9Y256	CAAX prenyl protease 2 OS=Homo sapiens (Human) OX=9606 GN=RCE1 PE=1 SV=1	145	195.6	226.4	181.8	174.1	177.1	175	176.3	182.9	148.2	165.7	164.4	0.680575	0.0633118	189	177.667	178.067	159.433	1.06379	1.11687
Q8WUQ7	Cactin OS=Homo sapiens (Human) OX=9606 GN=CACTIN PE=1 SV=3	1238.5	1570.7	1441.7	1115.3	1310.6	1162.4	1881.6	1846.3	1919.4	1408.8	1512.2	1416.1	0.137622	0.000895514	1416.97	1196.1	1882.43	1445.7	1.18466	1.30209
P27708	CAD protein OS=Homo sapiens (Human) OX=9606 GN=CAD PE=1 SV=3	23641.8	31013.5	31479	30875	31738.8	31933.6	32518.3	33312.5	32798.3	36213.7	34886.8	35907.1	0.384384	0.00754678	28711.4	31515.8	32876.4	35669.2	0.911017	0.921702
Q9NYQ6	Cadherin EGF LAG seven-pass G-type receptor 1 OS=Homo sapiens (Human) OX=9606 GN=CELSR1 PE=1 SV=1
Q9HCU4	Cadherin EGF LAG seven-pass G-type receptor 2 OS=Homo sapiens (Human) OX=9606 GN=CELSR2 PE=1 SV=1	908.6	911.5	972.4	930.1	1012.1	975.4	885.3	943.5	934.7	1091.7	1052.2	1118.6	0.257824	0.00331176	930.833	972.533	921.167	1087.5	0.957122	0.84705
P19022	Cadherin-2 OS=Homo sapiens (Human) OX=9606 GN=CDH2 PE=1 SV=4	1601.2	1424.3	1215.3	908.8	817.1	834.5	826.9	847.3	887.1	845.2	856.8	815	0.0311111	0.536171	1413.6	853.467	853.767	839	1.6563	1.0176
Q99653	Calcineurin B homologous protein 1 OS=Homo sapiens (Human) OX=9606 GN=CHP1 PE=1 SV=3	938.8	665.8	929.7	884	828.1	961.3	938.4	884.3	954.9	837.5	973.8	893.2	0.669935	0.624583	844.767	891.133	925.867	901.5	0.947969	1.02703
Q96BS2	Calcineurin B homologous protein 3 OS=Homo sapiens (Human) OX=9606 GN=TESC PE=1 SV=3
P63098	Calcineurin subunit B type 1 OS=Homo sapiens (Human) OX=9606 GN=PPP3R1 PE=1 SV=2	1433.9	1108.9	1167.9	1617.5	1470.7	1565.4	1397.3	1456.5	1472.1	1683	1664	1776.6	0.0711147	0.00502537	1236.9	1551.2	1441.97	1707.87	0.797383	0.844309
Q9Y6J0	Calcineurin-binding protein cabin-1 OS=Homo sapiens (Human) OX=9606 GN=CABIN1 PE=1 SV=1	204	202.3	408.8	230.8	172.4	187.8	152.4	182.3	165.7	141	132.9	139.1	0.390704	0.0684625	271.7	197	166.8	137.667	1.37919	1.21162
Q9UGQ2	Calcium channel flower homolog OS=Homo sapiens (Human) OX=9606 GN=CACFD1 PE=1 SV=1	184.1	48.8	115.6	68.3	76.3	86.1	32	30.5	38.1	34.3	38.3	44	0.420891	0.220213	116.167	76.9	33.5333	38.8667	1.51062	0.862779
Q8IWX8	Calcium homeostasis endoplasmic reticulum protein OS=Homo sapiens (Human) OX=9606 GN=CHERP PE=1 SV=3	9166.7	9419.8	8847.3	9163.2	9280	9061.9	12949.8	12661.1	12738.5	10553.8	10157.4	9793.2	0.90312	0.0029227	9144.6	9168.37	12783.1	10168.1	0.997408	1.25718
Q9UM00	Calcium load-activated calcium channel OS=Homo sapiens (Human) OX=9606 GN=TMCO1 PE=1 SV=2	872.6	886.3	1196.1	1138.1	1010	1128.5	987.5	942.3	1014.4	1072	1198.3	1185.7	0.423858	0.0324479	985	1092.2	981.4	1152	0.901849	0.85191
Q96D31	Calcium release-activated calcium channel protein 1 OS=Homo sapiens (Human) OX=9606 GN=ORAI1 PE=1 SV=2	328.5	246.6	415	345.2	338.7	382	262.2	291.9	265.4	287.2	300.5	288.5	0.660295	0.171775	330.033	355.3	273.167	292.067	0.928886	0.935289
P49069	Calcium signal-modulating cyclophilin ligand OS=Homo sapiens (Human) OX=9606 GN=CAMLG PE=1 SV=1	889.4	777.1	1169.2	1050.9	1014	1037.1	1014.3	1081	1019.5	1042.9	982.3	960.8	0.526346	0.259483	945.233	1034	1038.27	995.333	0.914152	1.04313
Q8NE86	Calcium uniporter protein, mitochondrial OS=Homo sapiens (Human) OX=9606 GN=MCU PE=1 SV=1	1134.6	668.5	958	928.6	1010.8	1085.1	660.6	657.3	676.4	794.4	933.6	838.5	0.592128	0.0409434	920.367	1008.17	664.767	855.5	0.912911	0.77705
Q9BPX6	Calcium uptake protein 1, mitochondrial OS=Homo sapiens (Human) OX=9606 GN=MICU1 PE=1 SV=1	348	399.7	288.3	453.7	520	528.3	624.9	740.8	639.6	642.9	635.5	618.7	0.0207906	0.427461	345.333	500.667	668.433	632.367	0.689747	1.05703
Q8IYU8	Calcium uptake protein 2, mitochondrial OS=Homo sapiens (Human) OX=9606 GN=MICU2 PE=1 SV=2
Q13137	Calcium-binding and coiled-coil domain-containing protein 2 OS=Homo sapiens (Human) OX=9606 GN=CALCOCO2 PE=1 SV=1	3836.1	3773.9	4112.6	2556.5	2701.2	2630.6	3377.6	3493.9	3470.3	2902.1	2839.7	2826.1	0.0026127	0.000367922	3907.53	2629.43	3447.27	2855.97	1.48607	1.20704
O75746	Calcium-binding mitochondrial carrier protein Aralar1 OS=Homo sapiens (Human) OX=9606 GN=SLC25A12 PE=1 SV=2	2284.6	1902.1	2492.6	3260.7	3345.8	3218.7	2414.9	2647	2559.3	3687.6	3721.3	3494.5	0.0220574	0.000367686	2226.43	3275.07	2540.4	3634.47	0.679813	0.698975
Q9UJS0	Calcium-binding mitochondrial carrier protein Aralar2 OS=Homo sapiens (Human) OX=9606 GN=SLC25A13 PE=1 SV=2	4511.9	3085.5	4569.6	4864.9	5290.1	4966.5	3346	3782.9	3661.2	4967.7	4986.7	4842.6	0.173043	0.004976	4055.67	5040.5	3596.7	4932.33	0.804616	0.729209
Q6NUK1	Calcium-binding mitochondrial carrier protein SCaMC-1 OS=Homo sapiens (Human) OX=9606 GN=SLC25A24 PE=1 SV=2	7081.7	5825.5	9390.3	11968.8	11175.4	11377.6	9227.7	10208.4	10532.2	14518.8	14819.8	15433.1	0.0535044	0.000893614	7432.5	11507.3	9989.43	14923.9	0.645896	0.669358
Q6KCM7	Calcium-binding mitochondrial carrier protein SCaMC-2 OS=Homo sapiens (Human) OX=9606 GN=SLC25A25 PE=1 SV=1	160.5	149.9	148.6	230.8	239.3	225.1	222	216	215.6	184.7	224.4	259.2	0.000154975	0.841428	153	231.733	217.867	222.767	0.660242	0.978004
Q9Y376	Calcium-binding protein 39 OS=Homo sapiens (Human) OX=9606 GN=CAB39 PE=1 SV=1	3678.7	2618.4	3787.8	4778.2	4432.9	4490	5863.2	5206.9	5728.6	5370.3	6449.1	6379.4	0.0740967	0.325063	3361.63	4567.03	5599.57	6066.27	0.736065	0.923066
Q9H9S4	Calcium-binding protein 39-like OS=Homo sapiens (Human) OX=9606 GN=CAB39L PE=1 SV=3	118.3	53.2	37.2	310	237.5	301.3	529.6	417.3	506.3	440.6	635.5	611.4	0.00326667	0.344134	69.5667	282.933	484.4	562.5	0.245877	0.861156
Q9NP80	Calcium-independent phospholipase A2-gamma OS=Homo sapiens (Human) OX=9606 GN=PNPLA8 PE=1 SV=1	369.3	330.5	322.8	520	506.9	504.6	458	489.6	485.9	504.7	518.3	576.9	0.00372961	0.113617	340.867	510.5	477.833	533.3	0.667711	0.895993
Q9Y2V2	Calcium-regulated heat-stable protein 1 OS=Homo sapiens (Human) OX=9606 GN=CARHSP1 PE=1 SV=2	1675.3	1218.5	1615.2	2566.9	2748.2	2688.5	3862.6	3708.7	3743	3866.4	3998.2	3838.3	0.00815573	0.129144	1503	2667.87	3771.43	3900.97	0.563371	0.966795
O75177	Calcium-responsive transactivator OS=Homo sapiens (Human) OX=9606 GN=SS18L1 PE=1 SV=2	161.2	200.5	194.1	219.4	200.7	211.4	251.1	281.6	278.9	351.9	297.9	309.6	0.162466	0.075141	185.267	210.5	270.533	319.8	0.880127	0.845945
P98194	Calcium-transporting ATPase type 2C member 1 OS=Homo sapiens (Human) OX=9606 GN=ATP2C1 PE=1 SV=3	2156	2197	2076.3	2433.2	2445.2	2578.5	2631.6	2612.7	2616.6	3048.4	3112.6	2934	0.00524819	0.0148636	2143.1	2485.63	2620.3	3031.67	0.862195	0.86431
P54750	Calcium/calmodulin-dependent 3',5'-cyclic nucleotide phosphodiesterase 1A OS=Homo sapiens (Human) OX=9606 GN=PDE1A PE=1 SV=2	3778.5	2968.8	3534.5	4150.2	3797.1	3977.4	3848.5	3982.1	4033.2	4242.9	4371.7	4490.6	0.136389	0.0117698	3427.27	3974.9	3954.6	4368.4	0.862227	0.905274
Q8N5S9	Calcium/calmodulin-dependent protein kinase kinase 1 OS=Homo sapiens (Human) OX=9606 GN=CAMKK1 PE=1 SV=2	1648.2	1333.4	1353.7	1562	1600.7	1636.2	1711.6	1721.3	1743.5	1537.9	1566.6	1504.6	0.265712	0.00249205	1445.1	1599.63	1725.47	1536.37	0.903395	1.12308
Q96RR4	Calcium/calmodulin-dependent protein kinase kinase 2 OS=Homo sapiens (Human) OX=9606 GN=CAMKK2 PE=1 SV=2	512.6	682.7	674.4	604.7	618.9	636	982.4	1014.8	1042	834.2	827.1	809.3	0.957359	0.00312583	623.233	619.867	1013.07	823.533	1.00543	1.23015
Q14012	Calcium/calmodulin-dependent protein kinase type 1 OS=Homo sapiens (Human) OX=9606 GN=CAMK1 PE=1 SV=1	738.2	454.2	604.9	849.9	865.7	799.1	1019.4	937.6	940.2	984.8	1029.2	987.7	0.0927419	0.334077	599.1	838.233	965.733	1000.57	0.714717	0.965186
Q8IU85	Calcium/calmodulin-dependent protein kinase type 1D OS=Homo sapiens (Human) OX=9606 GN=CAMK1D PE=1 SV=1	131.3	225.8	205.1	354.6	289.3	266.2	304.6	265.8	272.3	323.3	441.6	331.3	0.0414193	0.147866	187.4	303.367	280.9	365.4	0.617734	0.768747
Q13557	Calcium/calmodulin-dependent protein kinase type II subunit delta OS=Homo sapiens (Human) OX=9606 GN=CAMK2D PE=1 SV=3	2199.5	3872.4	3513.9	2803.1	2784.4	2767.7	2920.3	2948.4	2977.1	3021.9	3219.6	3250.5	0.504561	0.0882753	3195.27	2785.07	2948.6	3164	1.14729	0.931922
Q13555	Calcium/calmodulin-dependent protein kinase type II subunit gamma OS=Homo sapiens (Human) OX=9606 GN=CAMK2G PE=1 SV=4	3317.6	2997.7	3937.1	3890.7	3928.7	3826.2	3591.9	3856.2	3745.8	4107.6	3967.2	4115.4	0.233181	0.0288322	3417.47	3881.87	3731.3	4063.4	0.880367	0.91827
Q9HB71	Calcyclin-binding protein OS=Homo sapiens (Human) OX=9606 GN=CACYBP PE=1 SV=2	9865.1	9049.8	9507.3	15265.1	13270.8	15551.5	18545.6	17897	18073.2	18860.4	19586.1	18951.3	0.0118619	0.0338484	9474.07	14695.8	18171.9	19132.6	0.644679	0.949789
Q05682	Caldesmon OS=Homo sapiens (Human) OX=9606 GN=CALD1 PE=1 SV=3	9182.8	113531	62691.6	13536.2	11144.8	9761.2	11008.5	10943.8	11210.2	8815.1	8225	7910.8	0.236686	0.00563638	61801.9	11480.7	11054.2	8316.97	5.3831	1.32911
O14967	Calmegin OS=Homo sapiens (Human) OX=9606 GN=CLGN PE=1 SV=1	298	299.9	325.5	371.9	405.6	372.9	397.8	411.3	403.3	425.2	470	459.9	0.00677386	0.0628629	307.8	383.467	404.133	451.7	0.802677	0.894694
Q96JQ2	Calmin OS=Homo sapiens (Human) OX=9606 GN=CLMN PE=1 SV=1	553.7	397	595.3	648.3	624.5	687.1	678.7	767.3	806.9	1056	1030.6	1107.6	0.140425	0.0042992	515.333	653.3	750.967	1064.73	0.788816	0.70531
P0DP25	Calmodulin-3 OS=Homo sapiens (Human) OX=9606 GN=CALM3 PE=1 SV=1	12302.6	29940.4	15578.5	15160.7	13956.3	15068.5	25984.6	24754.5	27719	24090.3	27824.3	26316.5	0.489887	0.959153	19273.8	14728.5	26152.7	26077	1.30861	1.0029
P27482	Calmodulin-like protein 3 OS=Homo sapiens (Human) OX=9606 GN=CALML3 PE=1 SV=2	240	109.1	558.8	151.5	175.1	138.6	81.7	73.7	80.5	91.5	78.8	107.8	0.384278	0.230749	302.633	155.067	78.6333	92.7	1.95163	0.848256
Q9NZT1	Calmodulin-like protein 5 OS=Homo sapiens (Human) OX=9606 GN=CALML5 PE=1 SV=2	955.2	337.1	459.7	407.1	312.1	437.2	312.9	447.6	337.5	279.3	256	266.2	0.404223	0.136305	584	385.467	366	267.167	1.51505	1.36993
Q5T5Y3	Calmodulin-regulated spectrin-associated protein 1 OS=Homo sapiens (Human) OX=9606 GN=CAMSAP1 PE=1 SV=2	1730.8	1742.4	1760.4	2078.1	2302.3	2317.6	1863.5	1869	1875.4	2347.3	2212.1	2230.5	0.023096	0.0109536	1744.53	2232.67	1869.3	2263.3	0.781368	0.825918
Q08AD1	Calmodulin-regulated spectrin-associated protein 2 OS=Homo sapiens (Human) OX=9606 GN=CAMSAP2 PE=1 SV=3	4798.8	5363.3	5939.7	8035	8173.6	8470.1	7539.3	7915.3	7788.8	8285.9	8016.1	8023.7	0.0065921	0.0663892	5367.27	8226.23	7747.8	8108.57	0.652457	0.955508
Q9P1Y5	Calmodulin-regulated spectrin-associated protein 3 OS=Homo sapiens (Human) OX=9606 GN=CAMSAP3 PE=1 SV=2	564	464.4	536.8	438.8	421.2	484.1	354.7	392.2	391.2	348.5	364.1	338.4	0.116776	0.129409	521.733	448.033	379.367	350.333	1.1645	1.08287
P27824	Calnexin OS=Homo sapiens (Human) OX=9606 GN=CANX PE=1 SV=2	13467.4	12534.1	12105.9	24830.4	25960.4	25144.3	28876.4	28762.9	29253.5	34535.5	34239.3	34332.1	2.2809e-05	3.86727e-05	12702.5	25311.7	28964.3	34369	0.501842	0.842745
P04632	Calpain small subunit 1 OS=Homo sapiens (Human) OX=9606 GN=CAPNS1 PE=1 SV=1	10002.3	4902	7892.1	9827.3	9839.6	9564.3	6886.7	6746.3	6636.2	6976.9	7300.6	7295.3	0.283983	0.0344051	7598.8	9743.73	6756.4	7190.93	0.779865	0.939572
P07384	Calpain-1 catalytic subunit OS=Homo sapiens (Human) OX=9606 GN=CAPN1 PE=1 SV=1	11351.8	7168.6	10020.7	13578.8	14072.1	14206.3	13425.5	13486.7	13274.2	15345.9	15147.3	14797.9	0.0661194	0.00389175	9513.7	13952.4	13395.5	15097	0.681868	0.887291
O75808	Calpain-15 OS=Homo sapiens (Human) OX=9606 GN=CAPN15 PE=1 SV=1	122.4	103.4	90.8	125.3	146.1	123	125.6	115.5	134.9	136.2	160.7	154	0.0954055	0.0574047	105.533	131.467	125.333	150.3	0.802738	0.833888
P17655	Calpain-2 catalytic subunit OS=Homo sapiens (Human) OX=9606 GN=CAPN2 PE=1 SV=6	9032	7724	9653.2	13186.6	13350.9	13657.4	15135.4	15162.1	14802.9	13820.7	13826.7	14487.7	0.0113969	0.0285214	8803.07	13398.3	15033.5	14045	0.657029	1.07038
Q9Y6W3	Calpain-7 OS=Homo sapiens (Human) OX=9606 GN=CAPN7 PE=1 SV=1	696.4	410.8	465.9	542.3	531.6	549.2	706.7	693.1	680.8	614.6	602.3	645.8	0.866599	0.0143062	524.367	541.033	693.533	620.9	0.969195	1.11698
P20810	Calpastatin OS=Homo sapiens (Human) OX=9606 GN=CAST PE=1 SV=4	13503.4	15038.1	13840.1	20718.4	21963.7	22161	23163.4	23683.3	23653.8	27314.2	27876.1	26582.1	0.000323533	0.0037327	14127.2	21614.4	23500.2	27257.5	0.653602	0.862155
Q99439	Calponin-2 OS=Homo sapiens (Human) OX=9606 GN=CNN2 PE=1 SV=4	2660	3717.2	3944.7	3269.7	2924.4	3008.5	2580.4	2905.5	2803.3	2413.8	2461.1	2688	0.447989	0.132565	3440.63	3067.53	2763.07	2520.97	1.12163	1.09603
Q15417	Calponin-3 OS=Homo sapiens (Human) OX=9606 GN=CNN3 PE=1 SV=1	5458.9	10079.4	7422.1	6371.9	6650.6	6152.1	7192.5	7472.5	7229.5	7487.9	7164.5	7115.8	0.445684	0.788588	7653.47	6391.53	7298.17	7256.07	1.19744	1.0058
P27797	Calreticulin OS=Homo sapiens (Human) OX=9606 GN=CALR PE=1 SV=1	21138.8	14465	17006.4	32393.4	34702.9	33128.4	33815.4	34323.6	34192.4	40422.9	39962.4	38861.6	0.00857258	0.00350799	17536.7	33408.2	34110.5	39749	0.524922	0.858147
O94985	Calsyntenin-1 OS=Homo sapiens (Human) OX=9606 GN=CLSTN1 PE=1 SV=1	53.8	52.8	69.5	81.7	70.1	78.1	80.7	89.1	96.4	110	112.6	101.4	0.0590459	0.0306717	58.7	76.6333	88.7333	108	0.765985	0.821605
O43852	Calumenin OS=Homo sapiens (Human) OX=9606 GN=CALU PE=1 SV=2	10184.7	9282.3	9380	14775.3	15279.8	15719.8	16256.3	15717.7	16496	20567.7	23008.6	21250	0.000141753	0.0114036	9615.67	15258.3	16156.7	21608.8	0.630193	0.74769
P17612	cAMP-dependent protein kinase catalytic subunit alpha OS=Homo sapiens (Human) OX=9606 GN=PRKACA PE=1 SV=2	1804.9	2040	2020.5	2501.5	2596.4	2674.8	3265.5	3170	3374.1	3744.8	4060.3	4048.5	0.00357852	0.00899063	1955.13	2590.9	3269.87	3951.2	0.754616	0.827563
P22694	cAMP-dependent protein kinase catalytic subunit beta OS=Homo sapiens (Human) OX=9606 GN=PRKACB PE=1 SV=2	1633.1	818	1135.5	1240.6	1458.3	1328.1	980.8	993.9	970.9	990.2	991.4	939.1	0.603844	0.68826	1195.53	1342.33	981.867	973.567	0.890638	1.00853
P51817	cAMP-dependent protein kinase catalytic subunit PRKX OS=Homo sapiens (Human) OX=9606 GN=PRKX PE=1 SV=1	1397.9	1618.6	1665.4	2216.3	2144.6	2245.2	2521.9	2503	2612.2	3188.9	3464.6	3725	0.00932668	0.0232738	1560.63	2202.03	2545.7	3459.5	0.708724	0.735858
P10644	cAMP-dependent protein kinase type I-alpha regulatory subunit OS=Homo sapiens (Human) OX=9606 GN=PRKAR1A PE=1 SV=1	3566.9	3687.4	3663.9	4925.3	5132.4	5076.5	5718.6	5994.2	6094.5	6689.6	6909.7	6765.7	0.000172047	0.00589361	3639.4	5044.73	5935.77	6788.33	0.721426	0.874407
P31321	cAMP-dependent protein kinase type I-beta regulatory subunit OS=Homo sapiens (Human) OX=9606 GN=PRKAR1B PE=1 SV=4	60.3	64.3	53.7	86.2	94	76.9	133.1	132.4	120.8	112	131.6	114.8	0.0160022	0.282234	59.4333	85.7	128.767	119.467	0.693504	1.07785
P13861	cAMP-dependent protein kinase type II-alpha regulatory subunit OS=Homo sapiens (Human) OX=9606 GN=PRKAR2A PE=1 SV=2	6601.3	5471.9	6034.7	6560.6	6824.1	6870	6459.5	6482.6	6336.2	6586.8	6604.9	6601.4	0.15081	0.0615066	6035.97	6751.57	6426.1	6597.7	0.89401	0.973991
P31323	cAMP-dependent protein kinase type II-beta regulatory subunit OS=Homo sapiens (Human) OX=9606 GN=PRKAR2B PE=1 SV=3	137.8	188.5	123.2	223.9	222.9	200	317.3	316.4	315.1	323	319.7	346.2	0.0645181	0.249636	149.833	215.6	316.267	329.633	0.69496	0.95945
P56211	cAMP-regulated phosphoprotein 19 OS=Homo sapiens (Human) OX=9606 GN=ARPP19 PE=1 SV=2	949.4	650.7	985.5	868.2	861.7	875.6	1035.5	1030.4	1073.2	994.6	869.2	1050.8	0.955851	0.296111	861.867	868.5	1046.37	971.533	0.992362	1.07703
Q08499	cAMP-specific 3',5'-cyclic phosphodiesterase 4D OS=Homo sapiens (Human) OX=9606 GN=PDE4D PE=1 SV=2	1842.6	1874.5	1955.8	1993.9	2058.4	2138.6	1659.6	1807.8	1737.3	2168.3	2147.2	2075.7	0.0346131	0.00270146	1890.97	2063.63	1734.9	2130.4	0.916329	0.814354
Q9BSD7	Cancer-related nucleoside-triphosphatase OS=Homo sapiens (Human) OX=9606 GN=NTPCR PE=1 SV=1	3350.9	2251.6	3518	3174.6	2813.5	3047.7	2657.9	2762.7	2711.1	2743.1	2671.5	2764.6	0.950795	0.721171	3040.17	3011.93	2710.57	2726.4	1.00937	0.994193
P0DMU9	Cancer/testis antigen family 45 member A10 OS=Homo sapiens (Human) OX=9606 GN=CT45A10 PE=1 SV=1	164.2	115.8	122.5	410.1	367.7	421.6	134.8	156.6	159.3	425.4	428.8	430.8	0.00029541	0.000502959	134.167	399.8	150.233	428.333	0.335584	0.350739
P0DMU7	Cancer/testis antigen family 45 member A6 OS=Homo sapiens (Human) OX=9606 GN=CT45A6 PE=2 SV=1	79.2	112.7	79.8	369	355.4	348.9	91	86.8	90.2	302	316.8	306.8	0.000200121	0.000143345	90.5667	357.767	89.3333	308.533	0.253145	0.289542
P30622	CAP-Gly domain-containing linker protein 1 OS=Homo sapiens (Human) OX=9606 GN=CLIP1 PE=1 SV=2	20428.4	26445.5	23549	26794.1	26954.5	27498.5	31341.4	32294.5	32070.7	36757.1	36776.8	36451.8	0.171679	0.00142506	23474.3	27082.4	31902.2	36661.9	0.866774	0.870173
Q9UDT6	CAP-Gly domain-containing linker protein 2 OS=Homo sapiens (Human) OX=9606 GN=CLIP2 PE=1 SV=1	1151	839.7	984.8	1308	1123.3	1265.2	1332.1	1357.4	1332.7	1387	1390.2	1349.9	0.0988038	0.0968523	991.833	1232.17	1340.73	1375.7	0.804951	0.974583
Q8N3C7	CAP-Gly domain-containing linker protein 4 OS=Homo sapiens (Human) OX=9606 GN=CLIP4 PE=1 SV=1	558.9	293.2	593.9	788.4	790.8	910.3	772.8	844	838.7	744.2	719.8	865.5	0.0507506	0.467504	482	829.833	818.5	776.5	0.58084	1.05409
Q8N1G2	Cap-specific mRNA (nucleoside-2'-O-)-methyltransferase 1 OS=Homo sapiens (Human) OX=9606 GN=CMTR1 PE=1 SV=1	2704.9	2461	2777.5	2840.8	2494.3	2449.7	3268.8	3134.5	3233.2	3184.1	3344.8	3201.2	0.753254	0.657038	2647.8	2594.93	3212.17	3243.37	1.02037	0.99038
Q8IYT2	Cap-specific mRNA (nucleoside-2'-O-)-methyltransferase 2 OS=Homo sapiens (Human) OX=9606 GN=CMTR2 PE=1 SV=2	134.7	141.1	159.7	204.5	208.2	194.2	454.8	469.9	498.1	393.5	406.3	465.9	0.0060098	0.129041	145.167	202.3	474.267	421.9	0.717581	1.12412
Q6ZU35	Capping protein inhibiting regulator of actin dynamics OS=Homo sapiens (Human) OX=9606 GN=CRACD PE=1 SV=3	1114	4634.5	3244.8	1106.9	1100.8	1063	914.6	964.5	939.9	893.9	800.2	811.3	0.203434	0.05254	2997.77	1090.23	939.667	835.133	2.74966	1.12517
Q6F5E8	Capping protein, Arp2/3 and myosin-I linker protein 2 OS=Homo sapiens (Human) OX=9606 GN=CARMIL2 PE=1 SV=2	150.9	1135.6	857.5	251.1	165.5	144.7	159.2	166.7	174.2	185.7	150.3	196.2	0.212471	0.527502	714.667	187.1	166.7	177.4	3.8197	0.939684
Q14444	Caprin-1 OS=Homo sapiens (Human) OX=9606 GN=CAPRIN1 PE=1 SV=2	13492.7	16600.8	14315.6	13700.6	13720.8	13291	16189.9	15963.6	15968.6	15427	14342.4	14874.1	0.315447	0.0588471	14803	13570.8	16040.7	14881.2	1.0908	1.07792
P31327	Carbamoyl-phosphate synthase [ammonia], mitochondrial OS=Homo sapiens (Human) OX=9606 GN=CPS1 PE=1 SV=2	48118.4	34706.2	44216.6	64132.1	67307.2	65848.5	70914.7	74099.4	72770.4	83301	82115.8	82397.1	0.0230436	0.00379187	42347.1	65762.6	72594.8	82604.6	0.643938	0.878823
Q8NET6	Carbohydrate sulfotransferase 13 OS=Homo sapiens (Human) OX=9606 GN=CHST13 PE=1 SV=1	396.4	340.2	305.6	337.8	407.8	368.3	275.5	272.9	295.5	396.6	433.7	410	0.51544	0.00106704	347.4	371.3	281.3	413.433	0.935632	0.6804
Q8NCH0	Carbohydrate sulfotransferase 14 OS=Homo sapiens (Human) OX=9606 GN=CHST14 PE=1 SV=2	2429.6	1374.6	2360.5	1898.8	2036.6	2062.8	1593.9	1602.6	1485.9	1847	1784.5	1759.4	0.886256	0.0090608	2054.9	1999.4	1560.8	1796.97	1.02776	0.868575
Q7LGC8	Carbohydrate sulfotransferase 3 OS=Homo sapiens (Human) OX=9606 GN=CHST3 PE=1 SV=3	32.9	25.7	76.4	59.4	53.5	48.8	69.7	67.7	69.5	86.5	69.4	59.7	0.633127	0.747149	45	53.9	68.9667	71.8667	0.834879	0.959647
P07451	Carbonic anhydrase 3 OS=Homo sapiens (Human) OX=9606 GN=CA3 PE=1 SV=3	92.2	108.2	156.9	115.9	118.7	125.3	116.7	126.8	106.4	125	155.7	151.3	0.968695	0.08481	119.1	119.967	116.633	144	0.992776	0.809954
P16152	Carbonyl reductase [NADPH] 1 OS=Homo sapiens (Human) OX=9606 GN=CBR1 PE=1 SV=3	6818.7	5240.8	8528	8590.1	8728	8481.1	8985.7	9596.7	9344.4	9760.5	9576.8	9761.8	0.208122	0.147751	6862.5	8599.73	9308.93	9699.7	0.79799	0.959714
O75828	Carbonyl reductase [NADPH] 3 OS=Homo sapiens (Human) OX=9606 GN=CBR3 PE=1 SV=3	224.2	4015.7	2929.6	491.8	256	237.3	399.2	414.3	417.3	204.1	236.3	264.3	0.208413	0.00561813	2389.83	328.367	410.267	234.9	7.27794	1.74656
Q8N4T8	Carbonyl reductase family member 4 OS=Homo sapiens (Human) OX=9606 GN=CBR4 PE=1 SV=3	665.5	552.7	677.2	664.1	692.8	673	697.9	708.3	681.8	684.2	758.2	721	0.376172	0.363045	631.8	676.633	696	721.133	0.933741	0.965147
O75052	Carboxyl-terminal PDZ ligand of neuronal nitric oxide synthase protein OS=Homo sapiens (Human) OX=9606 GN=NOS1AP PE=1 SV=3	2563.7	6573.8	3924	2760.5	2700.6	2779.6	1875.5	1936.1	1981.2	2074.7	2134	2097.7	0.305552	0.0147056	4353.83	2746.9	1930.93	2102.13	1.585	0.918559
Q6UWW8	Carboxylesterase 3 OS=Homo sapiens (Human) OX=9606 GN=CES3 PE=1 SV=1	808.2	656.5	692.3	1331.7	1386	1333	1289.9	1479.7	1407.3	1597.8	1549.1	1638.5	0.00202373	0.0488647	719	1350.23	1392.3	1595.13	0.532501	0.872842
Q96DG6	Carboxymethylenebutenolidase homolog OS=Homo sapiens (Human) OX=9606 GN=CMBL PE=1 SV=1	6497.4	5971	7657.4	10433.5	10077.3	10232.3	10327	9770.5	9855.9	10917.7	12194.5	11625.8	0.0160622	0.0328369	6708.6	10247.7	9984.47	11579.3	0.654644	0.862266
Q9UI42	Carboxypeptidase A4 OS=Homo sapiens (Human) OX=9606 GN=CPA4 PE=1 SV=2	1482.9	590.8	1295.2	1078.7	1008.4	1033.7	953.9	1024.9	944.8	849.9	871.3	857.5	0.78976	0.0386184	1122.97	1040.27	974.533	859.567	1.0795	1.13375
O75976	Carboxypeptidase D OS=Homo sapiens (Human) OX=9606 GN=CPD PE=1 SV=2	3509	3114.8	3482.9	4422.6	4364.2	4247	4193.1	4156.8	4110.3	4677.4	4796.6	4747	0.00862996	0.000309131	3368.9	4344.6	4153.4	4740.33	0.775422	0.876183
P16870	Carboxypeptidase E OS=Homo sapiens (Human) OX=9606 GN=CPE PE=1 SV=1	237.6	347.8	316.6	285.8	267.5	252.9	381.3	393.6	403.8	350.8	350.4	402	0.43602	0.277401	300.667	268.733	392.9	367.733	1.11883	1.06844
P43155	Carnitine O-acetyltransferase OS=Homo sapiens (Human) OX=9606 GN=CRAT PE=1 SV=5	8.6	24.4		36.2	25.5	25.1	26.9	32.8	24.8	35.9	29.9	31.3		0.239453	16.5	28.9333	28.1667	32.3667	0.570276	0.870237
P50416	Carnitine O-palmitoyltransferase 1, liver isoform OS=Homo sapiens (Human) OX=9606 GN=CPT1A PE=1 SV=2	9719.4	8127.2	8863.1	11863.8	13277.8	12439.4	13473.3	13201.9	13135.9	13160.6	13389.5	13486.3	0.00435886	0.623488	8903.23	12527	13270.4	13345.5	0.710724	0.994373
P23786	Carnitine O-palmitoyltransferase 2, mitochondrial OS=Homo sapiens (Human) OX=9606 GN=CPT2 PE=1 SV=2	7154.4	6615.5	7905.2	10716.3	10778.1	10622.3	14652.9	14509.8	14463.8	14929.9	15093.7	14766.8	0.0104935	0.0336555	7225.03	10705.6	14542.2	14930.1	0.674886	0.974015
Q8N4J0	Carnosine N-methyltransferase OS=Homo sapiens (Human) OX=9606 GN=CARNMT1 PE=1 SV=1	658	394.3	621.4	629	617.8	657.4	624.5	635.9	671	670.6	631.6	643.6	0.450491	0.804761	557.9	634.733	643.8	648.6	0.878952	0.992599
O75718	Cartilage-associated protein OS=Homo sapiens (Human) OX=9606 GN=CRTAP PE=1 SV=1	3797.7	4299.6	4168.3	4371.6	4320.4	4487	5531.7	5112.1	5406.9	5098.3	5527.9	5064.8	0.171273	0.571348	4088.53	4393	5350.23	5230.33	0.930693	1.02292
P48729	Casein kinase I isoform alpha OS=Homo sapiens (Human) OX=9606 GN=CSNK1A1 PE=1 SV=2	7384.5	15049.2	13244.8	7122.2	6749.2	6622.1	8335.1	7807.9	8317.6	8026.7	8116.7	7556	0.159638	0.359194	11892.8	6831.17	8153.53	7899.8	1.74097	1.03212
P48730	Casein kinase I isoform delta OS=Homo sapiens (Human) OX=9606 GN=CSNK1D PE=1 SV=2	222.5	785.6	463.8	274.4	252.8	230.4	272.4	303.5	292	364.2	361.3	321.6	0.281414	0.028352	490.633	252.533	289.3	349.033	1.94285	0.828861
P49674	Casein kinase I isoform epsilon OS=Homo sapiens (Human) OX=9606 GN=CSNK1E PE=1 SV=1	497.5	524.7	596.7	572.5	550.9	592.2	529.2	537.7	502.2	605.6	564.4	605.5	0.396037	0.0187195	539.633	571.867	523.033	591.833	0.943635	0.883751
Q9HCP0	Casein kinase I isoform gamma-1 OS=Homo sapiens (Human) OX=9606 GN=CSNK1G1 PE=1 SV=1	903.8	5055	2858.7	1189.1	1095.9	1075.6	965.8	1045.8	1009.4	1112.8	1103.8	1051.9	0.26848	0.0531243	2939.17	1120.2	1007	1089.5	2.62379	0.924277
Q9Y6M4	Casein kinase I isoform gamma-3 OS=Homo sapiens (Human) OX=9606 GN=CSNK1G3 PE=1 SV=2	313.7	1958.8	1060.5	505.7	480.3	506.9	386.5	425.2	410.6	495	515	503.6	0.326143	0.00470696	1111	497.633	407.433	504.533	2.23257	0.807545
P68400	Casein kinase II subunit alpha OS=Homo sapiens (Human) OX=9606 GN=CSNK2A1 PE=1 SV=1	4954.9	5354.4	5391.9	5949	5958.4	6180.3	7376.4	7090.7	7288.3	7050.8	7380.6	7139.9	0.0144518	0.661459	5233.73	6029.23	7251.8	7190.43	0.86806	1.00853
P19784	Casein kinase II subunit alpha' OS=Homo sapiens (Human) OX=9606 GN=CSNK2A2 PE=1 SV=1	2653.2	2726.7	2795.4	3264.2	3026.7	3212.2	4665.7	4426.4	4738.5	3999.5	4409.1	4459.9	0.0111281	0.150293	2725.1	3167.7	4610.2	4289.5	0.860277	1.07476
P67870	Casein kinase II subunit beta OS=Homo sapiens (Human) OX=9606 GN=CSNK2B PE=1 SV=1	2773.5	2645.9	2362.5	3645.1	3698.5	3632.7	5115.8	4448.2	4528	3884.5	4452.4	4173.3	0.0110963	0.123553	2593.97	3658.77	4697.33	4170.07	0.708973	1.12644
Q9H078	Caseinolytic peptidase B protein homolog OS=Homo sapiens (Human) OX=9606 GN=CLPB PE=1 SV=1	4539.3	4251.2	4707.2	5669.1	5688.1	5787.6	7148.8	7098.5	7153.4	6997.7	7078.1	7203.4	0.00804682	0.57409	4499.23	5714.93	7133.57	7093.07	0.787277	1.00571
Q8WXE0	Caskin-2 OS=Homo sapiens (Human) OX=9606 GN=CASKIN2 PE=1 SV=2	1130.1	1086.3	1255.3	1142.1	1140.5	1079.8	1262.9	1330	1253	1327.1	1292.1	1281.1	0.558476	0.559287	1157.23	1120.8	1281.97	1300.1	1.03251	0.986052
Q9H8G2	Caspase activity and apoptosis inhibitor 1 OS=Homo sapiens (Human) OX=9606 GN=CAAP1 PE=1 SV=2	1061.2	1156	1072.9	1119.3	1205.8	1209.2	1759.6	1762.5	1737.7	1542.9	1438.9	1427.7	0.124023	0.0132981	1096.7	1178.1	1753.27	1469.83	0.930906	1.19283
Q9BXL6	Caspase recruitment domain-containing protein 14 OS=Homo sapiens (Human) OX=9606 GN=CARD14 PE=1 SV=2	2146.7	2074.6	2698.4	2496.1	2465.3	2574.6	2526.6	2577.6	2519.8	2162.6	2125.2	2159.3	0.406923	0.00015592	2306.57	2512	2541.33	2149.03	0.918219	1.18255
Q5EG05	Caspase recruitment domain-containing protein 16 OS=Homo sapiens (Human) OX=9606 GN=CARD16 PE=1 SV=1
P29466	Caspase-1 OS=Homo sapiens (Human) OX=9606 GN=CASP1 PE=1 SV=1	4052.8	3459.9	3923.3	5722.1	5662.4	5730.5	5168.1	5538	5304	6132.5	6000	6024.1	0.00821231	0.0132983	3812	5705	5336.7	6052.2	0.668186	0.881779
P31944	Caspase-14 OS=Homo sapiens (Human) OX=9606 GN=CASP14 PE=1 SV=2	8534.8	2390	5833.1	2664	2876	3046.9	1031.4	1113	1026.7	1028.4	928.2	893.1	0.264999	0.103883	5585.97	2862.3	1057.03	949.9	1.95157	1.11278
P42575	Caspase-2 OS=Homo sapiens (Human) OX=9606 GN=CASP2 PE=1 SV=2	1575.2	1564.5	1540.8	1718.5	2044.4	1724.2	2346	2234.6	2367	1850.9	2028.7	1945.9	0.128671	0.00543941	1560.17	1829.03	2315.87	1941.83	0.853001	1.19262
P42574	Caspase-3 OS=Homo sapiens (Human) OX=9606 GN=CASP3 PE=1 SV=2	592.5	373	417	863.2	1048.4	978.1	1319.4	1309.5	1274.5	1171.1	1201.9	1198.1	0.0049274	0.00382842	460.833	963.233	1301.13	1190.37	0.478423	1.09305
P49662	Caspase-4 OS=Homo sapiens (Human) OX=9606 GN=CASP4 PE=1 SV=1	2728.6	2192.1	2758.9	3774.3	3556.4	3691.7	3776.1	3810.3	3789	4389.9	4540.5	4506.7	0.0176365	0.00312384	2559.87	3674.13	3791.8	4479.03	0.696727	0.846567
P55212	Caspase-6 OS=Homo sapiens (Human) OX=9606 GN=CASP6 PE=1 SV=2	220.5	247.1	275.3	306.6	299.5	305.1	287.1	293.2	328.5	292.2	336.4	321.1	0.0685981	0.497407	247.633	303.733	302.933	316.567	0.815299	0.956934
P55210	Caspase-7 OS=Homo sapiens (Human) OX=9606 GN=CASP7 PE=1 SV=1	1308.4	1015.8	1372.2	2342.5	2131.2	2261.6	3273.1	3311.1	3504.5	3286.1	3376.5	3321.6	0.00336014	0.684365	1232.13	2245.1	3362.9	3328.07	0.54881	1.01047
Q14790	Caspase-8 OS=Homo sapiens (Human) OX=9606 GN=CASP8 PE=1 SV=1	3205.5	2196.6	3042.5	3380.6	3465.6	3395.4	4147.9	4086.8	4040.8	3442.2	3672.6	3569	0.194719	0.00665547	2814.87	3413.87	4091.83	3561.27	0.824539	1.14898
P55211	Caspase-9 OS=Homo sapiens (Human) OX=9606 GN=CASP9 PE=1 SV=3	843.1	821.5	1264.2	1222.8	1180.6	1226.8	1228.3	1324.4	1270.2	1165.2	1169.3	1309.2	0.245348	0.350938	976.267	1210.07	1274.3	1214.57	0.806788	1.04918
P04040	Catalase OS=Homo sapiens (Human) OX=9606 GN=CAT PE=1 SV=3	16829.9	10577.1	13473.3	14616.9	15185.5	15001.9	15138.1	16305.1	16470.7	19269.8	17952.3	18535.5	0.544747	0.0101414	13626.8	14934.8	15971.3	18585.9	0.912419	0.859325
P21964	Catechol O-methyltransferase OS=Homo sapiens (Human) OX=9606 GN=COMT PE=1 SV=2	2781.4	1912.3	2389.4	4372.1	3907.8	4167.8	4227.5	3967.3	4359.2	5059.8	5999.2	5694.5	0.00772308	0.0238413	2361.03	4149.23	4184.67	5584.5	0.569029	0.749336
P35221	Catenin alpha-1 OS=Homo sapiens (Human) OX=9606 GN=CTNNA1 PE=1 SV=1	6794.7	7135.4	7116.5	7802.2	8225.5	8237.7	7832.1	8135.2	7948.9	9755.8	10481.1	10056.6	0.00491601	0.00405997	7015.53	8088.47	7972.07	10097.8	0.86735	0.789483
Q9UI47	Catenin alpha-3 OS=Homo sapiens (Human) OX=9606 GN=CTNNA3 PE=1 SV=2	137.5	200.5	342.7	241.2	208.4	219.4	197.1	228.4	224.3	232.4	232.9	246.4	0.95492	0.158511	226.9	223	216.6	237.233	1.01749	0.913025
P35222	Catenin beta-1 OS=Homo sapiens (Human) OX=9606 GN=CTNNB1 PE=1 SV=1	2465.3	2795.4	2646.8	2499	2398.4	2453.9	2875.6	3103.5	3160.5	2525.2	2470.9	2596.6	0.184158	0.0160719	2635.83	2450.43	3046.53	2530.9	1.07566	1.20374
O60716	Catenin delta-1 OS=Homo sapiens (Human) OX=9606 GN=CTNND1 PE=1 SV=1	10002.6	13012.3	11851.2	12916.2	13048.7	13499	14658.1	15066.9	15068.8	15663.2	15489.7	15426.3	0.219148	0.0305143	11622	13154.6	14931.3	15526.4	0.883494	0.96167
P07858	Cathepsin B OS=Homo sapiens (Human) OX=9606 GN=CTSB PE=1 SV=3	2954.5	1702.9	2114.1	3744.6	3955.1	3759.5	2935.6	2818.2	2762.1	3498	3923.8	3538.3	0.0472108	0.0168903	2257.17	3819.73	2838.63	3653.37	0.590923	0.776991
P07339	Cathepsin D OS=Homo sapiens (Human) OX=9606 GN=CTSD PE=1 SV=1	9288.1	6118.7	8700.7	10616.2	11203.6	10780.4	11456.4	12094	11591.8	12277.8	11841.6	12263.6	0.0963213	0.167494	8035.83	10866.7	11714.1	12127.7	0.739489	0.965896
P07711	Cathepsin L1 OS=Homo sapiens (Human) OX=9606 GN=CTSL PE=1 SV=2	2717.6	869.9	1035.7	1389.2	1633.4	1421	1843.8	1901.4	1852.6	1884.7	1933.4	1784.7	0.928787	0.974369	1541.07	1481.2	1865.93	1867.6	1.04042	0.999108
Q9UBR2	Cathepsin Z OS=Homo sapiens (Human) OX=9606 GN=CTSZ PE=1 SV=1	3170.9	2337.6	3443	4579.6	4820.5	4746.3	4848.2	4941.5	4871.5	5719.3	6019.5	5552.7	0.0303215	0.0199119	2983.83	4715.47	4887.07	5763.83	0.632776	0.847885
P20645	Cation-dependent mannose-6-phosphate receptor OS=Homo sapiens (Human) OX=9606 GN=M6PR PE=1 SV=1	5768.5	3929.6	5621.1	6821.6	7090.8	7009.4	6416.5	6299.9	6188.5	5961	6466.6	6145.5	0.0844012	0.546948	5106.4	6973.93	6301.63	6191.03	0.732212	1.01786
P11717	Cation-independent mannose-6-phosphate receptor OS=Homo sapiens (Human) OX=9606 GN=IGF2R PE=1 SV=3	22489	20140.1	22986.1	30147.5	30948	30706.5	27263.9	28160.9	27264.4	32616.8	33805.2	33935.5	0.00674087	0.000574732	21871.7	30600.7	27563.1	33452.5	0.714747	0.823946
P52569	Cationic amino acid transporter 2 OS=Homo sapiens (Human) OX=9606 GN=SLC7A2 PE=1 SV=2	3164.4	11749.9	7455.8	6567	5810.6	5742.7	2734.6	2934.8	2850.2	4518.5	4436.4	4499.6	0.62598	0.00024842	7456.7	6040.1	2839.87	4484.83	1.23453	0.633216
Q6NZI2	Caveolae-associated protein 1 OS=Homo sapiens (Human) OX=9606 GN=CAVIN1 PE=1 SV=1	1566.2	2227.6	1948.9	1865.1	1802.1	1972.1	2565	2772.8	2678.2	2150.5	2009.2	2079.7	0.876156	0.00208366	1914.23	1879.77	2672	2079.8	1.01834	1.28474
O95810	Caveolae-associated protein 2 OS=Homo sapiens (Human) OX=9606 GN=CAVIN2 PE=1 SV=3	772.1	724.4	871.2	871.6	958.1	975	915.3	964.4	940	949.2	924.5	984.3	0.0586076	0.600399	789.233	934.9	939.9	952.667	0.84419	0.986599
Q03135	Caveolin-1 OS=Homo sapiens (Human) OX=9606 GN=CAV1 PE=1 SV=4	541.7	1546.3	783.2	534.9	529.4	479.1	1233.4	1204.3	1274.9	962.3	952.7	978	0.281057	0.00249719	957.067	514.467	1237.53	964.333	1.86031	1.2833
P51636	Caveolin-2 OS=Homo sapiens (Human) OX=9606 GN=CAV2 PE=1 SV=2	67.2	121.5	84	100	72.5	68.6	79.5	88.5	83.4	87.3	86.1	92.2	0.611707	0.220861	90.9	80.3667	83.8	88.5333	1.13107	0.946536
O43310	CBP80/20-dependent translation initiation factor OS=Homo sapiens (Human) OX=9606 GN=CTIF PE=1 SV=1	1920.4	848.6	1399.1	1037.1	1037.4	1040.5	1000.3	1088.5	1059.4	985.2	941.6	1016.1	0.374282	0.114946	1389.37	1038.33	1049.4	980.967	1.33807	1.06976
Q96Q11	CCA tRNA nucleotidyltransferase 1, mitochondrial OS=Homo sapiens (Human) OX=9606 GN=TRNT1 PE=1 SV=2	5801.4	4786.6	5292.1	7311.9	7119.3	7158	7298	6718	7132.7	7494	8617.3	8445	0.0195573	0.0637452	5293.37	7196.4	7049.57	8185.43	0.735558	0.861233
P17676	CCAAT/enhancer-binding protein beta OS=Homo sapiens (Human) OX=9606 GN=CEBPB PE=1 SV=2	600.7	588.2	526.5	624	540.7	600.6	784	808.2	852.7	827.7	753.3	818.3	0.648416	0.648618	571.8	588.433	814.967	799.767	0.971733	1.01901
Q03701	CCAAT/enhancer-binding protein zeta OS=Homo sapiens (Human) OX=9606 GN=CEBPZ PE=1 SV=3	7584.3	8623.1	7815.7	6537.8	6075.5	6098	9486	8804.3	9132.4	6149.9	5240.1	5365.6	0.0164704	0.000905319	8007.7	6237.1	9140.9	5585.2	1.28388	1.63663
O00622	CCN family member 1 OS=Homo sapiens (Human) OX=9606 GN=CCN1 PE=1 SV=1	7238.7	5765.1	5755.3	5552.8	6313.2	5552.6	4921.1	4888.7	4857.4	3628.1	3580.5	3726.2	0.479287	0.000232188	6253.03	5806.2	4889.07	3644.93	1.07696	1.34133
P29279	CCN family member 2 OS=Homo sapiens (Human) OX=9606 GN=CCN2 PE=1 SV=2	111.8	130	82.6	139.7	159.8	126.4	157	146.1	163.3	162.8	165.2	185.6	0.123527	0.157235	108.133	141.967	155.467	171.2	0.761681	0.9081
A5YKK6	CCR4-NOT transcription complex subunit 1 OS=Homo sapiens (Human) OX=9606 GN=CNOT1 PE=1 SV=2	10763.8	11492.6	11242.2	13713.5	14310.9	14081.3	14417.1	14439.8	14480.6	17613.9	17142.9	16796.8	0.000591571	0.00711549	11166.2	14035.2	14445.8	17184.5	0.795583	0.84063
Q9H9A5	CCR4-NOT transcription complex subunit 10 OS=Homo sapiens (Human) OX=9606 GN=CNOT10 PE=1 SV=1	3224.7	4427.8	4756	5662.7	5244.4	5376.3	4952.7	5237	5053.5	6452.9	5967.5	6551.1	0.100512	0.00993509	4136.17	5427.8	5081.07	6323.83	0.762034	0.803479
Q9UKZ1	CCR4-NOT transcription complex subunit 11 OS=Homo sapiens (Human) OX=9606 GN=CNOT11 PE=1 SV=1	383.3	377	389.5	564.6	543.9	569.4	777.7	793.6	797.6	927.3	999.3	955.5	0.000381154	0.00999182	383.267	559.3	789.633	960.7	0.685261	0.821935
Q9NZN8	CCR4-NOT transcription complex subunit 2 OS=Homo sapiens (Human) OX=9606 GN=CNOT2 PE=1 SV=1	4742.6	3990.4	3866.9	4889.6	5008.8	5024	3942	4019.4	3950.4	4627.7	4585.7	4543.6	0.102206	5.82475e-05	4199.97	4974.13	3970.6	4585.67	0.844361	0.865872
O75175	CCR4-NOT transcription complex subunit 3 OS=Homo sapiens (Human) OX=9606 GN=CNOT3 PE=1 SV=1	5707.1	4594.6	5294.2	5843.5	6286.9	6061.1	5918	6035.6	6079.8	7073.8	6767.7	6940.9	0.102116	0.00250214	5198.63	6063.83	6011.13	6927.47	0.857318	0.867725
O95628	CCR4-NOT transcription complex subunit 4 OS=Homo sapiens (Human) OX=9606 GN=CNOT4 PE=1 SV=3	1552.5	1153.3	1688.1	1560	1636.7	1500.2	2051	2135.6	1972.3	1950.9	1856.6	1791.1	0.597439	0.0476546	1464.63	1565.63	2052.97	1866.2	0.935489	1.10008
Q9ULM6	CCR4-NOT transcription complex subunit 6 OS=Homo sapiens (Human) OX=9606 GN=CNOT6 PE=1 SV=2	1003.2	858.3	1226.3	1277.3	955.5	1256.5	894.6	980.6	975.3	1247.2	1242.7	1253.7	0.420511	0.00798067	1029.27	1163.1	950.167	1247.87	0.884934	0.761433
Q96LI5	CCR4-NOT transcription complex subunit 6-like OS=Homo sapiens (Human) OX=9606 GN=CNOT6L PE=1 SV=2	52.1	30.6	46.8	45.1	62.3	46.5	83.2	86.8	77.8	120.7	112.3	108.5	0.394033	0.00304482	43.1667	51.3	82.6	113.833	0.841455	0.725622
Q9UIV1	CCR4-NOT transcription complex subunit 7 OS=Homo sapiens (Human) OX=9606 GN=CNOT7 PE=1 SV=3	684.7	719.5	627.6	957.3	1141.9	1223	778.3	825.5	788.6	958.9	989.6	959.9	0.0224617	0.00101529	677.267	1107.4	797.467	969.467	0.611583	0.822583
Q92600	CCR4-NOT transcription complex subunit 9 OS=Homo sapiens (Human) OX=9606 GN=CNOT9 PE=1 SV=1	390.2	301.2	421.9	440.8	364.5	423.1	380.3	409.8	453.5	438.7	505.6	504.6	0.429553	0.0897621	371.1	409.467	414.533	482.967	0.906301	0.858306
Q6YHK3	CD109 antigen OS=Homo sapiens (Human) OX=9606 GN=CD109 PE=1 SV=2	1114.7	2509.7	1808.6	1183.7	1073.1	1071	650.8	701.5	709.4	668.5	677.6	666.7	0.222743	0.469558	1811	1109.27	687.233	670.933	1.63261	1.02429
P48509	CD151 antigen OS=Homo sapiens (Human) OX=9606 GN=CD151 PE=1 SV=3	1180.5	949.3	1099	1427.3	1308.7	1230.6	2167.5	1956.9	2148	2076	2369.9	2348.4	0.0516394	0.215607	1076.27	1322.2	2090.8	2264.77	0.813997	0.923186
Q13740	CD166 antigen OS=Homo sapiens (Human) OX=9606 GN=ALCAM PE=1 SV=2	2891.8	2177.1	2692.2	3088.9	3065.9	3292.2	3570.7	3757.3	3577.2	4248.4	4195.8	4169.5	0.106559	0.00570022	2587.03	3149	3635.07	4204.57	0.821541	0.864552
O95400	CD2 antigen cytoplasmic tail-binding protein 2 OS=Homo sapiens (Human) OX=9606 GN=CD2BP2 PE=1 SV=1	2041.8	2124.7	2171.2	2256.9	2176.6	2235.7	3553.5	3471.8	3476.5	2896.3	2934.1	2776.3	0.0807617	0.00112214	2112.57	2223.07	3500.6	2868.9	0.950294	1.22019
Q9Y5K6	CD2-associated protein OS=Homo sapiens (Human) OX=9606 GN=CD2AP PE=1 SV=1	5615.9	7594	6890.1	8627.3	8841.9	9034.1	9685.3	10233.7	10149.4	12531.5	12088.4	12223.4	0.0610642	0.00064434	6700	8834.43	10022.8	12281.1	0.758396	0.816116
Q5ZPR3	CD276 antigen OS=Homo sapiens (Human) OX=9606 GN=CD276 PE=1 SV=1	607.9	579.8	649.6	1132.1	1165.5	1178.8	1457.9	1515.2	1478.1	1584.5	1695.2	1578.5	6.27568e-05	0.0528535	612.433	1158.8	1483.73	1619.4	0.528507	0.916224
P16070	CD44 antigen OS=Homo sapiens (Human) OX=9606 GN=CD44 PE=1 SV=3	2889.4	9358.1	5838.6	3918.9	3767.3	3797.2	3597	3758.8	3603.3	3757.3	3856.2	4037	0.360259	0.0883271	6028.7	3827.8	3653.03	3883.5	1.57498	0.940655
P13987	CD59 glycoprotein OS=Homo sapiens (Human) OX=9606 GN=CD59 PE=1 SV=1	5501.7	26273.4	13959.2	5769.2	4988.7	5054.8	3478.5	3781.8	3404.7	3191	3388.2	3222.8	0.239828	0.113646	15244.8	5270.9	3555	3267.33	2.89225	1.08804
P08962	CD63 antigen OS=Homo sapiens (Human) OX=9606 GN=CD63 PE=1 SV=2	4642.2	3651.1	5187.5	6807.2	6409.4	6250.4	6105.1	6521.5	6334.2	7376.6	7137.5	7260.3	0.0348062	0.00545443	4493.6	6489	6320.27	7258.13	0.692495	0.870784
P60033	CD81 antigen OS=Homo sapiens (Human) OX=9606 GN=CD81 PE=1 SV=1	308.6	307	313.1	604.2	523.3	605.2	371.9	373.9	410.4	352.2	410.5	444.5	0.0098432	0.609592	309.567	577.567	385.4	402.4	0.535984	0.957753
Q01151	CD83 antigen OS=Homo sapiens (Human) OX=9606 GN=CD83 PE=1 SV=1	1692.1	1389.7	1526.4	1239.6	1309.5	1247.3	1754.8	1849.2	1829.6	1255	1347.4	1418.7	0.0824471	0.0023715	1536.07	1265.47	1811.2	1340.37	1.21383	1.35127
P21926	CD9 antigen OS=Homo sapiens (Human) OX=9606 GN=CD9 PE=1 SV=4	1202.1	1125.8	894.6	2138	1984.8	2140.8	2881.8	2663	3116.1	2348.1	2899.4	2881.8	0.00201206	0.475842	1074.17	2087.87	2886.97	2709.77	0.51448	1.06539
P14209	CD99 antigen OS=Homo sapiens (Human) OX=9606 GN=CD99 PE=1 SV=1	555.1	717.7	1306.9	887.5	800.2	846.7	1319	1640.8	1684.3	1622.7	1038.5	1785	0.953453	0.812251	859.9	844.8	1548.03	1482.07	1.01787	1.04451
Q8TCZ2	CD99 antigen-like protein 2 OS=Homo sapiens (Human) OX=9606 GN=CD99L2 PE=1 SV=1	1233.7	1026.4	1361.9	1936.9	1914.7	2009.8	1628.5	1729.9	1681.5	1984.6	2063.6	2005.8	0.0115309	0.00103739	1207.33	1953.8	1679.97	2018	0.617941	0.832491
Q00587	Cdc42 effector protein 1 OS=Homo sapiens (Human) OX=9606 GN=CDC42EP1 PE=1 SV=1	1063.2	673.8	784.5	863.7	1039	981.1	1024.8	1087.9	1103.8	821.4	783.6	823.6	0.416584	0.0021914	840.5	961.267	1072.17	809.533	0.874367	1.32443
O14613	Cdc42 effector protein 2 OS=Homo sapiens (Human) OX=9606 GN=CDC42EP2 PE=1 SV=1
Q9H3Q1	Cdc42 effector protein 4 OS=Homo sapiens (Human) OX=9606 GN=CDC42EP4 PE=1 SV=1	3096.1	3545.5	3268.9	3177.5	3312.5	3304.8	2757.2	2872.2	2817.9	3567.8	3487.4	3560	0.801836	0.000103015	3303.5	3264.93	2815.77	3538.4	1.01181	0.795774
Q9NRR3	CDC42 small effector protein 2 OS=Homo sapiens (Human) OX=9606 GN=CDC42SE2 PE=1 SV=1	449.2	238.2	344.8	316.5	417.4	418.2	297.8	308.7	304.8	333.1	324.1	300.2	0.604793	0.25393	344.067	384.033	303.767	319.133	0.895929	0.951849
Q15642	Cdc42-interacting protein 4 OS=Homo sapiens (Human) OX=9606 GN=TRIP10 PE=1 SV=3	4912.7	3688.3	4782.9	5174.4	5455.5	5212.5	4789.3	4968.4	4810	5490.4	5507.9	5450.9	0.163826	0.00484868	4461.3	5280.8	4855.9	5483.07	0.844815	0.885618
Q9NZ45	CDGSH iron-sulfur domain-containing protein 1 OS=Homo sapiens (Human) OX=9606 GN=CISD1 PE=1 SV=1	1997.6	1467.8	2640.6	3458.8	2747.6	3039.3	3410.4	3269.3	3357.1	2927.2	3230.2	3244.7	0.0704436	0.16703	2035.33	3081.9	3345.6	3134.03	0.660415	1.06751
Q8N5K1	CDGSH iron-sulfur domain-containing protein 2 OS=Homo sapiens (Human) OX=9606 GN=CISD2 PE=1 SV=1	1455.5	946.6	1377.1	2058.8	2151.9	2154.2	2928.7	2845.7	2869.1	2980.2	3204	2881.9	0.0281833	0.274807	1259.73	2121.63	2881.17	3022.03	0.593756	0.953387
P0C7P0	CDGSH iron-sulfur domain-containing protein 3, mitochondrial OS=Homo sapiens (Human) OX=9606 GN=CISD3 PE=1 SV=1	1210	957.2	1508.5	1026.7	1140.3	1084.7	1204.9	1348.5	1314	1503.5	1160.2	1205.7	0.470309	0.995823	1225.23	1083.9	1289.13	1289.8	1.13039	0.999483
P51948	CDK-activating kinase assembly factor MAT1 OS=Homo sapiens (Human) OX=9606 GN=MNAT1 PE=1 SV=1	1953	2437.9	2002.6	2507.5	2490.6	2562.8	3624.4	3324.3	3510.3	3093.9	3530.6	3357.7	0.124717	0.367667	2131.17	2520.3	3486.33	3327.4	0.8456	1.04777
Q86Y37	CDK2-associated and cullin domain-containing protein 1 OS=Homo sapiens (Human) OX=9606 GN=CACUL1 PE=1 SV=1	294.9	251.5	262.2	486.3	559.3	554.9	717.9	719.9	692.8	742.1	747	720.8	0.00193512	0.0902008	269.533	533.5	710.2	736.633	0.505217	0.964116
Q8TDN4	CDK5 and ABL1 enzyme substrate 1 OS=Homo sapiens (Human) OX=9606 GN=CABLES1 PE=1 SV=2	221.8	152.6	217.5	230.8	277.5	253.7	308.3	307.5	336	343.7	373	377	0.11072	0.0288163	197.3	254	317.267	364.567	0.776772	0.870257
Q96SN8	CDK5 regulatory subunit-associated protein 2 OS=Homo sapiens (Human) OX=9606 GN=CDK5RAP2 PE=1 SV=5	1091.4	1027.3	931.1	895.9	957.9	960.2	771.3	898	851.9	1132.7	1007.1	1080.5	0.228591	0.0109419	1016.6	938	840.4	1073.43	1.0838	0.782908
Q96JB5	CDK5 regulatory subunit-associated protein 3 OS=Homo sapiens (Human) OX=9606 GN=CDK5RAP3 PE=1 SV=2	2285.6	2930.3	3426.5	4292.3	3922.6	4082.9	4835.7	4977.3	4899.8	5214.7	5311.2	5364.9	0.0548267	0.00287723	2880.8	4099.27	4904.27	5296.93	0.70276	0.925869
Q9NXV6	CDKN2A-interacting protein OS=Homo sapiens (Human) OX=9606 GN=CDKN2AIP PE=1 SV=3	6332.9	7102.5	7195.7	6605.7	6556.3	6780.9	7154	7381.9	7309.9	7452.9	7085.6	7223.7	0.492792	0.838319	6877.03	6647.63	7281.93	7254.07	1.03451	1.00384
Q96HQ2	CDKN2AIP N-terminal-like protein OS=Homo sapiens (Human) OX=9606 GN=CDKN2AIPNL PE=1 SV=1	601.4	321.6	483.1	439.8	375	399.5	280.8	296.8	298.3	287.1	278.7	289	0.515951	0.350495	468.7	404.767	291.967	284.933	1.15795	1.02468
Q32NB8	CDP-diacylglycerol--glycerol-3-phosphate 3-phosphatidyltransferase, mitochondrial OS=Homo sapiens (Human) OX=9606 GN=PGS1 PE=2 SV=1	694	366.4	582.9	659.2	691.4	601	533.1	558.3	561.1	604.6	639.6	640.4	0.398881	0.00776659	547.767	650.533	550.833	628.2	0.842027	0.876844
O14735	CDP-diacylglycerol--inositol 3-phosphatidyltransferase OS=Homo sapiens (Human) OX=9606 GN=CDIPT PE=1 SV=1	340.8	348.7	404	421.5	461.5	447.9	508.6	579.5	586.6	523.9	475.3	632.5	0.0369083	0.803026	364.5	443.633	558.233	543.9	0.821624	1.02635
Q8N163	Cell cycle and apoptosis regulator protein 2 OS=Homo sapiens (Human) OX=9606 GN=CCAR2 PE=1 SV=2	9898.7	10404.5	10430.8	11427.4	12092.7	11768.7	14385.8	14485.4	13917.4	13603.7	13254	12881.1	0.00434551	0.021356	10244.7	11762.9	14262.9	13246.3	0.870928	1.07675
O60671	Cell cycle checkpoint protein RAD1 OS=Homo sapiens (Human) OX=9606 GN=RAD1 PE=1 SV=1	1077.6	477.7	724	824.1	737.9	833.7	654.5	610.4	607.8	685.6	699	659.7	0.845559	0.04344	759.767	798.567	624.233	681.433	0.951413	0.916059
O75943	Cell cycle checkpoint protein RAD17 OS=Homo sapiens (Human) OX=9606 GN=RAD17 PE=1 SV=2	514.7	1737.9	1594.5	789.9	549.9	630.3	673.5	784.3	712.7	829.2	733.7	770.9	0.244221	0.273048	1282.37	656.7	723.5	777.933	1.95274	0.930028
Q9NV96	Cell cycle control protein 50A OS=Homo sapiens (Human) OX=9606 GN=TMEM30A PE=1 SV=1	2186.8	1981	2096.9	2827.4	3009.5	2888.1	2802.4	2965.1	2996.8	3794.9	3431.4	3636.7	0.000542874	0.00877505	2088.23	2908.33	2921.43	3621	0.718017	0.806803
Q9ULG6	Cell cycle progression protein 1 OS=Homo sapiens (Human) OX=9606 GN=CCPG1 PE=1 SV=3	3589.2	2882.8	3209.7	3395	3668.4	3460.2	3936.3	4023.5	4050.9	3729.7	3657.2	3673.3	0.303145	0.00287135	3227.23	3507.87	4003.57	3686.73	0.919999	1.08594
Q9NQS1	Cell death regulator Aven OS=Homo sapiens (Human) OX=9606 GN=AVEN PE=1 SV=1	1311.1	1235.8	1765.2	1887.4	1917.9	2070.8	1814.8	1878.7	1851	1916.1	1822.9	1955.5	0.0747868	0.337324	1437.37	1958.7	1848.17	1898.17	0.733837	0.973659
P60953	Cell division control protein 42 homolog OS=Homo sapiens (Human) OX=9606 GN=CDC42 PE=1 SV=2	2050.4	2809.6	2595.8	3692.6	3890.1	3651	3755.9	3895.1	3693.5	4116.7	4070	3803.8	0.0220993	0.147175	2485.27	3744.57	3781.5	3996.83	0.663699	0.946124
O75419	Cell division control protein 45 homolog OS=Homo sapiens (Human) OX=9606 GN=CDC45 PE=1 SV=1	758.8	660.9	554.7	1039.5	1096.5	1034.8	1316.7	1191.6	1224.6	978.5	1248.9	1275.5	0.0138337	0.514251	658.133	1056.93	1244.3	1167.63	0.622682	1.06566
Q99459	Cell division cycle 5-like protein OS=Homo sapiens (Human) OX=9606 GN=CDC5L PE=1 SV=2	6969.9	7799.8	6944.5	6635.9	7021.3	6748.5	10447	10120.4	10254.1	8704.1	8317.7	7958.5	0.257488	0.00508509	7238.07	6801.9	10273.8	8326.77	1.06412	1.23383
O00311	Cell division cycle 7-related protein kinase OS=Homo sapiens (Human) OX=9606 GN=CDC7 PE=1 SV=1	115.2	104.2	96.3	71.3	87.3	82.6	136.7	156.2	148.3	103.6	103.4	102.7	0.0275192	0.0161071	105.233	80.4	147.067	103.233	1.30887	1.4246
Q8IX12	Cell division cycle and apoptosis regulator protein 1 OS=Homo sapiens (Human) OX=9606 GN=CCAR1 PE=1 SV=2	6073.3	8825.4	7370.5	9196.3	9184.1	9168.6	11255.6	11789.8	11636.2	11539.8	10510.7	10757.2	0.157237	0.17158	7423.07	9183	11560.5	10935.9	0.808349	1.05712
O75794	Cell division cycle protein 123 homolog OS=Homo sapiens (Human) OX=9606 GN=CDC123 PE=1 SV=1	3540.5	2580.3	3262.7	3369.2	3575.8	3558.4	3388.7	3597.7	3537.1	3147	3247.1	3388.8	0.319764	0.0587316	3127.83	3501.13	3507.83	3260.97	0.893377	1.0757
Q13042	Cell division cycle protein 16 homolog OS=Homo sapiens (Human) OX=9606 GN=CDC16 PE=1 SV=2	3259.7	3125.4	2978.5	3847.1	3969.3	3839.5	3635.4	3392.9	3406.1	3310.4	3509.1	3267	0.00358968	0.345163	3121.2	3885.3	3478.13	3362.17	0.803336	1.03449
Q12834	Cell division cycle protein 20 homolog OS=Homo sapiens (Human) OX=9606 GN=CDC20 PE=1 SV=2	1690.7	1852.8	1388.8	1676.9	1684.2	1577.2	2829.3	2736.1	2800.2	2012.4	2059.7	1900.5	0.989786	0.000473468	1644.1	1646.1	2788.53	1990.87	0.998785	1.40066
Q9UJX2	Cell division cycle protein 23 homolog OS=Homo sapiens (Human) OX=9606 GN=CDC23 PE=1 SV=3	844.8	1135.1	976.5	1592.2	1345.2	1433.6	1705.8	1648.2	1720.2	1442.2	1500.5	1642.4	0.0136998	0.0974809	985.467	1457	1691.4	1528.37	0.676367	1.10667
P30260	Cell division cycle protein 27 homolog OS=Homo sapiens (Human) OX=9606 GN=CDC27 PE=1 SV=2	8864.3	9218.4	8905.1	11209	11004.8	11341	11562.8	11340.7	11298.6	10799	10779.8	10653.5	0.000138455	0.00519772	8995.93	11184.9	11400.7	10744.1	0.80429	1.06111
Q69YH5	Cell division cycle-associated protein 2 OS=Homo sapiens (Human) OX=9606 GN=CDCA2 PE=1 SV=2	3771.6	6871.4	4727.1	2049.4	1971.1	2013.6	4993	4941.5	4842.9	1856.3	1777.5	1675.4	0.0767788	1.81094e-06	5123.37	2011.37	4925.8	1769.73	2.54721	2.78336
Q99618	Cell division cycle-associated protein 3 OS=Homo sapiens (Human) OX=9606 GN=CDCA3 PE=1 SV=1	1275.5	3419.5	1697.1	1024.7	1090.3	1042.4	2664.2	2631.8	2770	1244.5	1156.5	1166.2	0.241791	2.4998e-05	2130.7	1052.47	2688.67	1189.07	2.02448	2.26116
Q9NX58	Cell growth-regulating nucleolar protein OS=Homo sapiens (Human) OX=9606 GN=LYAR PE=1 SV=2	13582.9	16048.1	14776.7	15207.7	15133.9	14363.9	13954.5	13584.1	13771.5	15546.9	13780.7	14763.2	0.905785	0.207557	14802.6	14901.8	13770	14696.9	0.993339	0.936932
P43121	Cell surface glycoprotein MUC18 OS=Homo sapiens (Human) OX=9606 GN=MCAM PE=1 SV=2	4082.6	4335.9	4127.7	7319.3	7843.8	7515.6	9433.5	9736.6	9728.8	10988.3	11893.6	10793.9	0.000303152	0.0338474	4182.07	7559.57	9632.97	11225.3	0.553215	0.85815
Q9UHN6	Cell surface hyaluronidase OS=Homo sapiens (Human) OX=9606 GN=CEMIP2 PE=1 SV=1	5072.8	3404	4577.1	4577.1	4649.7	4658	4109.9	4105.2	4322.5	3756.5	3833.2	3756	0.632132	0.0211338	4351.3	4628.27	4179.2	3781.9	0.940158	1.10505
P62633	Cellular nucleic acid-binding protein OS=Homo sapiens (Human) OX=9606 GN=CNBP PE=1 SV=1	6203.3	7477.3	9153.6	8171.2	7702.7	7177	10226.4	9701.1	9659.3	7962.2	9121	9962.8	0.942212	0.278934	7611.4	7683.63	9862.27	9015.33	0.990599	1.09394
Q9NXG0	Centlein OS=Homo sapiens (Human) OX=9606 GN=CNTLN PE=1 SV=6
P41208	Centrin-2 OS=Homo sapiens (Human) OX=9606 GN=CETN2 PE=1 SV=1	1288.5	1053	1086	1288.6	1152.1	1182.2	3083.6	2633.9	3196.6	1795	1949.4	1953.5	0.494334	0.0178483	1142.5	1207.63	2971.37	1899.3	0.946065	1.56445
O15182	Centrin-3 OS=Homo sapiens (Human) OX=9606 GN=CETN3 PE=1 SV=2	1659.2	1653.2	1474.1	1275.3	1191.3	1374.5	2008.2	1889.2	2208.3	1207.2	1472.3	1435.6	0.0179914	0.00622408	1595.5	1280.37	2035.23	1371.7	1.24613	1.48373
O43303	Centriolar coiled-coil protein of 110 kDa OS=Homo sapiens (Human) OX=9606 GN=CCP110 PE=1 SV=3	3998.6	2784.8	3628.1	4276.5	4508.7	4476.7	2230.1	2434	2282.2	2765.7	2654.5	2830.5	0.112797	0.0060174	3470.5	4420.63	2315.43	2750.23	0.785069	0.841904
Q7Z7A1	Centriolin OS=Homo sapiens (Human) OX=9606 GN=CNTRL PE=1 SV=2	30.2	30.6	42.7	26.7	19.9	27.4	36.6	35.2	38.4	18.4	19.5	18.7	0.123899	0.00102431	34.5	24.6667	36.7333	18.8667	1.39865	1.947
P49454	Centromere protein F OS=Homo sapiens (Human) OX=9606 GN=CENPF PE=1 SV=3	40748.7	55599.9	47060.2	32172.6	31945.1	32664.5	69609.2	68523.8	68626.1	27736.1	26763.8	25790.7	0.068492	2.94637e-06	47802.9	32260.7	68919.7	26763.5	1.48177	2.57513
Q9H3R5	Centromere protein H OS=Homo sapiens (Human) OX=9606 GN=CENPH PE=1 SV=1	261.6	186.7	258.8	278.8	240.4	279.6	206.9	230.5	215.1	209.4	199.9	203.5	0.349827	0.186776	235.7	266.267	217.5	204.267	0.885203	1.06478
Q9HC77	Centromere protein J OS=Homo sapiens (Human) OX=9606 GN=CENPJ PE=1 SV=2
Q9BS16	Centromere protein K OS=Homo sapiens (Human) OX=9606 GN=CENPK PE=1 SV=1	271.9	522.1	538.8	265	219.2	257.5	457.4	447.1	488.5	319.4	333.4	370.2	0.146577	0.00369016	444.267	247.233	464.333	341	1.79695	1.36168
Q9NSP4	Centromere protein M OS=Homo sapiens (Human) OX=9606 GN=CENPM PE=1 SV=1	290.8	239.5	231.2	277.3	241.8	277.3	418.7	359.9	398.2	275.8	296.9	282.6	0.630825	0.0160248	253.833	265.467	392.267	285.1	0.956178	1.37589
Q96BT3	Centromere protein T OS=Homo sapiens (Human) OX=9606 GN=CENPT PE=1 SV=2	11451.6	3823.2	6786.2	2493.6	2756	2605.1	839.4	906.3	820.5	663.2	631.6	648.3	0.166428	0.00904012	7353.67	2618.23	855.4	647.7	2.80864	1.32067
Q7Z7K6	Centromere protein V OS=Homo sapiens (Human) OX=9606 GN=CENPV PE=1 SV=1	5091.7	4268.1	4009.4	2038	1665.4	1763.8	3145.4	2864.4	3008.2	1604.8	1230.6	1370.8	0.00900644	0.000459014	4456.4	1822.4	3006	1402.07	2.44535	2.14398
Q02224	Centromere-associated protein E OS=Homo sapiens (Human) OX=9606 GN=CENPE PE=1 SV=2	3559.7	4064	3770.6	3238.5	3608.3	3446.1	5054.1	5203.4	5125.1	3498.7	3269.7	3383.1	0.119121	7.87264e-05	3798.1	3430.97	5127.53	3383.83	1.10701	1.5153
O43264	Centromere/kinetochore protein zw10 homolog OS=Homo sapiens (Human) OX=9606 GN=ZW10 PE=1 SV=3	702.2	628.5	712.3	822.6	868.2	827.6	891	867.2	872.3	919.2	974.3	965.9	0.0123177	0.0322113	681	839.467	876.833	953.133	0.811229	0.919948
O95684	Centrosomal protein 43 OS=Homo sapiens (Human) OX=9606 GN=CEP43 PE=1 SV=1	43.9	20	88.8	97.1	75.7	64	18.4	25.3	19.7	73	60.8	73.5	0.302408	0.00203249	50.9	78.9333	21.1333	69.1	0.644848	0.305837
Q6ZU80	Centrosomal protein of 128 kDa OS=Homo sapiens (Human) OX=9606 GN=CEP128 PE=1 SV=2	135.4	97.1	265.6	109	82.5	96.4	114.1	115.4	112.2	80.7	72.8	63	0.302272	0.0125779	166.033	95.9667	113.9	72.1667	1.73011	1.57829
Q9UPN4	Centrosomal protein of 131 kDa OS=Homo sapiens (Human) OX=9606 GN=CEP131 PE=1 SV=3	1085.9	1119.1	1110.7	710.7	675.6	800.2	972.2	1011.6	982.9	703.3	657.7	757.3	0.00646986	0.0045304	1105.23	728.833	988.9	706.1	1.51644	1.40051
O94986	Centrosomal protein of 152 kDa OS=Homo sapiens (Human) OX=9606 GN=CEP152 PE=1 SV=4
Q5SW79	Centrosomal protein of 170 kDa OS=Homo sapiens (Human) OX=9606 GN=CEP170 PE=1 SV=1	6467.6	7025.8	7003.7	7897.8	8187.3	8342.8	8514.6	8647.7	8667.2	9522.2	9363.5	9394.6	0.00580844	0.000279242	6832.37	8142.63	8609.83	9426.77	0.839086	0.913339
Q9Y4F5	Centrosomal protein of 170 kDa protein B OS=Homo sapiens (Human) OX=9606 GN=CEP170B PE=1 SV=4	60	62.5	76.4	102	129.5	107.4	89.1	94.5	93.7	138.7	139.7	139.2	0.0143272	0.00097479	66.3	112.967	92.4333	139.2	0.586899	0.664033
Q8TEP8	Centrosomal protein of 192 kDa OS=Homo sapiens (Human) OX=9606 GN=CEP192 PE=1 SV=3
O15078	Centrosomal protein of 290 kDa OS=Homo sapiens (Human) OX=9606 GN=CEP290 PE=1 SV=2	318.2	289.2	331	285.8	293.3	333.3	234.9	233	244.3	271	298.5	272.7	0.676422	0.0270795	312.8	304.133	237.4	280.733	1.0285	0.845642
Q9C0D2	Centrosomal protein of 295 kDa OS=Homo sapiens (Human) OX=9606 GN=CEP295 PE=1 SV=4
Q9C0F1	Centrosomal protein of 44 kDa OS=Homo sapiens (Human) OX=9606 GN=CEP44 PE=1 SV=2	412.1	500.8	377.1	739.9	778.7	750.3	735.9	750.4	742	852.6	875.8	833.2	0.00776137	0.00690802	430	756.3	742.767	853.867	0.568557	0.869886
Q53EZ4	Centrosomal protein of 55 kDa OS=Homo sapiens (Human) OX=9606 GN=CEP55 PE=1 SV=3	4487.9	7734.2	6126.2	4807.9	4741.3	4783.7	8570.6	8130.7	8432.2	5900.9	6098.1	5919	0.289387	0.00058082	6116.1	4777.63	8377.83	5972.67	1.28015	1.4027
Q8TAP6	Centrosomal protein of 76 kDa OS=Homo sapiens (Human) OX=9606 GN=CEP76 PE=1 SV=1	684.4	588.2	622.8	724.6	726.6	669.2	813.1	761	822.9	695.7	705.6	685.3	0.100855	0.0247146	631.8	706.8	799	695.533	0.893888	1.14876
Q5JTW2	Centrosomal protein of 78 kDa OS=Homo sapiens (Human) OX=9606 GN=CEP78 PE=1 SV=1	804	921.3	1157.5	1284.2	1465.3	1414.2	1003.1	1049.8	1157.5	1698.1	1727	1746.2	0.0355253	0.00260852	960.933	1387.9	1070.13	1723.77	0.692365	0.620811
Q9Y592	Centrosomal protein of 83 kDa OS=Homo sapiens (Human) OX=9606 GN=CEP83 PE=1 SV=3	306.9	164.1	237.4	263.5	307	244.1	211.3	190	183.7	234.2	276.6	286.6	0.494969	0.0295662	236.133	271.533	195	265.8	0.869629	0.733634
Q6P2H3	Centrosomal protein of 85 kDa OS=Homo sapiens (Human) OX=9606 GN=CEP85 PE=1 SV=1	2255.8	1737.5	2193.2	3084.9	3400.4	3298.7	2292.9	2476.5	2390	3525.4	3349.1	3354.3	0.00656945	0.000209788	2062.17	3261.33	2386.47	3409.6	0.632308	0.699926
Q8IW35	Centrosomal protein of 97 kDa OS=Homo sapiens (Human) OX=9606 GN=CEP97 PE=1 SV=1	4315.7	4503.2	4813.2	4888.6	5235.8	4963.8	4373	4584.9	4422.6	4990.9	4756.3	4784.6	0.0592631	0.0178628	4544.03	5029.4	4460.17	4843.93	0.903494	0.920774
Q1MSJ5	Centrosome and spindle pole-associated protein 1 OS=Homo sapiens (Human) OX=9606 GN=CSPP1 PE=1 SV=4	135.8	148.6	172.7	128.3	142.4	132.2	133.7	150	134.5	115.1	106.6	91.7	0.23128	0.0176319	152.367	134.3	139.4	104.467	1.13452	1.3344
Q5VT06	Centrosome-associated protein 350 OS=Homo sapiens (Human) OX=9606 GN=CEP350 PE=1 SV=1	1456.2	1744.1	1757.6	1785.9	1903.9	1809.1	2541.7	2570.7	2545.1	2625.1	2334	2573.8	0.200232	0.689526	1652.63	1832.97	2552.5	2510.97	0.901617	1.01654
Q9BV73	Centrosome-associated protein CEP250 OS=Homo sapiens (Human) OX=9606 GN=CEP250 PE=1 SV=2	98.7	72.7	44.7	103	98	79.2	350.7	224.3	431.2	396.1	919.6	651.5	0.307129	0.156786	72.0333	93.4	335.4	655.733	0.771235	0.511488
Q96G23	Ceramide synthase 2 OS=Homo sapiens (Human) OX=9606 GN=CERS2 PE=1 SV=1	2196.4	2043.1	2474.7	3331.6	3324.1	3105.2	3846.7	3920.4	3777.8	4264.1	4361.9	4245.8	0.00480606	0.00136947	2238.07	3253.63	3848.3	4290.6	0.687867	0.896914
Q8N5B7	Ceramide synthase 5 OS=Homo sapiens (Human) OX=9606 GN=CERS5 PE=1 SV=1	481.7	429.4	617.3	706.7	646.3	627.3	586.8	611.4	585.6	726.7	699.2	711.7	0.0989324	0.000530302	509.467	660.1	594.6	712.533	0.771802	0.834487
Q6ZMG9	Ceramide synthase 6 OS=Homo sapiens (Human) OX=9606 GN=CERS6 PE=1 SV=1	974.8	1460.7	1536	1830.5	1777.7	1748.6	1610.2	1712.4	1738.1	1927.6	1731.5	1984.9	0.117027	0.109932	1323.83	1785.6	1686.9	1881.33	0.741394	0.896651
Q9Y5P4	Ceramide transfer protein OS=Homo sapiens (Human) OX=9606 GN=CERT1 PE=1 SV=1	2702.5	2040.9	2375.6	2608.5	2822.6	2745.7	3181.6	3207.3	3166.4	3467.7	3504.4	3277.5	0.198944	0.0773114	2373	2725.6	3185.1	3416.53	0.870634	0.932261
Q01850	Cerebellar degeneration-related protein 2 OS=Homo sapiens (Human) OX=9606 GN=CDR2 PE=1 SV=2	65.5	54.6	49.5	89.6	81.1	96.4	84.1	88	79.3	100	104.1	102.3	0.0074468	0.00833887	56.5333	89.0333	83.8	102.133	0.634968	0.820496
Q86X02	Cerebellar degeneration-related protein 2-like OS=Homo sapiens (Human) OX=9606 GN=CDR2L PE=1 SV=2	206.4	120.7	219.5	169.4	187	204.9	134.4	143.1	133.2	119.9	117.3	128.9	0.892196	0.0347307	182.2	187.1	136.9	122.033	0.973811	1.12182
Q9BSQ5	Cerebral cavernous malformations 2 protein OS=Homo sapiens (Human) OX=9606 GN=CCM2 PE=1 SV=1	258.5	171.2	390.9	356.1	336	369.4	193.4	235	225.5	200.4	222.3	234.7	0.335054	0.945849	273.533	353.833	217.967	219.133	0.773057	0.994676
O75503	Ceroid-lipofuscinosis neuronal protein 5 OS=Homo sapiens (Human) OX=9606 GN=CLN5 PE=1 SV=2	813.6	660.5	983.4	1196.5	1122.5	1251.5	1299.6	1361.4	1380.3	1532.4	1592.5	1509.6	0.0429754	0.00469731	819.167	1190.17	1347.1	1544.83	0.688279	0.872003
Q9NWW5	Ceroid-lipofuscinosis neuronal protein 6 OS=Homo sapiens (Human) OX=9606 GN=CLN6 PE=1 SV=1	7.2	46.6	26.8	13.9	12.6		54	51	45.1	24.6	28.5	24.5		0.00394208	26.8667	13.25	50.0333	25.8667	2.02767	1.93428
Q9UFW8	CGG triplet repeat-binding protein 1 OS=Homo sapiens (Human) OX=9606 GN=CGGBP1 PE=1 SV=2	1586.8	1312.5	1439.7	1533.8	1615.2	1456.4	1841.9	1936	1915.2	1997.8	1912.6	1928.3	0.3995	0.278853	1446.33	1535.13	1897.7	1946.23	0.942155	0.975063
Q14432	cGMP-inhibited 3',5'-cyclic phosphodiesterase A OS=Homo sapiens (Human) OX=9606 GN=PDE3A PE=1 SV=3	4591.1	6125.3	5725	7041	7152.6	7162.2	7383.4	7488.8	7485.2	8628	8765.1	8534.8	0.0694431	0.000553842	5480.47	7118.6	7452.47	8642.63	0.76988	0.862291
O76074	cGMP-specific 3',5'-cyclic phosphodiesterase OS=Homo sapiens (Human) OX=9606 GN=PDE5A PE=1 SV=2	1783.3	2177.5	1964.8	1934	1861.5	1907.8	1697.4	1845.4	1869.5	2098.4	2171.7	2192.5	0.584231	0.0100565	1975.2	1901.1	1804.1	2154.2	1.03898	0.83748
Q9HD42	Charged multivesicular body protein 1a OS=Homo sapiens (Human) OX=9606 GN=CHMP1A PE=1 SV=1	1886.5	1046.8	1997.1	1898.8	1649.8	1700.6	1893.7	1896.7	1921.1	1639.8	1709.8	1742.4	0.760745	0.0150975	1643.47	1749.73	1903.83	1697.33	0.939267	1.12166
Q7LBR1	Charged multivesicular body protein 1b OS=Homo sapiens (Human) OX=9606 GN=CHMP1B PE=1 SV=1	6900.3	3757.1	4906.1	7303	5863.8	6601.2	5734.9	5507.6	5895	5524.4	6250.2	6341.1	0.265036	0.338374	5187.83	6589.33	5712.5	6038.57	0.787308	0.946003
O43633	Charged multivesicular body protein 2a OS=Homo sapiens (Human) OX=9606 GN=CHMP2A PE=1 SV=1	1903.3	1716.2	2017.8	2814	2190.3	2570.1	3778.3	3406.6	3875	3395.8	4236.7	4444.7	0.0518818	0.410734	1879.1	2524.8	3686.63	4025.73	0.744257	0.915767
Q9UQN3	Charged multivesicular body protein 2b OS=Homo sapiens (Human) OX=9606 GN=CHMP2B PE=1 SV=1	4440.2	3885.3	5295.6	5671.6	4789.9	5451.3	8234.7	7856.8	8263.3	7068.3	7727.1	8120	0.204539	0.255252	4540.37	5304.27	8118.27	7638.47	0.855984	1.06281
Q9Y3E7	Charged multivesicular body protein 3 OS=Homo sapiens (Human) OX=9606 GN=CHMP3 PE=1 SV=3	542.8	322.9	598	449.7	442.1	480.7	459.7	436.2	464.5	336.9	371	416.6	0.753261	0.061942	487.9	457.5	453.467	374.833	1.06645	1.20978
Q9BY43	Charged multivesicular body protein 4a OS=Homo sapiens (Human) OX=9606 GN=CHMP4A PE=1 SV=3	1617	1103.2	1575.9	2424.8	1805.6	2658.8	3875.4	3424.7	4077.2	3256.5	2810	3400	0.0556355	0.0724865	1432.03	2296.4	3792.43	3155.5	0.623599	1.20185
Q9H444	Charged multivesicular body protein 4b OS=Homo sapiens (Human) OX=9606 GN=CHMP4B PE=1 SV=1	1508.6	1305.9	1440.4	2129.6	1677.5	1911.9	3444.2	3135.4	3579.3	3152.6	2771	3462.2	0.0471175	0.350711	1418.3	1906.33	3386.3	3128.6	0.743994	1.08237
Q96CF2	Charged multivesicular body protein 4c OS=Homo sapiens (Human) OX=9606 GN=CHMP4C PE=1 SV=1	576	348.2	345.5	295.2	310.8	303.2	566.1	523.1	560.8	414.5	443.6	424.5	0.25607	0.00303363	423.233	303.067	550	427.533	1.3965	1.28645
Q9NZZ3	Charged multivesicular body protein 5 OS=Homo sapiens (Human) OX=9606 GN=CHMP5 PE=1 SV=1	1092.1	1364.9	1760.4	1815.1	1557.4	1567.6	2724.6	2669.6	2899.2	2597.1	2449.6	2685.4	0.344768	0.127646	1405.8	1646.7	2764.47	2577.37	0.853707	1.07259
Q96FZ7	Charged multivesicular body protein 6 OS=Homo sapiens (Human) OX=9606 GN=CHMP6 PE=1 SV=3	559.9	1700.2	1046.7	639.9	598.7	671.5	1051.9	916.8	1032	934.5	1003.2	1099.3	0.293906	0.85873	1102.27	636.7	1000.23	1012.33	1.73122	0.988047
Q8WUX9	Charged multivesicular body protein 7 OS=Homo sapiens (Human) OX=9606 GN=CHMP7 PE=1 SV=1	1519.3	1908.3	1754.2	1979	1762.9	1914.6	1883.6	1877.6	1939	1761.5	1909.6	1948.6	0.306418	0.692191	1727.27	1885.5	1900.07	1873.23	0.916079	1.01432
Q9BWS9	Chitinase domain-containing protein 1 OS=Homo sapiens (Human) OX=9606 GN=CHID1 PE=1 SV=1	611.3	660.9	673	1164.3	1128.7	1264.9	1502.7	1550.4	1517.4	1920.1	1959.2	1854.6	0.00168068	0.00186474	648.4	1185.97	1523.5	1911.3	0.546727	0.797101
Q9BT22	Chitobiosyldiphosphodolichol beta-mannosyltransferase OS=Homo sapiens (Human) OX=9606 GN=ALG1 PE=1 SV=2	793.1	949.7	717.8	801.3	817.1	789.2	1061.3	962.3	1033.3	983.4	1137.8	1018.5	0.820711	0.648137	820.2	802.533	1018.97	1046.57	1.02201	0.973628
Q96S66	Chloride channel CLIC-like protein 1 OS=Homo sapiens (Human) OX=9606 GN=CLCC1 PE=1 SV=1	6831.1	7941.3	6956.2	6893.9	6899.3	7078.4	7506.1	7451.6	7485.9	7294.4	7406.6	7611.8	0.502662	0.686958	7242.87	6957.2	7481.2	7437.6	1.04106	1.00586
O00299	Chloride intracellular channel protein 1 OS=Homo sapiens (Human) OX=9606 GN=CLIC1 PE=1 SV=4	8354.1	6109.8	8210.7	12071.8	11036.2	11449.9	13736.4	13140.4	13517.8	13109	14425.7	14501.3	0.019803	0.352657	7558.2	11519.3	13464.9	14012	0.656134	0.960953
Q9Y696	Chloride intracellular channel protein 4 OS=Homo sapiens (Human) OX=9606 GN=CLIC4 PE=1 SV=4	3602.9	3031.4	3788.5	5313.1	4810.6	4945.5	5445.8	5110.9	5476.8	6046.8	6991.6	6745.6	0.00727076	0.0331481	3474.27	5023.07	5344.5	6594.67	0.691662	0.810428
Q8NE62	Choline dehydrogenase, mitochondrial OS=Homo sapiens (Human) OX=9606 GN=CHDH PE=1 SV=2	562	401.4	899.5	361	322.9	372.9	192.1	195.3	201.5	207.5	224.4	217.2	0.207579	0.0346182	620.967	352.267	196.3	216.367	1.76277	0.907256
P35790	Choline kinase alpha OS=Homo sapiens (Human) OX=9606 GN=CHKA PE=1 SV=3	212.9	170.8	216.8	275.4	242.6	243.4	332.5	333.5	300.5	249.5	270.8	268.3	0.0473158	0.0147306	200.167	253.8	322.167	262.867	0.788679	1.22559
Q8WWI5	Choline transporter-like protein 1 OS=Homo sapiens (Human) OX=9606 GN=SLC44A1 PE=1 SV=1	1606.4	1622.2	2013.6	1644.7	1556.1	1599.6	1622.6	1603.9	1561.7	1578.3	1610	1585.4	0.384261	0.827826	1747.4	1600.13	1596.07	1591.23	1.09203	1.00304
Q8IWA5	Choline transporter-like protein 2 OS=Homo sapiens (Human) OX=9606 GN=SLC44A2 PE=1 SV=3	2037	2340.3	2421.7	2967.5	3101.1	2917	3062.1	3064.8	3132.2	3245.5	3436.8	3447.5	0.0127782	0.035934	2266.33	2995.2	3086.37	3376.6	0.756655	0.914046
P49585	Choline-phosphate cytidylyltransferase A OS=Homo sapiens (Human) OX=9606 GN=PCYT1A PE=1 SV=2	2725.8	2389.5	2340.5	2798.2	2893.8	2915.1	3977.9	3933.8	4089.5	4103.4	4296.5	4038.4	0.076466	0.197583	2485.27	2869.03	4000.4	4146.1	0.866238	0.964859
Q9Y5K3	Choline-phosphate cytidylyltransferase B OS=Homo sapiens (Human) OX=9606 GN=PCYT1B PE=1 SV=1	1035.8	572.7	1128.6	982.1	963	1020.7	501.5	574.7	555.9	894.4	777.7	845.9	0.701425	0.00329913	912.367	988.6	544.033	839.333	0.922888	0.648173
Q9Y6K0	Choline/ethanolaminephosphotransferase 1 OS=Homo sapiens (Human) OX=9606 GN=CEPT1 PE=1 SV=1	221.8	135.7	178.9	209.5	246	237.7	177.7	207.5	218.6	236.3	193.1	224.4	0.158324	0.401069	178.8	231.067	201.267	217.933	0.773803	0.923524
Q9P2E5	Chondroitin sulfate glucuronyltransferase OS=Homo sapiens (Human) OX=9606 GN=CHPF2 PE=2 SV=2	799.2	874.7	827.9	1133.6	1231.3	1136.9	988.3	969.5	1006.6	1250.7	1248.2	1257.1	0.00171072	0.000950632	833.933	1167.27	988.133	1252	0.714433	0.789244
Q8TDX6	Chondroitin sulfate N-acetylgalactosaminyltransferase 1 OS=Homo sapiens (Human) OX=9606 GN=CSGALNACT1 PE=1 SV=2	118.3	203.6	147.3	217.9	202.8	195.4	194	212	189.1	312.3	328.2	324.3	0.183499	0.000271984	156.4	205.367	198.367	321.6	0.761565	0.616812
Q6UVK1	Chondroitin sulfate proteoglycan 4 OS=Homo sapiens (Human) OX=9606 GN=CSPG4 PE=1 SV=2	2540.7	1770.3	2754.8	2494.1	2601.2	2567.4	2109.1	2234	2036.9	2217.7	2165.5	2067.5	0.574806	0.762412	2355.27	2554.23	2126.67	2150.23	0.922103	0.98904
O95196	Chondroitin sulfate proteoglycan 5 OS=Homo sapiens (Human) OX=9606 GN=CSPG5 PE=1 SV=3	14.7	31.1		38.1	33.6	32	69.8	66.8	71.6	84.7	95.5	97.1		0.0180969	22.9	34.5667	69.4	92.4333	0.662488	0.750811
Q86X52	Chondroitin sulfate synthase 1 OS=Homo sapiens (Human) OX=9606 GN=CHSY1 PE=1 SV=3	485.9	1052.6	798.3	694.3	683.9	627.3	715.9	711.9	737.1	810.4	755.8	794.5	0.570754	0.038541	778.933	668.5	721.633	786.9	1.1652	0.917058
Q8IZ52	Chondroitin sulfate synthase 2 OS=Homo sapiens (Human) OX=9606 GN=CHPF PE=1 SV=2	85.4	94.9	142.5	187.7	122	142.4	117.6	133.9	142	127.6	114.7	131.4	0.176559	0.498283	107.6	150.7	131.167	124.567	0.714001	1.05298
Q9NRG0	Chromatin accessibility complex protein 1 OS=Homo sapiens (Human) OX=9606 GN=CHRAC1 PE=1 SV=1	543.1	421	557.4	631.9	702.7	725.2	1081.9	1017.2	1096.8	963.3	1054.3	1062.1	0.0324787	0.391369	507.167	686.6	1065.3	1026.57	0.738664	1.03773
Q13111	Chromatin assembly factor 1 subunit A OS=Homo sapiens (Human) OX=9606 GN=CHAF1A PE=1 SV=3	5827.5	7822.9	6111.8	6485.3	7165.5	6937.1	9677.3	9715.9	9639.6	5460.4	5111.6	5340.7	0.708713	0.000325525	6587.4	6862.63	9677.6	5304.23	0.959894	1.8245
Q13112	Chromatin assembly factor 1 subunit B OS=Homo sapiens (Human) OX=9606 GN=CHAF1B PE=1 SV=1	3187.3	3273.6	3184.9	3153.3	3202.1	3318.5	4188.8	4195.9	4158	3219.8	2918.2	2868.1	0.879204	0.00802097	3215.27	3224.63	4180.9	3002.03	0.997095	1.39269
Q8IXM2	Chromatin complexes subunit BAP18 OS=Homo sapiens (Human) OX=9606 GN=BAP18 PE=1 SV=1	747.1	707.9	707.5	953.9	940.7	968.5	1398.3	1310.6	1387	1542.5	1401.7	1330.2	0.000355884	0.452263	720.833	954.367	1365.3	1424.8	0.7553	0.95824
Q9HAF1	Chromatin modification-related protein MEAF6 OS=Homo sapiens (Human) OX=9606 GN=MEAF6 PE=1 SV=1	1126.3	1437.2	1145.8	1359	1401.4	1418.7	2423	2441.5	2466.8	1890.9	1755.1	1759.8	0.257701	0.00275861	1236.43	1393.03	2443.77	1801.93	0.887583	1.35619
Q9Y3Y2	Chromatin target of PRMT1 protein OS=Homo sapiens (Human) OX=9606 GN=CHTOP PE=1 SV=2	3891.6	2689.4	3577.9	2257.4	2490.3	2586.1	2814.7	2750.7	2876.1	1760.9	1467.8	1583.8	0.111701	0.00161882	3386.3	2444.6	2813.83	1604.17	1.38522	1.75408
Q9ULG1	Chromatin-remodeling ATPase INO80 OS=Homo sapiens (Human) OX=9606 GN=INO80 PE=1 SV=2	2059	2171.7	2584.8	2175.1	1811.8	2004.1	2114.6	2020.8	2062.7	2155.5	1723	1802.2	0.234632	0.323101	2271.83	1997	2066.03	1893.57	1.13762	1.09108
P83916	Chromobox protein homolog 1 OS=Homo sapiens (Human) OX=9606 GN=CBX1 PE=1 SV=1	1139.7	2759.5	1432.8	645.3	641.7	701.2	3172.7	2950.5	2963	635.1	626.4	555.4	0.154578	0.000264552	1777.33	662.733	3028.73	605.633	2.68182	5.00094
Q14781	Chromobox protein homolog 2 OS=Homo sapiens (Human) OX=9606 GN=CBX2 PE=1 SV=2	52.1	73.6	49.5	37.6	54	53.3	75.8	84.4	81.6	67.6	50.1	56.8	0.346273	0.030387	58.4	48.3	80.6	58.1667	1.20911	1.38567
Q13185	Chromobox protein homolog 3 OS=Homo sapiens (Human) OX=9606 GN=CBX3 PE=1 SV=4	3624.2	5329.6	3460.9	2694.7	2666	2594.5	7400.3	6756.8	7070.9	2498.9	2686.8	2418.1	0.130308	0.000369206	4138.23	2651.73	7076	2534.6	1.56058	2.79176
P45973	Chromobox protein homolog 5 OS=Homo sapiens (Human) OX=9606 GN=CBX5 PE=1 SV=1	3218.9	11424.7	7219.1	2205.9	2154.8	2155.7	5841.9	5582.3	5782.8	1772.9	1723.8	1623.3	0.163447	1.62609e-05	7287.57	2172.13	5735.67	1706.67	3.35503	3.36074
Q9HC52	Chromobox protein homolog 8 OS=Homo sapiens (Human) OX=9606 GN=CBX8 PE=1 SV=3	1056	1026	1153.4	911.3	826.3	909.9	896.8	863	918.7	720.4	649.9	639.8	0.0175585	0.00327693	1078.47	882.5	892.833	670.033	1.22206	1.33252
Q9Y232	Chromodomain Y-like protein OS=Homo sapiens (Human) OX=9606 GN=CDYL PE=1 SV=2	997.8	911.5	1094.2	992.5	1101.6	1067.2	1166.7	1262.3	1219.5	1138.4	1071.5	1091.3	0.452003	0.0316861	1001.17	1053.77	1216.17	1100.4	0.950084	1.1052
O14646	Chromodomain-helicase-DNA-binding protein 1 OS=Homo sapiens (Human) OX=9606 GN=CHD1 PE=1 SV=2	7247.6	4764.4	5445.6	4579.6	4610.7	4536.9	6536.1	6399.2	6613.3	4044.5	3829.3	3927.6	0.235163	8.12221e-06	5819.2	4575.73	6516.2	3933.8	1.27175	1.65646
Q86WJ1	Chromodomain-helicase-DNA-binding protein 1-like OS=Homo sapiens (Human) OX=9606 GN=CHD1L PE=1 SV=3	4005.8	3703	4191.7	4562.8	5688.4	4966.9	4926.6	5000.9	5080	5416.8	5259	5182.1	0.0613431	0.0334694	3966.83	5072.7	5002.5	5285.97	0.781996	0.946374
O14647	Chromodomain-helicase-DNA-binding protein 2 OS=Homo sapiens (Human) OX=9606 GN=CHD2 PE=1 SV=2	1486	1140.4	1180.2	1323.8	1416.4	1455.7	1820.6	1791.5	1719.4	971.8	900.1	898.8	0.358874	3.55651e-05	1268.87	1398.63	1777.17	923.567	0.907219	1.92424
Q12873	Chromodomain-helicase-DNA-binding protein 3 OS=Homo sapiens (Human) OX=9606 GN=CHD3 PE=1 SV=3	6098.7	8671	7961.6	6752.3	6610.6	6899.8	6725.8	7041.5	6900.7	7601.8	7147.8	7378.8	0.395688	0.044227	7577.1	6754.23	6889.33	7376.13	1.12183	0.934003
Q14839	Chromodomain-helicase-DNA-binding protein 4 OS=Homo sapiens (Human) OX=9606 GN=CHD4 PE=1 SV=2	20526.1	19296	23509.1	21389.4	22838.8	23529.5	24635.9	24678.9	24232.2	22063.4	21316.7	21107.5	0.370592	0.00293573	21110.4	22585.9	24515.7	21495.9	0.934672	1.14048
Q8TD26	Chromodomain-helicase-DNA-binding protein 6 OS=Homo sapiens (Human) OX=9606 GN=CHD6 PE=1 SV=4	430	782.5	649	633.4	645.2	581.6	773.3	806.3	841.5	748.6	759.8	807.5	0.997048	0.260086	620.5	620.067	807.033	771.967	1.0007	1.04543
Q9P2D1	Chromodomain-helicase-DNA-binding protein 7 OS=Homo sapiens (Human) OX=9606 GN=CHD7 PE=1 SV=3	352.5	278.6	379.2	290.7	241.2	268.1	182.7	195.1	197.6	166.9	175.9	176	0.130481	0.0335925	336.767	266.667	191.8	172.933	1.26287	1.1091
Q9HCK8	Chromodomain-helicase-DNA-binding protein 8 OS=Homo sapiens (Human) OX=9606 GN=CHD8 PE=1 SV=5	5289.8	5555.3	6235	5758.3	6124.1	5903.4	5431.5	5797	5624.5	5904.6	5414	5870.2	0.500161	0.59201	5693.37	5928.6	5617.67	5729.6	0.960322	0.980464
Q3L8U1	Chromodomain-helicase-DNA-binding protein 9 OS=Homo sapiens (Human) OX=9606 GN=CHD9 PE=1 SV=2	1400.3	857.9	1164.4	1233.7	1191	1266.8	1058.6	1120.8	1130.4	1186.9	1229.7	1215.7	0.626911	0.0229576	1140.87	1230.5	1103.27	1210.77	0.927157	0.911213
Q96JM3	Chromosome alignment-maintaining phosphoprotein 1 OS=Homo sapiens (Human) OX=9606 GN=CHAMP1 PE=1 SV=2	6420.3	9458.8	8079.3	5919.3	5570	5617.4	9940.6	9777.5	9797.4	5450	5253	5200.7	0.119386	3.98879e-06	7986.13	5702.23	9838.5	5301.23	1.40053	1.85589
Q8WVB6	Chromosome transmission fidelity protein 18 homolog OS=Homo sapiens (Human) OX=9606 GN=CHTF18 PE=1 SV=1	1347.5	1792	1302.7	1848.8	2057	1895.6	2737	2573	2642.5	2701.9	2753.3	2671.6	0.0855745	0.355723	1480.73	1933.8	2650.83	2708.93	0.765712	0.978552
O95239	Chromosome-associated kinesin KIF4A OS=Homo sapiens (Human) OX=9606 GN=KIF4A PE=1 SV=3	7795.9	13096.1	9851.4	9915.4	10449	10276.1	13224	13460.8	13401.3	12565.6	12238.6	12346.1	0.984326	0.00172047	10247.8	10213.5	13362	12383.4	1.00336	1.07902
Q494V2	Cilia- and flagella-associated protein 100 OS=Homo sapiens (Human) OX=9606 GN=CFAP100 PE=1 SV=1	107	186.3	119.7	115.4	109.9	174.8	111.3	137.1	117.5	127.7	127.7	126.4	0.900367	0.565983	137.667	133.367	121.967	127.267	1.03224	0.958355
Q9Y6A4	Cilia- and flagella-associated protein 20 OS=Homo sapiens (Human) OX=9606 GN=CFAP20 PE=1 SV=1	6007.5	6124	5301.8	5976.7	5582	5809	3812.9	3460.9	3593.3	3356.2	3610.6	3595.2	0.943296	0.484666	5811.1	5789.23	3622.37	3520.67	1.00378	1.02889
P57076	Cilia- and flagella-associated protein 298 OS=Homo sapiens (Human) OX=9606 GN=CFAP298 PE=1 SV=1	611.3	495.9	598.7	669.1	684.7	685.6	746.6	752.4	738.2	775.2	790.3	766.4	0.0902206	0.0260522	568.633	679.8	745.733	777.3	0.836472	0.959389
Q96G28	Cilia- and flagella-associated protein 36 OS=Homo sapiens (Human) OX=9606 GN=CFAP36 PE=1 SV=2	781.1	492.4	554	720.1	630.2	752.2	949	943.9	944.2	939.8	1001.4	1019.6	0.413915	0.229387	609.167	700.833	945.7	986.933	0.869203	0.958221
Q9UL16	Cilia- and flagella-associated protein 45 OS=Homo sapiens (Human) OX=9606 GN=CFAP45 PE=1 SV=2	424.5	444.9	421.9	400.7	404.3	380.1	481.8	468.3	476.7	436.7	479.1	444.2	0.0278505	0.225085	430.433	395.033	475.6	453.333	1.08961	1.04912
A5D8W1	Cilia- and flagella-associated protein 69 OS=Homo sapiens (Human) OX=9606 GN=CFAP69 PE=1 SV=3	507.8	634.8	1084.6	759.2	612.7	628	861.5	1084.7	1037	949.6	768.2	1026.9	0.711763	0.481434	742.4	666.633	994.4	914.9	1.11366	1.08689
D6REC4	Cilia- and flagella-associated protein 99 OS=Homo sapiens (Human) OX=9606 GN=CFAP99 PE=3 SV=1	42.5	653.8	254.6	100.5	62.6	55.2	149.9	151.1	159.4	225.5	218	217.2	0.305854	8.26427e-05	316.967	72.7667	153.467	220.233	4.35593	0.696837
Q9ULV3	Cip1-interacting zinc finger protein OS=Homo sapiens (Human) OX=9606 GN=CIZ1 PE=1 SV=2	294.9	300.3	324.1	299.6	269.2	349.3	378	374.2	367	267.7	257.6	247.9	0.988394	0.000296122	306.433	306.033	373.067	257.733	1.00131	1.44749
Q8N0X4	Citramalyl-CoA lyase, mitochondrial OS=Homo sapiens (Human) OX=9606 GN=CLYBL PE=1 SV=2	2109	1437.6	1880.8	2694.2	2627.8	2656.5	2024.3	2018.9	1955.8	2543.9	2700.2	2767.7	0.0485329	0.00539973	1809.13	2659.5	1999.67	2670.6	0.680253	0.748771
O75390	Citrate synthase, mitochondrial OS=Homo sapiens (Human) OX=9606 GN=CS PE=1 SV=2	6225.9	5010.2	6449.7	8948.2	8938.9	9263.4	11570.9	11312.9	11451.1	11859.3	12983.3	12734.6	0.0154226	0.0805026	5895.27	9050.17	11445	12525.7	0.651399	0.913716
O14578	Citron Rho-interacting kinase OS=Homo sapiens (Human) OX=9606 GN=CIT PE=1 SV=2	6039.7	11242	8671.8	5858.3	5721.5	5608.2	7789.4	7809.8	7800.8	5387.5	5352.3	5180.6	0.190857	0.000597652	8651.17	5729.33	7800	5306.8	1.50998	1.46981
Q8IZR5	CKLF-like MARVEL transmembrane domain-containing protein 4 OS=Homo sapiens (Human) OX=9606 GN=CMTM4 PE=1 SV=1	325.4	273.7	251.9	559.1	559.3	538.9	552.4	546.3	556.7	719.6	753.9	667.1	0.00363018	0.0222095	283.667	552.433	551.8	713.533	0.513486	0.773335
Q9NX76	CKLF-like MARVEL transmembrane domain-containing protein 6 OS=Homo sapiens (Human) OX=9606 GN=CMTM6 PE=1 SV=1	78.9	42.1	52.3	53.5	56.7	60.9	86	92.5	95.2	57.8	59	50.5	0.953276	0.000743065	57.7667	57.0333	91.2333	55.7667	1.01286	1.63598
Q9HAW4	Claspin OS=Homo sapiens (Human) OX=9606 GN=CLSPN PE=1 SV=3	102.5	114	143.8	131.2	122.8	137.1	136.3	160.7	158.6	152.4	138.6	148.4	0.498553	0.583236	120.1	130.367	151.867	146.467	0.921248	1.03687
O60641	Clathrin coat assembly protein AP180 OS=Homo sapiens (Human) OX=9606 GN=SNAP91 PE=1 SV=2	136.8	67.4	79.8	109.5	105.8	118.1	39.1	39	37.5	36.9	39.8	36	0.522991	0.502118	94.6667	111.133	38.5333	37.5667	0.85183	1.02573
Q00610	Clathrin heavy chain 1 OS=Homo sapiens (Human) OX=9606 GN=CLTC PE=1 SV=5	43760.9	55510.3	51688.9	54421.2	57172.7	55994.8	59749.6	58737.2	57073.2	57958.3	56258.2	58046.7	0.247153	0.326741	50320	55862.9	58520	57421.1	0.900777	1.01914
Q14677	Clathrin interactor 1 OS=Homo sapiens (Human) OX=9606 GN=CLINT1 PE=1 SV=1	6871.9	8757.5	7405.6	9454.9	10186.3	9471	8366.2	8202.6	8219	10576.5	9252.7	10465.5	0.0522333	0.0475344	7678.33	9704.07	8262.6	10098.2	0.791249	0.818222
P09496	Clathrin light chain A OS=Homo sapiens (Human) OX=9606 GN=CLTA PE=1 SV=1	4182.7	6963.2	4823.5	6162.9	6020.4	6322.7	8798.3	8384.1	8900.9	9290.2	7988.6	8973.2	0.420572	0.903624	5323.13	6168.67	8694.43	8750.67	0.862931	0.993574
P09497	Clathrin light chain B OS=Homo sapiens (Human) OX=9606 GN=CLTB PE=1 SV=1	4825.9	6169.2	5394	6598.2	6544.2	7025.8	7515.9	7338.5	7602.5	7993.4	7269.1	8019.6	0.0685033	0.381733	5463.03	6722.73	7485.63	7760.7	0.812621	0.964556
Q10570	Cleavage and polyadenylation specificity factor subunit 1 OS=Homo sapiens (Human) OX=9606 GN=CPSF1 PE=1 SV=2	12405.1	13976.6	12247.6	11668.1	12721	12377.7	15184.9	14834.7	15100.4	12422	12348.1	12265.8	0.395982	0.000329764	12876.4	12255.6	15040	12345.3	1.05066	1.21828
Q9P2I0	Cleavage and polyadenylation specificity factor subunit 2 OS=Homo sapiens (Human) OX=9606 GN=CPSF2 PE=1 SV=2	4086.4	4835	4586.8	4674.7	4538.2	5092.9	5394.5	5551.1	5599.8	4548.4	4307.1	4527.8	0.394023	0.000559517	4502.73	4768.6	5515.13	4461.1	0.944246	1.23627
Q9UKF6	Cleavage and polyadenylation specificity factor subunit 3 OS=Homo sapiens (Human) OX=9606 GN=CPSF3 PE=1 SV=1	2948	4497.9	3606.1	3909	3430.7	3959.1	4218.7	4403.7	4318.6	3460.2	3169.2	3504.3	0.876494	0.00433004	3684	3766.27	4313.67	3377.9	0.978157	1.27703
O95639	Cleavage and polyadenylation specificity factor subunit 4 OS=Homo sapiens (Human) OX=9606 GN=CPSF4 PE=1 SV=1	1373.2	1605.3	1730.1	1689.3	1721	1658.3	2080.6	2134.9	2062	1880.4	1788.2	1719.2	0.369823	0.0121462	1569.53	1689.53	2092.5	1795.93	0.928974	1.16513
O43809	Cleavage and polyadenylation specificity factor subunit 5 OS=Homo sapiens (Human) OX=9606 GN=NUDT21 PE=1 SV=1	5092.7	5285.2	5347.2	7807.2	6988	7139.3	12142.9	11102.3	11780.7	10588.1	11677.6	11410.1	0.00949036	0.371984	5241.7	7311.5	11675.3	11225.3	0.716912	1.04009
Q16630	Cleavage and polyadenylation specificity factor subunit 6 OS=Homo sapiens (Human) OX=9606 GN=CPSF6 PE=1 SV=2	6271.8	5795.8	6498.5	8252.4	8313.6	8036.3	12159.2	11741.7	11782.4	11636.3	11308.6	10968.2	0.00469772	0.0732875	6188.7	8200.77	11894.4	11304.4	0.754649	1.0522
Q8N684	Cleavage and polyadenylation specificity factor subunit 7 OS=Homo sapiens (Human) OX=9606 GN=CPSF7 PE=1 SV=1	2793	4032.5	3493.2	4698	5577.2	4880.4	6378.4	6503.2	6343.3	7797	7422.6	7209.3	0.0259366	0.0187077	3439.57	5051.87	6408.3	7476.3	0.680851	0.857149
Q05048	Cleavage stimulation factor subunit 1 OS=Homo sapiens (Human) OX=9606 GN=CSTF1 PE=1 SV=1	1533	1338.3	1450.7	1393.6	1302	1408.8	2615.1	2407.9	2438.6	1846.5	1835.4	1704.8	0.343699	0.00150232	1440.67	1368.13	2487.2	1795.57	1.05302	1.38519
P33240	Cleavage stimulation factor subunit 2 OS=Homo sapiens (Human) OX=9606 GN=CSTF2 PE=1 SV=1	1424	1953.5	1605.5	1621.5	1594.8	1621	2929	2774.4	2850.2	2131	2057.8	2016.2	0.784316	0.000237224	1661	1612.43	2851.2	2068.33	1.03012	1.3785
Q9H0L4	Cleavage stimulation factor subunit 2 tau variant OS=Homo sapiens (Human) OX=9606 GN=CSTF2T PE=1 SV=1	1268.3	1377.3	1265.6	1484.8	1608.7	1521.9	2119.9	2080.9	2169.2	1698	1582.3	1626.3	0.0106895	0.000474245	1303.73	1538.47	2123.33	1635.53	0.847424	1.29825
Q12996	Cleavage stimulation factor subunit 3 OS=Homo sapiens (Human) OX=9606 GN=CSTF3 PE=1 SV=1	9003.8	9120.8	8923	9268.6	9254	9203.2	11975.1	11433.8	11557.9	9645.9	9270.7	9031.3	0.0466888	0.00067011	9015.87	9241.93	11655.6	9315.97	0.975539	1.25114
O96005	Cleft lip and palate transmembrane protein 1 OS=Homo sapiens (Human) OX=9606 GN=CLPTM1 PE=1 SV=1	759.1	617.9	783.8	951.4	1015.1	1114	1480.6	1426.6	1460.9	1322.3	1308.2	1289.7	0.01212	0.00282754	720.267	1026.83	1456.03	1306.73	0.701445	1.11425
Q96KA5	Cleft lip and palate transmembrane protein 1-like protein OS=Homo sapiens (Human) OX=9606 GN=CLPTM1L PE=1 SV=1	3777.1	2868.6	3370	4645.5	4671.2	4625.6	3496.4	3443.6	3371.8	4141.7	4058.2	3959.9	0.0377142	0.00113643	3338.57	4647.43	3437.27	4053.27	0.718368	0.848024
Q7Z460	CLIP-associating protein 1 OS=Homo sapiens (Human) OX=9606 GN=CLASP1 PE=1 SV=1	6648.3	6013.6	6803.4	8059.2	8259.9	8163.5	8324.3	8912	8394.5	9498	9403.2	9366.7	0.016021	0.0368099	6488.43	8160.87	8543.6	9422.63	0.795067	0.90671
O75122	CLIP-associating protein 2 OS=Homo sapiens (Human) OX=9606 GN=CLASP2 PE=1 SV=3	4998.7	4566.6	5791.8	5918.8	5846.1	6003.6	6234.5	6381.9	6333.3	7361.4	7276.2	7292.9	0.152338	0.000163167	5119.03	5922.83	6316.57	7310.17	0.864288	0.86408
Q8N2M8	CLK4-associating serine/arginine rich protein OS=Homo sapiens (Human) OX=9606 GN=CLASRP PE=1 SV=4	1846.4	1381.3	1584.2	1898.8	1711.3	1830.4	2082.1	2108.4	2145	1868.8	1928.9	1970.9	0.256542	0.00932753	1603.97	1813.5	2111.83	1922.87	0.884459	1.09827
O75153	Clustered mitochondria protein homolog OS=Homo sapiens (Human) OX=9606 GN=CLUH PE=1 SV=2	7327.5	7413	7367.7	10190.8	11209.8	10584.6	11458.7	11312	11159.5	12171	12024.7	12069.8	0.00769316	0.00427597	7369.4	10661.7	11310.1	12088.5	0.691201	0.935605
P10909	Clusterin OS=Homo sapiens (Human) OX=9606 GN=CLU PE=1 SV=1	6376.8	3441.3	4726.5	4672.7	4166.2	4005.9	2462.7	2422.1	2551.1	2439.8	2246.6	2233.9	0.57699	0.105918	4848.2	4281.6	2478.63	2306.77	1.13233	1.07451
P78382	CMP-sialic acid transporter OS=Homo sapiens (Human) OX=9606 GN=SLC35A1 PE=1 SV=1	555.5	384.1	421.9	672.6	667.8	724.8	971.3	948.4	952.9	967.8	1005	980.1	0.0342893	0.120606	453.833	688.4	957.533	984.3	0.659258	0.972806
Q14019	Coactosin-like protein OS=Homo sapiens (Human) OX=9606 GN=COTL1 PE=1 SV=3	4476.2	10923.9	5353.4	7663	6605.5	6919.6	8528.1	8584.2	8395.8	8813.1	9083.5	8926.1	0.949663	0.0131435	6917.83	7062.7	8502.7	8940.9	0.979488	0.950989
P12259	Coagulation factor V OS=Homo sapiens (Human) OX=9606 GN=F5 PE=1 SV=4	794.4	1938.9	1312.4	853.8	856.3	767.8	727.4	829.1	779.2	870.4	857	814.5	0.254434	0.12987	1348.57	825.967	778.567	847.3	1.63271	0.91888
P53621	Coatomer subunit alpha OS=Homo sapiens (Human) OX=9606 GN=COPA PE=1 SV=2	26106.3	23264.6	25374.1	28944.5	30262.2	29768.4	29678.8	29867	29229.1	31597.9	31216.6	31435.9	0.0176924	0.00276413	24915	29658.4	29591.6	31416.8	0.840066	0.941905
P53618	Coatomer subunit beta OS=Homo sapiens (Human) OX=9606 GN=COPB1 PE=1 SV=3	11165	11192.3	11220.9	14144.4	17535.3	14293.1	14324	14337.2	14085	15208.4	15152.9	15327.9	0.0647836	0.00122081	11192.7	15324.3	14248.7	15229.7	0.730393	0.935587
P35606	Coatomer subunit beta' OS=Homo sapiens (Human) OX=9606 GN=COPB2 PE=1 SV=2	17651.1	17683.6	17433.1	22043.7	23846.1	23165.4	23461	22760.1	22877.4	23015.7	23356.9	23327.1	0.00812901	0.470323	17589.3	23018.4	23032.8	23233.2	0.764139	0.991374
P48444	Coatomer subunit delta OS=Homo sapiens (Human) OX=9606 GN=ARCN1 PE=1 SV=1	9615.2	11884.3	11439	13457.5	13496.7	13566.4	16416.9	17009.3	16630.4	17623.1	17316.2	17577.7	0.0675502	0.023694	10979.5	13506.9	16685.5	17505.7	0.812883	0.95315
O14579	Coatomer subunit epsilon OS=Homo sapiens (Human) OX=9606 GN=COPE PE=1 SV=3	2589.7	2437	2825	3202.3	3076.2	3189	4127.1	3973.8	4128.4	3960.6	4513.7	4275.3	0.0300426	0.394795	2617.23	3155.83	4076.43	4249.87	0.829332	0.959191
Q9Y678	Coatomer subunit gamma-1 OS=Homo sapiens (Human) OX=9606 GN=COPG1 PE=1 SV=1	10105.5	9701.4	9516.9	12661.1	12768	12680.9	11385.8	11492.1	11330.5	12400.3	12456.2	12207.3	0.00267507	0.00102828	9774.6	12703.3	11402.8	12354.6	0.769452	0.92296
Q9UBF2	Coatomer subunit gamma-2 OS=Homo sapiens (Human) OX=9606 GN=COPG2 PE=1 SV=1	6014.3	5007.1	5510.3	7078.6	7292	7203.3	7373.3	7348.5	7461.9	8803.8	8636.1	8440.3	0.024486	0.00384904	5510.57	7191.3	7394.57	8626.73	0.766282	0.857169
P61923	Coatomer subunit zeta-1 OS=Homo sapiens (Human) OX=9606 GN=COPZ1 PE=1 SV=1	377.8	308.3	277.3	489.3	454.5	462	718.8	571.9	688.1	587.7	844.9	584.3	0.0274131	0.90432	321.133	468.6	659.6	672.3	0.685304	0.98111
Q9H3L0	Cobalamin trafficking protein CblD OS=Homo sapiens (Human) OX=9606 GN=MMADHC PE=1 SV=2	480.7	163.7	1149.3	376.9	368.3	391.9	118.1	131.5	116.8	176.5	181	181.1	0.529831	0.00355327	597.9	379.033	122.133	179.533	1.57743	0.680282
Q5JTY5	COBW domain-containing protein 3 OS=Homo sapiens (Human) OX=9606 GN=CBWD3 PE=1 SV=1	437.8	358.4	484.5	674.5	647.4	637.9	585.7	602.4	622.2	679.6	590.2	667.8	0.0186257	0.266329	426.9	653.267	603.433	645.867	0.653485	0.9343
O00748	Cocaine esterase OS=Homo sapiens (Human) OX=9606 GN=CES2 PE=1 SV=1
Q8IWY9	Codanin-1 OS=Homo sapiens (Human) OX=9606 GN=CDAN1 PE=1 SV=4	1136.6	945.3	1367.4	1173.7	1228.4	1178.8	974.4	1000.8	998.9	972.8	979.7	1036.9	0.754787	0.833393	1149.77	1193.63	991.367	996.467	0.963249	0.994882
P23528	Cofilin-1 OS=Homo sapiens (Human) OX=9606 GN=CFL1 PE=1 SV=3	11158.8	13484.2	12432.8	19321.8	15122.9	17095.1	25180.7	23506.8	25282.9	21764.5	27068	26904.4	0.0377038	0.773699	12358.6	17179.9	24656.8	25245.6	0.719363	0.976676
Q9Y281	Cofilin-2 OS=Homo sapiens (Human) OX=9606 GN=CFL2 PE=1 SV=1	4008.9	8608	5460.8	6892.9	5376.3	6005.5	7113.4	6689.3	7159.5	6801.7	7531.7	7499.2	0.966824	0.37055	6025.9	6091.57	6987.4	7277.53	0.98922	0.960133
Q8WVM7	Cohesin subunit SA-1 OS=Homo sapiens (Human) OX=9606 GN=STAG1 PE=1 SV=3	984	1398.1	1178.9	1109.9	1080.6	1033.7	1395.9	1380.7	1390.4	1030	1032.4	960.4	0.448069	0.00293219	1187	1074.73	1389	1007.6	1.10446	1.37852
Q8N3U4	Cohesin subunit SA-2 OS=Homo sapiens (Human) OX=9606 GN=STAG2 PE=1 SV=3	12578.3	8160.5	7495	10752.9	11949.3	11068.7	9263.6	8995.2	8843	8174.1	8279	7971.4	0.366866	0.0055407	9411.27	11257	9033.93	8141.5	0.836039	1.10962
Q6P1N0	Coiled-coil and C2 domain-containing protein 1A OS=Homo sapiens (Human) OX=9606 GN=CC2D1A PE=1 SV=1	4742.6	4919.7	6162	6324.4	6743.8	6817.1	6042.9	6476.7	6435.1	8336.5	7818.9	8190	0.0809652	0.00101996	5274.77	6628.43	6318.23	8115.13	0.795779	0.778574
Q5T0F9	Coiled-coil and C2 domain-containing protein 1B OS=Homo sapiens (Human) OX=9606 GN=CC2D1B PE=1 SV=1	3103.3	2322.6	2821.6	3291.4	3500	3271.2	3821.3	3923.7	3941.9	4086.3	4006.6	3939.1	0.106547	0.113609	2749.17	3354.2	3895.63	4010.67	0.819619	0.971318
Q96A19	Coiled-coil domain-containing protein 102A OS=Homo sapiens (Human) OX=9606 GN=CCDC102A PE=1 SV=2	265.7	177	348.9	234.7	264.9	236.9	228.6	227.9	207	241.6	220.7	246.1	0.749069	0.229913	263.867	245.5	221.167	236.133	1.07481	0.936618
Q96NT0	Coiled-coil domain-containing protein 115 OS=Homo sapiens (Human) OX=9606 GN=CCDC115 PE=1 SV=1	301.7	299.9	398.5	308	312.1	303.9	413	391.8	445.5	334.6	338.7	343.9	0.517844	0.034848	333.367	308	416.767	339.067	1.08236	1.22916
Q8IWD4	Coiled-coil domain-containing protein 117 OS=Homo sapiens (Human) OX=9606 GN=CCDC117 PE=1 SV=1	1262.5	949.3	1040.5	1550.6	1649	1557.7	1797.6	1880.9	1833.7	2149.9	2053.2	2019	0.02321	0.0110248	1084.1	1585.77	1837.4	2074.03	0.683644	0.885907
Q8WUD4	Coiled-coil domain-containing protein 12 OS=Homo sapiens (Human) OX=9606 GN=CCDC12 PE=1 SV=1	1935.9	1411	1708.8	2059.3	1688.5	2042.6	2004.8	1862	2105.3	1880.5	2362.6	2297.3	0.279044	0.342641	1685.23	1930.13	1990.7	2180.13	0.873118	0.913109
Q96HB5	Coiled-coil domain-containing protein 120 OS=Homo sapiens (Human) OX=9606 GN=CCDC120 PE=1 SV=1	37.7	43.5	42	42.6	31.2	51	31.8	33.9	27.6	24.8	24.8	28.3	0.93609	0.0911271	41.0667	41.6	31.1	25.9667	0.987179	1.19769
Q96CT7	Coiled-coil domain-containing protein 124 OS=Homo sapiens (Human) OX=9606 GN=CCDC124 PE=1 SV=1	9439.3	8742	9466	9221.6	7823.9	9017	10088.9	9634.5	10346.3	9342.5	10536.2	11100.1	0.363038	0.629896	9215.77	8687.5	10023.2	10326.3	1.06081	0.970654
Q9H6E4	Coiled-coil domain-containing protein 134 OS=Homo sapiens (Human) OX=9606 GN=CCDC134 PE=1 SV=1	1294	1217.6	1420.4	1800.7	1749.5	1787	2322.6	2365.7	2318.1	2506.3	2530.3	2565.5	0.0115027	0.00104748	1310.67	1779.07	2335.47	2534.03	0.736716	0.92164
Q6PK04	Coiled-coil domain-containing protein 137 OS=Homo sapiens (Human) OX=9606 GN=CCDC137 PE=1 SV=1	1643	1625.3	1693.6	1779.4	1544	1562.3	1429.2	1493.2	1494.3	1636	1367.3	1452.4	0.772964	0.887128	1653.97	1628.57	1472.23	1485.23	1.0156	0.991247
Q49A88	Coiled-coil domain-containing protein 14 OS=Homo sapiens (Human) OX=9606 GN=CCDC14 PE=1 SV=3	157.7	203.2	172.7	164.4	182.1	184	330	317	315.2	227.1	204.8	243.7	0.94887	0.00652592	177.867	176.833	320.733	225.2	1.00584	1.42422
Q6PII3	Coiled-coil domain-containing protein 174 OS=Homo sapiens (Human) OX=9606 GN=CCDC174 PE=1 SV=3	287.7	210.3	212	239.2	272.9	260.5	271.3	287.2	259.9	226.2	225.7	228.5	0.509139	0.0271749	236.667	257.533	272.8	226.8	0.918975	1.20282
Q5T9S5	Coiled-coil domain-containing protein 18 OS=Homo sapiens (Human) OX=9606 GN=CCDC18 PE=1 SV=1	359.7	320.7	331	564.6	589.6	630	734.4	737.1	740.2	807.6	792.4	756.3	0.000866182	0.0851075	337.133	594.733	737.233	785.433	0.566865	0.938633
Q5TID7	Coiled-coil domain-containing protein 181 OS=Homo sapiens (Human) OX=9606 GN=CCDC181 PE=2 SV=1
Q7Z3E2	Coiled-coil domain-containing protein 186 OS=Homo sapiens (Human) OX=9606 GN=CCDC186 PE=1 SV=2	153.6	107.8	184.4	155.5	142.6	170.6	115.8	149.2	117.1	121.4	136.2	139.8	0.772017	0.706089	148.6	156.233	127.367	132.467	0.951141	0.9615
O60826	Coiled-coil domain-containing protein 22 OS=Homo sapiens (Human) OX=9606 GN=CCDC22 PE=1 SV=1	3743.1	3797	4388.6	5071.4	4733	4944.4	5278.6	5251.4	5393.8	5608.7	5998.7	5918.8	0.02858	0.0339238	3976.23	4916.27	5307.93	5842.07	0.808791	0.908571
Q86WR0	Coiled-coil domain-containing protein 25 OS=Homo sapiens (Human) OX=9606 GN=CCDC25 PE=1 SV=2	3978.7	3913.2	3652.2	6829	6386.3	6817.1	6896.9	6617.5	6438.9	7498.2	7914.6	7654.3	0.000197914	0.00463717	3848.03	6677.47	6651.1	7689.03	0.576271	0.865011
Q9BV29	Coiled-coil domain-containing protein 32 OS=Homo sapiens (Human) OX=9606 GN=CCDC32 PE=1 SV=2	132	139.7	173.4	279.3	270.2	313.1	423.4	423.4	452.4	425.4	407.7	447	0.00158208	0.692061	148.367	287.533	433.067	426.7	0.515998	1.01492
Q96MW1	Coiled-coil domain-containing protein 43 OS=Homo sapiens (Human) OX=9606 GN=CCDC43 PE=1 SV=2	2183.1	1988.1	2541.5	2539.7	2396	2615	3039.4	3053.4	3204.4	2965.7	3222.6	3322.4	0.22053	0.591831	2237.57	2516.9	3099.07	3170.23	0.889017	0.977552
Q96A33	Coiled-coil domain-containing protein 47 OS=Homo sapiens (Human) OX=9606 GN=CCDC47 PE=1 SV=1	6035.6	4478.3	6283.1	6617.1	6717.7	6576.4	6258.9	6187.4	6327.8	6606.5	6643.3	6740.8	0.206938	0.00206334	5599	6637.07	6258.03	6663.53	0.843596	0.939146
Q8IVM0	Coiled-coil domain-containing protein 50 OS=Homo sapiens (Human) OX=9606 GN=CCDC50 PE=1 SV=1	3638.9	31880.6	16272.1	4986.2	5096.7	4758.5	3101.4	3222.3	3126.4	3831.6	3687.7	3723.7	0.270571	0.000524773	17263.9	4947.13	3150.03	3747.67	3.48967	0.840532
Q4VC31	Coiled-coil domain-containing protein 58 OS=Homo sapiens (Human) OX=9606 GN=CCDC58 PE=1 SV=1	1999.6	1853.7	2166.4	2641.7	2198.1	2265.8	3789.5	3372	3773.2	3407	3441	3540.7	0.104034	0.312916	2006.57	2368.53	3644.9	3462.9	0.847177	1.05256
Q16204	Coiled-coil domain-containing protein 6 OS=Homo sapiens (Human) OX=9606 GN=CCDC6 PE=1 SV=2	8469	7391.7	9011.1	9626.2	10006.4	9704.8	10464.7	10851.3	10689.5	12108.5	11965.9	11839	0.081318	0.00115495	8290.6	9779.13	10668.5	11971.1	0.847785	0.891185
Q9BR77	Coiled-coil domain-containing protein 77 OS=Homo sapiens (Human) OX=9606 GN=CCDC77 PE=1 SV=1	137.8	395.7	190.6	191.2	135.4	155.4	99.7	101	125.1	72.3	81.7	105.2	0.41365	0.159973	241.367	160.667	108.6	86.4	1.50228	1.25694
Q8N4S0	Coiled-coil domain-containing protein 82 OS=Homo sapiens (Human) OX=9606 GN=CCDC82 PE=1 SV=2	447.4	458.2	700.6	494.8	531	478.7	515.1	503.6	546.9	606	586.3	601	0.723597	0.0153493	535.4	501.5	521.867	597.767	1.0676	0.873027
A6NKD9	Coiled-coil domain-containing protein 85C OS=Homo sapiens (Human) OX=9606 GN=CCDC85C PE=1 SV=1
Q9H6F5	Coiled-coil domain-containing protein 86 OS=Homo sapiens (Human) OX=9606 GN=CCDC86 PE=1 SV=1	7152.3	6449.6	6552.9	4781.7	5128.6	4793.9	8015.6	7444.8	7820.4	4470.3	3872.9	3777.1	0.0051566	0.000247959	6718.27	4901.4	7760.27	4040.1	1.37068	1.92081
Q9Y3X0	Coiled-coil domain-containing protein 9 OS=Homo sapiens (Human) OX=9606 GN=CCDC9 PE=1 SV=1	2998.1	4411.4	3570.3	3735.7	3662.5	3709.6	5393.7	5394.1	5468	4432	4293.2	4502.4	0.926745	0.00122399	3659.93	3702.6	5418.6	4409.2	0.988477	1.22893
Q9GZT6	Coiled-coil domain-containing protein 90B, mitochondrial OS=Homo sapiens (Human) OX=9606 GN=CCDC90B PE=1 SV=2	778	2024.9	1602.8	967.2	875.4	947.2	1000.8	1140.3	1102.8	1118.4	1185.9	1213.8	0.278751	0.153556	1468.57	929.933	1081.3	1172.7	1.57922	0.92206
Q7Z6B0	Coiled-coil domain-containing protein 91 OS=Homo sapiens (Human) OX=9606 GN=CCDC91 PE=1 SV=2	2918.5	2630	2836	3564.8	3735.3	3983.5	3702.3	3802.5	3660.6	4428.5	4410.6	4244.7	0.0041575	0.00136941	2794.83	3761.2	3721.8	4361.27	0.74307	0.853376
Q567U6	Coiled-coil domain-containing protein 93 OS=Homo sapiens (Human) OX=9606 GN=CCDC93 PE=1 SV=2	4766.3	5246.6	5463.5	6448.7	6441.3	6594.3	7244.8	6984	7235	7538.5	8281.4	8063.8	0.0183625	0.0526214	5158.8	6494.77	7154.6	7961.23	0.794301	0.89868
Q96F63	Coiled-coil domain-containing protein 97 OS=Homo sapiens (Human) OX=9606 GN=CCDC97 PE=1 SV=1	1013.9	1296.1	1241.5	1372.3	1315.7	1416.1	1545.9	1484.9	1508.4	1560.4	1697.7	1628.6	0.156978	0.0825489	1183.83	1368.03	1513.07	1628.9	0.865354	0.928889
Q6ZUT6	Coiled-coil domain-containing protein 9B OS=Homo sapiens (Human) OX=9606 GN=CCDC9B PE=1 SV=1	144.7	118	169.3	146.6	151.8	173.3	131.7	166.8	159.6	149	145.4	134	0.489234	0.463274	144	157.233	152.7	142.8	0.915836	1.06933
Q7Z5L2	Coiled-coil domain-containing protein R3HCC1L OS=Homo sapiens (Human) OX=9606 GN=R3HCC1L PE=1 SV=3	442.6	320.3	511.3	474.9	438.4	459.3	428.7	440.8	526.9	501.2	489.5	466.9	0.618799	0.584493	424.733	457.533	465.467	485.867	0.928311	0.958013
Q8WYQ3	Coiled-coil-helix-coiled-coil-helix domain-containing protein 10, mitochondrial OS=Homo sapiens (Human) OX=9606 GN=CHCHD10 PE=1 SV=1	322.6	285.7	355.8	357.1	323.7	313.1	371.1	356.7	371.5	341.1	359.4	379.7	0.705659	0.640108	321.367	331.3	366.433	360.067	0.970017	1.01768
Q9Y6H1	Coiled-coil-helix-coiled-coil-helix domain-containing protein 2 OS=Homo sapiens (Human) OX=9606 GN=CHCHD2 PE=1 SV=1	2064.8	507	850.6	613.6	731.2	721.7	503.1	490.8	474.3	531.5	601.5	650.1	0.439899	0.0853702	1140.8	688.833	489.4	594.367	1.65613	0.823397
Q9BSY4	Coiled-coil-helix-coiled-coil-helix domain-containing protein 5 OS=Homo sapiens (Human) OX=9606 GN=CHCHD5 PE=1 SV=1	752.3	353.5	505.1	406.6	481.4	497	260	254.9	256.5	254.6	275.4	267.6	0.587186	0.284413	536.967	461.667	257.133	265.867	1.1631	0.967151
P38432	Coilin OS=Homo sapiens (Human) OX=9606 GN=COIL PE=1 SV=1	3199.3	2649.9	2688.1	2040.4	2085.8	2201.4	4220.1	4363.8	4234.4	1912.4	1826.1	1824.3	0.0451061	8.11158e-06	2845.77	2109.2	4272.77	1854.27	1.34922	2.30429
O75534	Cold shock domain-containing protein E1 OS=Homo sapiens (Human) OX=9606 GN=CSDE1 PE=1 SV=2	18175.3	21438.9	20054.4	22318.5	24077.9	23896.2	27467.5	27330.5	26670.9	25644.4	24988.8	26189.2	0.043361	0.0262253	19889.5	23430.9	27156.3	25607.5	0.84886	1.06048
Q14011	Cold-inducible RNA-binding protein OS=Homo sapiens (Human) OX=9606 GN=CIRBP PE=1 SV=1	2704.2	3216.4	2679.1	2899.2	3183.6	2990.9	4159.7	3818.6	3923.6	3195.6	3055.3	2754.5	0.477664	0.00508479	2866.57	3024.57	3967.3	3001.8	0.947761	1.32164
P02452	Collagen alpha-1(I) chain OS=Homo sapiens (Human) OX=9606 GN=COL1A1 PE=1 SV=5	1229.2	3951.4	2300.6	1375.8	949.5	1106.8	649.2	809.1	810.8	665.3	610.4	696.8	0.228331	0.198588	2493.73	1144.03	756.367	657.5	2.17977	1.15037
P02462	Collagen alpha-1(IV) chain OS=Homo sapiens (Human) OX=9606 GN=COL4A1 PE=1 SV=4	1341	3724.3	2694.9	1899.3	1504.8	1437	1458.7	1535.5	1450.1	1438	1541	1521.7	0.292303	0.675742	2586.73	1613.7	1481.43	1500.23	1.60298	0.987469
P20908	Collagen alpha-1(V) chain OS=Homo sapiens (Human) OX=9606 GN=COL5A1 PE=1 SV=3	236.6	164.1	195.4	127.3	138.6	114.6	152.9	140.1	146.8	109.4	104.1	109.9	0.0637599	0.00275494	198.7	126.833	146.6	107.8	1.56662	1.35993
P12109	Collagen alpha-1(VI) chain OS=Homo sapiens (Human) OX=9606 GN=COL6A1 PE=1 SV=3	419.7	389	537.5	605.7	569.7	577	642.6	638.1	653.1	627.1	604.4	580.3	0.0884695	0.0829119	448.733	584.133	644.6	603.933	0.768204	1.06734
P12107	Collagen alpha-1(XI) chain OS=Homo sapiens (Human) OX=9606 GN=COL11A1 PE=1 SV=4	53.5	61.2	59.9	75.8	62.3	57.5	77.2	84.4	88.4	108.1	98.1	91.3	0.333292	0.0628072	58.2	65.2	83.3333	99.1667	0.892638	0.840336
Q99715	Collagen alpha-1(XII) chain OS=Homo sapiens (Human) OX=9606 GN=COL12A1 PE=1 SV=2	7090.6	10038.6	9276.1	6912.7	6796.7	6433.2	7796	7855.3	8167.5	6100.8	5858.5	6206.3	0.13853	0.000278863	8801.77	6714.2	7939.6	6055.2	1.31092	1.3112
Q2UY09	Collagen alpha-1(XXVIII) chain OS=Homo sapiens (Human) OX=9606 GN=COL28A1 PE=2 SV=2	295.2	214.7	257.4	368	307.3	424.3	530.4	557.3	575	630.2	597.3	598.5	0.0614833	0.033557	255.767	366.533	554.233	608.667	0.697799	0.91057
P08572	Collagen alpha-2(IV) chain OS=Homo sapiens (Human) OX=9606 GN=COL4A2 PE=1 SV=4	1248.4	1312.5	1391.5	1427.8	1630.5	1637	1645.2	1773	1725.1	1831.5	1691.8	1911.7	0.0477001	0.276371	1317.47	1565.1	1714.43	1811.67	0.841778	0.946329
P05997	Collagen alpha-2(V) chain OS=Homo sapiens (Human) OX=9606 GN=COL5A2 PE=1 SV=3	2878.1	1707.3	3323.9	4176.5	4848.2	4603.1	843.8	882.2	836.6	950.6	793.2	919.3	0.0432912	0.563885	2636.43	4542.6	854.2	887.7	0.58038	0.962262
Q8N668	COMM domain-containing protein 1 OS=Homo sapiens (Human) OX=9606 GN=COMMD1 PE=1 SV=1	851.7	315.4	542.3	527.9	1376.9	505	227.7	243.7	232.7	224.4	235.1	230.1	0.524703	0.447444	569.8	803.267	234.7	229.867	0.709353	1.02103
Q9Y6G5	COMM domain-containing protein 10 OS=Homo sapiens (Human) OX=9606 GN=COMMD10 PE=1 SV=1	554.8	375.7	561.6	631.9	537	588.4	593.1	598.2	626.6	602	651.6	620.2	0.283788	0.360849	497.367	585.767	605.967	624.6	0.849087	0.970168
Q86X83	COMM domain-containing protein 2 OS=Homo sapiens (Human) OX=9606 GN=COMMD2 PE=1 SV=2	1314.2	1405.2	1548.4	1853.2	1652.2	1794.3	2590.3	2496.3	2725.2	2443.7	2649.9	2736	0.0197697	0.959456	1422.6	1766.57	2603.93	2609.87	0.805291	0.997727
Q9UBI1	COMM domain-containing protein 3 OS=Homo sapiens (Human) OX=9606 GN=COMMD3 PE=1 SV=1	185.2	271.5	443.2	490.3	304.3	337.4	531.5	609.6	657.4	564.5	543.5	682	0.46445	0.962534	299.967	377.333	599.5	596.667	0.794965	1.00475
Q9H0A8	COMM domain-containing protein 4 OS=Homo sapiens (Human) OX=9606 GN=COMMD4 PE=1 SV=1	719	594.4	605.6	980.1	766.4	896.6	951.9	938.8	953.5	969	1081.8	1079.9	0.0390032	0.122445	639.667	881.033	948.067	1043.57	0.726041	0.908487
Q9GZQ3	COMM domain-containing protein 5 OS=Homo sapiens (Human) OX=9606 GN=COMMD5 PE=1 SV=1	176.9	272.8	148.6	461.1	376.1	374.8	796.2	639.6	773.4	768.7	910	866.1	0.0143154	0.15841	199.433	404	736.4	848.267	0.493647	0.868123
Q9NX08	COMM domain-containing protein 8 OS=Homo sapiens (Human) OX=9606 GN=COMMD8 PE=1 SV=1	908.3	613.5	843	1008.8	856.6	866.5	1114	1115	1209.4	1021	1071.8	1104.6	0.313742	0.119013	788.267	910.633	1146.13	1065.8	0.865625	1.07537
Q9P000	COMM domain-containing protein 9 OS=Homo sapiens (Human) OX=9606 GN=COMMD9 PE=1 SV=2	203.7	122.4	205.1	136.2	156.6	173.3	188	211.1	212.6	173.1	165	175.4	0.520901	0.0400557	177.067	155.367	203.9	171.167	1.13967	1.19124
Q9BXI9	Complement C1q tumor necrosis factor-related protein 6 OS=Homo sapiens (Human) OX=9606 GN=C1QTNF6 PE=1 SV=4	820.2	785.6	860.2	843.4	761.5	751.8	500.8	562.1	538.6	556.9	497	491.6	0.375264	0.535489	822	785.567	533.833	515.167	1.04638	1.03623
Q9NZP8	Complement C1r subcomponent-like protein OS=Homo sapiens (Human) OX=9606 GN=C1RL PE=1 SV=2	681.3	523	862.3	692.4	691.7	704.6	609.7	682.7	613.1	604	603.3	586	0.946959	0.253226	688.867	696.233	635.167	597.767	0.989419	1.06257
P09871	Complement C1s subcomponent OS=Homo sapiens (Human) OX=9606 GN=C1S PE=1 SV=1	380.2	229.8	320	280.8	289.8	301.6	269.2	312.2	237.8	224.3	202.5	220.9	0.703559	0.106835	310	290.733	273.067	215.9	1.06627	1.26478
P0C0L4	Complement C4-A OS=Homo sapiens (Human) OX=9606 GN=C4A PE=1 SV=2	1632.4	1215.4	1796.9	1569.9	1679.6	1557.7	1291.1	1491.4	1314	1532.7	1345.4	1450.4	0.786546	0.407084	1548.23	1602.4	1365.5	1442.83	0.966197	0.946402
Q07021	Complement component 1 Q subcomponent-binding protein, mitochondrial OS=Homo sapiens (Human) OX=9606 GN=C1QBP PE=1 SV=1	16055.4	12393.1	14501.4	15997.6	17069.6	16450.7	14089.6	13616.3	13683.4	13554.3	13945	13640.4	0.167406	0.684309	14316.6	16506	13796.4	13713.2	0.867361	1.00607
P08174	Complement decay-accelerating factor OS=Homo sapiens (Human) OX=9606 GN=CD55 PE=1 SV=4	6278	65145.2	29444.7	11753.3	9600.8	10028.6	7283.5	8085.1	7762.3	8767.2	9501.5	8970.3	0.308694	0.0129064	33622.6	10460.9	7710.3	9079.67	3.21412	0.849183
P00751	Complement factor B OS=Homo sapiens (Human) OX=9606 GN=CFB PE=1 SV=2	46.3	18.2	35.1	39.6	41.6	37.3	22.8	32.2	25.3	26.2	19.9	23.1	0.522293	0.340624	33.2	39.5	26.7667	23.0667	0.840506	1.1604
Q9H845	Complex I assembly factor ACAD9, mitochondrial OS=Homo sapiens (Human) OX=9606 GN=ACAD9 PE=1 SV=1	7892.6	7534.6	8256.8	10769.7	10921.3	10898.1	10782.3	11119.3	11184.6	13796.4	13789.3	13658.9	0.0034532	0.000738568	7894.67	10863	11028.7	13748.2	0.726746	0.802195
Q9NPL8	Complex I assembly factor TIMMDC1, mitochondrial OS=Homo sapiens (Human) OX=9606 GN=TIMMDC1 PE=1 SV=2	852	1133.3	1064.6	1072.2	1077.1	1144.9	1046.5	1138.9	1190.2	1215	1203.8	1355.5	0.440507	0.109609	1016.63	1098.07	1125.2	1258.1	0.925839	0.894365
Q8IUX1	Complex I assembly factor TMEM126B, mitochondrial OS=Homo sapiens (Human) OX=9606 GN=TMEM126B PE=1 SV=2	544.1	643.6	730.9	695.8	719.1	685.9	630.3	522.5	609.2	732	778.9	803.5	0.377367	0.0136958	639.533	700.267	587.333	771.467	0.913271	0.76132
Q9Y375	Complex I intermediate-associated protein 30, mitochondrial OS=Homo sapiens (Human) OX=9606 GN=NDUFAF1 PE=1 SV=2	1031.4	1171.5	1301.4	1340.6	1225.4	1248.5	1098.2	1169.6	1169.2	1418.8	1346.2	1314.4	0.319342	0.00642885	1168.1	1271.5	1145.67	1359.8	0.918679	0.842526
Q5U5X0	Complex III assembly factor LYRM7 OS=Homo sapiens (Human) OX=9606 GN=LYRM7 PE=1 SV=1	537.3	453.3	624.2	877.1	621.6	803.6	1306.9	1157.1	1330.2	1245.4	1328.1	1477.8	0.0748578	0.382867	538.267	767.433	1264.73	1350.43	0.701386	0.936539
Q15021	Condensin complex subunit 1 OS=Homo sapiens (Human) OX=9606 GN=NCAPD2 PE=1 SV=3	9656	11353.3	10774.2	13092.5	13728.8	13739.7	12108.4	12386	12413.3	15142.2	15560.4	15493	0.0160696	7.65069e-05	10594.5	13520.3	12302.6	15398.5	0.783598	0.798944
Q15003	Condensin complex subunit 2 OS=Homo sapiens (Human) OX=9606 GN=NCAPH PE=1 SV=3	5067	6981.9	6273.5	6624	7038.5	7182.7	5707.1	5800.9	5825.4	7841	8108.3	8208.4	0.268186	0.000973141	6107.47	6948.4	5777.8	8052.57	0.878975	0.71751
Q9BPX3	Condensin complex subunit 3 OS=Homo sapiens (Human) OX=9606 GN=NCAPG PE=1 SV=1	6118.2	6726.8	6985.8	7694.2	7829.3	7910.6	7249.4	7792.7	7671.3	8004	8083.3	8155.7	0.036507	0.081669	6610.27	7811.37	7571.13	8081	0.846237	0.936905
P42695	Condensin-2 complex subunit D3 OS=Homo sapiens (Human) OX=9606 GN=NCAPD3 PE=1 SV=2	163.9	209.8	262.2	345.7	449.1	462	412.4	449.8	454	585.1	552.5	535	0.0129227	0.00398704	211.967	418.933	438.733	557.533	0.505968	0.786919
Q86XI2	Condensin-2 complex subunit G2 OS=Homo sapiens (Human) OX=9606 GN=NCAPG2 PE=1 SV=1	1116.7	762.5	902.9	1115.8	1212.8	1220.3	1044.2	1025.6	1075.1	1164.1	1188.1	1239.8	0.120091	0.00781972	927.367	1182.97	1048.3	1197.33	0.783933	0.875529
Q8WTW3	Conserved oligomeric Golgi complex subunit 1 OS=Homo sapiens (Human) OX=9606 GN=COG1 PE=1 SV=1	2924	2370.9	2953.7	3280.1	3386.9	3337.5	3344.1	3425.4	3650.3	3626.3	3685.7	3706.9	0.0871321	0.153803	2749.53	3334.83	3473.27	3672.97	0.824489	0.94563
Q14746	Conserved oligomeric Golgi complex subunit 2 OS=Homo sapiens (Human) OX=9606 GN=COG2 PE=1 SV=1	647.7	513.2	624.9	708.2	761.8	780	766.7	763.2	753	838.6	885.2	865.2	0.0454826	0.0115141	595.267	750	760.967	863	0.793689	0.881769
Q96JB2	Conserved oligomeric Golgi complex subunit 3 OS=Homo sapiens (Human) OX=9606 GN=COG3 PE=1 SV=3	1349.9	2225	2245.5	1370.9	1351.4	1316.7	1430.2	1483.4	1446.4	1591.9	1528.6	1536.9	0.181582	0.0191359	1940.13	1346.33	1453.33	1552.47	1.44105	0.936145
Q9H9E3	Conserved oligomeric Golgi complex subunit 4 OS=Homo sapiens (Human) OX=9606 GN=COG4 PE=1 SV=3	2842.4	3213.3	3244.8	3021.5	2918.5	2780.3	2890.7	2992.3	3002.9	2924	2931.4	2977.3	0.277418	0.685307	3100.17	2906.77	2961.97	2944.23	1.06653	1.00602
Q9UP83	Conserved oligomeric Golgi complex subunit 5 OS=Homo sapiens (Human) OX=9606 GN=COG5 PE=1 SV=3	2157.7	2228.5	2432.7	3175.1	2877.7	3353.9	2797.9	2867.1	2889.1	3241.5	3377.1	3366.4	0.0103985	0.0016251	2272.97	3135.57	2851.37	3328.33	0.724898	0.856695
Q9Y2V7	Conserved oligomeric Golgi complex subunit 6 OS=Homo sapiens (Human) OX=9606 GN=COG6 PE=1 SV=2	908.6	1018	1218.8	1222.3	1040.9	1027.6	945.9	956.1	960.7	1084.5	1097.8	1094	0.686066	2.15387e-05	1048.47	1096.93	954.233	1092.1	0.955816	0.87376
P83436	Conserved oligomeric Golgi complex subunit 7 OS=Homo sapiens (Human) OX=9606 GN=COG7 PE=1 SV=1	3555.9	1483.8	2180.2	2721.9	3228.2	2725.1	1668.9	1614.2	1682	1811.9	1933.4	1790.6	0.513393	0.0336759	2406.63	2891.73	1655.03	1845.3	0.832246	0.896891
Q96MW5	Conserved oligomeric Golgi complex subunit 8 OS=Homo sapiens (Human) OX=9606 GN=COG8 PE=1 SV=2	4750.2	2526.6	3509.1	3773.3	3722.7	3731.3	2730.7	2767.2	2714.2	3025.7	3255.9	3197.7	0.840382	0.0213535	3595.3	3742.43	2737.37	3159.77	0.960685	0.866319
Q96EK7	Constitutive coactivator of peroxisome proliferator-activated receptor gamma OS=Homo sapiens (Human) OX=9606 GN=FAM120B PE=1 SV=1	1945.1	1726.4	2019.8	1574.9	1807	1592.8	1623.1	1769.7	1632.5	1643.6	1448.6	1470.4	0.109053	0.123103	1897.1	1658.23	1675.1	1520.87	1.14405	1.10141
Q9NZB2	Constitutive coactivator of PPAR-gamma-like protein 1 OS=Homo sapiens (Human) OX=9606 GN=FAM120A PE=1 SV=2	6259.1	6014	6308.6	6896.4	6906.3	6825.5	6613.9	6615.1	6701.8	7998.7	7515.7	7899.2	0.0124473	0.0131168	6193.9	6876.07	6643.6	7804.53	0.900791	0.851249
Q9NX05	Constitutive coactivator of PPAR-gamma-like protein 2 OS=Homo sapiens (Human) OX=9606 GN=FAM120C PE=1 SV=3	217.4	279.5	276.7	247.6	234.8	236.9	386.7	380	403.9	345.5	335.1	372.7	0.467168	0.0518612	257.867	239.767	390.2	351.1	1.07549	1.11136
P78357	Contactin-associated protein 1 OS=Homo sapiens (Human) OX=9606 GN=CNTNAP1 PE=1 SV=1	868.2	763.4	882.3	1096.5	1134.1	1105.3	1009.7	1006.7	989.3	1129.2	1286.4	1194.5	0.0124978	0.0452078	837.967	1111.97	1001.9	1203.37	0.75359	0.832581
Q9UHC6	Contactin-associated protein-like 2 OS=Homo sapiens (Human) OX=9606 GN=CNTNAP2 PE=1 SV=1	231.8	256.8	395.7	389.3	331.2	360.3	374.5	376.9	390.5	505.8	708.6	535.1	0.327498	0.0844263	294.767	360.267	380.633	583.167	0.81819	0.652701
Q9NQ92	Coordinator of PRMT5 and differentiation stimulator OS=Homo sapiens (Human) OX=9606 GN=COPRS PE=1 SV=3	210.9	279.5	249.8	310	307.8	354.6	298.2	279.8	300.7	401.5	361.5	373.5	0.0398435	0.00699701	246.733	324.133	292.9	378.833	0.761209	0.773163
Q13098	COP9 signalosome complex subunit 1 OS=Homo sapiens (Human) OX=9606 GN=GPS1 PE=1 SV=4	3532.6	4079.1	4237.2	5713.7	5174.8	5347.3	6903.7	6647.6	6950.7	6359.5	6907.7	7484.1	0.00670905	0.825791	3949.63	5411.93	6834	6917.1	0.729801	0.987986
P61201	COP9 signalosome complex subunit 2 OS=Homo sapiens (Human) OX=9606 GN=COPS2 PE=1 SV=1	8683.9	7536.3	8746.8	11107.5	11258.9	11038.2	14385.9	14497.9	14300.7	14966.1	14750.9	14724.1	0.0168968	0.014067	8322.33	11134.9	14394.8	14813.7	0.747412	0.971724
Q9UNS2	COP9 signalosome complex subunit 3 OS=Homo sapiens (Human) OX=9606 GN=COPS3 PE=1 SV=3	5732.8	4290.3	4948.7	5633.5	5888.8	5951	4743.4	4649.3	4724.1	4367.1	4739.4	4685.5	0.178221	0.452016	4990.6	5824.43	4705.6	4597.33	0.856839	1.02355
Q9BT78	COP9 signalosome complex subunit 4 OS=Homo sapiens (Human) OX=9606 GN=COPS4 PE=1 SV=1	6013	4447.3	5975.5	6378.3	6315.9	6003.2	7348.4	6774.7	7295.9	6859.3	7485.4	7360.3	0.279158	0.737074	5478.6	6232.47	7139.67	7235	0.879042	0.986823
Q92905	COP9 signalosome complex subunit 5 OS=Homo sapiens (Human) OX=9606 GN=COPS5 PE=1 SV=4	4772.8	3646.6	4855.8	5120.4	5315	5514.2	6540.4	6319.8	6400.9	7114.4	6986.4	6702.4	0.140805	0.0328036	4425.07	5316.53	6420.37	6934.4	0.832322	0.925872
Q7L5N1	COP9 signalosome complex subunit 6 OS=Homo sapiens (Human) OX=9606 GN=COPS6 PE=1 SV=1	2255.4	1800	2145.8	2755.1	2897	2924.7	2154.1	2061.9	2006.3	2112	2331.9	1949.4	0.0183579	0.669195	2067.07	2858.93	2074.1	2131.1	0.72302	0.973253
Q9UBW8	COP9 signalosome complex subunit 7a OS=Homo sapiens (Human) OX=9606 GN=COPS7A PE=1 SV=1	2366.2	3476.7	2935.1	3032.9	2700.4	3045.4	4074	3920.1	4127.6	3680.9	4060.7	4044.7	0.999503	0.480278	2926	2926.23	4040.57	3928.77	0.99992	1.02846
Q9H9Q2	COP9 signalosome complex subunit 7b OS=Homo sapiens (Human) OX=9606 GN=COPS7B PE=1 SV=1	1851.9	1780.1	1726	2053.8	1727.5	2007.9	2412.1	2413.8	2483.3	2312	2531.7	2536.4	0.292531	0.785309	1786	1929.73	2436.4	2460.03	0.925516	0.990393
Q99627	COP9 signalosome complex subunit 8 OS=Homo sapiens (Human) OX=9606 GN=COPS8 PE=1 SV=1	1180.9	943.9	1214	1554.6	1461.8	1484.2	1695.4	1623.2	1660.6	1708	1811.8	1704.6	0.0346215	0.132416	1112.93	1500.2	1659.73	1741.47	0.741857	0.953066
Q99829	Copine-1 OS=Homo sapiens (Human) OX=9606 GN=CPNE1 PE=1 SV=1	5034.1	4972.9	6102.1	6664.1	7215.5	7071.5	6506.2	6515.1	6367.6	7347	7506.9	7047.5	0.0319691	0.0162243	5369.7	6983.7	6462.97	7300.47	0.76889	0.885281
Q96FN4	Copine-2 OS=Homo sapiens (Human) OX=9606 GN=CPNE2 PE=1 SV=3	610.3	495	771.5	949.9	838.1	914.1	898.8	911.1	882.1	905.8	1007.5	922.3	0.0594443	0.265003	625.6	900.7	897.333	945.2	0.694571	0.949358
O75131	Copine-3 OS=Homo sapiens (Human) OX=9606 GN=CPNE3 PE=1 SV=1	4208.4	3215.5	4014.9	6183.7	5766.3	6030.6	7779.9	7375.2	7450.1	7438.3	7853.1	8049.1	0.0103158	0.33257	3812.93	5993.53	7535.07	7780.17	0.636175	0.968497
Q9UBL6	Copine-7 OS=Homo sapiens (Human) OX=9606 GN=CPNE7 PE=1 SV=1	393.6	408.5	501.7	459.6	578.3	526	668.4	813.5	747	736.3	641	715.2	0.146502	0.42836	434.6	521.3	742.967	697.5	0.833685	1.06519
Q86YQ8	Copine-8 OS=Homo sapiens (Human) OX=9606 GN=CPNE8 PE=1 SV=2	738.2	525.6	662.7	921.2	929.1	949.9	775.6	717	716	849	889.4	751.8	0.0405122	0.133873	642.167	933.4	736.2	830.067	0.687987	0.886917
O14618	Copper chaperone for superoxide dismutase OS=Homo sapiens (Human) OX=9606 GN=CCS PE=1 SV=1	1513.4	999.8	1322	2767	2524.2	2717.1	3227.7	3287.5	3327.6	3861.8	3979.9	3989.7	0.00401292	0.000357006	1278.4	2669.43	3280.93	3943.8	0.478903	0.831922
Q9NTM9	Copper homeostasis protein cutC homolog OS=Homo sapiens (Human) OX=9606 GN=CUTC PE=1 SV=1	1235.7	826.4	945.6	1178.7	1310	1299.9	1088.1	1049.8	1031	1319.8	1402.5	1269.5	0.155345	0.00989065	1002.57	1262.87	1056.3	1330.6	0.793882	0.793852
O00244	Copper transport protein ATOX1 OS=Homo sapiens (Human) OX=9606 GN=ATOX1 PE=1 SV=1	816.4	539.8	964.8	721.1	773.9	786.9	1039.7	1044.1	1027.5	1050.5	1039.5	967.9	0.926721	0.565018	773.667	760.633	1037.1	1019.3	1.01713	1.01746
Q04656	Copper-transporting ATPase 1 OS=Homo sapiens (Human) OX=9606 GN=ATP7A PE=1 SV=4	305.2	301.6	309.7	326.4	319.6	327.5	267	294.4	268.7	288.1	307.8	272.3	0.0050986	0.403207	305.5	324.5	276.7	289.4	0.941448	0.956116
Q53SF7	Cordon-bleu protein-like 1 OS=Homo sapiens (Human) OX=9606 GN=COBLL1 PE=1 SV=3	303.1	516.3	400.5	635.4	742.4	734.3	676.2	656	665.2	818.8	767.5	737.7	0.0223519	0.0376892	406.633	704.033	665.8	774.667	0.577577	0.859466
O75367	Core histone macro-H2A.1 OS=Homo sapiens (Human) OX=9606 GN=MACROH2A1 PE=1 SV=4	185.8	271	243.6	193.6	193.1	179.8	189.9	196.3	199.1	191.4	165.6	181.5	0.214667	0.163429	233.467	188.833	195.1	179.5	1.23636	1.08691
Q13951	Core-binding factor subunit beta OS=Homo sapiens (Human) OX=9606 GN=CBFB PE=1 SV=2	1287.1	1116	1123.8	2273.2	1926	2154.9	3545.9	3303.7	3584.7	3052.4	3550.7	3515.8	0.0034703	0.604847	1175.63	2118.03	3478.1	3372.97	0.555059	1.03117
Q86X95	Corepressor interacting with RBPJ 1 OS=Homo sapiens (Human) OX=9606 GN=CIR1 PE=1 SV=1	852	614.8	786.6	785.5	717.5	746.9	451.6	448.6	470.4	497.2	475.4	496.3	0.988591	0.0293876	751.133	749.967	456.867	489.633	1.00156	0.933079
Q15517	Corneodesmosin OS=Homo sapiens (Human) OX=9606 GN=CDSN PE=1 SV=3	1350.6	559.3	1140.3	799.8	814.4	765.9	582.7	638.1	605.8	683.3	652.3	684.9	0.444928	0.0352961	1016.73	793.367	608.867	673.5	1.28154	0.904034
P22528	Cornifin-B OS=Homo sapiens (Human) OX=9606 GN=SPRR1B PE=1 SV=2	4407.6	810.9	2109.3	721.6	585	591.9	175.1	276.5	200.7	238.3	218.5	260.5	0.227222	0.561988	2442.6	632.833	217.433	239.1	3.85978	0.909382
Q9UBG3	Cornulin OS=Homo sapiens (Human) OX=9606 GN=CRNN PE=1 SV=1	172.5	13.8	44	62.4	43.5	24.8	8.8	5.1	10.5	6.9	13.4	11.8	0.568478	0.368662	76.7667	43.5667	8.13333	10.7	1.76205	0.760125
Q9BR76	Coronin-1B OS=Homo sapiens (Human) OX=9606 GN=CORO1B PE=1 SV=1	6502.2	16820.8	11960	9116.6	9507	9204.7	12085.8	12091	12235.4	13140.3	12670.6	12900.1	0.492197	0.0200775	11761	9276.1	12137.4	12903.7	1.26788	0.940616
Q9ULV4	Coronin-1C OS=Homo sapiens (Human) OX=9606 GN=CORO1C PE=1 SV=1	4420.7	36540	18473.7	7721.5	6986.4	6230.6	6042.4	6271.2	6415.2	7219.5	6223.4	7047.8	0.301408	0.187913	19811.5	6979.5	6242.93	6830.23	2.83852	0.914015
P57737	Coronin-7 OS=Homo sapiens (Human) OX=9606 GN=CORO7 PE=1 SV=2	686.8	825.5	810.7	908.3	1029.3	898.5	938.5	948.4	928.4	1091.1	1088.5	1016	0.0483947	0.0302115	774.333	945.367	938.433	1065.2	0.819083	0.880993
Q96EY8	Corrinoid adenosyltransferase OS=Homo sapiens (Human) OX=9606 GN=MMAB PE=1 SV=1	901.8	607.3	845.1	1414.4	1493	1467.9	2141.4	2179.4	2118.7	2371.5	2507.9	2367	0.0131443	0.0179951	784.733	1458.43	2146.5	2415.47	0.538066	0.888648
Q8WUF8	Cotranscriptional regulator FAM172A OS=Homo sapiens (Human) OX=9606 GN=FAM172A PE=1 SV=1	1272.4	1120.9	1399.1	1301	1210.9	1231.7	1324.8	1516.2	1465.8	1441.2	1307.8	1408.1	0.862788	0.51918	1264.13	1247.87	1435.6	1385.7	1.01304	1.03601
P10589	COUP transcription factor 1 OS=Homo sapiens (Human) OX=9606 GN=NR2F1 PE=1 SV=1	24	26.2	22.7	38.6	29.3	45.3	55	44.1	47.9	55.4	56.6	50	0.0951503	0.268586	24.3	37.7333	49	54	0.643993	0.907407
P24468	COUP transcription factor 2 OS=Homo sapiens (Human) OX=9606 GN=NR2F2 PE=1 SV=1	64.1	63	65.4	117.4	102.9	107	117.2	123.4	129.1	194.4	169.5	183.5	0.00784724	0.00592178	64.1667	109.1	123.233	182.467	0.588145	0.675374
Q9NRP2	COX assembly mitochondrial protein 2 homolog OS=Homo sapiens (Human) OX=9606 GN=CMC2 PE=1 SV=1	1045.1	570.9	886.4	879.1	806.1	912.2	1209.5	1085.9	1195.6	1172.2	1216.1	1372.3	0.843443	0.291916	834.133	865.8	1163.67	1253.53	0.963425	0.928309
Q7Z7K0	COX assembly mitochondrial protein homolog OS=Homo sapiens (Human) OX=9606 GN=CMC1 PE=1 SV=1	461.2	939	1108	600.7	517.6	583.9	773.1	739.9	870.1	855.9	943	920.9	0.298994	0.0847381	836.067	567.4	794.367	906.6	1.4735	0.876204
P78310	Coxsackievirus and adenovirus receptor OS=Homo sapiens (Human) OX=9606 GN=CXADR PE=1 SV=1	2025	2120.3	2260.7	2159.3	2393.6	2222.7	2288	2334.4	2301.3	2659.5	2727.2	2549.2	0.276655	0.0174714	2135.33	2258.53	2307.9	2645.3	0.945451	0.872453
Q9UEE9	Craniofacial development protein 1 OS=Homo sapiens (Human) OX=9606 GN=CFDP1 PE=1 SV=1	5841.9	3506	4815.2	5835.6	6138.1	6215.3	4464.5	4527.3	4612.2	6011.8	5891.2	5724.1	0.18241	0.000760693	4721.03	6063	4534.67	5875.7	0.778663	0.771766
P12277	Creatine kinase B-type OS=Homo sapiens (Human) OX=9606 GN=CKB PE=1 SV=1	9865.5	6388.4	9693.1	10435.5	11247.6	10853.9	9463	9823	9519.4	11747.8	11993.4	11516.8	0.187511	0.000334411	8649	10845.7	9601.8	11752.7	0.797461	0.816989
P06732	Creatine kinase M-type OS=Homo sapiens (Human) OX=9606 GN=CKM PE=1 SV=2	11312.7	8962.4	12951.6	13912.6	14354.1	14803.1	12935.9	13684.6	13038.7	14610.4	15184.7	14541	0.0988514	0.00776879	11075.6	14356.6	13219.7	14778.7	0.771462	0.894513
P12532	Creatine kinase U-type, mitochondrial OS=Homo sapiens (Human) OX=9606 GN=CKMT1B PE=1 SV=1	221.8	146.8	274.6	177.3	196.9	178.2	165.7	175.1	172.8	158.1	176.3	162.8	0.501441	0.439125	214.4	184.133	171.2	165.733	1.16437	1.03298
Q92793	CREB-binding protein OS=Homo sapiens (Human) OX=9606 GN=CREBBP PE=1 SV=3	769.1	828.2	770.8	943	897.7	995.6	1274.1	1306.4	1297	1242.5	1189.5	1245.8	0.0137857	0.047605	789.367	945.433	1292.5	1225.93	0.834926	1.0543
Q53ET0	CREB-regulated transcription coactivator 2 OS=Homo sapiens (Human) OX=9606 GN=CRTC2 PE=1 SV=2	111.4	94	64	122.8	150.7	129.1	221.7	235.8	249.5	244.9	234.9	232	0.0641295	0.869539	89.8	134.2	235.667	237.267	0.669151	0.993257
Q6UUV7	CREB-regulated transcription coactivator 3 OS=Homo sapiens (Human) OX=9606 GN=CRTC3 PE=1 SV=2	711.1	806	1150.6	1091	1057.8	1028	1537.4	1704.3	1672.7	1808	1698.2	1889.3	0.331098	0.100999	889.233	1058.93	1638.13	1798.5	0.839744	0.910833
P46109	Crk-like protein OS=Homo sapiens (Human) OX=9606 GN=CRKL PE=1 SV=1	4958.3	2667.7	4127	5521.6	4233.3	5744.6	2496.6	2526.8	2516.2	2598.8	2625	2500.7	0.209702	0.241399	3917.67	5166.5	2513.2	2574.83	0.758283	0.976063
Q9BZJ0	Crooked neck-like protein 1 OS=Homo sapiens (Human) OX=9606 GN=CRNKL1 PE=1 SV=4	2420.3	2374.5	2815.4	2587.2	2629.5	2663.4	2975.3	3002.1	3118.6	2386.4	2448.3	2389.5	0.587696	0.00140158	2536.73	2626.7	3032	2408.07	0.965749	1.2591
Q96NY9	Crossover junction endonuclease MUS81 OS=Homo sapiens (Human) OX=9606 GN=MUS81 PE=1 SV=3	242.4	322.5	401.9	341.2	276.1	320.3	277.5	293.8	319.5	335.5	323.9	309.4	0.85916	0.158842	322.267	312.533	296.933	322.933	1.03114	0.919488
O94886	CSC1-like protein 1 OS=Homo sapiens (Human) OX=9606 GN=TMEM63A PE=1 SV=3	1805.9	1652.3	2950.9	1998.3	1788.7	1837.3	1613.9	1999.5	1876.5	1665.7	1348.7	1633.8	0.589915	0.139582	2136.37	1874.77	1829.97	1549.4	1.13954	1.18108
Q5T3F8	CSC1-like protein 2 OS=Homo sapiens (Human) OX=9606 GN=TMEM63B PE=1 SV=1	195.4	300.7	269.1	263.5	244.4	237.3	225.6	261	246.7	287	290.7	274.8	0.853061	0.043139	255.067	248.4	244.433	284.167	1.02684	0.860176
Q05D32	CTD small phosphatase-like protein 2 OS=Homo sapiens (Human) OX=9606 GN=CTDSPL2 PE=1 SV=2	407.3	1414.1	877.4	438.8	327.2	428.5	256.8	265.8	247.8	253.2	256.4	241.5	0.225524	0.404386	899.6	398.167	256.8	250.367	2.25936	1.0257
P17812	CTP synthase 1 OS=Homo sapiens (Human) OX=9606 GN=CTPS1 PE=1 SV=2	10395.6	7657.4	9502.5	9482.1	9748.2	9907.8	12451.6	12571.8	11994.5	12362	13409.2	12376.5	0.581491	0.40486	9185.17	9712.7	12339.3	12715.9	0.945686	0.970384
Q9NRF8	CTP synthase 2 OS=Homo sapiens (Human) OX=9606 GN=CTPS2 PE=1 SV=1	9742	7335.4	8470.2	9980.8	10100.9	10828.8	10040.4	9942.9	9797.5	11167.1	11700.8	11247.3	0.110029	0.00591396	8515.87	10303.5	9926.93	11371.7	0.826502	0.872948
Q9P2B4	CTTNBP2 N-terminal-like protein OS=Homo sapiens (Human) OX=9606 GN=CTTNBP2NL PE=1 SV=2	2656.9	3563.2	2752.7	3288	3504.1	3557.3	4964	5132.3	5236.7	4791.5	4748.6	4871.6	0.247445	0.0436146	2990.93	3449.8	5111	4803.9	0.866987	1.06393
Q9NWM3	CUE domain-containing protein 1 OS=Homo sapiens (Human) OX=9606 GN=CUEDC1 PE=1 SV=1	192.7	170.8	161	272.4	282	316.1	319.5	328	347.7	324.2	353.4	331.4	0.00306344	0.723622	174.833	290.167	331.733	336.333	0.602527	0.986323
Q9H467	CUE domain-containing protein 2 OS=Homo sapiens (Human) OX=9606 GN=CUEDC2 PE=1 SV=1	1809.3	826.8	1228.4	1060.8	984.2	1123.2	1699.9	1644	1731.9	1306.1	1381.9	1422.5	0.502095	0.00221536	1288.17	1056.07	1691.93	1370.17	1.21978	1.23484
Q92879	CUGBP Elav-like family member 1 OS=Homo sapiens (Human) OX=9606 GN=CELF1 PE=1 SV=2	7208.6	6435.8	6724.9	10121.5	9524.8	9936	12650.5	13307.2	12783.9	12975.3	12190.4	12703.7	0.000573108	0.395628	6789.77	9860.77	12913.9	12623.1	0.688564	1.02303
Q13616	Cullin-1 OS=Homo sapiens (Human) OX=9606 GN=CUL1 PE=1 SV=2	77068.2	35083.7	48381.5	42229.6	44908.3	44199	16850.5	17858.3	17423.3	17854.7	17234.4	18946.2	0.514579	0.348511	53511.1	43779	17377.4	18011.8	1.2223	0.964779
Q13617	Cullin-2 OS=Homo sapiens (Human) OX=9606 GN=CUL2 PE=1 SV=2	5172.9	3721.2	4996.2	5942.5	6245.3	6424.4	6333.6	6306.2	6251.9	6435.7	6692.4	6602.9	0.0642528	0.0541631	4630.1	6204.07	6297.23	6577	0.746301	0.957463
Q13618	Cullin-3 OS=Homo sapiens (Human) OX=9606 GN=CUL3 PE=1 SV=2	4124.4	4823	4924.7	5815.7	5911.9	6011.6	6903.6	7157.2	7056	7517.6	7494.8	8003.5	0.0309207	0.0453636	4624.03	5913.07	7038.93	7671.97	0.782003	0.917487
Q13619	Cullin-4A OS=Homo sapiens (Human) OX=9606 GN=CUL4A PE=1 SV=3	7045.4	9258.3	8087.6	10756.9	9562.1	10179.4	9723.3	9790	9833.6	10649.2	11294.1	10863.2	0.0658268	0.0233791	8130.43	10166.1	9782.3	10935.5	0.799757	0.894545
Q13620	Cullin-4B OS=Homo sapiens (Human) OX=9606 GN=CUL4B PE=1 SV=4	6969.2	6105.4	6490.3	8526.3	8570.1	8648.7	9643.6	9519.7	9470.4	9405.1	9732.9	9443	0.0130256	0.889104	6521.63	8581.7	9544.57	9527	0.759947	1.00184
Q93034	Cullin-5 OS=Homo sapiens (Human) OX=9606 GN=CUL5 PE=1 SV=4	7291.5	5998	8111	8182.6	8011.9	8483	6954.1	7193.7	7224.2	7650.3	7792.6	7865.1	0.21371	0.0048247	7133.5	8225.83	7124	7769.33	0.867207	0.916938
Q14999	Cullin-7 OS=Homo sapiens (Human) OX=9606 GN=CUL7 PE=1 SV=2	1576.9	1426.1	1489.9	1445.1	1494	1624.8	1400.9	1415	1389.7	1197.1	1189.7	1212.1	0.750195	3.61516e-05	1497.63	1521.3	1401.87	1199.63	0.984443	1.16858
Q86VP6	Cullin-associated NEDD8-dissociated protein 1 OS=Homo sapiens (Human) OX=9606 GN=CAND1 PE=1 SV=2	18165.4	16859	18133	24630.4	24925.1	25718.7	28496.9	28672.9	28154.2	30468.8	32078.8	30992.1	0.000256385	0.0205524	17719.1	25091.4	28441.3	31179.9	0.706184	0.912169
Q69YN2	CWF19-like protein 1 OS=Homo sapiens (Human) OX=9606 GN=CWF19L1 PE=1 SV=2	3000.5	2391.8	2829.1	3361.3	3192.5	3433.9	3451.3	3525.9	3442.1	3505.4	3468.6	3467.5	0.0677529	0.817837	2740.47	3329.23	3473.1	3480.5	0.823152	0.997874
Q2TBE0	CWF19-like protein 2 OS=Homo sapiens (Human) OX=9606 GN=CWF19L2 PE=1 SV=4	2048.7	1906.9	1933.8	2335.1	2482	2485.5	2409.2	2446.8	2365.8	2616.5	2651.8	2655.4	0.00216304	0.00289503	1963.13	2434.2	2407.27	2641.23	0.80648	0.911418
P56277	Cx9C motif-containing protein 4 OS=Homo sapiens (Human) OX=9606 GN=CMC4 PE=1 SV=1	110.1	73.2	175.5	109	128.7	101.3	368.8	320	332.8	280.7	262	305.8	0.84886	0.0416696	119.6	113	340.533	282.833	1.05841	1.20401
Q9NWV4	CXXC motif containing zinc binding protein OS=Homo sapiens (Human) OX=9606 GN=CZIB PE=1 SV=1	1975.3	1156	1716.3	2189	2343.6	2329	2400	2370.8	2424	2431.6	2610.3	2539.7	0.103476	0.12161	1615.87	2287.2	2398.27	2527.2	0.706482	0.948982
Q9P0U4	CXXC-type zinc finger protein 1 OS=Homo sapiens (Human) OX=9606 GN=CXXC1 PE=1 SV=2	990.9	1226.9	1060.5	1222.3	1329.1	1285.8	1734.5	1749.6	1709.4	1636.4	1727.6	1681	0.100666	0.192172	1092.77	1279.07	1731.17	1681.67	0.854347	1.02944
Q9Y4U1	Cyanocobalamin reductase / alkylcobalamin dealkylase OS=Homo sapiens (Human) OX=9606 GN=MMACHC PE=1 SV=3	370.3	265.7	538.8	489.8	495.3	502	447	468.2	457.7	425.9	459	464.5	0.32077	0.603377	391.6	495.7	457.633	449.8	0.789994	1.01742
P18846	Cyclic AMP-dependent transcription factor ATF-1 OS=Homo sapiens (Human) OX=9606 GN=ATF1 PE=1 SV=2	259.9	400.5	390.2	550.2	596.3	588.4	586.4	637.8	661.3	682.7	609.3	666.2	0.0281994	0.482792	350.2	578.3	628.5	652.733	0.605568	0.962874
P18847	Cyclic AMP-dependent transcription factor ATF-3 OS=Homo sapiens (Human) OX=9606 GN=ATF3 PE=1 SV=2	80.6	251.1	160.3	145.1	113.9	105.1	185	195.6	218	201.1	169.9	205.5	0.480748	0.646104	164	121.367	199.533	192.167	1.35128	1.03833
P18850	Cyclic AMP-dependent transcription factor ATF-6 alpha OS=Homo sapiens (Human) OX=9606 GN=ATF6 PE=1 SV=3	63.8	58.6	92.2	71.3	90	92.2	72.5	87.6	75.1	81	85.4	69.1	0.363456	0.988874	71.5333	84.5	78.4	78.5	0.846548	0.998726
P17544	Cyclic AMP-dependent transcription factor ATF-7 OS=Homo sapiens (Human) OX=9606 GN=ATF7 PE=1 SV=2	582.2	665.8	756.3	638.9	699.5	703.1	739.7	884.6	767.4	883.1	815.4	1024.2	0.836071	0.226258	668.1	680.5	797.233	907.567	0.981778	0.87843
P16220	Cyclic AMP-responsive element-binding protein 1 OS=Homo sapiens (Human) OX=9606 GN=CREB1 PE=1 SV=2	272.9	453.8	446.6	374.9	324.5	366	366.7	319.1	315.7	300.9	349.5	324.6	0.609535	0.704415	391.1	355.133	333.833	325	1.10128	1.02718
Q8N884	Cyclic GMP-AMP synthase OS=Homo sapiens (Human) OX=9606 GN=CGAS PE=1 SV=2	80.9	223.1	161	132.2	126	131.8	166.3	172.7	174.2	202.8	237.4	224.6	0.605502	0.0318751	155	130	171.067	221.6	1.19231	0.771961
Q8IV77	Cyclic nucleotide-gated cation channel alpha-4 OS=Homo sapiens (Human) OX=9606 GN=CNGA4 PE=1 SV=3	341.8	318.5	318.6	313.5	238	303.2	382.2	419.3	416.1	248.7	245	251.4	0.215719	0.00478443	326.3	284.9	405.867	248.367	1.14531	1.63414
P20248	Cyclin-A2 OS=Homo sapiens (Human) OX=9606 GN=CCNA2 PE=1 SV=2	656.3	975.4	1285.5	1017.2	791.3	812.8	635.5	665.4	665.7	766	872.8	891.9	0.653133	0.0340517	972.4	873.767	655.533	843.567	1.11288	0.777097
O95273	Cyclin-D1-binding protein 1 OS=Homo sapiens (Human) OX=9606 GN=CCNDBP1 PE=1 SV=2	884.3	1340.9	1444.5	1126.7	1037.4	1093.8	1344.2	1378.7	1425.7	1027.8	1105.2	1051.9	0.509787	0.000617795	1223.23	1085.97	1382.87	1061.63	1.1264	1.30258
P06493	Cyclin-dependent kinase 1 OS=Homo sapiens (Human) OX=9606 GN=CDK1 PE=1 SV=3	9282.9	11359.1	11132.1	9488	10084.5	10150.8	17619.4	16667.2	17041.5	10496.7	11214.5	10553.6	0.411004	7.65303e-05	10591.4	9907.77	17109.4	10754.9	1.069	1.59084
P21127	Cyclin-dependent kinase 11B OS=Homo sapiens (Human) OX=9606 GN=CDK11B PE=1 SV=4	5005.6	4680.6	4345.9	5005.5	4906.8	4840.4	6752.8	6827.7	6702.9	5803.3	5471.7	5377.4	0.333778	0.00749089	4677.37	4917.57	6761.13	5550.8	0.951155	1.21805
Q9NYV4	Cyclin-dependent kinase 12 OS=Homo sapiens (Human) OX=9606 GN=CDK12 PE=1 SV=2	3813.1	3675	3893.8	4423.6	4510	4673.6	5767.3	6056	6110.8	5916	5548.8	5746	0.00170793	0.184102	3793.97	4535.73	5978.03	5736.93	0.836462	1.04203
Q14004	Cyclin-dependent kinase 13 OS=Homo sapiens (Human) OX=9606 GN=CDK13 PE=1 SV=2	2278	2199.7	2192.6	2871.5	2921.7	2975.3	3048.2	3127.7	3123.2	3796.9	3614.3	3726.4	7.04878e-05	0.00224212	2223.43	2922.83	3099.7	3712.53	0.760712	0.834929
Q00536	Cyclin-dependent kinase 16 OS=Homo sapiens (Human) OX=9606 GN=CDK16 PE=1 SV=1	2350.4	1913.1	2254.5	3038.9	3283.5	3057.2	2966.4	2948.5	2950.1	3850.9	3943.1	3778.7	0.00670341	0.00246059	2172.67	3126.53	2955	3857.57	0.694912	0.766027
Q07002	Cyclin-dependent kinase 18 OS=Homo sapiens (Human) OX=9606 GN=CDK18 PE=1 SV=4	69.3	59.9	59.2	84.7	88.1	89.1	75.6	86.4	81.2	71.5	79	72.6	0.00897324	0.16634	62.8	87.3	81.0667	74.3667	0.719359	1.09009
P24941	Cyclin-dependent kinase 2 OS=Homo sapiens (Human) OX=9606 GN=CDK2 PE=1 SV=2	7516.5	4462.8	6204.7	8052.3	7180	7913.6	9271.9	8958.5	9161.8	7510.4	8241.5	8000.4	0.195497	0.0178822	6061.33	7715.3	9130.73	7917.43	0.785625	1.15324
Q9BW66	Cyclin-dependent kinase 2-interacting protein OS=Homo sapiens (Human) OX=9606 GN=CINP PE=1 SV=1	672	561.1	735	850.8	749.2	767.8	766	731.2	763.7	740.9	714.1	760.6	0.103019	0.439436	656.033	789.267	753.633	738.533	0.831194	1.02045
P42773	Cyclin-dependent kinase 4 inhibitor C OS=Homo sapiens (Human) OX=9606 GN=CDKN2C PE=1 SV=1	235.6	212	338.6	290.7	254.9	293.3	283.6	314.4	337.6	270.2	261.9	278.9	0.702379	0.106497	262.067	279.633	311.867	270.333	0.93718	1.15364
P11802	Cyclin-dependent kinase 4 OS=Homo sapiens (Human) OX=9606 GN=CDK4 PE=1 SV=2	3721.2	2725.3	3465.7	3945.7	4256.2	4176.2	5031	4997.3	4979.8	4714.7	4587.9	4441.3	0.099632	0.0297199	3304.07	4126.03	5002.7	4581.3	0.800785	1.09198
P50613	Cyclin-dependent kinase 7 OS=Homo sapiens (Human) OX=9606 GN=CDK7 PE=1 SV=1	3050.2	2337.2	2750.7	3393.5	3063.8	3411	4616.6	4355.5	4611.8	3417.9	3651.3	3700	0.0891425	0.00156461	2712.7	3289.43	4527.97	3589.73	0.824671	1.26137
P49336	Cyclin-dependent kinase 8 OS=Homo sapiens (Human) OX=9606 GN=CDK8 PE=1 SV=1	473.9	399.7	487.9	553.2	627.2	636	626.1	721.1	663.8	718.9	654.9	693.6	0.0162089	0.606537	453.833	605.467	670.333	689.133	0.74956	0.972719
P50750	Cyclin-dependent kinase 9 OS=Homo sapiens (Human) OX=9606 GN=CDK9 PE=1 SV=3	809.2	1040.2	889.1	1311.4	1270	1677.3	1692	1741.5	1792.4	1807.8	1824.7	1817.8	0.0399767	0.119235	912.833	1419.57	1741.97	1816.77	0.643037	0.958828
P46527	Cyclin-dependent kinase inhibitor 1B OS=Homo sapiens (Human) OX=9606 GN=CDKN1B PE=1 SV=1	438.9	361.5	509.3	1119.3	1094.9	1139.9	451.4	469.6	479.2	1745.7	1605.1	1659	0.00202119	0.00078616	436.567	1118.03	466.733	1669.93	0.390477	0.279492
P42771	Cyclin-dependent kinase inhibitor 2A OS=Homo sapiens (Human) OX=9606 GN=CDKN2A PE=1 SV=2	1479.5	1285	1659.2	1667.5	1448.6	1497.9	1506.4	1534.1	1560.4	1424	1530.6	1438.3	0.64812	0.162022	1474.57	1538	1533.63	1464.3	0.958756	1.04735
Q16667	Cyclin-dependent kinase inhibitor 3 OS=Homo sapiens (Human) OX=9606 GN=CDKN3 PE=1 SV=1	699.5	539.4	523	529.9	467.9	475.3	925.1	930.1	914.1	565.6	537.1	582.8	0.223396	0.000439493	587.3	491.033	923.1	561.833	1.19605	1.64301
Q5MAI5	Cyclin-dependent kinase-like 4 OS=Homo sapiens (Human) OX=9606 GN=CDKL4 PE=2 SV=2	86.1	97.1	86	229.3	186.4	198.8	440.3	404	443.3	529.7	510.9	480.7	0.00797462	0.0154586	89.7333	204.833	429.2	507.1	0.43808	0.846381
P61024	Cyclin-dependent kinases regulatory subunit 1 OS=Homo sapiens (Human) OX=9606 GN=CKS1B PE=1 SV=1	244.5	352.6	232.6	306.6	293.3	281.5	868.9	582.5	682	544.3	681.5	475.5	0.698148	0.243105	276.567	293.8	711.133	567.1	0.941343	1.25398
P33552	Cyclin-dependent kinases regulatory subunit 2 OS=Homo sapiens (Human) OX=9606 GN=CKS2 PE=1 SV=1	138.5	132.6	148	118.9	114.7	114.3	287.2	136.8	173.6	91.8	157.2	83	0.0247774	0.180767	139.7	115.967	199.2	110.667	1.20466	1.8
Q00535	Cyclin-dependent-like kinase 5 OS=Homo sapiens (Human) OX=9606 GN=CDK5 PE=1 SV=3	2666.2	2496.4	3184.2	3015.6	3183.3	3138.7	3431.2	3482.1	3466.7	3312.9	3361.5	3396	0.248063	0.0298506	2782.27	3112.53	3460	3356.8	0.893891	1.03074
O14976	Cyclin-G-associated kinase OS=Homo sapiens (Human) OX=9606 GN=GAK PE=1 SV=2	6590.7	2949.3	4607.4	3694.6	5285	4121	3338.1	3315.6	3295.3	3713.9	3608.3	3577.4	0.783708	0.0112871	4715.8	4366.87	3316.33	3633.2	1.0799	0.912786
P51946	Cyclin-H OS=Homo sapiens (Human) OX=9606 GN=CCNH PE=1 SV=1	1137	1022	846.5	915.7	859	943.8	1555.3	1339.1	1482.1	1240.1	1224	1181.5	0.376249	0.0529622	1001.83	906.167	1458.83	1215.2	1.10557	1.20049
O75909	Cyclin-K OS=Homo sapiens (Human) OX=9606 GN=CCNK PE=1 SV=2	2309.6	2262.7	2410	2618.9	2935.1	2726.6	3061.9	3138.2	3017.2	3098.7	3007.1	2969.7	0.0271116	0.416051	2327.43	2760.2	3072.43	3025.17	0.843212	1.01562
Q9UK58	Cyclin-L1 OS=Homo sapiens (Human) OX=9606 GN=CCNL1 PE=1 SV=1
Q96S94	Cyclin-L2 OS=Homo sapiens (Human) OX=9606 GN=CCNL2 PE=1 SV=1	529.4	294.1	406	320.9	341.9	343.2	279.9	297.7	305.6	237.7	251.8	235	0.38731	0.00657408	409.833	335.333	294.4	241.5	1.22217	1.21905
Q8N1B3	Cyclin-Q OS=Homo sapiens (Human) OX=9606 GN=CCNQ PE=1 SV=2	69.9	61.2	63.3	57.9	55.3	77.7	135.9	111.5	136.3	48.5	50.1	48.2	0.888539	0.0103156	64.8	63.6333	127.9	48.9333	1.01833	2.61376
O60563	Cyclin-T1 OS=Homo sapiens (Human) OX=9606 GN=CCNT1 PE=1 SV=1	2724.5	2975.1	3319.8	3479.6	3386.9	3742	4489.5	4593.5	4536.7	4414.2	4276.8	4266.7	0.0714213	0.0237207	3006.47	3536.17	4539.9	4319.23	0.850205	1.05109
O60583	Cyclin-T2 OS=Homo sapiens (Human) OX=9606 GN=CCNT2 PE=1 SV=2	606.5	628.5	684.7	728.5	826.3	834.9	882.2	908.9	849.8	1003.2	943.2	943.6	0.0241132	0.0352127	639.9	796.567	880.3	963.333	0.803323	0.913806
Q8N7R7	Cyclin-Y-like protein 1 OS=Homo sapiens (Human) OX=9606 GN=CCNYL1 PE=1 SV=2	100.5	230.2	121.1	91.6	92.9	92.2	78.9	109.7	89.1	103.8	115.9	99	0.284013	0.275447	150.6	92.2333	92.5667	106.233	1.63282	0.871352
Q9NUQ9	CYFIP-related Rac1 interactor B OS=Homo sapiens (Human) OX=9606 GN=CYRIB PE=1 SV=1	7147.5	6419	7656.1	9102.2	8451.9	8692.5	9904.8	9697.8	9773.5	11137.5	11374.8	10920.2	0.0252423	0.0033483	7074.2	8748.87	9792.03	11144.2	0.808585	0.878669
P0DN79	Cystathionine beta-synthase-like protein OS=Homo sapiens (Human) OX=9606 GN=CBSL PE=1 SV=1	3605.3	3369.8	3936.4	5901.9	5874.6	5949.5	6999.3	6884.1	7371	8362.3	8907.4	8768.4	0.00459852	0.00200322	3637.17	5908.67	7084.8	8679.37	0.615565	0.816281
P32929	Cystathionine gamma-lyase OS=Homo sapiens (Human) OX=9606 GN=CTH PE=1 SV=3	5957.1	5270.1	6128.3	10568.2	10948.1	10476.1	8219.4	8487.3	8257.9	11298	11595.2	11446.8	0.000407698	1.29078e-05	5785.17	10664.1	8321.53	11446.7	0.542488	0.726983
P01040	Cystatin-A OS=Homo sapiens (Human) OX=9606 GN=CSTA PE=1 SV=1	6437.8	688	1884.9	1189.6	1011.6	1516.6	135.8	130.6	129	123.1	114.9	123.3	0.419949	0.0337782	3003.57	1239.27	131.8	120.433	2.42366	1.09438
P04080	Cystatin-B OS=Homo sapiens (Human) OX=9606 GN=CSTB PE=1 SV=2	3315.6	2592.3	4078.9	4618.2	4185.8	4312.5	8139.8	8085.9	8150.7	7866	8303.4	7772	0.126051	0.469763	3328.93	4372.17	8125.47	7980.47	0.761392	1.01817
P01034	Cystatin-C OS=Homo sapiens (Human) OX=9606 GN=CST3 PE=1 SV=1	389.2	343.3	394.3	431.4	444	445.6	677.6	626.3	659.4	473.7	493.5	451.2	0.0487691	0.000870586	375.6	440.333	654.433	472.8	0.85299	1.38417
P21291	Cysteine and glycine-rich protein 1 OS=Homo sapiens (Human) OX=9606 GN=CSRP1 PE=1 SV=3	12913.3	16619	11356.4	16101.1	16057.2	14984.8	12277.7	11606.3	12063.8	11491.4	12576.1	12987.7	0.312067	0.508938	13629.6	15714.4	11982.6	12351.7	0.867332	0.970115
Q16527	Cysteine and glycine-rich protein 2 OS=Homo sapiens (Human) OX=9606 GN=CSRP2 PE=1 SV=3	2464.9	19186.8	8519	3347.4	2747.4	2727.4	3153.7	2740.6	3079.2	2667	2758.2	2868.9	0.282613	0.210025	10056.9	2940.73	2991.17	2764.7	3.41986	1.08191
P50461	Cysteine and glycine-rich protein 3 OS=Homo sapiens (Human) OX=9606 GN=CSRP3 PE=1 SV=1	731.7	1670.5	657.2	1364.4	1703	1448	896.8	875	859.2	902.8	1017.3	998.1	0.271989	0.103227	1019.8	1505.13	877	972.733	0.677548	0.901583
Q9UHD1	Cysteine and histidine-rich domain-containing protein 1 OS=Homo sapiens (Human) OX=9606 GN=CHORDC1 PE=1 SV=2	12891.3	8129.4	9117.8	14514.8	15001.2	14257.3	14364.9	12965.3	13625.1	11717.1	13190.4	12842.8	0.0854358	0.150716	10046.2	14591.1	13651.8	12583.4	0.688513	1.0849
Q6ZMK1	Cysteine and histidine-rich protein 1 OS=Homo sapiens (Human) OX=9606 GN=CYHR1 PE=1 SV=2	24.3	63		27.7	20.4	30.1	58.7	54.5	67	48.7	48.3	47.4		0.0815175	43.65	26.0667	60.0667	48.1333	1.67455	1.24792
Q9Y697	Cysteine desulfurase, mitochondrial OS=Homo sapiens (Human) OX=9606 GN=NFS1 PE=1 SV=3	3107.5	3188.4	3851.1	4037.8	4010.1	4213.5	4599.8	4769.5	4736.6	5162.1	5016	4954.7	0.0869834	0.0139449	3382.33	4087.13	4701.97	5044.27	0.827556	0.932141
Q9Y4P1	Cysteine protease ATG4B OS=Homo sapiens (Human) OX=9606 GN=ATG4B PE=1 SV=2	451.9	318.5	352.4	410.1	426.6	436.1	350.2	306	347.9	318.3	343	318.1	0.337429	0.651557	374.267	424.267	334.7	326.467	0.88215	1.02522
Q96DT6	Cysteine protease ATG4C OS=Homo sapiens (Human) OX=9606 GN=ATG4C PE=1 SV=1	57.6	66.5	68.8	109.9	100.2	98.6	120.9	144.4	141.8	147.9	139.4	157	0.00142325	0.249433	64.3	102.9	135.7	148.1	0.624879	0.916273
P49589	Cysteine--tRNA ligase, cytoplasmic OS=Homo sapiens (Human) OX=9606 GN=CARS1 PE=1 SV=3	13192.4	16369.7	16091.8	17322.4	17880	17925	18839.2	19197.9	19062.7	22758	22959.8	22786	0.129141	3.56167e-05	15218	17709.1	19033.3	22834.6	0.859329	0.833527
Q9H1C7	Cysteine-rich and transmembrane domain-containing protein 1 OS=Homo sapiens (Human) OX=9606 GN=CYSTM1 PE=1 SV=1	222.9	108.7	332.4	156	131.4	137.1	82.8	110.1	86.3	114.4	97	104.7	0.341587	0.298412	221.333	141.5	93.0667	105.367	1.56419	0.883265
Q9UGL9	Cysteine-rich C-terminal protein 1 OS=Homo sapiens (Human) OX=9606 GN=CRCT1 PE=1 SV=1	670	78.5	405.3	138.7	145.3	119.2	42.1	50.7	46.1	35.3	30.2	30.9	0.280974	0.0127783	384.6	134.4	46.3	32.1333	2.86161	1.44087
Q6NVV7	Cysteine-rich DPF motif domain-containing protein 1 OS=Homo sapiens (Human) OX=9606 GN=CDPF1 PE=1 SV=1	220.5	233.8	231.9	215.4	224	241.8	394.1	416.6	384.1	329	316.7	333.8	0.861878	0.00679231	228.733	227.067	398.267	326.5	1.00734	1.21981
Q9NZV1	Cysteine-rich motor neuron 1 protein OS=Homo sapiens (Human) OX=9606 GN=CRIM1 PE=1 SV=1	1455.5	778	1331.6	1179.7	1317.8	1284.3	706.4	835.3	827.5	815.1	810.1	857.1	0.764047	0.468488	1188.37	1260.6	789.733	827.433	0.942699	0.954437
Q9P021	Cysteine-rich PDZ-binding protein OS=Homo sapiens (Human) OX=9606 GN=CRIPT PE=1 SV=1	517.4	293.6	388.8	526.5	665.6	603.7	296.4	277.3	266.4	372.9	392	364.4	0.0717848	0.00132214	399.933	598.6	280.033	376.433	0.668114	0.743912
P52943	Cysteine-rich protein 2 OS=Homo sapiens (Human) OX=9606 GN=CRIP2 PE=1 SV=1	407	1181.2	532.7	446.2	403.5	433.4	715.5	629.9	667.9	561.1	545.9	487.3	0.364397	0.0142476	706.967	427.7	671.1	531.433	1.65295	1.26281
Q9UPY5	Cystine/glutamate transporter OS=Homo sapiens (Human) OX=9606 GN=SLC7A11 PE=1 SV=1	746.4	747.9	909.1	1054.4	1193.2	1214.6	992.2	999.1	1024	1273.2	1277.3	1180.5	0.0088448	0.0115242	801.133	1154.07	1005.1	1243.67	0.694183	0.808175
Q53TN4	Cytochrome b reductase 1 OS=Homo sapiens (Human) OX=9606 GN=CYBRD1 PE=1 SV=1	72.7	430.7	316.6	93.1	92.7	91	84.6	97.3	91.7	98	87.7	91.8	0.228499	0.797987	273.333	92.2667	91.2	92.5	2.96243	0.985946
Q9BQA9	Cytochrome b-245 chaperone 1 OS=Homo sapiens (Human) OX=9606 GN=CYBC1 PE=1 SV=1	186.5	218.2	227.8	319.4	261.4	275.7	274.6	283.4	259.1	274.6	260.2	275.1	0.0297068	0.796178	210.833	285.5	272.367	269.967	0.738471	1.00889
P13498	Cytochrome b-245 light chain OS=Homo sapiens (Human) OX=9606 GN=CYBA PE=1 SV=3	283.2	413.4	590.5	606.7	565.4	579.7	775.5	812.6	816	856.2	863	881	0.22246	0.0195807	429.033	583.933	801.367	866.733	0.73473	0.924583
P31930	Cytochrome b-c1 complex subunit 1, mitochondrial OS=Homo sapiens (Human) OX=9606 GN=UQCRC1 PE=1 SV=3	5087.9	5188.5	5196.5	7909.2	7774.5	7808.5	4586.3	4788.2	4891.5	6584.9	7072.5	6980.1	1.20859e-06	0.000773542	5157.63	7830.73	4755.33	6879.17	0.65864	0.691266
P22695	Cytochrome b-c1 complex subunit 2, mitochondrial OS=Homo sapiens (Human) OX=9606 GN=UQCRC2 PE=1 SV=3	6342.5	4949.9	6630	9222.1	9249.4	9373.5	7307.7	8148.9	8062.9	11818	11917.4	11889	0.0229857	0.00398841	5974.13	9281.67	7839.83	11874.8	0.643649	0.660208
P07919	Cytochrome b-c1 complex subunit 6, mitochondrial OS=Homo sapiens (Human) OX=9606 GN=UQCRH PE=1 SV=2	525.3	500.4	524.4	522	491.8	549.6	893.8	710.1	929.5	798.4	1065.5	1143.4	0.827222	0.284071	516.7	521.133	844.467	1002.43	0.991493	0.842417
P14927	Cytochrome b-c1 complex subunit 7 OS=Homo sapiens (Human) OX=9606 GN=UQCRB PE=1 SV=2	847.9	789.6	971.7	1041	832.7	976.5	1060.2	1001.8	1262.2	1414.1	1516.5	1708.8	0.382038	0.0202853	869.733	950.067	1108.07	1546.47	0.915445	0.716515
O14949	Cytochrome b-c1 complex subunit 8 OS=Homo sapiens (Human) OX=9606 GN=UQCRQ PE=1 SV=4	1463.4	1404.4	1787.2	1886.4	1639.9	1803.8	2539.5	2749.6	3168.8	3946.2	4328.8	4758	0.196278	0.00799943	1551.67	1776.7	2819.3	4344.33	0.873342	0.64896
Q9UDW1	Cytochrome b-c1 complex subunit 9 OS=Homo sapiens (Human) OX=9606 GN=UQCR10 PE=1 SV=3	589.1	457.3	686.8	838.5	718.3	751.8	1160.9	1272.3	1534	1887.1	2250.7	2242.8	0.0828028	0.00799402	577.733	769.533	1322.4	2126.87	0.750758	0.62176
P47985	Cytochrome b-c1 complex subunit Rieske, mitochondrial OS=Homo sapiens (Human) OX=9606 GN=UQCRFS1 PE=1 SV=2	2099.8	1924.7	2478.2	3440	3649.1	3681.4	2777.5	3137.6	3067.6	4536	4528.5	4335.8	0.00525254	0.000958695	2167.57	3590.17	2994.23	4466.77	0.603751	0.670336
O43169	Cytochrome b5 type B OS=Homo sapiens (Human) OX=9606 GN=CYB5B PE=1 SV=3	906.9	820.6	1047.4	1309.4	1294.4	1375.3	1378.5	1546.6	1452.7	1596.3	1598.6	1601.3	0.0164474	0.103013	924.967	1326.37	1459.27	1598.73	0.697369	0.912764
P99999	Cytochrome c OS=Homo sapiens (Human) OX=9606 GN=CYCS PE=1 SV=2	3012.1	3153.4	3909.6	4681.1	4131.3	4391.4	7862	7202.2	7174.6	7883.5	8412.7	7494.2	0.0437217	0.213704	3358.37	4401.27	7412.93	7930.13	0.763045	0.93478
Q9GZY4	Cytochrome c oxidase assembly factor 1 homolog OS=Homo sapiens (Human) OX=9606 GN=COA1 PE=1 SV=1	1676.6	1090.8	1382.6	1602.1	1462.1	1550.1	985.9	1036	1080.3	1209.2	1187.3	1271	0.45899	0.00717526	1383.33	1538.1	1034.07	1222.5	0.899378	0.845862
Q9Y2R0	Cytochrome c oxidase assembly factor 3 homolog, mitochondrial OS=Homo sapiens (Human) OX=9606 GN=COA3 PE=1 SV=1	177.3	137.1	185.1	217.4	226.4	218.2	240	257.3	266.6	286.5	301	299.9	0.0629594	0.0166709	166.5	220.667	254.633	295.8	0.754532	0.860829
Q9NYJ1	Cytochrome c oxidase assembly factor 4 homolog, mitochondrial OS=Homo sapiens (Human) OX=9606 GN=COA4 PE=1 SV=2	367.9	182.3	309	608.2	478.1	520.3	1336.4	1082.6	1252.8	1474.6	1298.9	1509.1	0.0247553	0.110322	286.4	535.533	1223.93	1427.53	0.534794	0.857376
Q5JTJ3	Cytochrome c oxidase assembly factor 6 homolog OS=Homo sapiens (Human) OX=9606 GN=COA6 PE=1 SV=1	221.2	258.2	162.4	368.5	274	332.9	843.9	682	829.9	853	883.3	932.4	0.0470588	0.170915	213.933	325.133	785.267	889.567	0.657986	0.882752
Q96BR5	Cytochrome c oxidase assembly factor 7 OS=Homo sapiens (Human) OX=9606 GN=COA7 PE=1 SV=2	2433.4	2062.2	2038.4	2563.9	2424.2	2452	3463.5	3204.7	3385.1	3260.6	3738.6	3687.8	0.131148	0.303026	2178	2480.03	3351.1	3562.33	0.878214	0.940704
Q96IL0	Cytochrome c oxidase assembly factor 8 OS=Homo sapiens (Human) OX=9606 GN=COA8 PE=1 SV=3	33.3	17.3	28.2	22.8	24.7	24	16.7	21.2	23.4	24.7	20.9	30.7	0.658297	0.23126	26.2667	23.8333	20.4333	25.4333	1.1021	0.803408
Q96I36	Cytochrome c oxidase assembly protein COX14 OS=Homo sapiens (Human) OX=9606 GN=COX14 PE=1 SV=1	125.1	81.2	99.1	84.2	90.3	80	232.7	272.2	313.1	364.7	463.3	428.6	0.313303	0.0184067	101.8	84.8333	272.667	418.867	1.2	0.650963
Q7KZN9	Cytochrome c oxidase assembly protein COX15 homolog OS=Homo sapiens (Human) OX=9606 GN=COX15 PE=1 SV=1	1186.3	1038.4	1360.5	1724.5	1750.3	1813.3	1452.3	1494.3	1532.7	2049.9	2110.5	2099.1	0.0194982	5.29822e-05	1195.07	1762.7	1493.1	2086.5	0.677975	0.7156
Q8N8Q8	Cytochrome c oxidase assembly protein COX18, mitochondrial OS=Homo sapiens (Human) OX=9606 GN=COX18 PE=1 SV=1	124.5	92.3	89.5	195.1	159.6	204.1	179.5	176	191.9	243.5	272.2	286.2	0.00959215	0.0125086	102.1	186.267	182.467	267.3	0.548139	0.682629
Q49B96	Cytochrome c oxidase assembly protein COX19 OS=Homo sapiens (Human) OX=9606 GN=COX19 PE=1 SV=1	838.3	656	914.6	1160.4	1168.5	1112.5	991.7	1101.6	1063.9	1153.1	980.9	1085	0.0404669	0.749645	802.967	1147.13	1052.4	1073	0.699977	0.980801
Q5RI15	Cytochrome c oxidase assembly protein COX20, mitochondrial OS=Homo sapiens (Human) OX=9606 GN=COX20 PE=1 SV=2	1887.9	1176.4	1628.9	1565.5	1703.8	1668.2	1105.7	1093.8	1150.8	1162.2	1361.6	1301.9	0.735458	0.105548	1564.4	1645.83	1116.77	1275.23	0.950522	0.875735
Q14061	Cytochrome c oxidase copper chaperone OS=Homo sapiens (Human) OX=9606 GN=COX17 PE=1 SV=2	616.5	521.6	602.9	1209.9	804.2	871.8	2040.1	1700.7	1979.7	1774.7	2164.2	2366.2	0.0861356	0.401582	580.333	961.967	1906.83	2101.7	0.603278	0.907281
P00403	Cytochrome c oxidase subunit 2 OS=Homo sapiens (Human) OX=9606 GN=MT-CO2 PE=1 SV=1	2179	2743.1	2584.8	3443	3644.3	3456.7	2802.6	3410.4	3333	5167.4	4823	5292.9	0.0164044	0.001825	2502.3	3514.67	3182	5094.43	0.711959	0.624603
P13073	Cytochrome c oxidase subunit 4 isoform 1, mitochondrial OS=Homo sapiens (Human) OX=9606 GN=COX4I1 PE=1 SV=1	3917	3283.8	3798.1	5115.5	5124.1	5174.8	5843.2	6534.3	6351	7138.6	7045	7295.9	0.0162937	0.0354694	3666.3	5138.13	6242.83	7159.83	0.713547	0.871924
P20674	Cytochrome c oxidase subunit 5A, mitochondrial OS=Homo sapiens (Human) OX=9606 GN=COX5A PE=1 SV=2	3349.2	2396.2	3242.7	4079.4	3771.6	3886	4607.1	4563.9	5205.5	5773	6421.6	6388	0.0829553	0.00901249	2996.03	3912.33	4792.17	6194.2	0.765792	0.773654
P10606	Cytochrome c oxidase subunit 5B, mitochondrial OS=Homo sapiens (Human) OX=9606 GN=COX5B PE=1 SV=2	2651.1	2145.6	2706.6	2818.5	2629.5	2716.7	3857	3840.7	4151.4	4964.8	5086.2	4856	0.34237	0.00200016	2501.1	2721.57	3949.7	4969	0.918993	0.794868
P14854	Cytochrome c oxidase subunit 6B1 OS=Homo sapiens (Human) OX=9606 GN=COX6B1 PE=1 SV=2	1898.1	2982.6	2608.2	2839.3	2492.5	2591	3362.2	3366.2	3414.7	3800.8	3813	4084.6	0.700933	0.0272278	2496.3	2640.93	3381.03	3899.47	0.945234	0.86705
P09669	Cytochrome c oxidase subunit 6C OS=Homo sapiens (Human) OX=9606 GN=COX6C PE=1 SV=2	1382.5	1142.6	1631	1827.5	1715.6	1731	2525.1	2779.1	2905.7	3438	3369.6	3715.6	0.110746	0.00751329	1385.37	1758.03	2736.63	3507.73	0.788021	0.780171
O14548	Cytochrome c oxidase subunit 7A-related protein, mitochondrial OS=Homo sapiens (Human) OX=9606 GN=COX7A2L PE=1 SV=2	246.2	328.7	412.9	567.1	488.9	511.9	534.4	623.2	623.3	955.4	924	1029.5	0.0387178	0.000961528	329.267	522.633	593.633	969.633	0.630015	0.612225
P14406	Cytochrome c oxidase subunit 7A2, mitochondrial OS=Homo sapiens (Human) OX=9606 GN=COX7A2 PE=1 SV=1	154.3	221.3	173.4	178.3	169.5	160	309.2	291.4	360	469.9	583.7	565.5	0.566408	0.0105213	183	169.267	320.2	539.7	1.08113	0.593293
P24311	Cytochrome c oxidase subunit 7B, mitochondrial OS=Homo sapiens (Human) OX=9606 GN=COX7B PE=1 SV=2	107	182.8	99.8	240.2	265.4	283.4	468.4	503.9	527.8	754.8	752.2	769	0.0224076	0.00236437	129.867	263	500.033	758.667	0.49379	0.659095
O00483	Cytochrome c oxidase subunit NDUFA4 OS=Homo sapiens (Human) OX=9606 GN=NDUFA4 PE=1 SV=1	2596.9	2673	2628.2	3349.9	3256.9	3437.7	3494.2	3291.5	3371.7	4766.4	5274.8	4512.2	0.00179047	0.0173838	2632.7	3348.17	3385.8	4851.13	0.786311	0.69794
P53701	Cytochrome c-type heme lyase OS=Homo sapiens (Human) OX=9606 GN=HCCS PE=1 SV=1	5991.4	4839	5493.1	7318.8	7315.7	7226.2	8297.4	7933.8	8200.4	8530.3	9385.1	8705.2	0.0302866	0.0916171	5441.17	7286.9	8143.87	8873.53	0.746705	0.91777
P08574	Cytochrome c1, heme protein, mitochondrial OS=Homo sapiens (Human) OX=9606 GN=CYC1 PE=1 SV=3	4976.5	4914.8	5932.2	6374.4	6087.8	6363.1	5360	5388.6	5861.2	7096	8209.7	7448.4	0.0837257	0.0121371	5274.5	6275.1	5536.6	7584.7	0.840544	0.72997
Q6UW02	Cytochrome P450 20A1 OS=Homo sapiens (Human) OX=9606 GN=CYP20A1 PE=1 SV=1	689.9	493.7	626.2	778.5	679.9	783.1	892.9	907.7	916.8	687.7	701.3	688.8	0.114413	5.4614e-05	603.267	747.167	905.8	692.6	0.807406	1.30783
P05181	Cytochrome P450 2E1 OS=Homo sapiens (Human) OX=9606 GN=CYP2E1 PE=1 SV=1	271.6	611.2	572.6	598.8	460.7	520.3	739.9	653.3	722.6	757.8	620.7	716	0.745285	0.891634	485.133	526.6	705.267	698.167	0.921256	1.01017
Q96SQ9	Cytochrome P450 2S1 OS=Homo sapiens (Human) OX=9606 GN=CYP2S1 PE=1 SV=2	42.9	51.9	66.1	57.4	51.3	61.3	48.6	45.3	38.4	37.8	40.4	36.8	0.710317	0.18645	53.6333	56.6667	44.1	38.3333	0.946471	1.15043
Q15438	Cytohesin-1 OS=Homo sapiens (Human) OX=9606 GN=CYTH1 PE=1 SV=1	17.8	21.3		26.7	21.8	22.1	17.9	22	20.9	22.9	17.7	18.1		0.753895	19.55	23.5333	20.2667	19.5667	0.830737	1.03578
O43739	Cytohesin-3 OS=Homo sapiens (Human) OX=9606 GN=CYTH3 PE=1 SV=2	1674.9	612.1	1143.8	643.3	760.2	682.9	390.7	383.2	399.4	371.7	393.1	391.5	0.28086	0.538056	1143.6	695.467	391.1	385.433	1.64436	1.0147
Q8IUI8	Cytokine receptor-like factor 3 OS=Homo sapiens (Human) OX=9606 GN=CRLF3 PE=1 SV=2	2892.5	2722.2	2966.8	2278.7	2366.2	2293.9	2357.2	2371.5	2401.3	2704.2	2764.2	2659.8	0.00972039	0.00313328	2860.5	2312.93	2376.67	2709.4	1.23674	0.877193
P21399	Cytoplasmic aconitate hydratase OS=Homo sapiens (Human) OX=9606 GN=ACO1 PE=1 SV=3	5995.5	5353.1	7074.5	9020	9308.5	9053.9	11794.7	12258.3	11848.3	12624.9	12291.4	12129.1	0.0240987	0.138833	6141.03	9127.47	11967.1	12348.5	0.672808	0.969116
Q14204	Cytoplasmic dynein 1 heavy chain 1 OS=Homo sapiens (Human) OX=9606 GN=DYNC1H1 PE=1 SV=5	94317.8	111272	104818	123198	133587	129792	144620	144331	143838	161496	157284	157794	0.017808	0.00685374	103469	128859	144263	158858	0.802963	0.908124
O14576	Cytoplasmic dynein 1 intermediate chain 1 OS=Homo sapiens (Human) OX=9606 GN=DYNC1I1 PE=1 SV=2	73.7	105.6	67.4	110.4	112.5	135.2	262.5	251.1	249.9	157.7	174.1	179.3	0.068235	0.000987977	82.2333	119.367	254.5	170.367	0.688914	1.49384
Q13409	Cytoplasmic dynein 1 intermediate chain 2 OS=Homo sapiens (Human) OX=9606 GN=DYNC1I2 PE=1 SV=3	4578.4	5560.2	4782.2	6683.4	7006.2	6977.4	8368.8	8447.1	8512.4	9765.2	9500.6	9586.1	0.0154682	0.000845105	4973.6	6889	8442.77	9617.3	0.721963	0.877873
Q9Y6G9	Cytoplasmic dynein 1 light intermediate chain 1 OS=Homo sapiens (Human) OX=9606 GN=DYNC1LI1 PE=1 SV=3	10017	10128.2	10351	10879.2	10993.3	10897.7	11294.4	11439.4	11270.8	11400.1	11259.9	10955.8	0.00955647	0.435288	10165.4	10923.4	11334.9	11205.3	0.930608	1.01157
O43237	Cytoplasmic dynein 1 light intermediate chain 2 OS=Homo sapiens (Human) OX=9606 GN=DYNC1LI2 PE=1 SV=1	6587.6	6800	7517.7	8049.3	8079.6	7934.2	8321.4	8635.3	8253.3	10523.7	10047.9	10135.1	0.0613392	0.000767544	6968.43	8021.03	8403.33	10235.6	0.86877	0.820993
Q8NCM8	Cytoplasmic dynein 2 heavy chain 1 OS=Homo sapiens (Human) OX=9606 GN=DYNC2H1 PE=1 SV=4	226.3	123.8	221.6	170.4	184	160.3	123.3	132.4	143.3	136.2	128.6	147.4	0.629656	0.609611	190.567	171.567	133	137.4	1.11074	0.967977
Q8TCX1	Cytoplasmic dynein 2 light intermediate chain 1 OS=Homo sapiens (Human) OX=9606 GN=DYNC2LI1 PE=1 SV=1	25.4	63.4	59.2	21.8	20.1	19.4	33.2	36.1	34.2	37.1	44.2	39.3	0.137713	0.0978372	49.3333	20.4333	34.5	40.2	2.41436	0.858209
Q7L576	Cytoplasmic FMR1-interacting protein 1 OS=Homo sapiens (Human) OX=9606 GN=CYFIP1 PE=1 SV=1	4572.9	4273	4604.6	5474	5484.5	5450.9	6270.7	6073.3	6205.9	6657.3	6823.1	6501.9	0.0107571	0.017559	4483.5	5469.8	6183.3	6660.77	0.819683	0.928317
Q96F07	Cytoplasmic FMR1-interacting protein 2 OS=Homo sapiens (Human) OX=9606 GN=CYFIP2 PE=1 SV=2	1053.6	939.5	1081.8	1352.5	1306.5	1367.7	1230.2	1358.6	1329.2	1589.8	1528	1591.5	0.00937928	0.00877713	1024.97	1342.23	1306	1569.77	0.763628	0.831971
Q9UKF7	Cytoplasmic phosphatidylinositol transfer protein 1 OS=Homo sapiens (Human) OX=9606 GN=PITPNC1 PE=1 SV=3	1569.3	760.7	887.8	1384.2	1439	1341	1051.3	1096.2	1030.6	1407.7	1307	1256.4	0.33545	0.01541	1072.6	1388.07	1059.37	1323.7	0.772729	0.800307
Q8NE35	Cytoplasmic polyadenylation element-binding protein 3 OS=Homo sapiens (Human) OX=9606 GN=CPEB3 PE=1 SV=2	672.4	628.1	736.4	815.7	707.5	818.1	871.5	1084.4	1150	843.4	752.2	1112	0.104313	0.389974	678.967	780.433	1035.3	902.533	0.869987	1.1471
P16333	Cytoplasmic protein NCK1 OS=Homo sapiens (Human) OX=9606 GN=NCK1 PE=1 SV=1	3586.8	2372.7	3152.6	4427.6	4343.2	4626.7	4076.1	4162	4128.2	5005.5	4933.1	4995.8	0.0500085	1.55249e-05	3037.37	4465.83	4122.1	4978.13	0.680134	0.828041
Q7Z7A3	Cytoplasmic tRNA 2-thiolation protein 1 OS=Homo sapiens (Human) OX=9606 GN=CTU1 PE=1 SV=1	26.1	47.5	17.2	39.6	40.8	41.9	41.2	35.5	41	51.2	51.8	48	0.363207	0.0113651	30.2667	40.7667	39.2333	50.3333	0.742437	0.77947
Q2VPK5	Cytoplasmic tRNA 2-thiolation protein 2 OS=Homo sapiens (Human) OX=9606 GN=CTU2 PE=1 SV=1	1353.3	984.7	1339.9	1331.2	1382.8	1412.2	1439	1472.4	1466.9	1618.9	1687.8	1644.7	0.340754	0.00352299	1225.97	1375.4	1459.43	1650.47	0.891353	0.884255
Q8WWK9	Cytoskeleton-associated protein 2 OS=Homo sapiens (Human) OX=9606 GN=CKAP2 PE=1 SV=1	15612.4	16764.5	15105.7	6909.3	6625.3	6553.9	16364.5	16546	16591.7	5742.9	5551.5	5647.2	0.00195537	5.46005e-08	15827.5	6696.17	16500.7	5647.2	2.36367	2.92193
Q8IYA6	Cytoskeleton-associated protein 2-like OS=Homo sapiens (Human) OX=9606 GN=CKAP2L PE=1 SV=4	902.1	876.1	956.6	480.4	469.8	494.7	643.8	647.8	648.3	301.2	287.3	298.5	0.00150295	3.26545e-05	911.6	481.633	646.633	295.667	1.89273	2.18703
Q07065	Cytoskeleton-associated protein 4 OS=Homo sapiens (Human) OX=9606 GN=CKAP4 PE=1 SV=2	20133.5	20606.3	21025.4	25416.8	26742.8	26550.1	23790.9	24256.9	23833.1	28732.9	29173.3	27809	0.000809883	0.00349427	20588.4	26236.6	23960.3	28571.7	0.784722	0.838602
Q14008	Cytoskeleton-associated protein 5 OS=Homo sapiens (Human) OX=9606 GN=CKAP5 PE=1 SV=3	37395.8	46793.6	40439.8	30273.8	31102.7	30995.9	51311.3	51155.9	50964.3	33463.5	31793.9	31599.3	0.0591547	0.000734613	41543.1	30790.8	51143.8	32285.6	1.3492	1.58411
P28838	Cytosol aminopeptidase OS=Homo sapiens (Human) OX=9606 GN=LAP3 PE=1 SV=3	7165.7	6102.7	7042.2	8543.6	8579.5	8405.3	8936.4	9229.6	8964.5	9622.1	9478.8	9320.9	0.032601	0.0281983	6770.2	8509.47	9043.5	9473.93	0.795608	0.954567
Q9H0P0	Cytosolic 5'-nucleotidase 3A OS=Homo sapiens (Human) OX=9606 GN=NT5C3A PE=1 SV=3	1772.7	1798.3	2021.2	1859.7	1662.2	1827	1951.7	1826	1925.3	1741	1910.4	1799.3	0.464742	0.255285	1864.07	1782.97	1901	1816.9	1.04549	1.04629
O00154	Cytosolic acyl coenzyme A thioester hydrolase OS=Homo sapiens (Human) OX=9606 GN=ACOT7 PE=1 SV=3	3290.2	2107	2566.9	3181	3352.3	3359.2	3306.1	3130.7	3191.6	3485.7	3497.6	3418.6	0.200166	0.0222075	2654.7	3297.5	3209.47	3467.3	0.805064	0.925639
Q9UPW5	Cytosolic carboxypeptidase 1 OS=Homo sapiens (Human) OX=9606 GN=AGTPBP1 PE=1 SV=3	132.7	110.5	119.1	119.9	127.1	129.5	171.8	179.9	165.7	164	146.7	169.4	0.555154	0.209786	120.767	125.5	172.467	160.033	0.962284	1.07769
Q8NFI3	Cytosolic endo-beta-N-acetylglucosaminidase OS=Homo sapiens (Human) OX=9606 GN=ENGASE PE=1 SV=1	120.3	155.7	124.6	145.1	163.3	158.8	225.8	211.5	225.4	182.6	191.9	173.2	0.174726	0.00618389	133.533	155.733	220.9	182.567	0.857449	1.20997
P53384	Cytosolic Fe-S cluster assembly factor NUBP1 OS=Homo sapiens (Human) OX=9606 GN=NUBP1 PE=1 SV=2	1178.5	916.4	1196.8	1458.5	1528.1	1536.8	1441.1	1589.9	1501.1	1642.4	1666.5	1640	0.0375448	0.0795676	1097.23	1507.8	1510.7	1649.63	0.727705	0.915779
Q9Y5Y2	Cytosolic Fe-S cluster assembly factor NUBP2 OS=Homo sapiens (Human) OX=9606 GN=NUBP2 PE=1 SV=1	2299.6	1886.5	2425.9	2967.1	2986.2	2890	2088.8	2090.8	2058.8	2233.3	2299.3	2305	0.0409862	0.00551442	2204	2947.77	2079.47	2279.2	0.747685	0.912367
Q9H5X1	Cytosolic iron-sulfur assembly component 2A OS=Homo sapiens (Human) OX=9606 GN=CIAO2A PE=1 SV=1	462.5	362	386.1	590.3	601.2	598.3	1531.8	1346.8	1488.5	1303.4	1750.3	1454.5	0.0226866	0.765484	403.533	596.6	1455.7	1502.73	0.676388	0.968701
Q9Y3D0	Cytosolic iron-sulfur assembly component 2B OS=Homo sapiens (Human) OX=9606 GN=CIAO2B PE=1 SV=1	250.6	191.2	218.2	263.5	240.4	280.7	463	444.1	448.9	362.3	413.9	383.9	0.125571	0.0356396	220	261.533	452	386.7	0.841193	1.16886
Q9H6Q4	Cytosolic iron-sulfur assembly component 3 OS=Homo sapiens (Human) OX=9606 GN=CIAO3 PE=1 SV=1	1393.1	1251.8	1854	1552.1	1374.8	1354	1524.3	1689.1	1670.7	1644	1565.6	1678.4	0.735672	0.984418	1499.63	1426.97	1628.03	1629.33	1.05092	0.999202
Q96KP4	Cytosolic non-specific dipeptidase OS=Homo sapiens (Human) OX=9606 GN=CNDP2 PE=1 SV=2	2201.2	1466	1953.8	2578.3	2772.9	2668	3187.1	3213.1	3275	3240.6	3323.5	3281.3	0.0577868	0.184691	1873.67	2673.07	3225.07	3281.8	0.700943	0.982713
P47712	Cytosolic phospholipase A2 OS=Homo sapiens (Human) OX=9606 GN=PLA2G4A PE=1 SV=2	8264.3	6738.8	8573.4	10523.1	10586.8	10371.3	10530.4	10588.8	10503.6	12077	11622.6	11515	0.0417988	0.0183433	7858.83	10493.7	10540.9	11738.2	0.748907	0.898003
P49902	Cytosolic purine 5'-nucleotidase OS=Homo sapiens (Human) OX=9606 GN=NT5C2 PE=1 SV=1	3092.7	6175.9	5515.8	5244.2	5181.5	5131.8	6027.8	5901.1	5886.3	6100.3	6492.5	5885.3	0.809216	0.339341	4928.13	5185.83	5938.4	6159.37	0.950307	0.964125
Q69YQ0	Cytospin-A OS=Homo sapiens (Human) OX=9606 GN=SPECC1L PE=1 SV=2	10980.8	61663.2	33765.1	11000.5	10358.5	9755.5	5797	5886	5658.1	4392	4098.7	4242.6	0.228874	0.000198083	35469.7	10371.5	5780.37	4244.43	3.41992	1.36187
Q5M775	Cytospin-B OS=Homo sapiens (Human) OX=9606 GN=SPECC1 PE=1 SV=1	4736.8	28782.7	14771.2	5371.5	5785.7	4659.5	5882.6	6208.4	6095.3	4985.9	5201.7	4844	0.260604	0.00178589	16096.9	5272.23	6062.1	5010.53	3.05315	1.20987
Q8N465	D-2-hydroxyglutarate dehydrogenase, mitochondrial OS=Homo sapiens (Human) OX=9606 GN=D2HGDH PE=1 SV=3	263.7	126	166.5	231.8	243.9	231.6	207.1	213.6	223	279.2	310.6	265.2	0.342699	0.0245932	185.4	235.767	214.567	285	0.786371	0.752865
O43175	D-3-phosphoglycerate dehydrogenase OS=Homo sapiens (Human) OX=9606 GN=PHGDH PE=1 SV=4	19432.7	16256.6	19219.6	25537.7	25174.1	25488.6	26749.7	27493.4	27052	30146.4	30913.3	30394.5	0.0191967	0.000416134	18303	25400.1	27098.4	30484.7	0.720585	0.888916
Q8TEA8	D-aminoacyl-tRNA deacylase 1 OS=Homo sapiens (Human) OX=9606 GN=DTD1 PE=1 SV=2	1972.5	1765.4	2219.4	2479.7	2394.1	2341.6	3028.6	2946.5	2880.2	3411.8	3241.2	3231.1	0.0746803	0.0113228	1985.77	2405.13	2951.77	3294.7	0.825637	0.895914
Q96FN9	D-aminoacyl-tRNA deacylase 2 OS=Homo sapiens (Human) OX=9606 GN=DTD2 PE=1 SV=1	348.7	240.9	267	432.9	370.4	451.3	676.9	648.6	657.9	630.2	734.2	699	0.0344925	0.478188	285.533	418.2	661.133	687.8	0.682767	0.961229
Q02338	D-beta-hydroxybutyrate dehydrogenase, mitochondrial OS=Homo sapiens (Human) OX=9606 GN=BDH1 PE=1 SV=3	787.2	501.2	702.6	884	787.6	930.5	1246.5	1176.4	1183.3	1246.4	1178.2	1196.2	0.122773	0.879971	663.667	867.367	1202.07	1206.93	0.765151	0.995968
P30046	D-dopachrome decarboxylase OS=Homo sapiens (Human) OX=9606 GN=DDT PE=1 SV=3	1599.8	1505.5	1828.5	2472.8	2441.4	2452.8	3200.9	3286.3	3295	3329.5	3407.8	3385.2	0.0130797	0.0437013	1644.6	2455.67	3260.73	3374.17	0.669716	0.966382
O94923	D-glucuronyl C5-epimerase OS=Homo sapiens (Human) OX=9606 GN=GLCE PE=1 SV=3	3504.5	3560.1	3299.8	5109.5	5271.8	5204.1	5565.4	5354.6	5391.2	6568.3	6802.9	6347	0.000192697	0.00493098	3454.8	5195.13	5437.07	6572.73	0.665007	0.827215
Q5D0E6	DALR anticodon-binding domain-containing protein 3 OS=Homo sapiens (Human) OX=9606 GN=DALRD3 PE=1 SV=2	193.7	146.8	200.3	227.3	230.5	278	293.5	273.7	302.7	302.2	317.5	329.4	0.0505946	0.0861264	180.267	245.267	289.967	316.367	0.734982	0.916553
Q9H993	Damage-control phosphatase ARMT1 OS=Homo sapiens (Human) OX=9606 GN=ARMT1 PE=1 SV=1	2938.1	3602.7	3833.2	4469.2	4539.8	4439.4	5924	5989.1	5957.8	6557.3	6515	6466.6	0.0605613	0.000130016	3458	4482.8	5956.97	6512.97	0.771393	0.914632
Q96EP5	DAZ-associated protein 1 OS=Homo sapiens (Human) OX=9606 GN=DAZAP1 PE=1 SV=1	613.1	538.5	547.8	546.8	522.2	492.8	793.9	704.9	762.1	556.4	614	633.9	0.189538	0.0123964	566.467	520.6	753.633	601.433	1.0881	1.25306
Q5BKZ1	DBIRD complex subunit ZNF326 OS=Homo sapiens (Human) OX=9606 GN=ZNF326 PE=1 SV=2	3200	4332	3173.9	1557.6	1667.3	1664	5212.6	4637.1	4738.1	1424.6	1364.1	1356.2	0.0356323	0.00228948	3568.63	1629.63	4862.6	1381.63	2.18984	3.51946
Q9UKG1	DCC-interacting protein 13-alpha OS=Homo sapiens (Human) OX=9606 GN=APPL1 PE=1 SV=1	3818.6	4367	4304.6	5481	5795.6	5791.4	5639.3	5586.6	5591.5	6275.5	6294	6362.2	0.00352511	8.09517e-05	4163.4	5689.33	5605.8	6310.57	0.73179	0.88832
Q8NEU8	DCC-interacting protein 13-beta OS=Homo sapiens (Human) OX=9606 GN=APPL2 PE=1 SV=3	823.9	1544.1	1127.9	1397.6	1343.3	1472.8	1413.6	1425.5	1446.4	1676.3	1822.7	1812.2	0.370293	0.0154808	1165.3	1404.57	1428.5	1770.4	0.829651	0.80688
Q96GG9	DCN1-like protein 1 OS=Homo sapiens (Human) OX=9606 GN=DCUN1D1 PE=1 SV=1	1186	833.9	998.6	1571.4	1424.2	1397	1753.6	1514.1	1662.4	1787	2115.6	1939.7	0.0276187	0.0666952	1006.17	1464.2	1643.37	1947.43	0.687178	0.843863
Q8IWE4	DCN1-like protein 3 OS=Homo sapiens (Human) OX=9606 GN=DCUN1D3 PE=1 SV=1	23	346	135.6	36.6	29.5	33.9	41.7	57.5	51.1	42.7	51.2	47.7	0.290233	0.615784	168.2	33.3333	50.1	47.2	5.046	1.06144
Q92564	DCN1-like protein 4 OS=Homo sapiens (Human) OX=9606 GN=DCUN1D4 PE=1 SV=2	200.9	220	312.4	357.6	293.9	316.5	453.5	458.3	463.9	426.3	457.8	430	0.137183	0.166723	244.433	322.667	458.567	438.033	0.757541	1.04688
Q9BTE7	DCN1-like protein 5 OS=Homo sapiens (Human) OX=9606 GN=DCUN1D5 PE=1 SV=1	272.2	238.2	275.3	443.7	378.5	428.5	573.7	562.7	581.8	519.2	604.6	570.5	0.00497554	0.781314	261.9	416.9	572.733	564.767	0.628208	1.01411
Q9H773	dCTP pyrophosphatase 1 OS=Homo sapiens (Human) OX=9606 GN=DCTPP1 PE=1 SV=1	619.2	585.1	636.6	818.2	773.6	784.6	1111.9	1040.7	1085.4	1133.1	1128	1092.8	0.000968522	0.20217	613.633	792.133	1079.33	1117.97	0.774659	0.965443
Q9Y4B6	DDB1- and CUL4-associated factor 1 OS=Homo sapiens (Human) OX=9606 GN=DCAF1 PE=1 SV=3	5551.1	4929.9	6087.7	8871	8397.6	8665.1	5293.8	5437.1	5302.2	7163.4	7110.7	7278.4	0.00515679	1.14246e-05	5522.9	8644.57	5344.37	7184.17	0.638887	0.743909
Q8TEB1	DDB1- and CUL4-associated factor 11 OS=Homo sapiens (Human) OX=9606 GN=DCAF11 PE=1 SV=1	186.9	133.1	209.9	229.8	297.9	261.7	289.8	273.4	276.9	364.4	345.9	349.2	0.0463415	0.000699202	176.633	263.133	280.033	353.167	0.671269	0.792921
Q9NV06	DDB1- and CUL4-associated factor 13 OS=Homo sapiens (Human) OX=9606 GN=DCAF13 PE=1 SV=2	263	239.1	558.8	335.3	305.4	434.2	248.8	175.4	195.8	176.2	207.5	188.4	0.969226	0.554041	353.633	358.3	206.667	190.7	0.986976	1.08373
Q9NXF7	DDB1- and CUL4-associated factor 16 OS=Homo sapiens (Human) OX=9606 GN=DCAF16 PE=1 SV=1	243.1	306.1	287.7	366	427.1	370.6	533.2	550.8	538.4	561.2	589.4	521.2	0.0159926	0.496389	278.967	387.9	540.8	557.267	0.719172	0.970451
Q58WW2	DDB1- and CUL4-associated factor 6 OS=Homo sapiens (Human) OX=9606 GN=DCAF6 PE=1 SV=1	617.9	759.4	825.1	934	885.3	907.2	1242.2	1262.6	1323	1031.1	1114.7	1187.1	0.0969601	0.0469481	734.133	908.833	1275.93	1110.97	0.807776	1.14849
P61962	DDB1- and CUL4-associated factor 7 OS=Homo sapiens (Human) OX=9606 GN=DCAF7 PE=1 SV=1	2892.8	1979.7	2286.2	2610.5	2774.8	2795.2	2225.1	2184.4	2193.8	1937.3	2038.1	2043.9	0.331228	0.0205185	2386.23	2726.83	2201.1	2006.43	0.875093	1.09702
Q5TAQ9	DDB1- and CUL4-associated factor 8 OS=Homo sapiens (Human) OX=9606 GN=DCAF8 PE=1 SV=1	1600.9	1483.3	1560.8	2373.7	2442.5	2374.3	1996.2	2022.9	1978.6	2302.6	2332.7	2185	9.59451e-05	0.0195038	1548.33	2396.83	1999.23	2273.43	0.645991	0.879389
Q96HY6	DDRGK domain-containing protein 1 OS=Homo sapiens (Human) OX=9606 GN=DDRGK1 PE=1 SV=2	1097.9	1606.2	1534.7	1631.9	1483.3	1611.4	2609.2	2458.3	2756.9	2366.4	2688.1	2853	0.416339	0.877855	1412.93	1575.53	2608.13	2635.83	0.896797	0.989491
Q86X76	Deaminated glutathione amidase OS=Homo sapiens (Human) OX=9606 GN=NIT1 PE=1 SV=2	2368.9	2044	2282	2250.4	1974	2135.1	1739.8	1591.9	1670.7	1715	1904.7	1693.9	0.426453	0.273292	2231.63	2119.83	1667.47	1771.2	1.05274	0.941433
Q9UER7	Death domain-associated protein 6 OS=Homo sapiens (Human) OX=9606 GN=DAXX PE=1 SV=2	1273.1	1494.8	1545.7	1433.8	1502.1	1456	2099.4	2128.3	2136.9	1925.6	1801.6	1794	0.787682	0.0169773	1437.87	1463.97	2121.53	1840.4	0.982172	1.15276
P51397	Death-associated protein 1 OS=Homo sapiens (Human) OX=9606 GN=DAP PE=1 SV=3	188.6	142.4	187.9	360.5	263	322.6	646.8	682.3	693.5	745.7	669.8	732.2	0.0205059	0.216254	172.967	315.367	674.2	715.9	0.548462	0.941752
O43293	Death-associated protein kinase 3 OS=Homo sapiens (Human) OX=9606 GN=DAPK3 PE=1 SV=1	331.9	672.5	578.8	368	373.9	437.6	465.5	456.6	484.5	492.3	508.1	467.8	0.315211	0.232795	527.733	393.167	468.867	489.4	1.34226	0.958044
Q9BTC0	Death-inducer obliterator 1 OS=Homo sapiens (Human) OX=9606 GN=DIDO1 PE=1 SV=5	14542.6	13464.7	15298.4	14730.3	14921.7	14892.6	14424.7	15024.3	14687.1	15492.8	14419.7	14791.1	0.519451	0.633774	14435.2	14848.2	14712	14901.2	0.972187	0.987305
O77932	Decapping and exoribonuclease protein OS=Homo sapiens (Human) OX=9606 GN=DXO PE=2 SV=2	529.1	365.9	521	468.5	483.8	521.8	469.6	521.6	485.2	543.8	471.8	494	0.755576	0.697288	472	491.367	492.133	503.2	0.960586	0.978007
P0CG12	Decreased expression in renal and prostate cancer protein OS=Homo sapiens (Human) OX=9606 GN=DERPC PE=1 SV=1	262.6	409	458.3	348.2	314.8	324.1	355	429.8	421.4	383.6	403.5	428.2	0.504317	0.917283	376.633	329.033	402.067	405.1	1.14467	0.992512
Q14185	Dedicator of cytokinesis protein 1 OS=Homo sapiens (Human) OX=9606 GN=DOCK1 PE=1 SV=2	4121.7	4115	4473.9	4907.5	5289.8	5230	4885.8	4805.7	4786	4775.2	4691.7	4615	0.00570095	0.0860703	4236.87	5142.43	4825.83	4693.97	0.823903	1.02809
Q5JSL3	Dedicator of cytokinesis protein 11 OS=Homo sapiens (Human) OX=9606 GN=DOCK11 PE=1 SV=2	1425.3	1824	1556	2122.2	2139.2	2162.6	2337.3	2405.1	2374.6	2778.7	2740.9	2754.3	0.0429694	0.000320494	1601.77	2141.33	2372.33	2757.97	0.748023	0.860175
Q9H7D0	Dedicator of cytokinesis protein 5 OS=Homo sapiens (Human) OX=9606 GN=DOCK5 PE=1 SV=3	4876.3	3565	4319.1	3840.7	3988.6	3865.8	3610.9	3715.5	3676.3	3983.1	3908.8	3998.2	0.449049	0.00206106	4253.47	3898.37	3667.57	3963.37	1.09109	0.925366
Q96HP0	Dedicator of cytokinesis protein 6 OS=Homo sapiens (Human) OX=9606 GN=DOCK6 PE=1 SV=3	1342.7	2697.8	1946.2	1496.7	1399.5	1428.6	1533.7	1540.8	1549.5	1750.8	1725.5	1786	0.292835	0.00443973	1995.57	1441.6	1541.33	1754.1	1.38427	0.878703
Q96N67	Dedicator of cytokinesis protein 7 OS=Homo sapiens (Human) OX=9606 GN=DOCK7 PE=1 SV=4	5087.5	9647.3	6912.1	4988.2	4825.6	4967.6	4172.8	4334.9	4288.2	5030.3	5029.7	5063.5	0.226144	0.00258918	7215.63	4927.13	4265.3	5041.17	1.46447	0.846094
Q9BZ29	Dedicator of cytokinesis protein 9 OS=Homo sapiens (Human) OX=9606 GN=DOCK9 PE=1 SV=2	1754.1	1819.1	2407.3	2524.3	2413.2	2408.6	2124.8	2223.3	2234.1	2467.1	2464.7	2389.9	0.155919	0.00601459	1993.5	2448.7	2194.07	2440.57	0.814105	0.898999
Q96E22	Dehydrodolichyl diphosphate synthase complex subunit NUS1 OS=Homo sapiens (Human) OX=9606 GN=NUS1 PE=1 SV=1	34.3	39.5	64.7	91.6	113.6	105.1	65.9	67.7	61.3	81.5	88.9	99.6	0.0100703	0.0297989	46.1667	103.433	64.9667	90	0.446342	0.721852
Q96LJ7	Dehydrogenase/reductase SDR family member 1 OS=Homo sapiens (Human) OX=9606 GN=DHRS1 PE=1 SV=1	555.1	1694	1006.1	751.8	814.7	787.6	982	991	991.4	971.3	1069.4	1017.1	0.460191	0.386534	1085.07	784.7	988.133	1019.27	1.38278	0.969455
Q6UWP2	Dehydrogenase/reductase SDR family member 11 OS=Homo sapiens (Human) OX=9606 GN=DHRS11 PE=1 SV=1	337	258.2	329.6	338.8	380.4	369.1	529	516.8	503.8	451.2	528.2	531.4	0.149484	0.675804	308.267	362.767	516.533	503.6	0.849766	1.02568
Q6UX07	Dehydrogenase/reductase SDR family member 13 OS=Homo sapiens (Human) OX=9606 GN=DHRS13 PE=2 SV=1	924	1023.8	1185.7	1050.4	1201	1278.9	1385.4	1487.8	1408.4	1143.7	1070.1	1140.8	0.263733	0.00179855	1044.5	1176.77	1427.2	1118.2	0.887602	1.27634
Q9BTZ2	Dehydrogenase/reductase SDR family member 4 OS=Homo sapiens (Human) OX=9606 GN=DHRS4 PE=1 SV=3	3407.1	2906.3	4153.2	5080.3	4944.9	4866.7	5661.5	5770.8	5745.1	5986.9	5720.4	6035.8	0.0516298	0.186112	3488.87	4963.97	5725.8	5914.37	0.702838	0.968117
Q9Y394	Dehydrogenase/reductase SDR family member 7 OS=Homo sapiens (Human) OX=9606 GN=DHRS7 PE=1 SV=1	1521.7	1331.2	1657.2	1941.9	1613	1649.1	1658.6	1636.3	1646	1633	1867.8	1882	0.176101	0.208994	1503.37	1734.67	1646.97	1794.27	0.86666	0.917905
Q6IAN0	Dehydrogenase/reductase SDR family member 7B OS=Homo sapiens (Human) OX=9606 GN=DHRS7B PE=1 SV=2	1003.2	922.2	839.6	1095.5	1103.7	1020	1082	1029.2	1048.7	1122.3	1141	1068.2	0.0644591	0.106706	921.667	1073.07	1053.3	1110.5	0.858909	0.948492
P30038	Delta-1-pyrroline-5-carboxylate dehydrogenase, mitochondrial OS=Homo sapiens (Human) OX=9606 GN=ALDH4A1 PE=1 SV=3	1157.5	1000.3	1101.1	1465.5	1410.8	1385.2	1765.9	1670.3	1684.4	1599.7	1801.6	1705.9	0.00758542	0.949938	1086.3	1420.5	1706.87	1702.4	0.764731	1.00262
P54886	Delta-1-pyrroline-5-carboxylate synthase OS=Homo sapiens (Human) OX=9606 GN=ALDH18A1 PE=1 SV=2	11356.6	11421.6	11216	15487.5	15505.7	14817.2	16511.1	16495.3	16305.2	18136.5	17035.2	16312.6	0.00191959	0.304683	11331.4	15270.1	16437.2	17161.4	0.742063	0.957799
P13716	Delta-aminolevulinic acid dehydratase OS=Homo sapiens (Human) OX=9606 GN=ALAD PE=1 SV=1	1057.8	737.7	1046.7	1233.7	1185.9	1072.9	1369.6	1441	1440	1553.3	1560.5	1556	0.163301	0.0266511	947.4	1164.17	1416.87	1556.6	0.813801	0.910232
Q14739	Delta(14)-sterol reductase LBR OS=Homo sapiens (Human) OX=9606 GN=LBR PE=1 SV=2	6339.7	5961.7	6111.1	9497	10264.2	10080.7	11686.1	11507.1	11503.9	12171.2	12186.8	12103.5	0.000850698	0.00436052	6137.5	9947.3	11565.7	12153.8	0.617002	0.951609
Q15392	Delta(24)-sterol reductase OS=Homo sapiens (Human) OX=9606 GN=DHCR24 PE=1 SV=2	3248.7	3385.4	2915.2	4475.6	4153.3	4405.8	4561.8	4259.8	4430.7	4041.8	4499.5	4394.1	0.00358352	0.559909	3183.1	4344.9	4417.43	4311.8	0.732606	1.0245
Q13011	Delta(3,5)-Delta(2,4)-dienoyl-CoA isomerase, mitochondrial OS=Homo sapiens (Human) OX=9606 GN=ECH1 PE=1 SV=2	9894.3	8669.2	10264.3	13183.1	13007	12913.6	12069.5	12332.3	12059.7	14904.7	15138.7	15576.7	0.0171441	0.00111963	9609.27	13034.6	12153.8	15206.7	0.737214	0.799242
Q08495	Dematin OS=Homo sapiens (Human) OX=9606 GN=DMTN PE=1 SV=3
Q8TCE6	DENN domain-containing protein 10 OS=Homo sapiens (Human) OX=9606 GN=DENND10 PE=1 SV=1	1834.4	938.2	2365.3	2399.5	2675.1	2488.6	830.3	873.4	765.3	785.2	792	837.2	0.187961	0.642608	1712.63	2521.07	823	804.8	0.679329	1.02261
Q8TEH3	DENN domain-containing protein 1A OS=Homo sapiens (Human) OX=9606 GN=DENND1A PE=1 SV=2	120.7	109.6	112.9	116.4	122.5	141.3	83.9	106.2	90.1	102.6	98.2	102.7	0.237066	0.362984	114.4	126.733	93.4	101.167	0.902683	0.923229
Q6P3S1	DENN domain-containing protein 1B OS=Homo sapiens (Human) OX=9606 GN=DENND1B PE=1 SV=2	40.1	55.4	47.5	128.3	136.7	112.7	156	177.1	171.5	230.5	227.9	232.1	0.00155837	0.00831907	47.6667	125.9	168.2	230.167	0.378607	0.730775
Q9ULE3	DENN domain-containing protein 2A OS=Homo sapiens (Human) OX=9606 GN=DENND2A PE=1 SV=4	570.2	325.1	481	478.4	442.7	454.8	443.2	299.2	964.6	884.7	933.8	823.2	0.998691	0.261559	458.767	458.633	569	880.567	1.00029	0.646175
A2RUS2	DENN domain-containing protein 3 OS=Homo sapiens (Human) OX=9606 GN=DENND3 PE=1 SV=2	624	573.5	611.1	910.3	977.2	965.9	757.5	807.5	753.7	1097.9	1144.2	1111.6	0.0002865	0.000138098	602.867	951.133	772.9	1117.9	0.63384	0.691386
O75064	DENN domain-containing protein 4B OS=Homo sapiens (Human) OX=9606 GN=DENND4B PE=1 SV=4	286.3	268.8	363.4	370	607.1	342.8	354.6	367.1	360.8	400.8	383.1	394.4	0.247464	0.00962509	306.167	439.967	360.833	392.767	0.695886	0.918696
Q5VZ89	DENN domain-containing protein 4C OS=Homo sapiens (Human) OX=9606 GN=DENND4C PE=1 SV=3	3374.2	2532.4	3403.1	3858.5	4047.7	4171.2	3572.5	4053.3	3931.9	4327.2	4055.1	4265.6	0.0724314	0.111613	3103.23	4025.8	3852.57	4215.97	0.770836	0.913804
Q6ZUT9	DENN domain-containing protein 5B OS=Homo sapiens (Human) OX=9606 GN=DENND5B PE=1 SV=2	407.3	457.3	596.7	502.7	462.3	487.1	557.6	583.1	585.7	465.7	493.3	502.3	0.962218	0.00387601	487.1	484.033	575.467	487.1	1.00634	1.18141
O43583	Density-regulated protein OS=Homo sapiens (Human) OX=9606 GN=DENR PE=1 SV=2	2078.5	2370	2188.4	2558.5	2640.5	2728.9	3773.9	3769.2	3814.7	3123.2	3156.6	3113.9	0.0191657	5.15752e-06	2212.3	2642.63	3785.93	3131.23	0.837157	1.20909
Q9NZJ0	Denticleless protein homolog OS=Homo sapiens (Human) OX=9606 GN=DTL PE=1 SV=3	1995.5	1690.9	1799.6	2126.1	2155.1	2177.4	1676.6	1605.1	1699.3	1879.3	2090.9	1984.9	0.0642725	0.0194962	1828.67	2152.87	1660.33	1985.03	0.84941	0.836426
P27707	Deoxycytidine kinase OS=Homo sapiens (Human) OX=9606 GN=DCK PE=1 SV=1	1525.8	2333.6	2125.8	2603	2440.1	2398.3	2932.2	2774.9	2889.2	2493.6	2729.4	2588.2	0.176702	0.0408353	1995.07	2480.47	2865.43	2603.73	0.804311	1.10051
P32321	Deoxycytidylate deaminase OS=Homo sapiens (Human) OX=9606 GN=DCTD PE=1 SV=2	1770.3	1709.1	1593.1	2364.3	2136.3	2249	2109.5	2017.5	1973.2	2061.4	2141.8	2187	0.00316394	0.150831	1690.83	2249.87	2033.4	2130.07	0.751526	0.954618
Q16854	Deoxyguanosine kinase, mitochondrial OS=Homo sapiens (Human) OX=9606 GN=DGUOK PE=1 SV=2	1330	651.6	1201.6	1375.3	1411.6	1307.5	1275.8	1258.5	1324	1331.9	1432.6	1376.1	0.280625	0.0636264	1061.07	1364.8	1286.1	1380.2	0.777452	0.931821
Q9BU89	Deoxyhypusine hydroxylase OS=Homo sapiens (Human) OX=9606 GN=DOHH PE=1 SV=1	106.6	119.3	99.1	154	116.8	132.2	425.5	369.4	462.8	292.4	351.2	342.4	0.122035	0.0585294	108.333	134.333	419.233	328.667	0.806452	1.27556
P49366	Deoxyhypusine synthase OS=Homo sapiens (Human) OX=9606 GN=DHPS PE=1 SV=1	3335.1	2472.5	3375.5	3675.8	3873.9	3732.9	3819.7	3910.9	3876.7	4246	4395.6	4331.6	0.135753	0.00194923	3061.03	3760.87	3869.1	4324.4	0.813917	0.894714
Q9Y3Z3	Deoxynucleoside triphosphate triphosphohydrolase SAMHD1 OS=Homo sapiens (Human) OX=9606 GN=SAMHD1 PE=1 SV=2	2864	2195.7	2537.3	2810.6	2462.9	2615.4	2324.2	2336	2389.7	2221.9	2325.3	2346	0.684958	0.314018	2532.33	2629.63	2349.97	2297.73	0.962999	1.02273
Q9H147	Deoxynucleotidyltransferase terminal-interacting protein 1 OS=Homo sapiens (Human) OX=9606 GN=DNTTIP1 PE=1 SV=2	1129.1	1264.2	1191.2	1392.2	1366.2	1419.5	1092.3	1099.3	1131.8	1280.3	1313.1	1281.9	0.0245983	0.000374807	1194.83	1392.63	1107.8	1291.77	0.857967	0.857585
Q5QJE6	Deoxynucleotidyltransferase terminal-interacting protein 2 OS=Homo sapiens (Human) OX=9606 GN=DNTTIP2 PE=1 SV=2	1542.9	1651.9	1870.5	1212.4	1198.3	1240.1	2229.3	2250.4	2279.8	1305.9	1255.6	1187.7	0.0374206	0.000227635	1688.43	1216.93	2253.17	1249.73	1.38745	1.80292
O00115	Deoxyribonuclease-2-alpha OS=Homo sapiens (Human) OX=9606 GN=DNASE2 PE=1 SV=2	2235.5	1812	2180.2	3825.8	4054.7	3927.9	3504.7	3381.6	3442.5	4642.6	4929.6	4935.8	0.00122002	0.00199919	2075.9	3936.13	3442.93	4836	0.527396	0.711938
Q9Y315	Deoxyribose-phosphate aldolase OS=Homo sapiens (Human) OX=9606 GN=DERA PE=1 SV=2	721.7	472	769.4	701.8	530.8	676.8	537	560.6	608.2	526.6	549.6	580.4	0.876611	0.566538	654.367	636.467	568.6	552.2	1.02812	1.0297
P33316	Deoxyuridine 5'-triphosphate nucleotidohydrolase, mitochondrial OS=Homo sapiens (Human) OX=9606 GN=DUT PE=1 SV=4	9370.7	6251.8	9278.1	11089.2	10308	10863.4	10470.6	10220.2	10216.7	10428.7	10984.4	10627.1	0.132833	0.131202	8300.2	10753.5	10302.5	10680.1	0.771858	0.964648
Q5TB30	DEP domain-containing protein 1A OS=Homo sapiens (Human) OX=9606 GN=DEPDC1 PE=1 SV=2	116.9	208	175.5	141.1	113.6	96	162.9	181.1	188.4	107.9	111.5	129.6	0.194269	0.00397896	166.8	116.9	177.467	116.333	1.42686	1.5255
Q8WVC6	Dephospho-CoA kinase domain-containing protein OS=Homo sapiens (Human) OX=9606 GN=DCAKD PE=1 SV=1	1080	467.5	818.9	844.9	811.5	725.2	554.3	553.2	561.4	627.4	630	629.7	0.98004	0.000483198	788.8	793.867	556.3	629.033	0.993618	0.884373
Q9BUN8	Derlin-1 OS=Homo sapiens (Human) OX=9606 GN=DERL1 PE=1 SV=1	244.8	255.1	385.4	438.8	393	496.6	682.9	600.9	862.5	663.9	761	795.7	0.0617365	0.793948	295.1	442.8	715.433	740.2	0.666441	0.966541
P81605	Dermcidin OS=Homo sapiens (Human) OX=9606 GN=DCD PE=1 SV=2	10530.7	3759.3	7221.1	8133.5	4400.7	5517.6	1294.9	1255.5	1229.9	1152	1167.7	1185.9	0.641429	0.0231046	7170.37	6017.27	1260.1	1168.53	1.19163	1.07836
Q6E0U4	Dermokine OS=Homo sapiens (Human) OX=9606 GN=DMKN PE=1 SV=3	2014.7	739	953.1	1568.5	566.8	730.1	261.2	211.4	235.2	260.8	261.6	280.7	0.607612	0.144637	1235.6	955.133	235.933	267.7	1.29364	0.881335
Q08554	Desmocollin-1 OS=Homo sapiens (Human) OX=9606 GN=DSC1 PE=1 SV=2	6078.8	1440.7	3599.9	2060.7	2448.4	2220.1	1279.6	1378.6	1377.7	1363.4	1348	1540	0.388788	0.37799	3706.47	2243.07	1345.3	1417.13	1.65241	0.949311
Q14574	Desmocollin-3 OS=Homo sapiens (Human) OX=9606 GN=DSC3 PE=1 SV=3	43.2	42.6	46.8	43.1	22.8	22.5	21.4	17.5	16.7	18.9	21	26.9	0.159001	0.267163	44.2	29.4667	18.5333	22.2667	1.5	0.832335
Q02413	Desmoglein-1 OS=Homo sapiens (Human) OX=9606 GN=DSG1 PE=1 SV=2	27107.2	6968.1	16764.9	10038.8	8808.9	8557.7	3773.5	3975	3563.9	3580.1	3368.5	3460.5	0.310995	0.109635	16946.7	9135.13	3770.8	3469.7	1.85512	1.08678
Q14126	Desmoglein-2 OS=Homo sapiens (Human) OX=9606 GN=DSG2 PE=1 SV=2	9583.3	73581.6	38770.3	13352	11721.5	11800.3	11105.9	12067.2	11488.1	11725.2	11991.2	11243.1	0.264984	0.794043	40645.1	12291.3	11553.7	11653.2	3.30682	0.991467
P15924	Desmoplakin OS=Homo sapiens (Human) OX=9606 GN=DSP PE=1 SV=3	137683	74842.2	103558	77431.6	69932.1	70176.3	64825.1	65055.5	63365	61206.9	58883.7	63150.2	0.210506	0.0978448	105361	72513.3	64415.2	61080.3	1.45299	1.0546
P60981	Destrin OS=Homo sapiens (Human) OX=9606 GN=DSTN PE=1 SV=3	3788.1	5151.7	4836.6	6209	5511.9	5892.4	6342.4	6006.2	6370.6	5460.2	6338	6846.6	0.0711305	0.957744	4592.13	5871.1	6239.73	6214.93	0.782159	1.00399
[truncated: 5,512 more rows]
