# Supplementary material for: 19S proteasome loss regulates mitotic spindle assembly through a ubiquitin-independent degradation mechanism
Source: Cell Rep. Author manuscript; Available in PMC 2025 Sep 13. (PMC12432587; doi:10.1016/j.celrep.2025.116041)
Supplement: 6 [file NIHMS2107259-supplement-6.xlsx]

## Sheet: GFP-PSMD14 mitotic IP
Checked	Master	Accession	Description	Coverage [%]	# Peptides	# PSMs	# Unique Peptides	# AAs	MW [kDa]	calc. pI	Score Sequest HT: Sequest HT	# Peptides (by Search Engine): Sequest HT	# Protein Groups
FALSE	Master Protein	P04264	Keratin, type II cytoskeletal 1 OS=Homo sapiens OX=9606 GN=KRT1 PE=1 SV=6	63	49	235	42	644	66	8.12	752.9	49	1
FALSE	Master Protein	P35908	Keratin, type II cytoskeletal 2 epidermal OS=Homo sapiens OX=9606 GN=KRT2 PE=1 SV=2	72	52	217	38	639	65.4	8	650.34	52	1
FALSE	Master Protein	P13645	Keratin, type I cytoskeletal 10 OS=Homo sapiens OX=9606 GN=KRT10 PE=1 SV=6	61	42	203	34	584	58.8	5.21	618.68	42	1
FALSE	Master Protein	P60709	Actin, cytoplasmic 1 OS=Homo sapiens OX=9606 GN=ACTB PE=1 SV=1	71	21	190	1	375	41.7	5.48	580.27	21	1
FALSE	Master Protein	P63261	Actin, cytoplasmic 2 OS=Homo sapiens OX=9606 GN=ACTG1 PE=1 SV=1	71	21	190	1	375	41.8	5.48	582.52	21	1
FALSE	Master Protein	P35527	Keratin, type I cytoskeletal 9 OS=Homo sapiens OX=9606 GN=KRT9 PE=1 SV=3	73	33	149	32	623	62	5.24	513.54	33	1
FALSE	Master Protein	Q15149-8	Isoform 8 of Plectin OS=Homo sapiens OX=9606 GN=PLEC	26	103	123	97	4525	513.4	5.76	321.59	103	1
FALSE	Master Protein	P68133	Actin, alpha skeletal muscle OS=Homo sapiens OX=9606 GN=ACTA1 PE=1 SV=1	27	11	118	2	377	42	5.39	311.5	11	1
FALSE	Master Protein	P21333	Filamin-A OS=Homo sapiens OX=9606 GN=FLNA PE=1 SV=4	41	77	116	72	2647	280.6	6.06	371.66	77	1
FALSE	Master Protein	Q13813	Spectrin alpha chain, non-erythrocytic 1 OS=Homo sapiens OX=9606 GN=SPTAN1 PE=1 SV=3	42	90	115	90	2472	284.4	5.35	352.82	90	1
FALSE	Master Protein	P02533	Keratin, type I cytoskeletal 14 OS=Homo sapiens OX=9606 GN=KRT14 PE=1 SV=4	62	32	109	12	472	51.5	5.16	309.75	32	1
FALSE	Master Protein	O43707	Alpha-actinin-4 OS=Homo sapiens OX=9606 GN=ACTN4 PE=1 SV=2	58	44	97	28	911	104.8	5.44	321.92	44	1
FALSE	Master Protein	P04259	Keratin, type II cytoskeletal 6B OS=Homo sapiens OX=9606 GN=KRT6B PE=1 SV=5	50	35	97	2	564	60	8	248.96	35	1
FALSE	Master Protein	P08779	Keratin, type I cytoskeletal 16 OS=Homo sapiens OX=9606 GN=KRT16 PE=1 SV=4	61	31	92	17	473	51.2	5.05	243.3	31	1
FALSE	Master Protein	P13647	Keratin, type II cytoskeletal 5 OS=Homo sapiens OX=9606 GN=KRT5 PE=1 SV=3	45	32	90	17	590	62.3	7.74	238.87	32	1
FALSE	Master Protein	P05787	Keratin, type II cytoskeletal 8 OS=Homo sapiens OX=9606 GN=KRT8 PE=1 SV=7	63	39	90	30	483	53.7	5.59	232.17	39	1
FALSE	Master Protein	P48668	Keratin, type II cytoskeletal 6C OS=Homo sapiens OX=9606 GN=KRT6C PE=1 SV=3	50	35	85	2	564	60	8	219.93	35	1
FALSE	Master Protein	P02538	Keratin, type II cytoskeletal 6A OS=Homo sapiens OX=9606 GN=KRT6A PE=1 SV=3	49	34	82	1	564	60	8	214.69	34	1
FALSE	Master Protein	Q01082	Spectrin beta chain, non-erythrocytic 1 OS=Homo sapiens OX=9606 GN=SPTBN1 PE=1 SV=2	38	67	81	61	2364	274.4	5.57	241.63	67	1
FALSE	Master Protein	GFP	&IC	48	8	80	8	238	26.8	5.77	274.89	8	1
FALSE	Master Protein	P12814	Alpha-actinin-1 OS=Homo sapiens OX=9606 GN=ACTN1 PE=1 SV=2	52	37	79	20	892	103	5.41	244.26	37	1
FALSE	Master Protein	P07437	Tubulin beta chain OS=Homo sapiens OX=9606 GN=TUBB PE=1 SV=2	65	22	74	5	444	49.6	4.89	192.82	22	1
FALSE	Master Protein	P68371	Tubulin beta-4B chain OS=Homo sapiens OX=9606 GN=TUBB4B PE=1 SV=1	58	20	69	3	445	49.8	4.89	179.54	20	1
FALSE	Master Protein	P15924	Desmoplakin OS=Homo sapiens OX=9606 GN=DSP PE=1 SV=3	21	54	65	54	2871	331.6	6.81	172.83	54	1
FALSE	Master Protein	Q13200	26S proteasome non-ATPase regulatory subunit 2 OS=Homo sapiens OX=9606 GN=PSMD2 PE=1 SV=3	52	37	63	37	908	100.1	5.2	196.28	37	1
FALSE	Master Protein	P62195	26S proteasome regulatory subunit 8 OS=Homo sapiens OX=9606 GN=PSMC5 PE=1 SV=1	63	23	56	22	406	45.6	7.55	168.06	23	1
FALSE	Master Protein	P35998	26S proteasome regulatory subunit 7 OS=Homo sapiens OX=9606 GN=PSMC2 PE=1 SV=3	57	23	53	23	433	48.6	5.95	148.16	23	1
FALSE	Master Protein	Q99460	26S proteasome non-ATPase regulatory subunit 1 OS=Homo sapiens OX=9606 GN=PSMD1 PE=1 SV=2	37	29	52	29	953	105.8	5.39	157.7	29	1
FALSE	Master Protein	P13646	Keratin, type I cytoskeletal 13 OS=Homo sapiens OX=9606 GN=KRT13 PE=1 SV=4	39	18	52	11	458	49.6	4.96	136.42	18	1
FALSE	Master Protein	P17980	26S proteasome regulatory subunit 6A OS=Homo sapiens OX=9606 GN=PSMC3 PE=1 SV=3	59	23	51	23	439	49.2	5.24	147.82	23	1
FALSE	Master Protein	Q562R1	Beta-actin-like protein 2 OS=Homo sapiens OX=9606 GN=ACTBL2 PE=1 SV=2	20	5	49	2	376	42	5.59	126.51	5	1
FALSE	Master Protein	Q04695	Keratin, type I cytoskeletal 17 OS=Homo sapiens OX=9606 GN=KRT17 PE=1 SV=2	44	21	49	8	432	48.1	5.02	125.02	21	1
FALSE	Master Protein	O75369-8	Isoform 8 of Filamin-B OS=Homo sapiens OX=9606 GN=FLNB	22	45	48	40	2633	281.5	5.71	132.58	45	1
FALSE	Master Protein	O00231	26S proteasome non-ATPase regulatory subunit 11 OS=Homo sapiens OX=9606 GN=PSMD11 PE=1 SV=3	55	23	46	23	422	47.4	6.48	139.04	23	1
FALSE	Master Protein	P43686	26S proteasome regulatory subunit 6B OS=Homo sapiens OX=9606 GN=PSMC4 PE=1 SV=2	59	26	46	26	418	47.3	5.21	123.69	26	1
FALSE	Master Protein	P12035	Keratin, type II cytoskeletal 3 OS=Homo sapiens OX=9606 GN=KRT3 PE=1 SV=3	20	17	45	6	628	64.4	6.48	117.46	17	1
FALSE	Master Protein	P14923	Junction plakoglobin OS=Homo sapiens OX=9606 GN=JUP PE=1 SV=3	45	26	44	26	745	81.7	6.14	126.47	26	1
FALSE	Master Protein	O43242	26S proteasome non-ATPase regulatory subunit 3 OS=Homo sapiens OX=9606 GN=PSMD3 PE=1 SV=2	40	19	41	19	534	60.9	8.44	110.92	19	1
FALSE	Master Protein	P62191	26S proteasome regulatory subunit 4 OS=Homo sapiens OX=9606 GN=PSMC1 PE=1 SV=1	55	20	41	19	440	49.2	6.21	122.15	20	1
FALSE	Master Protein	O00232	26S proteasome non-ATPase regulatory subunit 12 OS=Homo sapiens OX=9606 GN=PSMD12 PE=1 SV=3	46	20	39	20	456	52.9	7.65	113.68	20	1
FALSE	Master Protein	P62333	26S proteasome regulatory subunit 10B OS=Homo sapiens OX=9606 GN=PSMC6 PE=1 SV=1	48	16	39	16	389	44.1	7.49	108.43	16	1
FALSE	Master Protein	O95678	Keratin, type II cytoskeletal 75 OS=Homo sapiens OX=9606 GN=KRT75 PE=1 SV=2	18	14	39	1	551	59.5	7.74	97.92	14	1
FALSE	Master Protein	P05783	Keratin, type I cytoskeletal 18 OS=Homo sapiens OX=9606 GN=KRT18 PE=1 SV=2	42	19	38	18	430	48	5.45	107.28	19	1
FALSE	Master Protein	Q15008	26S proteasome non-ATPase regulatory subunit 6 OS=Homo sapiens OX=9606 GN=PSMD6 PE=1 SV=1	51	21	37	21	389	45.5	5.62	107.54	21	1
FALSE	Master Protein	Q09666	Neuroblast differentiation-associated protein AHNAK OS=Homo sapiens OX=9606 GN=AHNAK PE=1 SV=2	14	25	34	25	5890	628.7	6.15	72.28	25	1
FALSE	Master Protein	P09651	Heterogeneous nuclear ribonucleoprotein A1 OS=Homo sapiens OX=9606 GN=HNRNPA1 PE=1 SV=5	42	13	33	11	372	38.7	9.13	100.95	13	1
FALSE	Master Protein	Q02413	Desmoglein-1 OS=Homo sapiens OX=9606 GN=DSG1 PE=1 SV=2	31	21	32	21	1049	113.7	5.03	88.29	21	1
FALSE	Master Protein	P11142	Heat shock cognate 71 kDa protein OS=Homo sapiens OX=9606 GN=HSPA8 PE=1 SV=1	36	20	32	15	646	70.9	5.52	93.3	20	1
FALSE	Master Protein	Q9BYX7	Putative beta-actin-like protein 3 OS=Homo sapiens OX=9606 GN=POTEKP PE=5 SV=1	21	6	32	3	375	42	6.33	102.84	6	1
FALSE	Master Protein	P35579	Myosin-9 OS=Homo sapiens OX=9606 GN=MYH9 PE=1 SV=4	19	28	31	22	1960	226.4	5.6	81.17	28	1
FALSE	Master Protein	P68363	Tubulin alpha-1B chain OS=Homo sapiens OX=9606 GN=TUBA1B PE=1 SV=1	49	16	31	1	451	50.1	5.06	98.33	16	1
FALSE	Master Protein	P08238	Heat shock protein HSP 90-beta OS=Homo sapiens OX=9606 GN=HSP90AB1 PE=1 SV=4	32	22	30	14	724	83.2	5.03	80.37	22	1
FALSE	Master Protein	P08729	Keratin, type II cytoskeletal 7 OS=Homo sapiens OX=9606 GN=KRT7 PE=1 SV=5	36	17	30	12	469	51.4	5.48	77.88	17	1
FALSE	Master Protein	Q8IVT2	Mitotic interactor and substrate of PLK1 OS=Homo sapiens OX=9606 GN=MISP PE=1 SV=1	40	19	30	19	679	75.3	6.83	85.77	19	1
FALSE	Master Protein	P60900	Proteasome subunit alpha type-6 OS=Homo sapiens OX=9606 GN=PSMA6 PE=1 SV=1	50	13	30	13	246	27.4	6.76	90.33	13	1
FALSE	Master Protein	P51665	26S proteasome non-ATPase regulatory subunit 7 OS=Homo sapiens OX=9606 GN=PSMD7 PE=1 SV=2	51	12	29	12	324	37	6.77	90.81	12	1
FALSE	Master Protein	Q7Z3Z0	Keratin, type I cytoskeletal 25 OS=Homo sapiens OX=9606 GN=KRT25 PE=1 SV=1	4	3	29	1	450	49.3	5.08	66.5	3	1
FALSE	Master Protein	Q9BQE3	Tubulin alpha-1C chain OS=Homo sapiens OX=9606 GN=TUBA1C PE=1 SV=1	49	16	29	2	449	49.9	5.1	89.35	16	1
FALSE	Master Protein	P07355	Annexin A2 OS=Homo sapiens OX=9606 GN=ANXA2 PE=1 SV=2	57	18	28	18	339	38.6	7.75	83.84	18	1
FALSE	Master Protein	O95071	E3 ubiquitin-protein ligase UBR5 OS=Homo sapiens OX=9606 GN=UBR5 PE=1 SV=2	12	26	28	26	2799	309.2	5.85	73.23	26	1
FALSE	Master Protein	P25786	Proteasome subunit alpha type-1 OS=Homo sapiens OX=9606 GN=PSMA1 PE=1 SV=1	52	14	27	14	263	29.5	6.61	79.02	14	1
FALSE	Master Protein	Q7Z794	Keratin, type II cytoskeletal 1b OS=Homo sapiens OX=9606 GN=KRT77 PE=1 SV=3	26	15	26	11	578	61.9	5.99	69.23	15	1
FALSE	Master Protein	P19013	Keratin, type II cytoskeletal 4 OS=Homo sapiens OX=9606 GN=KRT4 PE=1 SV=5	24	13	26	7	520	56.1	6.61	66.99	13	1
FALSE	Master Protein	P14618	Pyruvate kinase PKM OS=Homo sapiens OX=9606 GN=PKM PE=1 SV=4	42	18	26	18	531	57.9	7.84	78.82	18	1
FALSE	Master Protein	P62701	40S ribosomal protein S4, X isoform OS=Homo sapiens OX=9606 GN=RPS4X PE=1 SV=2	49	14	25	14	263	29.6	10.15	69.54	14	1
FALSE	Master Protein	Q13490	Baculoviral IAP repeat-containing protein 2 OS=Homo sapiens OX=9606 GN=BIRC2 PE=1 SV=2	35	20	25	16	618	69.9	6.7	62.6	20	1
FALSE	Master Protein	Q96C19	EF-hand domain-containing protein D2 OS=Homo sapiens OX=9606 GN=EFHD2 PE=1 SV=1	72	17	25	17	240	26.7	5.2	73.48	17	1
FALSE	Master Protein	P04406	Glyceraldehyde-3-phosphate dehydrogenase OS=Homo sapiens OX=9606 GN=GAPDH PE=1 SV=3	51	11	25	10	335	36	8.46	84.43	11	1
FALSE	Master Protein	Q8NC51-3	Isoform 3 of Plasminogen activator inhibitor 1 RNA-binding protein OS=Homo sapiens OX=9606 GN=SERBP1	36	14	25	1	393	43.1	8.44	74.39	14	1
FALSE	Master Protein	Q8NC51	Plasminogen activator inhibitor 1 RNA-binding protein OS=Homo sapiens OX=9606 GN=SERBP1 PE=1 SV=2	29	14	25	1	408	44.9	8.65	73.53	14	1
FALSE	Master Protein	P08670	Vimentin OS=Homo sapiens OX=9606 GN=VIM PE=1 SV=4	41	20	25	18	466	53.6	5.12	66.07	20	1
FALSE	Master Protein	P61247	40S ribosomal protein S3a OS=Homo sapiens OX=9606 GN=RPS3A PE=1 SV=2	34	9	24	9	264	29.9	9.73	62.21	9	1
FALSE	Master Protein	P10809	60 kDa heat shock protein, mitochondrial OS=Homo sapiens OX=9606 GN=HSPD1 PE=1 SV=2	35	18	24	18	573	61	5.87	65.67	18	1
FALSE	Master Protein	P62750	60S ribosomal protein L23a OS=Homo sapiens OX=9606 GN=RPL23A PE=1 SV=1	44	8	24	8	156	17.7	10.45	64.65	8	1
FALSE	Master Protein	P19338	Nucleolin OS=Homo sapiens OX=9606 GN=NCL PE=1 SV=3	22	15	24	15	710	76.6	4.7	63.17	15	1
FALSE	Master Protein	Q8N1N4	Keratin, type II cytoskeletal 78 OS=Homo sapiens OX=9606 GN=KRT78 PE=1 SV=2	28	16	23	13	520	56.8	6.02	58.55	16	1
FALSE	Master Protein	O14818	Proteasome subunit alpha type-7 OS=Homo sapiens OX=9606 GN=PSMA7 PE=1 SV=1	56	13	23	13	248	27.9	8.46	65.4	13	1
FALSE	Master Protein	O00487	26S proteasome non-ATPase regulatory subunit 14 OS=Homo sapiens OX=9606 GN=PSMD14 PE=1 SV=1	34	9	22	9	310	34.6	6.52	66.75	9	1
FALSE	Master Protein	P68104	Elongation factor 1-alpha 1 OS=Homo sapiens OX=9606 GN=EEF1A1 PE=1 SV=1	36	11	22	5	462	50.1	9.01	66.57	11	1
FALSE	Master Protein	P13639	Elongation factor 2 OS=Homo sapiens OX=9606 GN=EEF2 PE=1 SV=4	23	17	22	17	858	95.3	6.83	59.51	17	1
FALSE	Master Protein	P07900	Heat shock protein HSP 90-alpha OS=Homo sapiens OX=9606 GN=HSP90AA1 PE=1 SV=5	21	14	22	7	732	84.6	5.02	56.41	14	1
FALSE	Master Protein	P23396	40S ribosomal protein S3 OS=Homo sapiens OX=9606 GN=RPS3 PE=1 SV=2	49	11	21	11	243	26.7	9.66	53.4	11	1
FALSE	Master Protein	P62829	60S ribosomal protein L23 OS=Homo sapiens OX=9606 GN=RPL23 PE=1 SV=1	58	7	21	7	140	14.9	10.51	55.97	7	1
FALSE	Master Protein	Q5D862	Filaggrin-2 OS=Homo sapiens OX=9606 GN=FLG2 PE=1 SV=1	16	14	21	14	2391	247.9	8.31	67.2	14	1
FALSE	Master Protein	Q9UHB6-5	Isoform 5 of LIM domain and actin-binding protein 1 OS=Homo sapiens OX=9606 GN=LIMA1	43	17	21	1	600	67.1	5.8	65.36	17	1
FALSE	Master Protein	Q9UHB6	LIM domain and actin-binding protein 1 OS=Homo sapiens OX=9606 GN=LIMA1 PE=1 SV=1	34	17	21	1	759	85.2	6.84	65.25	17	1
FALSE	Master Protein	O15020	Spectrin beta chain, non-erythrocytic 2 OS=Homo sapiens OX=9606 GN=SPTBN2 PE=1 SV=3	10	20	21	14	2390	271.2	6.11	51.1	20	1
FALSE	Master Protein	Q9BUF5	Tubulin beta-6 chain OS=Homo sapiens OX=9606 GN=TUBB6 PE=1 SV=1	22	8	21	2	446	49.8	4.88	53.01	8	1
FALSE	Master Protein	P18621	60S ribosomal protein L17 OS=Homo sapiens OX=9606 GN=RPL17 PE=1 SV=3	40	7	20	7	184	21.4	10.17	60.73	7	1
FALSE	Master Protein	P11021	Endoplasmic reticulum chaperone BiP OS=Homo sapiens OX=9606 GN=HSPA5 PE=1 SV=2	26	13	20	11	654	72.3	5.16	55.36	13	1
FALSE	Master Protein	P52907	F-actin-capping protein subunit alpha-1 OS=Homo sapiens OX=9606 GN=CAPZA1 PE=1 SV=3	53	10	20	8	286	32.9	5.69	72.93	10	1
FALSE	Master Protein	P47756-2	Isoform 2 of F-actin-capping protein subunit beta OS=Homo sapiens OX=9606 GN=CAPZB	45	12	20	12	272	30.6	6	55	12	1
FALSE	Master Protein	O43795-2	Isoform 2 of Unconventional myosin-Ib OS=Homo sapiens OX=9606 GN=MYO1B	19	18	20	18	1078	124.9	9.2	50.66	18	1
FALSE	Master Protein	O95425	Supervillin OS=Homo sapiens OX=9606 GN=SVIL PE=1 SV=2	12	20	20	20	2214	247.6	6.98	55.7	20	1
FALSE	Master Protein	P55036	26S proteasome non-ATPase regulatory subunit 4 OS=Homo sapiens OX=9606 GN=PSMD4 PE=1 SV=1	31	11	19	2	377	40.7	4.79	56.11	11	1
FALSE	Master Protein	P06733	Alpha-enolase OS=Homo sapiens OX=9606 GN=ENO1 PE=1 SV=2	29	10	19	9	434	47.1	7.39	50.98	10	1
FALSE	Master Protein	Q86YZ3	Hornerin OS=Homo sapiens OX=9606 GN=HRNR PE=1 SV=2	15	11	19	11	2850	282.2	10.04	77.75	11	1
FALSE	Master Protein	P02545-2	Isoform C of Prelamin-A/C OS=Homo sapiens OX=9606 GN=LMNA	35	18	19	1	572	65.1	6.84	46.02	18	1
FALSE	Master Protein	P02545	Prelamin-A/C OS=Homo sapiens OX=9606 GN=LMNA PE=1 SV=1	30	18	19	1	664	74.1	7.02	45.13	18	1
FALSE	Master Protein	P25788	Proteasome subunit alpha type-3 OS=Homo sapiens OX=9606 GN=PSMA3 PE=1 SV=2	29	8	19	8	255	28.4	5.33	50.61	8	1
FALSE	Master Protein	P11940	Polyadenylate-binding protein 1 OS=Homo sapiens OX=9606 GN=PABPC1 PE=1 SV=2	19	12	18	8	636	70.6	9.5	47.19	12	1
FALSE	Master Protein	P17844	Probable ATP-dependent RNA helicase DDX5 OS=Homo sapiens OX=9606 GN=DDX5 PE=1 SV=1	25	14	18	8	614	69.1	8.92	45.62	14	1
FALSE	Master Protein	P62269	40S ribosomal protein S18 OS=Homo sapiens OX=9606 GN=RPS18 PE=1 SV=3	49	9	17	9	152	17.7	10.99	42.81	9	1
FALSE	Master Protein	P61513	60S ribosomal protein L37a OS=Homo sapiens OX=9606 GN=RPL37A PE=1 SV=2	41	3	17	3	92	10.3	10.43	52.11	3	1
FALSE	Master Protein	P0DMV9	Heat shock 70 kDa protein 1B OS=Homo sapiens OX=9606 GN=HSPA1B PE=1 SV=1	23	13	17	12	641	70	5.66	48.5	13	1
FALSE	Master Protein	P13797	Plastin-3 OS=Homo sapiens OX=9606 GN=PLS3 PE=1 SV=4	27	13	17	12	630	70.8	5.6	44.36	13	1
FALSE	Master Protein	P46013	Proliferation marker protein Ki-67 OS=Homo sapiens OX=9606 GN=MKI67 PE=1 SV=2	8	17	17	17	3256	358.5	9.45	41.6	17	1
FALSE	Master Protein	P25787	Proteasome subunit alpha type-2 OS=Homo sapiens OX=9606 GN=PSMA2 PE=1 SV=2	56	10	17	10	234	25.9	7.43	57.75	10	1
FALSE	Master Protein	P28066	Proteasome subunit alpha type-5 OS=Homo sapiens OX=9606 GN=PSMA5 PE=1 SV=3	46	9	17	9	241	26.4	4.79	51.4	9	1
FALSE	Master Protein	Q9NYL9	Tropomodulin-3 OS=Homo sapiens OX=9606 GN=TMOD3 PE=1 SV=1	49	15	17	15	352	39.6	5.19	52.48	15	1
FALSE	Master Protein	P26373	60S ribosomal protein L13 OS=Homo sapiens OX=9606 GN=RPL13 PE=1 SV=4	25	5	16	5	211	24.2	11.65	45.03	5	1
FALSE	Master Protein	P63173	60S ribosomal protein L38 OS=Homo sapiens OX=9606 GN=RPL38 PE=1 SV=2	50	6	16	6	70	8.2	10.1	40.36	6	1
FALSE	Master Protein	P62424	60S ribosomal protein L7a OS=Homo sapiens OX=9606 GN=RPL7A PE=1 SV=2	37	13	16	13	266	30	10.61	48.53	13	1
FALSE	Master Protein	Q08043	Alpha-actinin-3 OS=Homo sapiens OX=9606 GN=ACTN3 PE=1 SV=2	10	9	16	1	901	103.2	5.52	47.65	9	1
FALSE	Master Protein	Q08211	ATP-dependent RNA helicase A OS=Homo sapiens OX=9606 GN=DHX9 PE=1 SV=4	15	16	16	16	1270	140.9	6.84	42.91	16	1
FALSE	Master Protein	Q00610	Clathrin heavy chain 1 OS=Homo sapiens OX=9606 GN=CLTC PE=1 SV=5	10	14	16	14	1675	191.5	5.69	42.61	14	1
FALSE	Master Protein	P52272	Heterogeneous nuclear ribonucleoprotein M OS=Homo sapiens OX=9606 GN=HNRNPM PE=1 SV=3	25	16	16	16	730	77.5	8.7	39.89	16	1
FALSE	Master Protein	P06748	Nucleophosmin OS=Homo sapiens OX=9606 GN=NPM1 PE=1 SV=2	65	12	16	12	294	32.6	4.78	55.37	12	1
FALSE	Master Protein	P49721	Proteasome subunit beta type-2 OS=Homo sapiens OX=9606 GN=PSMB2 PE=1 SV=1	41	9	16	9	201	22.8	7.02	44.75	9	1
FALSE	Master Protein	P28070	Proteasome subunit beta type-4 OS=Homo sapiens OX=9606 GN=PSMB4 PE=1 SV=4	36	6	16	6	264	29.2	5.97	60.51	6	1
FALSE	Master Protein	Q08188	Protein-glutamine gamma-glutamyltransferase E OS=Homo sapiens OX=9606 GN=TGM3 PE=1 SV=4	19	13	16	13	693	76.6	5.86	36.79	13	1
FALSE	Master Protein	P02768	Serum albumin OS=Homo sapiens OX=9606 GN=ALB PE=1 SV=2	14	10	16	10	609	69.3	6.28	44.33	10	1
FALSE	Master Protein	Q14247	Src substrate cortactin OS=Homo sapiens OX=9606 GN=CTTN PE=1 SV=2	25	11	16	11	550	61.5	5.4	35.41	11	1
FALSE	Master Protein	P46783	40S ribosomal protein S10 OS=Homo sapiens OX=9606 GN=RPS10 PE=1 SV=1	29	5	15	5	165	18.9	10.15	48.24	5	1
FALSE	Master Protein	P39019	40S ribosomal protein S19 OS=Homo sapiens OX=9606 GN=RPS19 PE=1 SV=2	34	7	15	7	145	16.1	10.32	37.75	7	1
FALSE	Master Protein	P80723	Brain acid soluble protein 1 OS=Homo sapiens OX=9606 GN=BASP1 PE=1 SV=2	53	7	15	7	227	22.7	4.63	49.39	7	1
FALSE	Master Protein	P31327	Carbamoyl-phosphate synthase [ammonia], mitochondrial OS=Homo sapiens OX=9606 GN=CPS1 PE=1 SV=2	10	15	15	14	1500	164.8	6.74	33.51	15	1
FALSE	Master Protein	P06732	Creatine kinase M-type OS=Homo sapiens OX=9606 GN=CKM PE=1 SV=2	25	10	15	10	381	43.1	7.25	40.43	10	1
FALSE	Master Protein	Q08554	Desmocollin-1 OS=Homo sapiens OX=9606 GN=DSC1 PE=1 SV=2	19	12	15	12	894	99.9	5.43	42.6	12	1
FALSE	Master Protein	Q16643	Drebrin OS=Homo sapiens OX=9606 GN=DBN1 PE=1 SV=4	27	12	15	12	649	71.4	4.45	48.34	12	1
FALSE	Master Protein	P22626	Heterogeneous nuclear ribonucleoproteins A2/B1 OS=Homo sapiens OX=9606 GN=HNRNPA2B1 PE=1 SV=2	46	12	15	10	353	37.4	8.95	42.73	12	1
FALSE	Master Protein	P55036-2	Isoform Rpn10E of 26S proteasome non-ATPase regulatory subunit 4 OS=Homo sapiens OX=9606 GN=PSMD4	43	10	15	1	268	28.6	6.09	47.21	10	1
FALSE	Master Protein	Q6KB66	Keratin, type II cytoskeletal 80 OS=Homo sapiens OX=9606 GN=KRT80 PE=1 SV=2	17	7	15	6	452	50.5	5.67	41.08	7	1
FALSE	Master Protein	Q5T749	Keratinocyte proline-rich protein OS=Homo sapiens OX=9606 GN=KPRP PE=1 SV=1	28	11	15	11	579	64.1	8.27	46.06	11	1
FALSE	Master Protein	P00338	L-lactate dehydrogenase A chain OS=Homo sapiens OX=9606 GN=LDHA PE=1 SV=2	48	14	15	12	332	36.7	8.27	40.79	14	1
FALSE	Master Protein	Q06830	Peroxiredoxin-1 OS=Homo sapiens OX=9606 GN=PRDX1 PE=1 SV=1	58	10	15	7	199	22.1	8.13	42.34	10	1
FALSE	Master Protein	P46940	Ras GTPase-activating-like protein IQGAP1 OS=Homo sapiens OX=9606 GN=IQGAP1 PE=1 SV=1	12	15	15	15	1657	189.1	6.48	41.87	15	1
FALSE	Master Protein	P62280	40S ribosomal protein S11 OS=Homo sapiens OX=9606 GN=RPS11 PE=1 SV=3	51	9	14	9	158	18.4	10.3	35.29	9	1
FALSE	Master Protein	P62263	40S ribosomal protein S14 OS=Homo sapiens OX=9606 GN=RPS14 PE=1 SV=3	40	7	14	7	151	16.3	10.05	48.29	7	1
FALSE	Master Protein	Q05639	Elongation factor 1-alpha 2 OS=Homo sapiens OX=9606 GN=EEF1A2 PE=1 SV=1	22	8	14	2	463	50.4	9.03	42.84	8	1
FALSE	Master Protein	P27105	Erythrocyte band 7 integral membrane protein OS=Homo sapiens OX=9606 GN=STOM PE=1 SV=3	43	9	14	9	288	31.7	7.88	38.77	9	1
FALSE	Master Protein	P49327	Fatty acid synthase OS=Homo sapiens OX=9606 GN=FASN PE=1 SV=3	6	13	14	13	2511	273.3	6.44	32.54	13	1
FALSE	Master Protein	P04075	Fructose-bisphosphate aldolase A OS=Homo sapiens OX=9606 GN=ALDOA PE=1 SV=2	47	11	14	10	364	39.4	8.09	46.04	11	1
FALSE	Master Protein	P10412	Histone H1.4 OS=Homo sapiens OX=9606 GN=H1-4 PE=1 SV=2	27	8	14	8	219	21.9	11.03	39.52	8	1
FALSE	Master Protein	Q12906	Interleukin enhancer-binding factor 3 OS=Homo sapiens OX=9606 GN=ILF3 PE=1 SV=3	13	11	14	9	894	95.3	8.76	40.45	11	1
FALSE	Master Protein	P06753-2	Isoform 2 of Tropomyosin alpha-3 chain OS=Homo sapiens OX=9606 GN=TPM3	33	12	14	7	248	29	4.78	38.3	12	1
FALSE	Master Protein	P07195	L-lactate dehydrogenase B chain OS=Homo sapiens OX=9606 GN=LDHB PE=1 SV=2	33	11	14	9	334	36.6	6.05	34.46	11	1
FALSE	Master Protein	Q9UPN3	Microtubule-actin cross-linking factor 1, isoforms 1/2/3/5 OS=Homo sapiens OX=9606 GN=MACF1 PE=1 SV=4	2	14	14	3	7388	837.8	5.39	33.86	14	1
FALSE	Master Protein	P25789	Proteasome subunit alpha type-4 OS=Homo sapiens OX=9606 GN=PSMA4 PE=1 SV=1	52	11	14	11	261	29.5	7.72	35.27	11	1
FALSE	Master Protein	P20618	Proteasome subunit beta type-1 OS=Homo sapiens OX=9606 GN=PSMB1 PE=1 SV=2	37	8	14	8	241	26.5	8.13	42.68	8	1
FALSE	Master Protein	Q99436	Proteasome subunit beta type-7 OS=Homo sapiens OX=9606 GN=PSMB7 PE=1 SV=1	34	8	14	8	277	29.9	7.68	44.49	8	1
FALSE	Master Protein	P30101	Protein disulfide-isomerase A3 OS=Homo sapiens OX=9606 GN=PDIA3 PE=1 SV=4	30	12	14	12	505	56.7	6.35	35.51	12	1
FALSE	Master Protein	P07237	Protein disulfide-isomerase OS=Homo sapiens OX=9606 GN=P4HB PE=1 SV=3	28	13	14	13	508	57.1	4.87	35.62	13	1
FALSE	Master Protein	P67936	Tropomyosin alpha-4 chain OS=Homo sapiens OX=9606 GN=TPM4 PE=1 SV=3	36	12	14	3	248	28.5	4.69	37.31	12	1
FALSE	Master Protein	P61254	60S ribosomal protein L26 OS=Homo sapiens OX=9606 GN=RPL26 PE=1 SV=1	39	7	13	1	145	17.2	10.55	33.43	7	1
FALSE	Master Protein	Q02878	60S ribosomal protein L6 OS=Homo sapiens OX=9606 GN=RPL6 PE=1 SV=3	33	11	13	11	288	32.7	10.58	33.89	11	1
FALSE	Master Protein	P32969	60S ribosomal protein L9 OS=Homo sapiens OX=9606 GN=RPL9 PE=1 SV=1	66	10	13	10	192	21.9	9.95	40.34	10	1
FALSE	Master Protein	P25705	ATP synthase subunit alpha, mitochondrial OS=Homo sapiens OX=9606 GN=ATP5F1A PE=1 SV=1	23	11	13	11	553	59.7	9.13	33.35	11	1
FALSE	Master Protein	Q9NR09	Baculoviral IAP repeat-containing protein 6 OS=Homo sapiens OX=9606 GN=BIRC6 PE=1 SV=2	4	13	13	13	4857	529.9	6.05	32.13	13	1
FALSE	Master Protein	P07814	Bifunctional glutamate/proline--tRNA ligase OS=Homo sapiens OX=9606 GN=EPRS1 PE=1 SV=5	13	13	13	13	1512	170.5	7.33	32.29	13	1
FALSE	Master Protein	P47755	F-actin-capping protein subunit alpha-2 OS=Homo sapiens OX=9606 GN=CAPZA2 PE=1 SV=3	57	10	13	8	286	32.9	5.85	42.29	10	1
FALSE	Master Protein	Q00839	Heterogeneous nuclear ribonucleoprotein U OS=Homo sapiens OX=9606 GN=HNRNPU PE=1 SV=6	19	10	13	10	825	90.5	6	37.82	10	1
FALSE	Master Protein	Q9NR30	Nucleolar RNA helicase 2 OS=Homo sapiens OX=9606 GN=DDX21 PE=1 SV=5	15	10	13	10	783	87.3	9.28	33.86	10	1
FALSE	Master Protein	Q6P4F7	Rho GTPase-activating protein 11A OS=Homo sapiens OX=9606 GN=ARHGAP11A PE=1 SV=2	14	13	13	13	1023	113.8	9.07	31.56	13	1
FALSE	Master Protein	Q9Y230	RuvB-like 2 OS=Homo sapiens OX=9606 GN=RUVBL2 PE=1 SV=3	27	13	13	13	463	51.1	5.64	32.8	13	1
FALSE	Master Protein	Q13501	Sequestosome-1 OS=Homo sapiens OX=9606 GN=SQSTM1 PE=1 SV=1	48	11	13	11	440	47.7	5.22	45.28	11	1
FALSE	Master Protein	P38646	Stress-70 protein, mitochondrial OS=Homo sapiens OX=9606 GN=HSPA9 PE=1 SV=2	20	12	13	12	679	73.6	6.16	33.86	12	1
FALSE	Master Protein	Q12933	TNF receptor-associated factor 2 OS=Homo sapiens OX=9606 GN=TRAF2 PE=1 SV=2	17	7	13	7	501	55.8	7.53	38.55	7	1
FALSE	Master Protein	P16989	Y-box-binding protein 3 OS=Homo sapiens OX=9606 GN=YBX3 PE=1 SV=4	19	7	13	3	372	40.1	9.77	37.54	7	1
FALSE	Master Protein	P62851	40S ribosomal protein S25 OS=Homo sapiens OX=9606 GN=RPS25 PE=1 SV=1	24	4	12	4	125	13.7	10.11	32.08	4	1
FALSE	Master Protein	P05388	60S acidic ribosomal protein P0 OS=Homo sapiens OX=9606 GN=RPLP0 PE=1 SV=1	25	8	12	8	317	34.3	5.97	33	8	1
FALSE	Master Protein	P83731	60S ribosomal protein L24 OS=Homo sapiens OX=9606 GN=RPL24 PE=1 SV=1	25	4	12	4	157	17.8	11.25	31.84	4	1
FALSE	Master Protein	P46777	60S ribosomal protein L5 OS=Homo sapiens OX=9606 GN=RPL5 PE=1 SV=3	32	8	12	8	297	34.3	9.72	33.51	8	1
FALSE	Master Protein	P05141	ADP/ATP translocase 2 OS=Homo sapiens OX=9606 GN=SLC25A5 PE=1 SV=7	25	9	12	2	298	32.8	9.69	29.67	9	1
FALSE	Master Protein	P14868	Aspartate--tRNA ligase, cytoplasmic OS=Homo sapiens OX=9606 GN=DARS1 PE=1 SV=2	28	12	12	12	501	57.1	6.55	31.32	12	1
FALSE	Master Protein	O95816	BAG family molecular chaperone regulator 2 OS=Homo sapiens OX=9606 GN=BAG2 PE=1 SV=1	51	9	12	9	211	23.8	6.7	30.2	9	1
FALSE	Master Protein	Q14126	Desmoglein-2 OS=Homo sapiens OX=9606 GN=DSG2 PE=1 SV=2	15	11	12	11	1118	122.2	5.24	32.25	11	1
FALSE	Master Protein	P26641	Elongation factor 1-gamma OS=Homo sapiens OX=9606 GN=EEF1G PE=1 SV=3	26	8	12	8	437	50.1	6.67	33.5	8	1
FALSE	Master Protein	P58107	Epiplakin OS=Homo sapiens OX=9606 GN=EPPK1 PE=1 SV=3	10	11	12	6	5088	555.3	5.62	31.6	11	1
FALSE	Master Protein	P38919	Eukaryotic initiation factor 4A-III OS=Homo sapiens OX=9606 GN=EIF4A3 PE=1 SV=4	29	12	12	10	411	46.8	6.73	30.53	12	1
FALSE	Master Protein	P51991	Heterogeneous nuclear ribonucleoprotein A3 OS=Homo sapiens OX=9606 GN=HNRNPA3 PE=1 SV=2	31	9	12	1	378	39.6	9.01	31.11	9	1
FALSE	Master Protein	P51991-2	Isoform 2 of Heterogeneous nuclear ribonucleoprotein A3 OS=Homo sapiens OX=9606 GN=HNRNPA3	33	9	12	1	356	37	8.31	30.45	9	1
FALSE	Master Protein	Q92841-1	Isoform 2 of Probable ATP-dependent RNA helicase DDX17 OS=Homo sapiens OX=9606 GN=DDX17	15	9	12	3	650	72.3	8.59	28.75	9	1
FALSE	Master Protein	P09493-2	Isoform 2 of Tropomyosin alpha-1 chain OS=Homo sapiens OX=9606 GN=TPM1	42	12	12	3	228	26.7	4.82	31.16	12	1
FALSE	Master Protein	O43852-4	Isoform 4 of Calumenin OS=Homo sapiens OX=9606 GN=CALU	36	9	12	2	323	38.1	4.58	33.28	9	1
FALSE	Master Protein	Q9UPN3-5	Isoform 4 of Microtubule-actin cross-linking factor 1, isoforms 1/2/3/5 OS=Homo sapiens OX=9606 GN=MACF1	2	12	12	1	5938	669.7	5.3	28.72	12	1
FALSE	Master Protein	P07910-2	Isoform C1 of Heterogeneous nuclear ribonucleoproteins C1/C2 OS=Homo sapiens OX=9606 GN=HNRNPC	29	9	12	9	293	32.3	5.08	30.58	9	1
FALSE	Master Protein	Q15046	Lysine--tRNA ligase OS=Homo sapiens OX=9606 GN=KARS1 PE=1 SV=3	17	10	12	10	597	68	6.35	26.87	10	1
FALSE	Master Protein	P26038	Moesin OS=Homo sapiens OX=9606 GN=MSN PE=1 SV=3	26	12	12	10	577	67.8	6.4	32.31	12	1
FALSE	Master Protein	P63244	Receptor of activated protein C kinase 1 OS=Homo sapiens OX=9606 GN=RACK1 PE=1 SV=3	38	9	12	9	317	35.1	7.69	36.22	9	1
FALSE	Master Protein	P38159	RNA-binding motif protein, X chromosome OS=Homo sapiens OX=9606 GN=RBMX PE=1 SV=3	19	8	12	8	391	42.3	10.05	27.81	8	1
FALSE	Master Protein	P23246	Splicing factor, proline- and glutamine-rich OS=Homo sapiens OX=9606 GN=SFPQ PE=1 SV=2	15	11	12	10	707	76.1	9.44	31.15	11	1
FALSE	Master Protein	Q9NY65	Tubulin alpha-8 chain OS=Homo sapiens OX=9606 GN=TUBA8 PE=1 SV=1	25	8	12	1	449	50.1	5.06	41.1	8	1
FALSE	Master Protein	P67809	Y-box-binding protein 1 OS=Homo sapiens OX=9606 GN=YBX1 PE=1 SV=3	38	8	12	4	324	35.9	9.88	36.4	8	1
FALSE	Master Protein	Q9UNX3	60S ribosomal protein L26-like 1 OS=Homo sapiens OX=9606 GN=RPL26L1 PE=1 SV=1	39	7	11	1	145	17.2	10.55	26.8	7	1
FALSE	Master Protein	P61353	60S ribosomal protein L27 OS=Homo sapiens OX=9606 GN=RPL27 PE=1 SV=2	38	5	11	5	136	15.8	10.56	30.99	5	1
FALSE	Master Protein	P62888	60S ribosomal protein L30 OS=Homo sapiens OX=9606 GN=RPL30 PE=1 SV=2	58	6	11	6	115	12.8	9.63	31.76	6	1
FALSE	Master Protein	Q9Y3U8	60S ribosomal protein L36 OS=Homo sapiens OX=9606 GN=RPL36 PE=1 SV=3	30	5	11	5	105	12.2	11.59	27.66	5	1
FALSE	Master Protein	P36578	60S ribosomal protein L4 OS=Homo sapiens OX=9606 GN=RPL4 PE=1 SV=5	27	9	11	9	427	47.7	11.06	26.8	9	1
FALSE	Master Protein	P62917	60S ribosomal protein L8 OS=Homo sapiens OX=9606 GN=RPL8 PE=1 SV=2	39	8	11	8	257	28	11.03	33.52	8	1
FALSE	Master Protein	P23526	Adenosylhomocysteinase OS=Homo sapiens OX=9606 GN=AHCY PE=1 SV=4	23	8	11	8	432	47.7	6.34	27.14	8	1
FALSE	Master Protein	P12236	ADP/ATP translocase 3 OS=Homo sapiens OX=9606 GN=SLC25A6 PE=1 SV=4	25	8	11	1	298	32.8	9.74	26.72	8	1
FALSE	Master Protein	P06576	ATP synthase subunit beta, mitochondrial OS=Homo sapiens OX=9606 GN=ATP5F1B PE=1 SV=3	29	10	11	10	529	56.5	5.4	27.51	10	1
FALSE	Master Protein	O43852	Calumenin OS=Homo sapiens OX=9606 GN=CALU PE=1 SV=2	40	9	11	2	315	37.1	4.64	34.5	9	1
FALSE	Master Protein	P78527	DNA-dependent protein kinase catalytic subunit OS=Homo sapiens OX=9606 GN=PRKDC PE=1 SV=3	3	11	11	11	4128	468.8	7.12	27.1	11	1
FALSE	Master Protein	P14625	Endoplasmin OS=Homo sapiens OX=9606 GN=HSP90B1 PE=1 SV=1	14	10	11	9	803	92.4	4.84	27.97	10	1
FALSE	Master Protein	P60842	Eukaryotic initiation factor 4A-I OS=Homo sapiens OX=9606 GN=EIF4A1 PE=1 SV=1	25	9	11	7	406	46.1	5.48	30.74	9	1
FALSE	Master Protein	P12268	Inosine-5'-monophosphate dehydrogenase 2 OS=Homo sapiens OX=9606 GN=IMPDH2 PE=1 SV=2	25	10	11	10	514	55.8	6.9	32.57	10	1
FALSE	Master Protein	P67936-2	Isoform 2 of Tropomyosin alpha-4 chain OS=Homo sapiens OX=9606 GN=TPM4	28	10	11	1	284	32.7	4.73	29.26	10	1
FALSE	Master Protein	P07951-2	Isoform 2 of Tropomyosin beta chain OS=Homo sapiens OX=9606 GN=TPM2	26	10	11	3	284	33	4.67	29.16	10	1
FALSE	Master Protein	P09493-5	Isoform 5 of Tropomyosin alpha-1 chain OS=Homo sapiens OX=9606 GN=TPM1	39	11	11	2	245	28.4	4.77	30.43	11	1
FALSE	Master Protein	Q14980	Nuclear mitotic apparatus protein 1 OS=Homo sapiens OX=9606 GN=NUMA1 PE=1 SV=2	6	11	11	11	2115	238.1	5.78	26.09	11	1
FALSE	Master Protein	Q07157	Tight junction protein ZO-1 OS=Homo sapiens OX=9606 GN=TJP1 PE=1 SV=3	8	10	11	10	1748	195.3	6.7	33.57	10	1
FALSE	Master Protein	Q9UNM6	26S proteasome non-ATPase regulatory subunit 13 OS=Homo sapiens OX=9606 GN=PSMD13 PE=1 SV=2	26	9	10	9	376	42.9	5.81	25.48	9	1
FALSE	Master Protein	P48556	26S proteasome non-ATPase regulatory subunit 8 OS=Homo sapiens OX=9606 GN=PSMD8 PE=1 SV=2	21	8	10	8	350	39.6	9.7	25.52	8	1
FALSE	Master Protein	P25398	40S ribosomal protein S12 OS=Homo sapiens OX=9606 GN=RPS12 PE=1 SV=3	40	5	10	5	132	14.5	7.21	29.59	5	1
FALSE	Master Protein	P62277	40S ribosomal protein S13 OS=Homo sapiens OX=9606 GN=RPS13 PE=1 SV=2	38	6	10	6	151	17.2	10.54	26.06	6	1
FALSE	Master Protein	P62249	40S ribosomal protein S16 OS=Homo sapiens OX=9606 GN=RPS16 PE=1 SV=2	47	7	10	7	146	16.4	10.21	26.27	7	1
FALSE	Master Protein	P08708	40S ribosomal protein S17 OS=Homo sapiens OX=9606 GN=RPS17 PE=1 SV=2	50	7	10	7	135	15.5	9.85	28.58	7	1
FALSE	Master Protein	P60866	40S ribosomal protein S20 OS=Homo sapiens OX=9606 GN=RPS20 PE=1 SV=1	29	4	10	4	119	13.4	9.94	29.58	4	1
FALSE	Master Protein	P62266	40S ribosomal protein S23 OS=Homo sapiens OX=9606 GN=RPS23 PE=1 SV=3	43	5	10	5	143	15.8	10.49	31.8	5	1
FALSE	Master Protein	P30050	60S ribosomal protein L12 OS=Homo sapiens OX=9606 GN=RPL12 PE=1 SV=1	55	6	10	6	165	17.8	9.42	31.8	6	1
FALSE	Master Protein	O00571	ATP-dependent RNA helicase DDX3X OS=Homo sapiens OX=9606 GN=DDX3X PE=1 SV=3	17	9	10	8	662	73.2	7.18	29.45	9	1
FALSE	Master Protein	E.	coli Lac repressor (LacI) &IC	20	6	10	6	360	38.6	6.89	24.06	6	1
FALSE	Master Protein	Q07021	Complement component 1 Q subcomponent-binding protein, mitochondrial OS=Homo sapiens OX=9606 GN=C1QBP PE=1 SV=1	26	4	10	4	282	31.3	4.84	40.48	4	1
FALSE	Master Protein	P08174	Complement decay-accelerating factor OS=Homo sapiens OX=9606 GN=CD55 PE=1 SV=4	16	6	10	6	381	41.4	7.59	24.44	6	1
FALSE	Master Protein	Q5SSJ5	Heterochromatin protein 1-binding protein 3 OS=Homo sapiens OX=9606 GN=HP1BP3 PE=1 SV=1	18	10	10	10	553	61.2	9.67	23.76	10	1
FALSE	Master Protein	Q14974	Importin subunit beta-1 OS=Homo sapiens OX=9606 GN=KPNB1 PE=1 SV=2	13	9	10	9	876	97.1	4.78	26.62	9	1
FALSE	Master Protein	P60174-1	Isoform 2 of Triosephosphate isomerase OS=Homo sapiens OX=9606 GN=TPI1	46	8	10	8	249	26.7	6.9	29.1	8	1
FALSE	Master Protein	Q02241	Kinesin-like protein KIF23 OS=Homo sapiens OX=9606 GN=KIF23 PE=1 SV=3	14	10	10	10	960	110	8.51	27.38	10	1
FALSE	Master Protein	P40926	Malate dehydrogenase, mitochondrial OS=Homo sapiens OX=9606 GN=MDH2 PE=1 SV=3	34	9	10	9	338	35.5	8.68	28.37	9	1
FALSE	Master Protein	P43243	Matrin-3 OS=Homo sapiens OX=9606 GN=MATR3 PE=1 SV=2	13	9	10	9	847	94.6	6.25	25.84	9	1
FALSE	Master Protein	P35240	Merlin OS=Homo sapiens OX=9606 GN=NF2 PE=1 SV=1	10	7	10	7	595	69.6	6.47	26.83	7	1
FALSE	Master Protein	Q14651	Plastin-1 OS=Homo sapiens OX=9606 GN=PLS1 PE=1 SV=2	14	8	10	7	629	70.2	5.41	23.41	8	1
FALSE	Master Protein	Q13310	Polyadenylate-binding protein 4 OS=Homo sapiens OX=9606 GN=PABPC4 PE=1 SV=1	11	7	10	3	644	70.7	9.26	23.46	7	1
FALSE	Master Protein	P49720	Proteasome subunit beta type-3 OS=Homo sapiens OX=9606 GN=PSMB3 PE=1 SV=2	28	4	10	4	205	22.9	6.55	29.94	4	1
FALSE	Master Protein	P28074	Proteasome subunit beta type-5 OS=Homo sapiens OX=9606 GN=PSMB5 PE=1 SV=3	23	6	10	1	263	28.5	6.92	27.12	6	1
FALSE	Master Protein	O14974	Protein phosphatase 1 regulatory subunit 12A OS=Homo sapiens OX=9606 GN=PPP1R12A PE=1 SV=1	11	10	10	10	1030	115.2	5.4	25	10	1
FALSE	Master Protein	Q99832	T-complex protein 1 subunit eta OS=Homo sapiens OX=9606 GN=CCT7 PE=1 SV=2	24	10	10	10	543	59.3	7.65	25.21	10	1
FALSE	Master Protein	Q86V81	THO complex subunit 4 OS=Homo sapiens OX=9606 GN=ALYREF PE=1 SV=3	35	6	10	6	257	26.9	11.15	30.4	6	1
FALSE	Master Protein	P22314	Ubiquitin-like modifier-activating enzyme 1 OS=Homo sapiens OX=9606 GN=UBA1 PE=1 SV=3	14	10	10	10	1058	117.8	5.76	28.45	10	1
FALSE	Master Protein	P18206	Vinculin OS=Homo sapiens OX=9606 GN=VCL PE=1 SV=4	11	10	10	10	1134	123.7	5.66	23.48	10	1
FALSE	Master Protein	P15880	40S ribosomal protein S2 OS=Homo sapiens OX=9606 GN=RPS2 PE=1 SV=2	28	7	9	7	293	31.3	10.24	25.15	7	1
FALSE	Master Protein	P63220	40S ribosomal protein S21 OS=Homo sapiens OX=9606 GN=RPS21 PE=1 SV=1	45	4	9	4	83	9.1	8.5	26.45	4	1
FALSE	Master Protein	P62241	40S ribosomal protein S8 OS=Homo sapiens OX=9606 GN=RPS8 PE=1 SV=2	29	5	9	5	208	24.2	10.32	24.15	5	1
FALSE	Master Protein	P46781	40S ribosomal protein S9 OS=Homo sapiens OX=9606 GN=RPS9 PE=1 SV=3	31	8	9	8	194	22.6	10.65	19.08	8	1
FALSE	Master Protein	P46776	60S ribosomal protein L27a OS=Homo sapiens OX=9606 GN=RPL27A PE=1 SV=2	24	4	9	4	148	16.6	11	25.26	4	1
FALSE	Master Protein	O15144	Actin-related protein 2/3 complex subunit 2 OS=Homo sapiens OX=9606 GN=ARPC2 PE=1 SV=1	22	7	9	7	300	34.3	7.36	22.39	7	1
FALSE	Master Protein	P61158	Actin-related protein 3 OS=Homo sapiens OX=9606 GN=ACTR3 PE=1 SV=3	28	9	9	9	418	47.3	5.88	26.84	9	1
FALSE	Master Protein	P04040	Catalase OS=Homo sapiens OX=9606 GN=CAT PE=1 SV=3	22	9	9	9	527	59.7	7.39	26.73	9	1
FALSE	Master Protein	33350932	cytoplasmic dynein 1 heavy chain 1 [Homo sapiens] &IC dynein heavy chain	2	9	9	9	4646	532.1	6.4	21.84	9	1
FALSE	Master Protein	Q16531	DNA damage-binding protein 1 OS=Homo sapiens OX=9606 GN=DDB1 PE=1 SV=1	9	9	9	9	1140	126.9	5.26	21.23	9	1
FALSE	Master Protein	Q7L2H7	Eukaryotic translation initiation factor 3 subunit M OS=Homo sapiens OX=9606 GN=EIF3M PE=1 SV=1	31	8	9	8	374	42.5	5.63	31.54	8	1
FALSE	Master Protein	P04792	Heat shock protein beta-1 OS=Homo sapiens OX=9606 GN=HSPB1 PE=1 SV=2	35	6	9	6	205	22.8	6.4	22.99	6	1
FALSE	Master Protein	P54652	Heat shock-related 70 kDa protein 2 OS=Homo sapiens OX=9606 GN=HSPA2 PE=1 SV=1	9	6	9	1	639	70	5.74	22.74	6	1
FALSE	Master Protein	P61978	Heterogeneous nuclear ribonucleoprotein K OS=Homo sapiens OX=9606 GN=HNRNPK PE=1 SV=1	17	8	9	8	463	50.9	5.54	21.28	8	1
FALSE	Master Protein	Q5QNW6	Histone H2B type 2-F OS=Homo sapiens OX=9606 GN=H2BC18 PE=1 SV=3	37	5	9	2	126	13.9	10.32	23.44	5	1
FALSE	Master Protein	P28074-3	Isoform 3 of Proteasome subunit beta type-5 OS=Homo sapiens OX=9606 GN=PSMB5	39	6	9	1	160	17.8	7.24	25.17	6	1
FALSE	Master Protein	Q9BXS6	Nucleolar and spindle-associated protein 1 OS=Homo sapiens OX=9606 GN=NUSAP1 PE=1 SV=1	20	7	9	7	441	49.4	9.91	24.93	7	1
FALSE	Master Protein	P00558	Phosphoglycerate kinase 1 OS=Homo sapiens OX=9606 GN=PGK1 PE=1 SV=3	26	9	9	9	417	44.6	8.1	26.29	9	1
FALSE	Master Protein	P62136	Serine/threonine-protein phosphatase PP1-alpha catalytic subunit OS=Homo sapiens OX=9606 GN=PPP1CA PE=1 SV=1	26	7	9	3	330	37.5	6.33	25.26	7	1
FALSE	Master Protein	P36873	Serine/threonine-protein phosphatase PP1-gamma catalytic subunit OS=Homo sapiens OX=9606 GN=PPP1CC PE=1 SV=1	25	7	9	3	323	37	6.54	25.07	7	1
FALSE	Master Protein	P49368	T-complex protein 1 subunit gamma OS=Homo sapiens OX=9606 GN=CCT3 PE=1 SV=4	16	8	9	8	545	60.5	6.49	22.55	8	1
FALSE	Master Protein	Q9Y2W1	Thyroid hormone receptor-associated protein 3 OS=Homo sapiens OX=9606 GN=THRAP3 PE=1 SV=2	13	9	9	9	955	108.6	10.15	22.87	9	1
FALSE	Master Protein	P02786	Transferrin receptor protein 1 OS=Homo sapiens OX=9606 GN=TFRC PE=1 SV=2	14	9	9	9	760	84.8	6.61	22.7	9	1
FALSE	Master Protein	P29401	Transketolase OS=Homo sapiens OX=9606 GN=TKT PE=1 SV=3	20	8	9	8	623	67.8	7.66	25.3	8	1
FALSE	Master Protein	P62979	Ubiquitin-40S ribosomal protein S27a OS=Homo sapiens OX=9606 GN=RPS27A PE=1 SV=2	35	4	9	4	156	18	9.64	22.31	4	1
FALSE	Master Protein	P62861	40S ribosomal protein S30 OS=Homo sapiens OX=9606 GN=FAU PE=1 SV=1	20	3	8	3	59	6.6	12.15	20.26	3	1
FALSE	Master Protein	P62753	40S ribosomal protein S6 OS=Homo sapiens OX=9606 GN=RPS6 PE=1 SV=1	16	5	8	5	249	28.7	10.84	21.05	5	1
FALSE	Master Protein	P08865	40S ribosomal protein SA OS=Homo sapiens OX=9606 GN=RPSA PE=1 SV=4	32	7	8	7	295	32.8	4.87	23.27	7	1
FALSE	Master Protein	P35268	60S ribosomal protein L22 OS=Homo sapiens OX=9606 GN=RPL22 PE=1 SV=2	48	4	8	4	128	14.8	9.19	22.76	4	1
FALSE	Master Protein	P18124	60S ribosomal protein L7 OS=Homo sapiens OX=9606 GN=RPL7 PE=1 SV=1	28	7	8	7	248	29.2	10.65	22.82	7	1
FALSE	Master Protein	Q05682	Caldesmon OS=Homo sapiens OX=9606 GN=CALD1 PE=1 SV=3	12	8	8	8	793	93.2	5.66	19.84	8	1
FALSE	Master Protein	O43175	D-3-phosphoglycerate dehydrogenase OS=Homo sapiens OX=9606 GN=PHGDH PE=1 SV=4	21	8	8	8	533	56.6	6.71	22.63	8	1
FALSE	Master Protein	P33991	DNA replication licensing factor MCM4 OS=Homo sapiens OX=9606 GN=MCM4 PE=1 SV=5	10	8	8	8	863	96.5	6.74	18.91	8	1
FALSE	Master Protein	P31689	DnaJ homolog subfamily A member 1 OS=Homo sapiens OX=9606 GN=DNAJA1 PE=1 SV=2	30	8	8	8	397	44.8	7.08	19.72	8	1
FALSE	Master Protein	P29692	Elongation factor 1-delta OS=Homo sapiens OX=9606 GN=EEF1D PE=1 SV=5	33	5	8	5	281	31.1	5.01	22.28	5	1
FALSE	Master Protein	P49411	Elongation factor Tu, mitochondrial OS=Homo sapiens OX=9606 GN=TUFM PE=1 SV=2	22	8	8	8	452	49.5	7.61	18.23	8	1
FALSE	Master Protein	Q92945	Far upstream element-binding protein 2 OS=Homo sapiens OX=9606 GN=KHSRP PE=1 SV=4	12	7	8	6	711	73.1	7.3	19.98	7	1
FALSE	Master Protein	Q01469	Fatty acid-binding protein 5 OS=Homo sapiens OX=9606 GN=FABP5 PE=1 SV=3	67	7	8	7	135	15.2	7.01	22.92	7	1
FALSE	Master Protein	P34932	Heat shock 70 kDa protein 4 OS=Homo sapiens OX=9606 GN=HSPA4 PE=1 SV=4	12	8	8	8	840	94.3	5.19	20.74	8	1
FALSE	Master Protein	Q13151	Heterogeneous nuclear ribonucleoprotein A0 OS=Homo sapiens OX=9606 GN=HNRNPA0 PE=1 SV=1	24	5	8	4	305	30.8	9.29	23.56	5	1
FALSE	Master Protein	O60506	Heterogeneous nuclear ribonucleoprotein Q OS=Homo sapiens OX=9606 GN=SYNCRIP PE=1 SV=2	17	8	8	7	623	69.6	8.59	26.13	8	1
FALSE	Master Protein	Q16778	Histone H2B type 2-E OS=Homo sapiens OX=9606 GN=H2BC21 PE=1 SV=3	37	5	8	2	126	13.9	10.32	20.8	5	1
FALSE	Master Protein	P52292	Importin subunit alpha-1 OS=Homo sapiens OX=9606 GN=KPNA2 PE=1 SV=1	18	7	8	7	529	57.8	5.4	23.71	7	1
FALSE	Master Protein	Q9NVI7-2	Isoform 2 of ATPase family AAA domain-containing protein 3A OS=Homo sapiens OX=9606 GN=ATAD3A	13	7	8	7	586	66.2	9.25	19.55	7	1
FALSE	Master Protein	Q04637-8	Isoform 8 of Eukaryotic translation initiation factor 4 gamma 1 OS=Homo sapiens OX=9606 GN=EIF4G1	5	8	8	8	1600	175.5	5.33	18.71	8	1
FALSE	Master Protein	P42704	Leucine-rich PPR motif-containing protein, mitochondrial OS=Homo sapiens OX=9606 GN=LRPPRC PE=1 SV=3	6	8	8	8	1394	157.8	6.13	19.36	8	1
FALSE	Master Protein	P05455	Lupus La protein OS=Homo sapiens OX=9606 GN=SSB PE=1 SV=2	22	8	8	8	408	46.8	7.12	21.55	8	1
FALSE	Master Protein	P22234	Multifunctional protein ADE2 OS=Homo sapiens OX=9606 GN=PAICS PE=1 SV=3	22	8	8	8	425	47	7.23	20.85	8	1
FALSE	Master Protein	O14950	Myosin regulatory light chain 12B OS=Homo sapiens OX=9606 GN=MYL12B PE=1 SV=2	51	7	8	7	172	19.8	4.84	21.65	7	1
FALSE	Master Protein	P35580	Myosin-10 OS=Homo sapiens OX=9606 GN=MYH10 PE=1 SV=3	5	8	8	2	1976	228.9	5.54	20.81	8	1
FALSE	Master Protein	Q15233	Non-POU domain-containing octamer-binding protein OS=Homo sapiens OX=9606 GN=NONO PE=1 SV=4	13	7	8	6	471	54.2	8.95	19.3	7	1
FALSE	Master Protein	Q9Y617	Phosphoserine aminotransferase OS=Homo sapiens OX=9606 GN=PSAT1 PE=1 SV=2	29	8	8	8	370	40.4	7.66	20.06	8	1
FALSE	Master Protein	Q15365	Poly(rC)-binding protein 1 OS=Homo sapiens OX=9606 GN=PCBP1 PE=1 SV=2	24	6	8	5	356	37.5	7.09	19.82	6	1
FALSE	Master Protein	P07737	Profilin-1 OS=Homo sapiens OX=9606 GN=PFN1 PE=1 SV=2	51	6	8	6	140	15	8.27	19.89	6	1
FALSE	Master Protein	Q96PK6	RNA-binding protein 14 OS=Homo sapiens OX=9606 GN=RBM14 PE=1 SV=2	14	8	8	8	669	69.4	9.67	18.44	8	1
FALSE	Master Protein	P22087	rRNA 2'-O-methyltransferase fibrillarin OS=Homo sapiens OX=9606 GN=FBL PE=1 SV=2	26	6	8	6	321	33.8	10.18	26.19	6	1
FALSE	Master Protein	Q9Y265	RuvB-like 1 OS=Homo sapiens OX=9606 GN=RUVBL1 PE=1 SV=1	26	8	8	8	456	50.2	6.42	24.01	8	1
FALSE	Master Protein	P31948	Stress-induced-phosphoprotein 1 OS=Homo sapiens OX=9606 GN=STIP1 PE=1 SV=1	19	8	8	8	543	62.6	6.8	19.46	8	1
FALSE	Master Protein	P48643	T-complex protein 1 subunit epsilon OS=Homo sapiens OX=9606 GN=CCT5 PE=1 SV=1	19	8	8	8	541	59.6	5.66	21.23	8	1
FALSE	Master Protein	P50990	T-complex protein 1 subunit theta OS=Homo sapiens OX=9606 GN=CCT8 PE=1 SV=4	16	8	8	8	548	59.6	5.6	20.58	8	1
FALSE	Master Protein	Q9UDY2	Tight junction protein ZO-2 OS=Homo sapiens OX=9606 GN=TJP2 PE=1 SV=2	6	7	8	7	1190	133.9	7.4	18.64	7	1
FALSE	Master Protein	Q15561	Transcriptional enhancer factor TEF-3 OS=Homo sapiens OX=9606 GN=TEAD4 PE=1 SV=3	7	1	8	1	434	48.3	7.33	3.32	1	1
FALSE	Master Protein	P40939	Trifunctional enzyme subunit alpha, mitochondrial OS=Homo sapiens OX=9606 GN=HADHA PE=1 SV=2	16	8	8	8	763	82.9	9.04	21.14	8	1
FALSE	Master Protein	AmpR	&IC	30	7	7	7	286	31.5	6.04	18.33	7	1
FALSE	Master Protein	P27348	14-3-3 protein theta OS=Homo sapiens OX=9606 GN=YWHAQ PE=1 SV=1	28	6	7	3	245	27.7	4.78	17.97	6	1
FALSE	Master Protein	P63104	14-3-3 protein zeta/delta OS=Homo sapiens OX=9606 GN=YWHAZ PE=1 SV=1	27	6	7	4	245	27.7	4.79	19.07	6	1
FALSE	Master Protein	Q9Y2R9	28S ribosomal protein S7, mitochondrial OS=Homo sapiens OX=9606 GN=MRPS7 PE=1 SV=2	33	7	7	7	242	28.1	9.99	18.35	7	1
FALSE	Master Protein	P62244	40S ribosomal protein S15a OS=Homo sapiens OX=9606 GN=RPS15A PE=1 SV=2	36	5	7	5	130	14.8	10.13	18.09	5	1
FALSE	Master Protein	P46782	40S ribosomal protein S5 OS=Homo sapiens OX=9606 GN=RPS5 PE=1 SV=4	23	4	7	4	204	22.9	9.72	19.11	4	1
FALSE	Master Protein	P27635	60S ribosomal protein L10 OS=Homo sapiens OX=9606 GN=RPL10 PE=1 SV=4	27	6	7	6	214	24.6	10.08	17.75	6	1
FALSE	Master Protein	P46779	60S ribosomal protein L28 OS=Homo sapiens OX=9606 GN=RPL28 PE=1 SV=3	25	4	7	4	137	15.7	12.02	18.31	4	1
FALSE	Master Protein	P42766	60S ribosomal protein L35 OS=Homo sapiens OX=9606 GN=RPL35 PE=1 SV=2	24	4	7	4	123	14.5	11.05	17.25	4	1
FALSE	Master Protein	P05089	Arginase-1 OS=Homo sapiens OX=9606 GN=ARG1 PE=1 SV=2	22	6	7	6	322	34.7	7.21	17.97	6	1
FALSE	Master Protein	P31944	Caspase-14 OS=Homo sapiens OX=9606 GN=CASP14 PE=1 SV=2	29	6	7	6	242	27.7	5.58	19.67	6	1
FALSE	Master Protein	Q07065	Cytoskeleton-associated protein 4 OS=Homo sapiens OX=9606 GN=CKAP4 PE=1 SV=2	16	7	7	7	602	66	5.92	18.55	7	1
FALSE	Master Protein	Q69YQ0	Cytospin-A OS=Homo sapiens OX=9606 GN=SPECC1L PE=1 SV=2	8	7	7	7	1117	124.5	5.72	19.62	7	1
FALSE	Master Protein	P04843	Dolichyl-diphosphooligosaccharide--protein glycosyltransferase subunit 1 OS=Homo sapiens OX=9606 GN=RPN1 PE=1 SV=1	14	7	7	7	607	68.5	6.38	16.98	7	1
FALSE	Master Protein	P98170	E3 ubiquitin-protein ligase XIAP OS=Homo sapiens OX=9606 GN=XIAP PE=1 SV=2	23	7	7	7	497	56.6	6.65	18.22	7	1
FALSE	Master Protein	P20042	Eukaryotic translation initiation factor 2 subunit 2 OS=Homo sapiens OX=9606 GN=EIF2S2 PE=1 SV=2	25	7	7	7	333	38.4	5.8	22.78	7	1
FALSE	Master Protein	Q14152	Eukaryotic translation initiation factor 3 subunit A OS=Homo sapiens OX=9606 GN=EIF3A PE=1 SV=1	5	7	7	7	1382	166.5	6.79	16.08	7	1
FALSE	Master Protein	P42357	Histidine ammonia-lyase OS=Homo sapiens OX=9606 GN=HAL PE=1 SV=1	12	6	7	6	657	72.7	6.95	17.2	6	1
FALSE	Master Protein	O00410	Importin-5 OS=Homo sapiens OX=9606 GN=IPO5 PE=1 SV=4	9	7	7	7	1097	123.6	4.94	17.23	7	1
FALSE	Master Protein	P22392-2	Isoform 3 of Nucleoside diphosphate kinase B OS=Homo sapiens OX=9606 GN=NME2	29	4	7	4	267	30.1	8.92	19.04	4	1
FALSE	Master Protein	Q9C075	Keratin, type I cytoskeletal 23 OS=Homo sapiens OX=9606 GN=KRT23 PE=1 SV=2	6	3	7	1	422	48.1	6.54	14.53	3	1
FALSE	Master Protein	P20700	Lamin-B1 OS=Homo sapiens OX=9606 GN=LMNB1 PE=1 SV=2	11	7	7	6	586	66.4	5.16	16.54	7	1
FALSE	Master Protein	Q16891	MICOS complex subunit MIC60 OS=Homo sapiens OX=9606 GN=IMMT PE=1 SV=1	11	7	7	7	758	83.6	6.48	16.52	7	1
FALSE	Master Protein	Q0ZGT2	Nexilin OS=Homo sapiens OX=9606 GN=NEXN PE=1 SV=1	14	7	7	7	675	80.6	5.33	18.36	7	1
FALSE	Master Protein	O00567	Nucleolar protein 56 OS=Homo sapiens OX=9606 GN=NOP56 PE=1 SV=4	14	7	7	7	594	66	9.19	17.1	7	1
FALSE	Master Protein	Q6P1J9	Parafibromin OS=Homo sapiens OX=9606 GN=CDC73 PE=1 SV=1	13	7	7	7	531	60.5	9.61	14.99	7	1
FALSE	Master Protein	P62937	Peptidyl-prolyl cis-trans isomerase A OS=Homo sapiens OX=9606 GN=PPIA PE=1 SV=2	12	2	7	1	165	18	7.81	18.01	2	1
FALSE	Master Protein	Q02790	Peptidyl-prolyl cis-trans isomerase FKBP4 OS=Homo sapiens OX=9606 GN=FKBP4 PE=1 SV=3	20	7	7	7	459	51.8	5.43	20.6	7	1
FALSE	Master Protein	P32119	Peroxiredoxin-2 OS=Homo sapiens OX=9606 GN=PRDX2 PE=1 SV=5	28	5	7	4	198	21.9	5.97	18.39	5	1
FALSE	Master Protein	Q13162	Peroxiredoxin-4 OS=Homo sapiens OX=9606 GN=PRDX4 PE=1 SV=1	30	7	7	5	271	30.5	6.29	20.03	7	1
FALSE	Master Protein	Q9NSD9	Phenylalanine--tRNA ligase beta subunit OS=Homo sapiens OX=9606 GN=FARSB PE=1 SV=3	12	7	7	7	589	66.1	6.84	15.83	7	1
FALSE	Master Protein	Q13835	Plakophilin-1 OS=Homo sapiens OX=9606 GN=PKP1 PE=1 SV=2	8	5	7	5	747	82.8	9.13	17.92	5	1
FALSE	Master Protein	P09874	Poly [ADP-ribose] polymerase 1 OS=Homo sapiens OX=9606 GN=PARP1 PE=1 SV=4	8	7	7	7	1014	113	8.88	18	7	1
FALSE	Master Protein	Q9Y2S7	Polymerase delta-interacting protein 2 OS=Homo sapiens OX=9606 GN=POLDIP2 PE=1 SV=1	23	7	7	7	368	42	8.63	17.71	7	1
FALSE	Master Protein	P26599	Polypyrimidine tract-binding protein 1 OS=Homo sapiens OX=9606 GN=PTBP1 PE=1 SV=1	18	6	7	6	531	57.2	9.17	19.07	6	1
FALSE	Master Protein	P46087	Probable 28S rRNA (cytosine(4447)-C(5))-methyltransferase OS=Homo sapiens OX=9606 GN=NOP2 PE=1 SV=2	9	7	7	7	812	89.2	9.23	16.33	7	1
FALSE	Master Protein	Q99623	Prohibitin-2 OS=Homo sapiens OX=9606 GN=PHB2 PE=1 SV=2	26	6	7	6	299	33.3	9.83	17.44	6	1
FALSE	Master Protein	P61289	Proteasome activator complex subunit 3 OS=Homo sapiens OX=9606 GN=PSME3 PE=1 SV=1	27	7	7	7	254	29.5	5.95	19.07	7	1
FALSE	Master Protein	P28072	Proteasome subunit beta type-6 OS=Homo sapiens OX=9606 GN=PSMB6 PE=1 SV=4	13	3	7	3	239	25.3	4.92	16.97	3	1
FALSE	Master Protein	P28062	Proteasome subunit beta type-8 OS=Homo sapiens OX=9606 GN=PSMB8 PE=1 SV=3	13	4	7	4	276	30.3	7.43	21.92	4	1
FALSE	Master Protein	O75128	Protein cordon-bleu OS=Homo sapiens OX=9606 GN=COBL PE=1 SV=2	6	7	7	7	1261	135.5	7.75	16.27	7	1
FALSE	Master Protein	P22735	Protein-glutamine gamma-glutamyltransferase K OS=Homo sapiens OX=9606 GN=TGM1 PE=1 SV=4	8	7	7	7	817	89.7	6.04	16.81	7	1
FALSE	Master Protein	Q15293	Reticulocalbin-1 OS=Homo sapiens OX=9606 GN=RCN1 PE=1 SV=1	29	7	7	7	331	38.9	5	21.38	7	1
FALSE	Master Protein	Q14257	Reticulocalbin-2 OS=Homo sapiens OX=9606 GN=RCN2 PE=1 SV=1	20	6	7	6	317	36.9	4.4	19.89	6	1
FALSE	Master Protein	P62140	Serine/threonine-protein phosphatase PP1-beta catalytic subunit OS=Homo sapiens OX=9606 GN=PPP1CB PE=1 SV=3	20	5	7	2	327	37.2	6.19	21.32	5	1
FALSE	Master Protein	Q5T750	Skin-specific protein 32 OS=Homo sapiens OX=9606 GN=XP32 PE=1 SV=1	16	4	7	4	250	26.2	7.97	17.34	4	1
FALSE	Master Protein	Q7KZF4	Staphylococcal nuclease domain-containing protein 1 OS=Homo sapiens OX=9606 GN=SND1 PE=1 SV=1	8	7	7	7	910	101.9	7.17	14.83	7	1
FALSE	Master Protein	Q6UWP8	Suprabasin OS=Homo sapiens OX=9606 GN=SBSN PE=1 SV=2	26	6	7	5	590	60.5	7.01	25.22	6	1
FALSE	Master Protein	P78371	T-complex protein 1 subunit beta OS=Homo sapiens OX=9606 GN=CCT2 PE=1 SV=4	19	6	7	6	535	57.5	6.46	20.49	6	1
FALSE	Master Protein	P55072	Transitional endoplasmic reticulum ATPase OS=Homo sapiens OX=9606 GN=VCP PE=1 SV=4	13	7	7	7	806	89.3	5.26	19.45	7	1
FALSE	Master Protein	Q9BY89	Uncharacterized protein KIAA1671 OS=Homo sapiens OX=9606 GN=KIAA1671 PE=1 SV=2	6	7	7	7	1806	196.6	8.47	16.86	7	1
FALSE	Master Protein	P31946	14-3-3 protein beta/alpha OS=Homo sapiens OX=9606 GN=YWHAB PE=1 SV=3	24	5	6	2	246	28.1	4.83	13.91	5	1
FALSE	Master Protein	P62258	14-3-3 protein epsilon OS=Homo sapiens OX=9606 GN=YWHAE PE=1 SV=1	20	5	6	3	255	29.2	4.74	14.92	5	1
FALSE	Master Protein	Q04917	14-3-3 protein eta OS=Homo sapiens OX=9606 GN=YWHAH PE=1 SV=4	18	5	6	2	246	28.2	4.84	13.34	5	1
FALSE	Master Protein	P42677	40S ribosomal protein S27 OS=Homo sapiens OX=9606 GN=RPS27 PE=1 SV=3	24	3	6	3	84	9.5	9.45	16.9	3	1
FALSE	Master Protein	P62857	40S ribosomal protein S28 OS=Homo sapiens OX=9606 GN=RPS28 PE=1 SV=1	36	3	6	3	69	7.8	10.7	15.09	3	1
FALSE	Master Protein	P05387	60S acidic ribosomal protein P2 OS=Homo sapiens OX=9606 GN=RPLP2 PE=1 SV=1	42	5	6	5	115	11.7	4.54	16.63	5	1
FALSE	Master Protein	P40429	60S ribosomal protein L13a OS=Homo sapiens OX=9606 GN=RPL13A PE=1 SV=2	24	5	6	5	203	23.6	10.93	14.35	5	1
FALSE	Master Protein	P46778	60S ribosomal protein L21 OS=Homo sapiens OX=9606 GN=RPL21 PE=1 SV=2	33	4	6	4	160	18.6	10.49	18.64	4	1
FALSE	Master Protein	P39023	60S ribosomal protein L3 OS=Homo sapiens OX=9606 GN=RPL3 PE=1 SV=2	15	6	6	6	403	46.1	10.18	21.08	6	1
FALSE	Master Protein	Q969Q0	60S ribosomal protein L36a-like OS=Homo sapiens OX=9606 GN=RPL36AL PE=1 SV=3	35	4	6	4	106	12.5	10.65	13.26	4	1
FALSE	Master Protein	O15143	Actin-related protein 2/3 complex subunit 1B OS=Homo sapiens OX=9606 GN=ARPC1B PE=1 SV=3	22	6	6	6	372	40.9	8.35	18.45	6	1
FALSE	Master Protein	P18085	ADP-ribosylation factor 4 OS=Homo sapiens OX=9606 GN=ARF4 PE=1 SV=3	20	4	6	3	180	20.5	7.14	13.29	4	1
FALSE	Master Protein	P54136	Arginine--tRNA ligase, cytoplasmic OS=Homo sapiens OX=9606 GN=RARS1 PE=1 SV=2	10	6	6	6	660	75.3	6.68	13.89	6	1
FALSE	Master Protein	P00966	Argininosuccinate synthase OS=Homo sapiens OX=9606 GN=ASS1 PE=1 SV=2	18	6	6	6	412	46.5	8.02	15.88	6	1
FALSE	Master Protein	P17174	Aspartate aminotransferase, cytoplasmic OS=Homo sapiens OX=9606 GN=GOT1 PE=1 SV=3	12	5	6	5	413	46.2	7.01	13.59	5	1
FALSE	Master Protein	Q92499	ATP-dependent RNA helicase DDX1 OS=Homo sapiens OX=9606 GN=DDX1 PE=1 SV=2	10	6	6	6	740	82.4	7.23	14.73	6	1
FALSE	Master Protein	Q13489	Baculoviral IAP repeat-containing protein 3 OS=Homo sapiens OX=9606 GN=BIRC3 PE=1 SV=2	8	5	6	1	604	68.3	6.04	12.42	5	1
FALSE	Master Protein	Q13867	Bleomycin hydrolase OS=Homo sapiens OX=9606 GN=BLMH PE=1 SV=1	17	5	6	5	455	52.5	6.27	15.01	5	1
FALSE	Master Protein	P27708	CAD protein OS=Homo sapiens OX=9606 GN=CAD PE=1 SV=3	3	6	6	5	2225	242.8	6.46	14.84	6	1
FALSE	Master Protein	Q9HB71	Calcyclin-binding protein OS=Homo sapiens OX=9606 GN=CACYBP PE=1 SV=2	30	6	6	6	228	26.2	8.25	15.45	6	1
FALSE	Master Protein	P27797	Calreticulin OS=Homo sapiens OX=9606 GN=CALR PE=1 SV=1	16	5	6	5	417	48.1	4.44	16.35	5	1
FALSE	Master Protein	P27544	Ceramide synthase 1 OS=Homo sapiens OX=9606 GN=CERS1 PE=1 SV=1	7	1	6	1	350	39.5	9.04	8.84	1	1
FALSE	Master Protein	P06493	Cyclin-dependent kinase 1 OS=Homo sapiens OX=9606 GN=CDK1 PE=1 SV=3	18	5	6	4	297	34.1	8.4	13.02	5	1
FALSE	Master Protein	P99999	Cytochrome c OS=Homo sapiens OX=9606 GN=CYCS PE=1 SV=2	49	5	6	5	105	11.7	9.57	16.1	5	1
FALSE	Master Protein	Q14574	Desmocollin-3 OS=Homo sapiens OX=9606 GN=DSC3 PE=1 SV=3	8	5	6	5	896	99.9	6.1	22.22	5	1
FALSE	Master Protein	P41091	Eukaryotic translation initiation factor 2 subunit 3 OS=Homo sapiens OX=9606 GN=EIF2S3 PE=1 SV=3	15	6	6	6	472	51.1	8.4	16.53	6	1
FALSE	Master Protein	Q08380	Galectin-3-binding protein OS=Homo sapiens OX=9606 GN=LGALS3BP PE=1 SV=1	10	5	6	5	585	65.3	5.27	16.43	5	1
FALSE	Master Protein	P06744	Glucose-6-phosphate isomerase OS=Homo sapiens OX=9606 GN=GPI PE=1 SV=4	11	6	6	6	558	63.1	8.32	14.58	6	1
FALSE	Master Protein	P62826	GTP-binding nuclear protein Ran OS=Homo sapiens OX=9606 GN=RAN PE=1 SV=3	25	5	6	5	216	24.4	7.49	14.91	5	1
FALSE	Master Protein	P04899	Guanine nucleotide-binding protein G(i) subunit alpha-2 OS=Homo sapiens OX=9606 GN=GNAI2 PE=1 SV=3	22	6	6	4	355	40.4	5.54	17.48	6	1
FALSE	Master Protein	Q9BVP2	Guanine nucleotide-binding protein-like 3 OS=Homo sapiens OX=9606 GN=GNL3 PE=1 SV=2	9	5	6	5	549	62	9.16	13.98	5	1
FALSE	Master Protein	O60832	H/ACA ribonucleoprotein complex subunit DKC1 OS=Homo sapiens OX=9606 GN=DKC1 PE=1 SV=3	13	5	6	5	514	57.6	9.42	14.95	5	1
FALSE	Master Protein	P51858	Hepatoma-derived growth factor OS=Homo sapiens OX=9606 GN=HDGF PE=1 SV=1	36	5	6	5	240	26.8	4.73	14.04	5	1
FALSE	Master Protein	P14866	Heterogeneous nuclear ribonucleoprotein L OS=Homo sapiens OX=9606 GN=HNRNPL PE=1 SV=2	14	6	6	6	589	64.1	8.22	17.75	6	1
FALSE	Master Protein	Q09028	Histone-binding protein RBBP4 OS=Homo sapiens OX=9606 GN=RBBP4 PE=1 SV=3	17	6	6	3	425	47.6	4.89	15.35	6	1
FALSE	Master Protein	P00492	Hypoxanthine-guanine phosphoribosyltransferase OS=Homo sapiens OX=9606 GN=HPRT1 PE=1 SV=2	27	5	6	5	218	24.6	6.68	14.63	5	1
FALSE	Master Protein	Q15181	Inorganic pyrophosphatase OS=Homo sapiens OX=9606 GN=PPA1 PE=1 SV=2	27	6	6	6	289	32.6	5.86	17.08	6	1
FALSE	Master Protein	Q12905	Interleukin enhancer-binding factor 2 OS=Homo sapiens OX=9606 GN=ILF2 PE=1 SV=2	18	5	6	5	390	43	5.26	16.09	5	1
FALSE	Master Protein	P09923	Intestinal-type alkaline phosphatase OS=Homo sapiens OX=9606 GN=ALPI PE=1 SV=2	11	6	6	6	528	56.8	5.86	13.21	6	1
FALSE	Master Protein	Q15366-3	Isoform 3 of Poly(rC)-binding protein 2 OS=Homo sapiens OX=9606 GN=PCBP2	19	5	6	4	362	38.2	6.79	15.99	5	1
FALSE	Master Protein	O95235	Kinesin-like protein KIF20A OS=Homo sapiens OX=9606 GN=KIF20A PE=1 SV=1	9	6	6	6	890	100.2	6.92	15.69	6	1
FALSE	Master Protein	Q96AG4	Leucine-rich repeat-containing protein 59 OS=Homo sapiens OX=9606 GN=LRRC59 PE=1 SV=1	25	6	6	6	307	34.9	9.57	15.19	6	1
FALSE	Master Protein	P56192	Methionine--tRNA ligase, cytoplasmic OS=Homo sapiens OX=9606 GN=MARS1 PE=1 SV=2	7	5	6	5	900	101.1	6.16	14.23	5	1
FALSE	Master Protein	P27816	Microtubule-associated protein 4 OS=Homo sapiens OX=9606 GN=MAP4 PE=1 SV=3	7	6	6	6	1152	120.9	5.43	15.79	6	1
FALSE	Master Protein	P49321	Nuclear autoantigenic sperm protein OS=Homo sapiens OX=9606 GN=NASP PE=1 SV=2	8	6	6	6	788	85.2	4.3	13.68	6	1
FALSE	Master Protein	P23284	Peptidyl-prolyl cis-trans isomerase B OS=Homo sapiens OX=9606 GN=PPIB PE=1 SV=2	29	6	6	6	216	23.7	9.41	14.5	6	1
FALSE	Master Protein	767958030	PREDICTED: protein SET isoform X1 [Homo sapiens] &IC TAF-1Beta	18	4	6	4	290	33.5	4.32	16.92	4	1
FALSE	Master Protein	530420276	PREDICTED: ran GTPase-activating protein 1 isoform X2 [Homo sapiens] &IC RanGAP1	10	6	6	6	642	69.5	4.81	12.8	6	1
FALSE	Master Protein	P13667	Protein disulfide-isomerase A4 OS=Homo sapiens OX=9606 GN=PDIA4 PE=1 SV=2	13	5	6	5	645	72.9	5.07	12.24	5	1
FALSE	Master Protein	P23921	Ribonucleoside-diphosphate reductase large subunit OS=Homo sapiens OX=9606 GN=RRM1 PE=1 SV=1	7	5	6	5	792	90	7.15	15.79	5	1
FALSE	Master Protein	Q9H0A0	RNA cytidine acetyltransferase OS=Homo sapiens OX=9606 GN=NAT10 PE=1 SV=2	6	6	6	6	1025	115.7	8.27	13.39	6	1
FALSE	Master Protein	P30153	Serine/threonine-protein phosphatase 2A 65 kDa regulatory subunit A alpha isoform OS=Homo sapiens OX=9606 GN=PPP2R1A PE=1 SV=4	14	6	6	6	589	65.3	5.11	13.86	6	1
FALSE	Master Protein	Q13435	Splicing factor 3B subunit 2 OS=Homo sapiens OX=9606 GN=SF3B2 PE=1 SV=2	7	6	6	6	895	100.2	5.67	15.79	6	1
FALSE	Master Protein	P40227	T-complex protein 1 subunit zeta OS=Homo sapiens OX=9606 GN=CCT6A PE=1 SV=3	10	5	6	5	531	58	6.68	13.14	5	1
FALSE	Master Protein	Q16881	Thioredoxin reductase 1, cytoplasmic OS=Homo sapiens OX=9606 GN=TXNRD1 PE=1 SV=3	10	5	6	5	649	70.9	7.39	15.41	5	1
FALSE	Master Protein	P21796	Voltage-dependent anion-selective channel protein 1 OS=Homo sapiens OX=9606 GN=VDAC1 PE=1 SV=2	23	5	6	4	283	30.8	8.54	15.63	5	1
FALSE	Master Protein	P54289	Voltage-dependent calcium channel subunit alpha-2/delta-1 OS=Homo sapiens OX=9606 GN=CACNA2D1 PE=1 SV=3	8	6	6	6	1103	124.5	5.27	14.23	6	1
FALSE	Master Protein	P12956	X-ray repair cross-complementing protein 6 OS=Homo sapiens OX=9606 GN=XRCC6 PE=1 SV=2	11	5	6	5	609	69.8	6.64	16.02	5	1
FALSE	Master Protein	P25311	Zinc-alpha-2-glycoprotein OS=Homo sapiens OX=9606 GN=AZGP1 PE=1 SV=2	19	6	6	6	298	34.2	6.05	15.83	6	1
FALSE	Master Protein	PuroR	&IC	24	4	5	4	199	21.5	5.9	13.49	4	1
FALSE	Master Protein	P61604	10 kDa heat shock protein, mitochondrial OS=Homo sapiens OX=9606 GN=HSPE1 PE=1 SV=2	38	4	5	4	102	10.9	8.92	14.25	4	1
FALSE	Master Protein	P61981	14-3-3 protein gamma OS=Homo sapiens OX=9606 GN=YWHAG PE=1 SV=2	15	4	5	1	247	28.3	4.89	10.91	4	1
FALSE	Master Protein	Q16401	26S proteasome non-ATPase regulatory subunit 5 OS=Homo sapiens OX=9606 GN=PSMD5 PE=1 SV=3	11	5	5	5	504	56.2	5.48	11.72	5	1
FALSE	Master Protein	P62906	60S ribosomal protein L10a OS=Homo sapiens OX=9606 GN=RPL10A PE=1 SV=2	24	5	5	5	217	24.8	9.94	16.65	5	1
FALSE	Master Protein	P62913	60S ribosomal protein L11 OS=Homo sapiens OX=9606 GN=RPL11 PE=1 SV=2	24	4	5	4	178	20.2	9.6	14.61	4	1
FALSE	Master Protein	Q07020	60S ribosomal protein L18 OS=Homo sapiens OX=9606 GN=RPL18 PE=1 SV=2	22	4	5	4	188	21.6	11.72	12.06	4	1
FALSE	Master Protein	Q9NQW6	Anillin OS=Homo sapiens OX=9606 GN=ANLN PE=1 SV=2	4	5	5	5	1124	124.1	8.07	10.95	5	1
FALSE	Master Protein	P08758	Annexin A5 OS=Homo sapiens OX=9606 GN=ANXA5 PE=1 SV=2	15	5	5	5	320	35.9	5.05	11.58	5	1
FALSE	Master Protein	O75342	Arachidonate 12-lipoxygenase, 12R-type OS=Homo sapiens OX=9606 GN=ALOX12B PE=1 SV=1	11	5	5	5	701	80.3	7.64	14.88	5	1
FALSE	Master Protein	O76031	ATP-dependent Clp protease ATP-binding subunit clpX-like, mitochondrial OS=Homo sapiens OX=9606 GN=CLPX PE=1 SV=2	9	5	5	5	633	69.2	7.58	10.7	5	1
FALSE	Master Protein	Q9NVP1	ATP-dependent RNA helicase DDX18 OS=Homo sapiens OX=9606 GN=DDX18 PE=1 SV=2	9	5	5	5	670	75.4	9.5	12.82	5	1
FALSE	Master Protein	Maltose	Binding Protein (MBP) &IC	16	5	5	5	387	42.5	5.2	12.87	5	1
FALSE	Master Protein	P07339	Cathepsin D OS=Homo sapiens OX=9606 GN=CTSD PE=1 SV=1	18	5	5	5	412	44.5	6.54	11.45	5	1
FALSE	Master Protein	P13987	CD59 glycoprotein OS=Homo sapiens OX=9606 GN=CD59 PE=1 SV=1	25	4	5	4	128	14.2	6.48	13.56	4	1
FALSE	Master Protein	Q9NX58	Cell growth-regulating nucleolar protein OS=Homo sapiens OX=9606 GN=LYAR PE=1 SV=2	20	5	5	5	379	43.6	9.54	14.36	5	1
FALSE	Master Protein	O00299	Chloride intracellular channel protein 1 OS=Homo sapiens OX=9606 GN=CLIC1 PE=1 SV=4	24	5	5	5	241	26.9	5.17	12.8	5	1
FALSE	Master Protein	P53621	Coatomer subunit alpha OS=Homo sapiens OX=9606 GN=COPA PE=1 SV=2	5	5	5	5	1224	138.3	7.66	10.77	5	1
FALSE	Master Protein	P23528	Cofilin-1 OS=Homo sapiens OX=9606 GN=CFL1 PE=1 SV=3	27	4	5	3	166	18.5	8.09	16.5	4	1
FALSE	Master Protein	P21291	Cysteine and glycine-rich protein 1 OS=Homo sapiens OX=9606 GN=CSRP1 PE=1 SV=3	39	5	5	5	193	20.6	8.57	16.89	5	1
FALSE	Master Protein	P60228	Eukaryotic translation initiation factor 3 subunit E OS=Homo sapiens OX=9606 GN=EIF3E PE=1 SV=1	13	5	5	5	445	52.2	6.04	12	5	1
FALSE	Master Protein	Q13347	Eukaryotic translation initiation factor 3 subunit I OS=Homo sapiens OX=9606 GN=EIF3I PE=1 SV=1	16	5	5	5	325	36.5	5.64	12.15	5	1
FALSE	Master Protein	Q9Y262	Eukaryotic translation initiation factor 3 subunit L OS=Homo sapiens OX=9606 GN=EIF3L PE=1 SV=1	7	5	5	5	564	66.7	6.34	11.26	5	1
FALSE	Master Protein	Q13868	Exosome complex component RRP4 OS=Homo sapiens OX=9606 GN=EXOSC2 PE=1 SV=2	21	5	5	5	293	32.8	7.5	13.11	5	1
FALSE	Master Protein	Q01780	Exosome component 10 OS=Homo sapiens OX=9606 GN=EXOSC10 PE=1 SV=2	7	5	5	5	885	100.8	8.46	12.38	5	1
FALSE	Master Protein	P55060	Exportin-2 OS=Homo sapiens OX=9606 GN=CSE1L PE=1 SV=3	5	5	5	5	971	110.3	5.77	10.84	5	1
FALSE	Master Protein	Q9UK99	F-box only protein 3 OS=Homo sapiens OX=9606 GN=FBXO3 PE=1 SV=3	14	5	5	5	471	54.5	5	12.95	5	1
FALSE	Master Protein	P20930	Filaggrin OS=Homo sapiens OX=9606 GN=FLG PE=1 SV=3	1	4	5	4	4061	434.9	9.25	13.78	4	1
FALSE	Master Protein	Q14254	Flotillin-2 OS=Homo sapiens OX=9606 GN=FLOT2 PE=1 SV=2	12	5	5	5	428	47	5.25	11.84	5	1
FALSE	Master Protein	Q5T3I0	G patch domain-containing protein 4 OS=Homo sapiens OX=9606 GN=GPATCH4 PE=1 SV=2	14	5	5	5	446	50.4	9.63	13.56	5	1
FALSE	Master Protein	Q96QA5	Gasdermin-A OS=Homo sapiens OX=9606 GN=GSDMA PE=1 SV=4	17	5	5	5	445	49.3	5.29	11.73	5	1
FALSE	Master Protein	P14314	Glucosidase 2 subunit beta OS=Homo sapiens OX=9606 GN=PRKCSH PE=1 SV=2	16	5	5	5	528	59.4	4.41	14.17	5	1
FALSE	Master Protein	Q12931	Heat shock protein 75 kDa, mitochondrial OS=Homo sapiens OX=9606 GN=TRAP1 PE=1 SV=3	8	5	5	5	704	80.1	8.21	12.29	5	1
FALSE	Master Protein	P52597	Heterogeneous nuclear ribonucleoprotein F OS=Homo sapiens OX=9606 GN=HNRNPF PE=1 SV=3	13	4	5	2	415	45.6	5.58	14.98	4	1
FALSE	Master Protein	P31943	Heterogeneous nuclear ribonucleoprotein H OS=Homo sapiens OX=9606 GN=HNRNPH1 PE=1 SV=4	10	4	5	2	449	49.2	6.3	14.02	4	1
FALSE	Master Protein	Q92522	Histone H1.10 OS=Homo sapiens OX=9606 GN=H1-10 PE=1 SV=1	17	3	5	3	213	22.5	10.76	14.64	3	1
FALSE	Master Protein	P50213	Isocitrate dehydrogenase [NAD] subunit alpha, mitochondrial OS=Homo sapiens OX=9606 GN=IDH3A PE=1 SV=1	17	5	5	5	366	39.6	6.92	12.02	5	1
FALSE	Master Protein	P62937-2	Isoform 2 of Peptidyl-prolyl cis-trans isomerase A OS=Homo sapiens OX=9606 GN=PPIA	19	2	5	1	105	11.4	7.9	13.28	2	1
FALSE	Master Protein	P23490	Loricrin OS=Homo sapiens OX=9606 GN=LORICRIN PE=1 SV=2	6	2	5	2	312	25.7	8.09	12.67	2	1
FALSE	Master Protein	Q13765	Nascent polypeptide-associated complex subunit alpha OS=Homo sapiens OX=9606 GN=NACA PE=1 SV=1	20	3	5	3	215	23.4	4.56	14.36	3	1
FALSE	Master Protein	Q96SB3	Neurabin-2 OS=Homo sapiens OX=9606 GN=PPP1R9B PE=1 SV=3	8	5	5	5	817	89.3	4.97	14.2	5	1
FALSE	Master Protein	Q99733	Nucleosome assembly protein 1-like 4 OS=Homo sapiens OX=9606 GN=NAP1L4 PE=1 SV=1	13	4	5	3	375	42.8	4.69	15.32	4	1
FALSE	Master Protein	P30041	Peroxiredoxin-6 OS=Homo sapiens OX=9606 GN=PRDX6 PE=1 SV=3	26	5	5	5	224	25	6.38	12.57	5	1
FALSE	Master Protein	Q00325	Phosphate carrier protein, mitochondrial OS=Homo sapiens OX=9606 GN=SLC25A3 PE=1 SV=2	12	4	5	4	362	40.1	9.38	11.98	4	1
FALSE	Master Protein	Q9UQ80	Proliferation-associated protein 2G4 OS=Homo sapiens OX=9606 GN=PA2G4 PE=1 SV=3	10	4	5	4	394	43.8	6.55	11.39	4	1
FALSE	Master Protein	O15355	Protein phosphatase 1G OS=Homo sapiens OX=9606 GN=PPM1G PE=1 SV=1	9	4	5	4	546	59.2	4.36	10.88	4	1
FALSE	Master Protein	O43663	Protein regulator of cytokinesis 1 OS=Homo sapiens OX=9606 GN=PRC1 PE=1 SV=2	8	5	5	5	620	71.6	6.68	11.63	5	1
FALSE	Master Protein	P00491	Purine nucleoside phosphorylase OS=Homo sapiens OX=9606 GN=PNP PE=1 SV=2	16	4	5	4	289	32.1	6.95	12.53	4	1
FALSE	Master Protein	P55786	Puromycin-sensitive aminopeptidase OS=Homo sapiens OX=9606 GN=NPEPPS PE=1 SV=2	6	5	5	5	919	103.2	5.72	12.97	5	1
FALSE	Master Protein	Q9UN86	Ras GTPase-activating protein-binding protein 2 OS=Homo sapiens OX=9606 GN=G3BP2 PE=1 SV=2	8	3	5	2	482	54.1	5.55	14.11	3	1
FALSE	Master Protein	Q9Y3I0	RNA-splicing ligase RtcB homolog OS=Homo sapiens OX=9606 GN=RTCB PE=1 SV=1	17	5	5	5	505	55.2	7.23	14.31	5	1
FALSE	Master Protein	P16615	Sarcoplasmic/endoplasmic reticulum calcium ATPase 2 OS=Homo sapiens OX=9606 GN=ATP2A2 PE=1 SV=1	5	5	5	5	1042	114.7	5.34	11.27	5	1
FALSE	Master Protein	Q96P63	Serpin B12 OS=Homo sapiens OX=9606 GN=SERPINB12 PE=1 SV=1	17	5	5	5	405	46.2	5.53	14.38	5	1
FALSE	Master Protein	P37108	Signal recognition particle 14 kDa protein OS=Homo sapiens OX=9606 GN=SRP14 PE=1 SV=2	17	3	5	3	136	14.6	10.04	14.25	3	1
FALSE	Master Protein	Q13573	SNW domain-containing protein 1 OS=Homo sapiens OX=9606 GN=SNW1 PE=1 SV=1	15	5	5	5	536	61.5	9.52	14.11	5	1
FALSE	Master Protein	Q96SI9	Spermatid perinuclear RNA-binding protein OS=Homo sapiens OX=9606 GN=STRBP PE=1 SV=1	7	4	5	2	672	73.6	8.72	14.64	4	1
FALSE	Master Protein	Q13838	Spliceosome RNA helicase DDX39B OS=Homo sapiens OX=9606 GN=DDX39B PE=1 SV=1	8	4	5	4	428	49	5.67	10.43	4	1
FALSE	Master Protein	O75533	Splicing factor 3B subunit 1 OS=Homo sapiens OX=9606 GN=SF3B1 PE=1 SV=3	5	5	5	5	1304	145.7	7.09	11.7	5	1
FALSE	Master Protein	Q96SB4	SRSF protein kinase 1 OS=Homo sapiens OX=9606 GN=SRPK1 PE=1 SV=2	9	5	5	5	655	74.3	6.16	12.09	5	1
FALSE	Master Protein	P31040	Succinate dehydrogenase [ubiquinone] flavoprotein subunit, mitochondrial OS=Homo sapiens OX=9606 GN=SDHA PE=1 SV=2	10	5	5	5	664	72.6	7.39	13.5	5	1
FALSE	Master Protein	Q4KMQ1	Taperin OS=Homo sapiens OX=9606 GN=TPRN PE=1 SV=2	10	5	5	5	711	75.5	7.25	13.98	5	1
FALSE	Master Protein	P26639	Threonine--tRNA ligase 1, cytoplasmic OS=Homo sapiens OX=9606 GN=TARS1 PE=1 SV=3	8	5	5	5	723	83.4	6.67	11.27	5	1
FALSE	Master Protein	Q13263	Transcription intermediary factor 1-beta OS=Homo sapiens OX=9606 GN=TRIM28 PE=1 SV=5	7	5	5	5	835	88.5	5.77	11.17	5	1
FALSE	Master Protein	P55084	Trifunctional enzyme subunit beta, mitochondrial OS=Homo sapiens OX=9606 GN=HADHB PE=1 SV=3	11	4	5	4	474	51.3	9.41	14.24	4	1
FALSE	Master Protein	O75347	Tubulin-specific chaperone A OS=Homo sapiens OX=9606 GN=TBCA PE=1 SV=3	34	4	5	4	108	12.8	5.29	14.09	4	1
FALSE	Master Protein	O75643	U5 small nuclear ribonucleoprotein 200 kDa helicase OS=Homo sapiens OX=9606 GN=SNRNP200 PE=1 SV=2	3	5	5	5	2136	244.4	6.06	12.47	5	1
FALSE	Master Protein	Q9Y277	Voltage-dependent anion-selective channel protein 3 OS=Homo sapiens OX=9606 GN=VDAC3 PE=1 SV=1	16	4	5	3	283	30.6	8.66	12.98	4	1
FALSE	Master Protein	Q15029	116 kDa U5 small nuclear ribonucleoprotein component OS=Homo sapiens OX=9606 GN=EFTUD2 PE=1 SV=1	4	4	4	4	972	109.4	5	8.2	4	1
FALSE	Master Protein	Q13442	28 kDa heat- and acid-stable phosphoprotein OS=Homo sapiens OX=9606 GN=PDAP1 PE=1 SV=1	18	4	4	4	181	20.6	8.87	9.06	4	1
FALSE	Master Protein	Q9Y3D9	28S ribosomal protein S23, mitochondrial OS=Homo sapiens OX=9606 GN=MRPS23 PE=1 SV=2	22	4	4	4	190	21.8	8.9	9.73	4	1
FALSE	Master Protein	P62847	40S ribosomal protein S24 OS=Homo sapiens OX=9606 GN=RPS24 PE=1 SV=1	14	2	4	2	133	15.4	10.78	9.64	2	1
FALSE	Master Protein	P62081	40S ribosomal protein S7 OS=Homo sapiens OX=9606 GN=RPS7 PE=1 SV=1	31	3	4	3	194	22.1	10.1	15.41	3	1
FALSE	Master Protein	P52209	6-phosphogluconate dehydrogenase, decarboxylating OS=Homo sapiens OX=9606 GN=PGD PE=1 SV=3	10	4	4	4	483	53.1	7.23	9.35	4	1
FALSE	Master Protein	P49207	60S ribosomal protein L34 OS=Homo sapiens OX=9606 GN=RPL34 PE=1 SV=3	21	3	4	3	117	13.3	11.47	6.68	3	1
FALSE	Master Protein	P62891	60S ribosomal protein L39 OS=Homo sapiens OX=9606 GN=RPL39 PE=1 SV=2	20	1	4	1	51	6.4	12.56	10.61	1	1
FALSE	Master Protein	Q02952	A-kinase anchor protein 12 OS=Homo sapiens OX=9606 GN=AKAP12 PE=1 SV=4	2	4	4	4	1782	191.4	4.41	8.23	4	1
FALSE	Master Protein	O96019	Actin-like protein 6A OS=Homo sapiens OX=9606 GN=ACTL6A PE=1 SV=1	11	4	4	4	429	47.4	5.6	11.23	4	1
FALSE	Master Protein	P02765	Alpha-2-HS-glycoprotein OS=Homo sapiens OX=9606 GN=AHSG PE=1 SV=2	5	3	4	3	367	39.3	5.72	10.85	3	1
FALSE	Master Protein	P04083	Annexin A1 OS=Homo sapiens OX=9606 GN=ANXA1 PE=1 SV=2	17	4	4	4	346	38.7	7.02	11.66	4	1
FALSE	Master Protein	O95831	Apoptosis-inducing factor 1, mitochondrial OS=Homo sapiens OX=9606 GN=AIFM1 PE=1 SV=1	5	3	4	3	613	66.9	8.95	9.3	3	1
FALSE	Master Protein	P00505	Aspartate aminotransferase, mitochondrial OS=Homo sapiens OX=9606 GN=GOT2 PE=1 SV=3	11	4	4	4	430	47.5	9.01	10.27	4	1
FALSE	Master Protein	548960892	aurora kinase B isoform 3 [Homo sapiens] &IC Aurora B	14	4	4	4	345	39.4	9.36	12.12	4	1
FALSE	Master Protein	P35613	Basigin OS=Homo sapiens OX=9606 GN=BSG PE=1 SV=2	10	4	4	4	385	42.2	5.66	10.35	4	1
FALSE	Master Protein	P13929	Beta-enolase OS=Homo sapiens OX=9606 GN=ENO3 PE=1 SV=5	12	4	4	3	434	47	7.71	11	4	1
FALSE	Master Protein	Q10589	Bone marrow stromal antigen 2 OS=Homo sapiens OX=9606 GN=BST2 PE=1 SV=1	19	4	4	4	180	19.8	5.6	9.63	4	1
FALSE	Master Protein	Q53HL2	Borealin OS=Homo sapiens OX=9606 GN=CDCA8 PE=1 SV=2	15	4	4	4	280	31.3	9.86	9.73	4	1
FALSE	Master Protein	P27824	Calnexin OS=Homo sapiens OX=9606 GN=CANX PE=1 SV=2	7	4	4	4	592	67.5	4.6	9.62	4	1
FALSE	Master Protein	P07384	Calpain-1 catalytic subunit OS=Homo sapiens OX=9606 GN=CAPN1 PE=1 SV=1	5	4	4	4	714	81.8	5.67	8.27	4	1
FALSE	Master Protein	Q14444	Caprin-1 OS=Homo sapiens OX=9606 GN=CAPRIN1 PE=1 SV=2	10	4	4	4	709	78.3	5.25	10.69	4	1
FALSE	Master Protein	P50416	Carnitine O-palmitoyltransferase 1, liver isoform OS=Homo sapiens OX=9606 GN=CPT1A PE=1 SV=2	5	4	4	4	773	88.3	8.65	8.83	4	1
FALSE	Master Protein	P35606	Coatomer subunit beta' OS=Homo sapiens OX=9606 GN=COPB2 PE=1 SV=2	5	3	4	3	906	102.4	5.27	7.12	3	1
FALSE	Master Protein	O75534	Cold shock domain-containing protein E1 OS=Homo sapiens OX=9606 GN=CSDE1 PE=1 SV=2	5	4	4	4	798	88.8	6.25	9.16	4	1
FALSE	Master Protein	O75367	Core histone macro-H2A.1 OS=Homo sapiens OX=9606 GN=MACROH2A1 PE=1 SV=4	8	1	4	1	372	39.6	9.79	7.54	1	1
FALSE	Master Protein	Q9ULV4	Coronin-1C OS=Homo sapiens OX=9606 GN=CORO1C PE=1 SV=1	11	4	4	4	474	53.2	7.08	10	4	1
FALSE	Master Protein	P17812	CTP synthase 1 OS=Homo sapiens OX=9606 GN=CTPS1 PE=1 SV=2	8	4	4	4	591	66.6	6.46	10.16	4	1
FALSE	Master Protein	P31930	Cytochrome b-c1 complex subunit 1, mitochondrial OS=Homo sapiens OX=9606 GN=UQCRC1 PE=1 SV=3	10	4	4	4	480	52.6	6.37	11.32	4	1
FALSE	Master Protein	P54886	Delta-1-pyrroline-5-carboxylate synthase OS=Homo sapiens OX=9606 GN=ALDH18A1 PE=1 SV=2	4	4	4	4	795	87.2	7.12	8.48	4	1
FALSE	Master Protein	O60884	DnaJ homolog subfamily A member 2 OS=Homo sapiens OX=9606 GN=DNAJA2 PE=1 SV=1	10	4	4	4	412	45.7	6.48	9.79	4	1
FALSE	Master Protein	Q96EY1	DnaJ homolog subfamily A member 3, mitochondrial OS=Homo sapiens OX=9606 GN=DNAJA3 PE=1 SV=2	9	4	4	4	480	52.5	9.26	11.19	4	1
FALSE	Master Protein	P50402	Emerin OS=Homo sapiens OX=9606 GN=EMD PE=1 SV=1	22	4	4	4	254	29	5.5	11.79	4	1
FALSE	Master Protein	P05198	Eukaryotic translation initiation factor 2 subunit 1 OS=Homo sapiens OX=9606 GN=EIF2S1 PE=1 SV=3	13	4	4	4	315	36.1	5.08	9.23	4	1
FALSE	Master Protein	P55884	Eukaryotic translation initiation factor 3 subunit B OS=Homo sapiens OX=9606 GN=EIF3B PE=1 SV=3	7	4	4	4	814	92.4	5	9.74	4	1
FALSE	Master Protein	Q15024	Exosome complex component RRP42 OS=Homo sapiens OX=9606 GN=EXOSC7 PE=1 SV=3	15	3	4	3	291	31.8	5.19	10.93	3	1
FALSE	Master Protein	P15311	Ezrin OS=Homo sapiens OX=9606 GN=EZR PE=1 SV=4	7	4	4	2	586	69.4	6.27	10.98	4	1
FALSE	Master Protein	Q96AE4	Far upstream element-binding protein 1 OS=Homo sapiens OX=9606 GN=FUBP1 PE=1 SV=3	6	4	4	3	644	67.5	7.61	8.72	4	1
FALSE	Master Protein	O75223	Gamma-glutamylcyclotransferase OS=Homo sapiens OX=9606 GN=GGCT PE=1 SV=1	23	4	4	4	188	21	5.14	9.67	4	1
FALSE	Master Protein	P78347	General transcription factor II-I OS=Homo sapiens OX=9606 GN=GTF2I PE=1 SV=2	4	4	4	4	998	112.3	6.39	8.18	4	1
FALSE	Master Protein	P41250	Glycine--tRNA ligase OS=Homo sapiens OX=9606 GN=GARS1 PE=1 SV=3	7	4	4	4	739	83.1	7.03	10.29	4	1
FALSE	Master Protein	O95757	Heat shock 70 kDa protein 4L OS=Homo sapiens OX=9606 GN=HSPA4L PE=1 SV=3	5	4	4	3	839	94.5	5.88	8.58	4	1
FALSE	Master Protein	Q99729	Heterogeneous nuclear ribonucleoprotein A/B OS=Homo sapiens OX=9606 GN=HNRNPAB PE=1 SV=2	11	3	4	2	332	36.2	8.21	10.01	3	1
FALSE	Master Protein	O14979	Heterogeneous nuclear ribonucleoprotein D-like OS=Homo sapiens OX=9606 GN=HNRNPDL PE=1 SV=3	10	3	4	2	420	46.4	9.57	9.44	3	1
FALSE	Master Protein	Q14103	Heterogeneous nuclear ribonucleoprotein D0 OS=Homo sapiens OX=9606 GN=HNRNPD PE=1 SV=1	11	3	4	2	355	38.4	7.81	11.14	3	1
FALSE	Master Protein	O43390	Heterogeneous nuclear ribonucleoprotein R OS=Homo sapiens OX=9606 GN=HNRNPR PE=1 SV=1	7	4	4	3	633	70.9	8.13	11.15	4	1
FALSE	Master Protein	P17096	High mobility group protein HMG-I/HMG-Y OS=Homo sapiens OX=9606 GN=HMGA1 PE=1 SV=3	23	2	4	2	107	11.7	10.32	9.13	2	1
FALSE	Master Protein	P62805	Histone H4 OS=Homo sapiens OX=9606 GN=H4C1 PE=1 SV=2	21	2	4	2	103	11.4	11.36	11.54	2	1
FALSE	Master Protein	Q16576	Histone-binding protein RBBP7 OS=Homo sapiens OX=9606 GN=RBBP7 PE=1 SV=1	8	4	4	1	425	47.8	5.05	9.74	4	1
FALSE	Master Protein	O75330	Hyaluronan mediated motility receptor OS=Homo sapiens OX=9606 GN=HMMR PE=1 SV=2	6	4	4	4	724	84	5.83	10.21	4	1
FALSE	Master Protein	Q14157-1	Isoform 2 of Ubiquitin-associated protein 2-like OS=Homo sapiens OX=9606 GN=UBAP2L	6	4	4	4	983	103.9	6.98	13.18	4	1
FALSE	Master Protein	P41252	Isoleucine--tRNA ligase, cytoplasmic OS=Homo sapiens OX=9606 GN=IARS1 PE=1 SV=2	4	4	4	4	1262	144.4	6.15	9.64	4	1
FALSE	Master Protein	Q9BW19	Kinesin-like protein KIFC1 OS=Homo sapiens OX=9606 GN=KIFC1 PE=1 SV=2	8	4	4	4	673	73.7	8.98	9.92	4	1
FALSE	Master Protein	Q8WWI1	LIM domain only protein 7 OS=Homo sapiens OX=9606 GN=LMO7 PE=1 SV=3	3	4	4	4	1683	192.6	8.09	9.58	4	1
FALSE	Master Protein	P36776	Lon protease homolog, mitochondrial OS=Homo sapiens OX=9606 GN=LONP1 PE=1 SV=2	5	4	4	4	959	106.4	6.39	9.15	4	1
FALSE	Master Protein	O43684	Mitotic checkpoint protein BUB3 OS=Homo sapiens OX=9606 GN=BUB3 PE=1 SV=1	21	4	4	4	328	37.1	6.84	12	4	1
FALSE	Master Protein	Q15014	Mortality factor 4-like protein 2 OS=Homo sapiens OX=9606 GN=MORF4L2 PE=1 SV=1	16	4	4	4	288	32.3	9.72	10.38	4	1
FALSE	Master Protein	Q9UKD2	mRNA turnover protein 4 homolog OS=Homo sapiens OX=9606 GN=MRTO4 PE=1 SV=2	17	4	4	4	239	27.5	8.29	8.42	4	1
FALSE	Master Protein	Q9BQG0	Myb-binding protein 1A OS=Homo sapiens OX=9606 GN=MYBBP1A PE=1 SV=2	4	4	4	4	1328	148.8	9.28	9.01	4	1
FALSE	Master Protein	Q14697	Neutral alpha-glucosidase AB OS=Homo sapiens OX=9606 GN=GANAB PE=1 SV=3	4	4	4	4	944	106.8	6.14	9.14	4	1
FALSE	Master Protein	Q9Y3C1	Nucleolar protein 16 OS=Homo sapiens OX=9606 GN=NOP16 PE=1 SV=2	22	4	4	4	178	21.2	9.94	10.16	4	1
FALSE	Master Protein	P17480	Nucleolar transcription factor 1 OS=Homo sapiens OX=9606 GN=UBTF PE=1 SV=1	7	4	4	4	764	89.4	5.81	9.24	4	1
FALSE	Master Protein	Q9UMS4	Pre-mRNA-processing factor 19 OS=Homo sapiens OX=9606 GN=PRPF19 PE=1 SV=1	10	4	4	4	504	55.1	6.61	9.27	4	1
FALSE	Master Protein	Q9UNQ2	Probable dimethyladenosine transferase OS=Homo sapiens OX=9606 GN=DIMT1 PE=1 SV=1	16	4	4	4	313	35.2	9.99	11.32	4	1
FALSE	Master Protein	Q99848	Probable rRNA-processing protein EBP2 OS=Homo sapiens OX=9606 GN=EBNA1BP2 PE=1 SV=2	11	4	4	4	306	34.8	10.1	8.45	4	1
FALSE	Master Protein	Q16186	Proteasomal ubiquitin receptor ADRM1 OS=Homo sapiens OX=9606 GN=ADRM1 PE=1 SV=2	7	3	4	3	407	42.1	5.07	12.87	3	1
FALSE	Master Protein	Q14997	Proteasome activator complex subunit 4 OS=Homo sapiens OX=9606 GN=PSME4 PE=1 SV=2	3	4	4	4	1843	211.2	6.9	11	4	1
FALSE	Master Protein	Q14331	Protein FRG1 OS=Homo sapiens OX=9606 GN=FRG1 PE=1 SV=1	17	4	4	4	258	29.2	9.01	10.96	4	1
FALSE	Master Protein	34335134	protein SEC13 homolog isoform 1 [Homo sapiens] &IC Sec13	22	4	4	4	322	35.5	5.48	14.88	4	1
FALSE	Master Protein	Q13283	Ras GTPase-activating protein-binding protein 1 OS=Homo sapiens OX=9606 GN=G3BP1 PE=1 SV=1	14	4	4	3	466	52.1	5.52	11.89	4	1
FALSE	Master Protein	P62820	Ras-related protein Rab-1A OS=Homo sapiens OX=9606 GN=RAB1A PE=1 SV=3	15	3	4	2	205	22.7	6.21	8.23	3	1
FALSE	Master Protein	P51149	Ras-related protein Rab-7a OS=Homo sapiens OX=9606 GN=RAB7A PE=1 SV=1	22	4	4	4	207	23.5	6.7	9.51	4	1
FALSE	Master Protein	P11908	Ribose-phosphate pyrophosphokinase 2 OS=Homo sapiens OX=9606 GN=PRPS2 PE=1 SV=2	13	3	4	3	318	34.7	6.61	9.98	3	1
FALSE	Master Protein	O76021	Ribosomal L1 domain-containing protein 1 OS=Homo sapiens OX=9606 GN=RSL1D1 PE=1 SV=3	9	4	4	4	490	54.9	10.13	9.72	4	1
FALSE	Master Protein	O43865	S-adenosylhomocysteine hydrolase-like protein 1 OS=Homo sapiens OX=9606 GN=AHCYL1 PE=1 SV=2	7	4	4	4	530	58.9	6.89	8.83	4	1
FALSE	Master Protein	Q9Y3F4	Serine-threonine kinase receptor-associated protein OS=Homo sapiens OX=9606 GN=STRAP PE=1 SV=1	13	4	4	4	350	38.4	5.12	10.23	4	1
FALSE	Master Protein	P62316	Small nuclear ribonucleoprotein Sm D2 OS=Homo sapiens OX=9606 GN=SNRPD2 PE=1 SV=1	32	3	4	3	118	13.5	9.91	10.8	3	1
FALSE	Master Protein	P62318	Small nuclear ribonucleoprotein Sm D3 OS=Homo sapiens OX=9606 GN=SNRPD3 PE=1 SV=1	40	3	4	3	126	13.9	10.32	13.47	3	1
FALSE	Master Protein	P17987	T-complex protein 1 subunit alpha OS=Homo sapiens OX=9606 GN=TCP1 PE=1 SV=1	8	4	4	4	556	60.3	6.11	8.56	4	1
FALSE	Master Protein	P50991	T-complex protein 1 subunit delta OS=Homo sapiens OX=9606 GN=CCT4 PE=1 SV=4	10	4	4	4	539	57.9	7.83	12.3	4	1
FALSE	Master Protein	P10599	Thioredoxin OS=Homo sapiens OX=9606 GN=TXN PE=1 SV=3	21	2	4	2	105	11.7	4.92	10.67	2	1
FALSE	Master Protein	O43290	U4/U6.U5 tri-snRNP-associated protein 1 OS=Homo sapiens OX=9606 GN=SART1 PE=1 SV=1	6	4	4	4	800	90.2	6.13	8.99	4	1
FALSE	Master Protein	E9PRG8	Uncharacterized protein C11orf98 OS=Homo sapiens OX=9606 GN=C11orf98 PE=4 SV=2	28	3	4	3	123	14.2	11.53	10.4	3	1
FALSE	Master Protein	P45880	Voltage-dependent anion-selective channel protein 2 OS=Homo sapiens OX=9606 GN=VDAC2 PE=1 SV=2	14	4	4	4	294	31.5	7.56	9.55	4	1
FALSE	Master Protein	ChloramphenicolR	&IC	11	2	3	2	219	25.6	6.38	8.44	2	1
FALSE	Master Protein	P82650	28S ribosomal protein S22, mitochondrial OS=Homo sapiens OX=9606 GN=MRPS22 PE=1 SV=1	9	3	3	3	360	41.3	7.9	7.46	3	1
FALSE	Master Protein	P82663	28S ribosomal protein S25, mitochondrial OS=Homo sapiens OX=9606 GN=MRPS25 PE=1 SV=1	21	3	3	3	173	20.1	8.82	6.86	3	1
FALSE	Master Protein	P51398	28S ribosomal protein S29, mitochondrial OS=Homo sapiens OX=9606 GN=DAP3 PE=1 SV=1	8	3	3	3	398	45.5	8.88	6.83	3	1
FALSE	Master Protein	Q99714	3-hydroxyacyl-CoA dehydrogenase type-2 OS=Homo sapiens OX=9606 GN=HSD17B10 PE=1 SV=3	15	3	3	3	261	26.9	7.78	9.01	3	1
FALSE	Master Protein	P50914	60S ribosomal protein L14 OS=Homo sapiens OX=9606 GN=RPL14 PE=1 SV=4	11	2	3	2	215	23.4	10.93	8.34	2	1
FALSE	Master Protein	P61313	60S ribosomal protein L15 OS=Homo sapiens OX=9606 GN=RPL15 PE=1 SV=2	19	3	3	3	204	24.1	11.62	7.6	3	1
FALSE	Master Protein	P84098	60S ribosomal protein L19 OS=Homo sapiens OX=9606 GN=RPL19 PE=1 SV=1	17	3	3	3	196	23.5	11.47	6.66	3	1
FALSE	Master Protein	P62899	60S ribosomal protein L31 OS=Homo sapiens OX=9606 GN=RPL31 PE=1 SV=1	25	3	3	3	125	14.5	10.54	8.6	3	1
FALSE	Master Protein	Q92688	Acidic leucine-rich nuclear phosphoprotein 32 family member B OS=Homo sapiens OX=9606 GN=ANP32B PE=1 SV=1	13	3	3	3	251	28.8	4.06	8.39	3	1
FALSE	Master Protein	P53999	Activated RNA polymerase II transcriptional coactivator p15 OS=Homo sapiens OX=9606 GN=SUB1 PE=1 SV=3	26	3	3	3	127	14.4	9.6	7.8	3	1
FALSE	Master Protein	A8K2U0	Alpha-2-macroglobulin-like protein 1 OS=Homo sapiens OX=9606 GN=A2ML1 PE=1 SV=3	2	3	3	3	1454	161	5.73	7.04	3	1
FALSE	Master Protein	Q12904	Aminoacyl tRNA synthase complex-interacting multifunctional protein 1 OS=Homo sapiens OX=9606 GN=AIMP1 PE=1 SV=2	15	3	3	3	312	34.3	8.43	8.11	3	1
FALSE	Master Protein	P08243	Asparagine synthetase [glutamine-hydrolyzing] OS=Homo sapiens OX=9606 GN=ASNS PE=1 SV=4	6	3	3	3	561	64.3	6.86	6.73	3	1
FALSE	Master Protein	Q6PI48	Aspartate--tRNA ligase, mitochondrial OS=Homo sapiens OX=9606 GN=DARS2 PE=1 SV=1	5	3	3	3	645	73.5	8.02	7.12	3	1
FALSE	Master Protein	P36542	ATP synthase subunit gamma, mitochondrial OS=Homo sapiens OX=9606 GN=ATP5F1C PE=1 SV=1	7	2	3	2	298	33	9.22	6.59	2	1
FALSE	Master Protein	P61221	ATP-binding cassette sub-family E member 1 OS=Homo sapiens OX=9606 GN=ABCE1 PE=1 SV=1	6	3	3	3	599	67.3	8.34	7.65	3	1
FALSE	Master Protein	Q9Y6E2	Basic leucine zipper and W2 domain-containing protein 2 OS=Homo sapiens OX=9606 GN=BZW2 PE=1 SV=1	7	3	3	2	419	48.1	6.68	7.09	3	1
FALSE	Master Protein	P13995	Bifunctional methylenetetrahydrofolate dehydrogenase/cyclohydrolase, mitochondrial OS=Homo sapiens OX=9606 GN=MTHFD2 PE=1 SV=2	10	3	3	3	350	37.9	8.73	6.77	3	1
FALSE	Master Protein	P11586	C-1-tetrahydrofolate synthase, cytoplasmic OS=Homo sapiens OX=9606 GN=MTHFD1 PE=1 SV=3	3	3	3	3	935	101.5	7.3	6.61	3	1
FALSE	Master Protein	O75746	Calcium-binding mitochondrial carrier protein Aralar1 OS=Homo sapiens OX=9606 GN=SLC25A12 PE=1 SV=2	4	3	3	3	678	74.7	8.38	6.13	3	1
FALSE	Master Protein	Q9UI42	Carboxypeptidase A4 OS=Homo sapiens OX=9606 GN=CPA4 PE=1 SV=2	11	3	3	3	421	47.3	6.7	8.35	3	1
FALSE	Master Protein	Q99459	Cell division cycle 5-like protein OS=Homo sapiens OX=9606 GN=CDC5L PE=1 SV=2	4	3	3	3	802	92.2	8.18	6.26	3	1
FALSE	Master Protein	P62633	Cellular nucleic acid-binding protein OS=Homo sapiens OX=9606 GN=CNBP PE=1 SV=1	18	3	3	3	177	19.5	7.71	6.85	3	1
FALSE	Master Protein	Q96BT3	Centromere protein T OS=Homo sapiens OX=9606 GN=CENPT PE=1 SV=2	9	3	3	3	561	60.4	6.58	7.27	3	1
FALSE	Master Protein	Q7Z7K6	Centromere protein V OS=Homo sapiens OX=9606 GN=CENPV PE=1 SV=1	5	1	3	1	275	29.9	9.73	9.07	1	1
FALSE	Master Protein	Q9H444	Charged multivesicular body protein 4b OS=Homo sapiens OX=9606 GN=CHMP4B PE=1 SV=1	14	3	3	3	224	24.9	4.82	6.71	3	1
FALSE	Master Protein	P48444	Coatomer subunit delta OS=Homo sapiens OX=9606 GN=ARCN1 PE=1 SV=1	7	3	3	3	511	57.2	6.21	6.25	3	1
FALSE	Master Protein	Q6PK04	Coiled-coil domain-containing protein 137 OS=Homo sapiens OX=9606 GN=CCDC137 PE=1 SV=1	9	3	3	3	289	33.2	10.93	6.2	3	1
FALSE	Master Protein	Q8IVM0	Coiled-coil domain-containing protein 50 OS=Homo sapiens OX=9606 GN=CCDC50 PE=1 SV=1	13	3	3	3	306	35.8	6.65	8.03	3	1
FALSE	Master Protein	O75131	Copine-3 OS=Homo sapiens OX=9606 GN=CPNE3 PE=1 SV=1	7	3	3	3	537	60.1	5.85	7.17	3	1
FALSE	Master Protein	Q14004	Cyclin-dependent kinase 13 OS=Homo sapiens OX=9606 GN=CDK13 PE=1 SV=2	1	2	3	1	1512	164.8	9.69	6	2	1
FALSE	Master Protein	P24941	Cyclin-dependent kinase 2 OS=Homo sapiens OX=9606 GN=CDK2 PE=1 SV=2	6	2	3	1	298	33.9	8.68	6.32	2	1
FALSE	Master Protein	P11802	Cyclin-dependent kinase 4 OS=Homo sapiens OX=9606 GN=CDK4 PE=1 SV=2	7	2	3	1	303	33.7	7.01	6.48	2	1
FALSE	Master Protein	Q14008	Cytoskeleton-associated protein 5 OS=Homo sapiens OX=9606 GN=CKAP5 PE=1 SV=3	2	3	3	3	2032	225.4	7.8	6.06	3	1
FALSE	Master Protein	Q96N67	Dedicator of cytokinesis protein 7 OS=Homo sapiens OX=9606 GN=DOCK7 PE=1 SV=4	1	3	3	3	2140	242.4	6.8	6.77	3	1
FALSE	Master Protein	P33316	Deoxyuridine 5'-triphosphate nucleotidohydrolase, mitochondrial OS=Homo sapiens OX=9606 GN=DUT PE=1 SV=4	12	3	3	3	252	26.5	9.36	8.26	3	1
FALSE	Master Protein	P49736	DNA replication licensing factor MCM2 OS=Homo sapiens OX=9606 GN=MCM2 PE=1 SV=4	4	3	3	3	904	101.8	5.52	6.75	3	1
FALSE	Master Protein	P25205	DNA replication licensing factor MCM3 OS=Homo sapiens OX=9606 GN=MCM3 PE=1 SV=3	4	3	3	3	808	90.9	5.77	6.8	3	1
FALSE	Master Protein	P33992	DNA replication licensing factor MCM5 OS=Homo sapiens OX=9606 GN=MCM5 PE=1 SV=5	5	3	3	3	734	82.2	8.37	6.53	3	1
FALSE	Master Protein	P33993	DNA replication licensing factor MCM7 OS=Homo sapiens OX=9606 GN=MCM7 PE=1 SV=4	6	3	3	3	719	81.3	6.46	7.63	3	1
FALSE	Master Protein	Q9UBS4	DnaJ homolog subfamily B member 11 OS=Homo sapiens OX=9606 GN=DNAJB11 PE=1 SV=1	12	3	3	3	358	40.5	6.18	6.94	3	1
FALSE	Master Protein	Q9UDY4	DnaJ homolog subfamily B member 4 OS=Homo sapiens OX=9606 GN=DNAJB4 PE=1 SV=1	11	3	3	2	337	37.8	8.5	8.29	3	1
FALSE	Master Protein	P39656	Dolichyl-diphosphooligosaccharide--protein glycosyltransferase 48 kDa subunit OS=Homo sapiens OX=9606 GN=DDOST PE=1 SV=4	7	3	3	3	456	50.8	6.55	8.05	3	1
FALSE	Master Protein	P55265	Double-stranded RNA-specific adenosine deaminase OS=Homo sapiens OX=9606 GN=ADAR PE=1 SV=4	2	3	3	3	1226	136	8.65	7.77	3	1
FALSE	Master Protein	O43854	EGF-like repeat and discoidin I-like domain-containing protein 3 OS=Homo sapiens OX=9606 GN=EDIL3 PE=1 SV=1	8	3	3	3	480	53.7	7.28	7.26	3	1
FALSE	Master Protein	Q15717	ELAV-like protein 1 OS=Homo sapiens OX=9606 GN=ELAVL1 PE=1 SV=2	16	3	3	3	326	36.1	9.17	9.29	3	1
FALSE	Master Protein	P13804	Electron transfer flavoprotein subunit alpha, mitochondrial OS=Homo sapiens OX=9606 GN=ETFA PE=1 SV=1	11	3	3	3	333	35.1	8.38	7.84	3	1
FALSE	Master Protein	P38117	Electron transfer flavoprotein subunit beta OS=Homo sapiens OX=9606 GN=ETFB PE=1 SV=3	11	3	3	3	255	27.8	8.1	6.29	3	1
FALSE	Master Protein	B5ME19	Eukaryotic translation initiation factor 3 subunit C-like protein OS=Homo sapiens OX=9606 GN=EIF3CL PE=1 SV=1	3	3	3	3	914	105.4	5.64	6.75	3	1
FALSE	Master Protein	O00303	Eukaryotic translation initiation factor 3 subunit F OS=Homo sapiens OX=9606 GN=EIF3F PE=1 SV=1	10	3	3	3	357	37.5	5.45	7.05	3	1
FALSE	Master Protein	O75821	Eukaryotic translation initiation factor 3 subunit G OS=Homo sapiens OX=9606 GN=EIF3G PE=1 SV=2	12	3	3	3	320	35.6	6.13	8.65	3	1
FALSE	Master Protein	P23588	Eukaryotic translation initiation factor 4B OS=Homo sapiens OX=9606 GN=EIF4B PE=1 SV=2	5	3	3	3	611	69.1	5.73	6.56	3	1
FALSE	Master Protein	P63241	Eukaryotic translation initiation factor 5A-1 OS=Homo sapiens OX=9606 GN=EIF5A PE=1 SV=2	23	3	3	3	154	16.8	5.24	10.94	3	1
FALSE	Master Protein	Q5RKV6	Exosome complex component MTR3 OS=Homo sapiens OX=9606 GN=EXOSC6 PE=1 SV=1	13	3	3	3	272	28.2	6.28	6.61	3	1
FALSE	Master Protein	6005757	FACT complex subunit SPT16 [Homo sapiens] &IC SPT16	3	3	3	3	1047	119.8	5.66	6.69	3	1
FALSE	Master Protein	O75955	Flotillin-1 OS=Homo sapiens OX=9606 GN=FLOT1 PE=1 SV=3	7	3	3	3	427	47.3	7.49	8.21	3	1
FALSE	Master Protein	Q14192	Four and a half LIM domains protein 2 OS=Homo sapiens OX=9606 GN=FHL2 PE=1 SV=3	11	3	3	3	279	32.2	7.55	6.67	3	1
FALSE	Master Protein	P47929	Galectin-7 OS=Homo sapiens OX=9606 GN=LGALS7 PE=1 SV=2	30	3	3	3	136	15.1	7.62	8.2	3	1
FALSE	Master Protein	P47897	Glutamine--tRNA ligase OS=Homo sapiens OX=9606 GN=QARS1 PE=1 SV=1	4	3	3	3	775	87.7	7.15	7.31	3	1
FALSE	Master Protein	P00390	Glutathione reductase, mitochondrial OS=Homo sapiens OX=9606 GN=GSR PE=1 SV=2	8	3	3	3	522	56.2	8.5	7.33	3	1
FALSE	Master Protein	P49915	GMP synthase [glutamine-hydrolyzing] OS=Homo sapiens OX=9606 GN=GMPS PE=1 SV=1	5	3	3	3	693	76.7	6.87	6.87	3	1
FALSE	Master Protein	O75616	GTPase Era, mitochondrial OS=Homo sapiens OX=9606 GN=ERAL1 PE=1 SV=2	7	3	3	3	437	48.3	8.84	6.61	3	1
FALSE	Master Protein	P08754	Guanine nucleotide-binding protein G(i) subunit alpha OS=Homo sapiens OX=9606 GN=GNAI3 PE=1 SV=3	9	3	3	1	354	40.5	5.69	7.92	3	1
FALSE	Master Protein	P62879	Guanine nucleotide-binding protein G(I)/G(S)/G(T) subunit beta-2 OS=Homo sapiens OX=9606 GN=GNB2 PE=1 SV=3	12	3	3	2	340	37.3	6	8.49	3	1
FALSE	Master Protein	Q13547	Histone deacetylase 1 OS=Homo sapiens OX=9606 GN=HDAC1 PE=1 SV=1	10	3	3	2	482	55.1	5.48	8.61	3	1
FALSE	Master Protein	P50502	Hsc70-interacting protein OS=Homo sapiens OX=9606 GN=ST13 PE=1 SV=2	10	3	3	3	369	41.3	5.27	7.24	3	1
FALSE	Master Protein	O00425	Insulin-like growth factor 2 mRNA-binding protein 3 OS=Homo sapiens OX=9606 GN=IGF2BP3 PE=1 SV=2	6	3	3	2	579	63.7	8.87	7.78	3	1
FALSE	Master Protein	Q07666	KH domain-containing, RNA-binding, signal transduction-associated protein 1 OS=Homo sapiens OX=9606 GN=KHDRBS1 PE=1 SV=1	8	3	3	3	443	48.2	8.66	7.85	3	1
FALSE	Master Protein	Q9P2J5	Leucine--tRNA ligase, cytoplasmic OS=Homo sapiens OX=9606 GN=LARS1 PE=1 SV=2	3	3	3	3	1176	134.4	7.3	6.21	3	1
FALSE	Master Protein	Q96KB5	Lymphokine-activated killer T-cell-originated protein kinase OS=Homo sapiens OX=9606 GN=PBK PE=1 SV=3	10	3	3	3	322	36.1	5.12	6.77	3	1
FALSE	Master Protein	Q1ED39	Lysine-rich nucleolar protein 1 OS=Homo sapiens OX=9606 GN=KNOP1 PE=1 SV=1	7	3	3	3	458	51.6	9.86	7.38	3	1
FALSE	Master Protein	O43615	Mitochondrial import inner membrane translocase subunit TIM44 OS=Homo sapiens OX=9606 GN=TIMM44 PE=1 SV=2	7	3	3	3	452	51.3	8.32	7.09	3	1
FALSE	Master Protein	Q3ZCQ8	Mitochondrial import inner membrane translocase subunit TIM50 OS=Homo sapiens OX=9606 GN=TIMM50 PE=1 SV=2	11	3	3	3	353	39.6	8.37	8.36	3	1
FALSE	Master Protein	Q9BU76	Multiple myeloma tumor-associated protein 2 OS=Homo sapiens OX=9606 GN=MMTAG2 PE=1 SV=1	14	3	3	3	263	29.4	10.02	8.01	3	1
FALSE	Master Protein	Q6WCQ1	Myosin phosphatase Rho-interacting protein OS=Homo sapiens OX=9606 GN=MPRIP PE=1 SV=3	4	3	3	3	1025	116.5	6.21	6.67	3	1
FALSE	Master Protein	Q8NEJ9	Neuroguidin OS=Homo sapiens OX=9606 GN=NGDN PE=1 SV=1	12	3	3	3	315	35.9	9.57	6.59	3	1
FALSE	Master Protein	P55209	Nucleosome assembly protein 1-like 1 OS=Homo sapiens OX=9606 GN=NAP1L1 PE=1 SV=1	10	3	3	2	391	45.3	4.46	8.3	3	1
FALSE	Master Protein	Q9NTK5	Obg-like ATPase 1 OS=Homo sapiens OX=9606 GN=OLA1 PE=1 SV=2	11	3	3	3	396	44.7	7.81	8.48	3	1
FALSE	Master Protein	Q96HP4	Oxidoreductase NAD-binding domain-containing protein 1 OS=Homo sapiens OX=9606 GN=OXNAD1 PE=1 SV=1	2	1	3	1	312	34.8	8.37	6.44	1	1
FALSE	Master Protein	Q15645	Pachytene checkpoint protein 2 homolog OS=Homo sapiens OX=9606 GN=TRIP13 PE=1 SV=2	7	3	3	3	432	48.5	6.09	7.09	3	1
FALSE	Master Protein	Q9BRP8	Partner of Y14 and mago OS=Homo sapiens OX=9606 GN=PYM1 PE=1 SV=1	25	3	3	3	204	22.6	9.45	7.47	3	1
FALSE	Master Protein	O75475	PC4 and SFRS1-interacting protein OS=Homo sapiens OX=9606 GN=PSIP1 PE=1 SV=1	5	3	3	3	530	60.1	9.13	6.14	3	1
FALSE	Master Protein	Q5JVF3	PCI domain-containing protein 2 OS=Homo sapiens OX=9606 GN=PCID2 PE=1 SV=2	8	3	3	3	399	46	8.53	6.66	3	1
FALSE	Master Protein	Q9Y3C6	Peptidyl-prolyl cis-trans isomerase-like 1 OS=Homo sapiens OX=9606 GN=PPIL1 PE=1 SV=1	25	3	3	3	166	18.2	7.99	7.57	3	1
FALSE	Master Protein	Q6P4A8	Phospholipase B-like 1 OS=Homo sapiens OX=9606 GN=PLBD1 PE=1 SV=2	5	3	3	3	553	63.2	9.06	6.07	3	1
FALSE	Master Protein	Q6NYC8	Phostensin OS=Homo sapiens OX=9606 GN=PPP1R18 PE=1 SV=1	7	3	3	3	613	67.9	5.4	7.33	3	1
FALSE	Master Protein	Q96BK5	PIN2/TERF1-interacting telomerase inhibitor 1 OS=Homo sapiens OX=9606 GN=PINX1 PE=1 SV=2	13	3	3	3	328	37	9.6	7.61	3	1
FALSE	Master Protein	O00625	Pirin OS=Homo sapiens OX=9606 GN=PIR PE=1 SV=1	10	3	3	3	290	32.1	6.92	6.67	3	1
FALSE	Master Protein	Q16720	Plasma membrane calcium-transporting ATPase 3 OS=Homo sapiens OX=9606 GN=ATP2B3 PE=1 SV=3	3	2	3	2	1220	134.1	5.62	5.26	2	1
FALSE	Master Protein	A1L390	Pleckstrin homology domain-containing family G member 3 OS=Homo sapiens OX=9606 GN=PLEKHG3 PE=1 SV=1	3	3	3	3	1219	134.3	6.55	7.06	3	1
FALSE	Master Protein	P35232	Prohibitin OS=Homo sapiens OX=9606 GN=PHB PE=1 SV=1	13	3	3	3	272	29.8	5.76	7.4	3	1
FALSE	Master Protein	P12004	Proliferating cell nuclear antigen OS=Homo sapiens OX=9606 GN=PCNA PE=1 SV=1	16	3	3	3	261	28.8	4.69	7.67	3	1
FALSE	Master Protein	Q96HE9	Proline-rich protein 11 OS=Homo sapiens OX=9606 GN=PRR11 PE=1 SV=1	11	3	3	3	360	40.1	10.11	7.43	3	1
FALSE	Master Protein	Q9BRP4	Proteasomal ATPase-associated factor 1 OS=Homo sapiens OX=9606 GN=PAAF1 PE=1 SV=2	9	3	3	3	392	42.2	6.32	7.1	3	1
FALSE	Master Protein	P28065	Proteasome subunit beta type-9 OS=Homo sapiens OX=9606 GN=PSMB9 PE=1 SV=2	21	3	3	3	219	23.3	5.03	8.69	3	1
FALSE	Master Protein	O14744	Protein arginine N-methyltransferase 5 OS=Homo sapiens OX=9606 GN=PRMT5 PE=1 SV=4	5	3	3	3	637	72.6	6.29	6.37	3	1
FALSE	Master Protein	Q8WYP5	Protein ELYS OS=Homo sapiens OX=9606 GN=AHCTF1 PE=1 SV=3	1	3	3	3	2266	252.3	6.6	6.65	3	1
FALSE	Master Protein	Q9BRT6	Protein LLP homolog OS=Homo sapiens OX=9606 GN=LLPH PE=1 SV=1	19	2	3	2	129	15.2	10.37	8.43	2	1
FALSE	Master Protein	Q86UE4	Protein LYRIC OS=Homo sapiens OX=9606 GN=MTDH PE=1 SV=2	8	3	3	3	582	63.8	9.32	7.68	3	1
FALSE	Master Protein	209969703	protein RCC2 [Homo sapiens] &IC TD-60	6	3	3	3	522	56	8.78	6.55	3	1
FALSE	Master Protein	P22061	Protein-L-isoaspartate(D-aspartate) O-methyltransferase OS=Homo sapiens OX=9606 GN=PCMT1 PE=1 SV=4	19	3	3	3	227	24.6	7.21	10.38	3	1
FALSE	Master Protein	P06454	Prothymosin alpha OS=Homo sapiens OX=9606 GN=PTMA PE=1 SV=2	22	3	3	3	111	12.2	3.78	8.24	3	1
FALSE	Master Protein	Q9GZU8	PSME3-interacting protein OS=Homo sapiens OX=9606 GN=PSME3IP1 PE=1 SV=1	13	3	3	3	254	28.9	5.45	7.01	3	1
FALSE	Master Protein	Q5T280	Putative methyltransferase C9orf114 OS=Homo sapiens OX=9606 GN=SPOUT1 PE=1 SV=3	14	3	3	3	376	42	7.43	10.23	3	1
FALSE	Master Protein	P50395	Rab GDP dissociation inhibitor beta OS=Homo sapiens OX=9606 GN=GDI2 PE=1 SV=2	8	3	3	3	445	50.6	6.47	7.95	3	1
FALSE	Master Protein	Q9H0H5	Rac GTPase-activating protein 1 OS=Homo sapiens OX=9606 GN=RACGAP1 PE=1 SV=1	5	3	3	3	632	71	8.88	6.73	3	1
FALSE	Master Protein	P62491	Ras-related protein Rab-11A OS=Homo sapiens OX=9606 GN=RAB11A PE=1 SV=3	16	3	3	3	216	24.4	6.57	6.92	3	1
FALSE	Master Protein	P51148	Ras-related protein Rab-5C OS=Homo sapiens OX=9606 GN=RAB5C PE=1 SV=2	17	3	3	3	216	23.5	8.41	7.68	3	1
FALSE	Master Protein	Q9NRW1	Ras-related protein Rab-6B OS=Homo sapiens OX=9606 GN=RAB6B PE=1 SV=1	11	2	3	1	208	23.4	5.53	6.27	2	1
FALSE	Master Protein	Q8NFJ5	Retinoic acid-induced protein 3 OS=Homo sapiens OX=9606 GN=GPRC5A PE=1 SV=2	9	2	3	2	357	40.2	8.15	9.49	2	1
FALSE	Master Protein	O15085	Rho guanine nucleotide exchange factor 11 OS=Homo sapiens OX=9606 GN=ARHGEF11 PE=1 SV=1	2	3	3	3	1522	167.6	5.5	7.03	3	1
FALSE	Master Protein	Q9P2E9	Ribosome-binding protein 1 OS=Homo sapiens OX=9606 GN=RRBP1 PE=1 SV=5	2	3	3	3	1410	152.4	8.6	6.76	3	1
FALSE	Master Protein	Q9NW13	RNA-binding protein 28 OS=Homo sapiens OX=9606 GN=RBM28 PE=1 SV=3	5	3	3	3	759	85.7	9.22	7.26	3	1
FALSE	Master Protein	Q9Y5S9	RNA-binding protein 8A OS=Homo sapiens OX=9606 GN=RBM8A PE=1 SV=1	22	3	3	3	174	19.9	5.72	8.26	3	1
FALSE	Master Protein	P35637	RNA-binding protein FUS OS=Homo sapiens OX=9606 GN=FUS PE=1 SV=1	9	3	3	3	526	53.4	9.36	9.36	3	1
FALSE	Master Protein	Q9UKM9	RNA-binding protein Raly OS=Homo sapiens OX=9606 GN=RALY PE=1 SV=1	8	3	3	3	306	32.4	9.17	6.83	3	1
FALSE	Master Protein	P82979	SAP domain-containing ribonucleoprotein OS=Homo sapiens OX=9606 GN=SARNP PE=1 SV=3	14	3	3	3	210	23.7	6.42	7.13	3	1
FALSE	Master Protein	P34897	Serine hydroxymethyltransferase, mitochondrial OS=Homo sapiens OX=9606 GN=SHMT2 PE=1 SV=3	8	3	3	3	504	56	8.53	8.22	3	1
FALSE	Master Protein	Q8IYB3	Serine/arginine repetitive matrix protein 1 OS=Homo sapiens OX=9606 GN=SRRM1 PE=1 SV=2	3	2	3	2	904	102.3	11.84	4.75	2	1
FALSE	Master Protein	Q07955	Serine/arginine-rich splicing factor 1 OS=Homo sapiens OX=9606 GN=SRSF1 PE=1 SV=2	13	3	3	3	248	27.7	10.36	7.55	3	1
FALSE	Master Protein	Q13247	Serine/arginine-rich splicing factor 6 OS=Homo sapiens OX=9606 GN=SRSF6 PE=1 SV=2	9	3	3	2	344	39.6	11.43	7.25	3	1
FALSE	Master Protein	O75385	Serine/threonine-protein kinase ULK1 OS=Homo sapiens OX=9606 GN=ULK1 PE=1 SV=2	3	1	3	1	1050	112.6	8.79	5.34	1	1
FALSE	Master Protein	P62714	Serine/threonine-protein phosphatase 2A catalytic subunit beta isoform OS=Homo sapiens OX=9606 GN=PPP2CB PE=1 SV=1	12	2	3	2	309	35.6	5.43	8.74	2	1
FALSE	Master Protein	Q96HS1	Serine/threonine-protein phosphatase PGAM5, mitochondrial OS=Homo sapiens OX=9606 GN=PGAM5 PE=1 SV=2	11	3	3	3	289	32	8.68	7.27	3	1
FALSE	Master Protein	Q8IW75	Serpin A12 OS=Homo sapiens OX=9606 GN=SERPINA12 PE=1 SV=1	5	2	3	2	414	47.1	9.29	7.41	2	1
FALSE	Master Protein	P50454	Serpin H1 OS=Homo sapiens OX=9606 GN=SERPINH1 PE=1 SV=2	9	3	3	3	418	46.4	8.69	6.95	3	1
FALSE	Master Protein	O76094	Signal recognition particle subunit SRP72 OS=Homo sapiens OX=9606 GN=SRP72 PE=1 SV=3	4	3	3	3	671	74.6	9.26	6.06	3	1
FALSE	Master Protein	P05023	Sodium/potassium-transporting ATPase subunit alpha-1 OS=Homo sapiens OX=9606 GN=ATP1A1 PE=1 SV=1	3	3	3	3	1023	112.8	5.49	6.34	3	1
FALSE	Master Protein	Q15393	Splicing factor 3B subunit 3 OS=Homo sapiens OX=9606 GN=SF3B3 PE=1 SV=4	3	3	3	3	1217	135.5	5.26	6.9	3	1
FALSE	Master Protein	Q9GZT3	SRA stem-loop-interacting RNA-binding protein, mitochondrial OS=Homo sapiens OX=9606 GN=SLIRP PE=1 SV=1	26	3	3	3	109	12.3	10.24	6.37	3	1
FALSE	Master Protein	O60264	SWI/SNF-related matrix-associated actin-dependent regulator of chromatin subfamily A member 5 OS=Homo sapiens OX=9606 GN=SMARCA5 PE=1 SV=1	2	3	3	3	1052	121.8	8.09	6.92	3	1
FALSE	Master Protein	Q9ULW0	Targeting protein for Xklp2 OS=Homo sapiens OX=9606 GN=TPX2 PE=1 SV=2	4	3	3	3	747	85.6	9.23	7.97	3	1
FALSE	Master Protein	P30048	Thioredoxin-dependent peroxide reductase, mitochondrial OS=Homo sapiens OX=9606 GN=PRDX3 PE=1 SV=3	11	3	3	3	256	27.7	7.78	6.61	3	1
FALSE	Master Protein	P20290	Transcription factor BTF3 OS=Homo sapiens OX=9606 GN=BTF3 PE=1 SV=1	27	3	3	3	206	22.2	9.38	8.17	3	1
FALSE	Master Protein	P37802	Transgelin-2 OS=Homo sapiens OX=9606 GN=TAGLN2 PE=1 SV=3	16	3	3	3	199	22.4	8.25	7.04	3	1
FALSE	Master Protein	Q7L0Y3	tRNA methyltransferase 10 homolog C OS=Homo sapiens OX=9606 GN=TRMT10C PE=1 SV=2	9	3	3	3	403	47.3	9.36	8.72	3	1
FALSE	Master Protein	P07477	Trypsin-1 OS=Homo sapiens OX=9606 GN=PRSS1 PE=1 SV=1	8	1	3	1	247	26.5	6.51	9.76	1	1
FALSE	Master Protein	Q12792	Twinfilin-1 OS=Homo sapiens OX=9606 GN=TWF1 PE=1 SV=3	10	3	3	3	350	40.3	6.96	8.69	3	1
FALSE	Master Protein	P54577	Tyrosine--tRNA ligase, cytoplasmic OS=Homo sapiens OX=9606 GN=YARS1 PE=1 SV=4	6	3	3	3	528	59.1	7.05	6.44	3	1
FALSE	Master Protein	P07947	Tyrosine-protein kinase Yes OS=Homo sapiens OX=9606 GN=YES1 PE=1 SV=3	3	2	3	1	543	60.8	6.74	6.12	2	1
FALSE	Master Protein	P09012	U1 small nuclear ribonucleoprotein A OS=Homo sapiens OX=9606 GN=SNRPA PE=1 SV=3	9	3	3	1	282	31.3	9.83	6.85	3	1
FALSE	Master Protein	P08579	U2 small nuclear ribonucleoprotein B'' OS=Homo sapiens OX=9606 GN=SNRPB2 PE=1 SV=1	11	3	3	1	225	25.5	9.72	6.37	3	1
FALSE	Master Protein	P45974	Ubiquitin carboxyl-terminal hydrolase 5 OS=Homo sapiens OX=9606 GN=USP5 PE=1 SV=2	3	2	3	2	858	95.7	5.03	6.71	2	1
FALSE	Master Protein	Q9Y5K5	Ubiquitin carboxyl-terminal hydrolase isozyme L5 OS=Homo sapiens OX=9606 GN=UCHL5 PE=1 SV=3	9	3	3	3	329	37.6	5.33	6.4	3	1
FALSE	Master Protein	P38606	V-type proton ATPase catalytic subunit A OS=Homo sapiens OX=9606 GN=ATP6V1A PE=1 SV=2	5	3	3	3	617	68.3	5.52	6.68	3	1
FALSE	Master Protein	P26640	Valine--tRNA ligase OS=Homo sapiens OX=9606 GN=VARS1 PE=1 SV=4	3	3	3	3	1264	140.4	7.59	8.3	3	1
FALSE	Master Protein	P50552	Vasodilator-stimulated phosphoprotein OS=Homo sapiens OX=9606 GN=VASP PE=1 SV=3	9	3	3	3	380	39.8	8.94	8.88	3	1
FALSE	Master Protein	P61964	WD repeat-containing protein 5 OS=Homo sapiens OX=9606 GN=WDR5 PE=1 SV=1	17	3	3	3	334	36.6	8.27	8.27	3	1
FALSE	Master Protein	P82912	28S ribosomal protein S11, mitochondrial OS=Homo sapiens OX=9606 GN=MRPS11 PE=1 SV=2	23	2	2	2	194	20.6	10.81	4.49	2	1
FALSE	Master Protein	P82914	28S ribosomal protein S15, mitochondrial OS=Homo sapiens OX=9606 GN=MRPS15 PE=1 SV=1	7	2	2	2	257	29.8	10.48	4.06	2	1
FALSE	Master Protein	Q9Y676	28S ribosomal protein S18b, mitochondrial OS=Homo sapiens OX=9606 GN=MRPS18B PE=1 SV=1	12	2	2	2	258	29.4	9.38	4.83	2	1
FALSE	Master Protein	Q9Y399	28S ribosomal protein S2, mitochondrial OS=Homo sapiens OX=9606 GN=MRPS2 PE=1 SV=1	6	2	2	2	296	33.2	9.26	4.5	2	1
FALSE	Master Protein	Q9BYN8	28S ribosomal protein S26, mitochondrial OS=Homo sapiens OX=9606 GN=MRPS26 PE=1 SV=1	11	2	2	2	205	24.2	10.39	4.51	2	1
FALSE	Master Protein	Q9Y2Q9	28S ribosomal protein S28, mitochondrial OS=Homo sapiens OX=9606 GN=MRPS28 PE=1 SV=1	10	2	2	2	187	20.8	9.1	5.52	2	1
FALSE	Master Protein	P82930	28S ribosomal protein S34, mitochondrial OS=Homo sapiens OX=9606 GN=MRPS34 PE=1 SV=2	10	2	2	2	218	25.6	9.98	5.04	2	1
FALSE	Master Protein	Q6P1L8	39S ribosomal protein L14, mitochondrial OS=Homo sapiens OX=9606 GN=MRPL14 PE=1 SV=1	17	2	2	2	145	15.9	10.24	4.85	2	1
FALSE	Master Protein	P49189	4-trimethylaminobutyraldehyde dehydrogenase OS=Homo sapiens OX=9606 GN=ALDH9A1 PE=1 SV=3	4	2	2	2	494	53.8	5.87	4.38	2	1
FALSE	Master Protein	P62841	40S ribosomal protein S15 OS=Homo sapiens OX=9606 GN=RPS15 PE=1 SV=2	8	1	2	1	145	17	10.39	4.49	1	1
FALSE	Master Protein	Q9BRK5	45 kDa calcium-binding protein OS=Homo sapiens OX=9606 GN=SDF4 PE=1 SV=1	6	2	2	2	362	41.8	4.86	6.08	2	1
FALSE	Master Protein	P08195	4F2 cell-surface antigen heavy chain OS=Homo sapiens OX=9606 GN=SLC3A2 PE=1 SV=3	5	2	2	2	630	68	5.01	5.63	2	1
FALSE	Master Protein	Q02543	60S ribosomal protein L18a OS=Homo sapiens OX=9606 GN=RPL18A PE=1 SV=2	10	2	2	2	176	20.7	10.71	4.92	2	1
FALSE	Master Protein	P62910	60S ribosomal protein L32 OS=Homo sapiens OX=9606 GN=RPL32 PE=1 SV=2	16	2	2	2	135	15.9	11.33	5.59	2	1
FALSE	Master Protein	Q9Y221	60S ribosome subunit biogenesis protein NIP7 homolog OS=Homo sapiens OX=9606 GN=NIP7 PE=1 SV=1	17	2	2	2	180	20.4	8.51	4.33	2	1
FALSE	Master Protein	Q9UBM7	7-dehydrocholesterol reductase OS=Homo sapiens OX=9606 GN=DHCR7 PE=1 SV=1	4	2	2	2	475	54.5	8.7	4.07	2	1
FALSE	Master Protein	Q9Y2D5	A-kinase anchor protein 2 OS=Homo sapiens OX=9606 GN=AKAP2 PE=1 SV=3	2	2	2	2	859	94.6	5.11	4.11	2	1
FALSE	Master Protein	P24752	Acetyl-CoA acetyltransferase, mitochondrial OS=Homo sapiens OX=9606 GN=ACAT1 PE=1 SV=1	6	2	2	2	427	45.2	8.85	5.81	2	1
FALSE	Master Protein	Q92485	Acid sphingomyelinase-like phosphodiesterase 3b OS=Homo sapiens OX=9606 GN=SMPDL3B PE=1 SV=2	5	2	2	2	455	50.8	5.64	5.08	2	1
FALSE	Master Protein	Q9BTT0	Acidic leucine-rich nuclear phosphoprotein 32 family member E OS=Homo sapiens OX=9606 GN=ANP32E PE=1 SV=1	13	2	2	2	268	30.7	3.85	6.46	2	1
FALSE	Master Protein	Q8N556	Actin filament-associated protein 1 OS=Homo sapiens OX=9606 GN=AFAP1 PE=1 SV=2	2	2	2	2	730	80.7	8.68	4.84	2	1
FALSE	Master Protein	O14639	Actin-binding LIM protein 1 OS=Homo sapiens OX=9606 GN=ABLIM1 PE=1 SV=3	5	2	2	2	778	87.6	8.59	5.93	2	1
FALSE	Master Protein	O15145	Actin-related protein 2/3 complex subunit 3 OS=Homo sapiens OX=9606 GN=ARPC3 PE=1 SV=3	12	2	2	2	178	20.5	8.59	5.27	2	1
FALSE	Master Protein	P59998	Actin-related protein 2/3 complex subunit 4 OS=Homo sapiens OX=9606 GN=ARPC4 PE=1 SV=3	13	2	2	2	168	19.7	8.43	4.77	2	1
FALSE	Master Protein	O15511	Actin-related protein 2/3 complex subunit 5 OS=Homo sapiens OX=9606 GN=ARPC5 PE=1 SV=3	8	1	2	1	151	16.3	5.67	5.36	1	1
FALSE	Master Protein	O95433	Activator of 90 kDa heat shock protein ATPase homolog 1 OS=Homo sapiens OX=9606 GN=AHSA1 PE=1 SV=1	12	2	2	2	338	38.3	5.53	5.43	2	1
FALSE	Master Protein	P54819	Adenylate kinase 2, mitochondrial OS=Homo sapiens OX=9606 GN=AK2 PE=1 SV=2	9	2	2	2	239	26.5	7.81	4.46	2	1
FALSE	Master Protein	Q01518	Adenylyl cyclase-associated protein 1 OS=Homo sapiens OX=9606 GN=CAP1 PE=1 SV=5	4	2	2	2	475	51.9	8.06	4.66	2	1
FALSE	Master Protein	P61204	ADP-ribosylation factor 3 OS=Homo sapiens OX=9606 GN=ARF3 PE=1 SV=2	10	2	2	1	181	20.6	7.43	4.4	2	1
FALSE	Master Protein	Q9UKK9	ADP-sugar pyrophosphatase OS=Homo sapiens OX=9606 GN=NUDT5 PE=1 SV=1	8	2	2	2	219	24.3	4.94	4.29	2	1
FALSE	Master Protein	P49588	Alanine--tRNA ligase, cytoplasmic OS=Homo sapiens OX=9606 GN=AARS1 PE=1 SV=2	3	2	2	2	968	106.7	5.53	5.16	2	1
FALSE	Master Protein	P49419	Alpha-aminoadipic semialdehyde dehydrogenase OS=Homo sapiens OX=9606 GN=ALDH7A1 PE=1 SV=5	4	2	2	2	539	58.5	7.99	4.06	2	1
FALSE	Master Protein	Q13155	Aminoacyl tRNA synthase complex-interacting multifunctional protein 2 OS=Homo sapiens OX=9606 GN=AIMP2 PE=1 SV=2	11	2	2	2	320	35.3	8.22	4.71	2	1
FALSE	Master Protein	Q9H4A4	Aminopeptidase B OS=Homo sapiens OX=9606 GN=RNPEP PE=1 SV=2	4	2	2	2	650	72.5	5.74	4.6	2	1
FALSE	Master Protein	P50995	Annexin A11 OS=Homo sapiens OX=9606 GN=ANXA11 PE=1 SV=1	4	2	2	2	505	54.4	7.65	4.7	2	1
FALSE	Master Protein	P24539	ATP synthase F(0) complex subunit B1, mitochondrial OS=Homo sapiens OX=9606 GN=ATP5PB PE=1 SV=2	9	2	2	2	256	28.9	9.36	4.64	2	1
FALSE	Master Protein	P53396	ATP-citrate synthase OS=Homo sapiens OX=9606 GN=ACLY PE=1 SV=3	2	2	2	2	1101	120.8	7.33	5.01	2	1
FALSE	Master Protein	P08237	ATP-dependent 6-phosphofructokinase, muscle type OS=Homo sapiens OX=9606 GN=PFKM PE=1 SV=2	5	2	2	2	780	85.1	7.99	4.93	2	1
FALSE	Master Protein	Q01813	ATP-dependent 6-phosphofructokinase, platelet type OS=Homo sapiens OX=9606 GN=PFKP PE=1 SV=2	3	2	2	2	784	85.5	7.55	3.99	2	1
FALSE	Master Protein	Q8WXE1	ATR-interacting protein OS=Homo sapiens OX=9606 GN=ATRIP PE=1 SV=1	1	1	2	1	791	85.8	6.32	4.16	1	1
FALSE	Master Protein	P51572	B-cell receptor-associated protein 31 OS=Homo sapiens OX=9606 GN=BCAP31 PE=1 SV=3	7	2	2	2	246	28	8.44	4.52	2	1
FALSE	Master Protein	O95817	BAG family molecular chaperone regulator 3 OS=Homo sapiens OX=9606 GN=BAG3 PE=1 SV=3	6	2	2	2	575	61.6	6.95	5.96	2	1
FALSE	Master Protein	Q7L1Q6	Basic leucine zipper and W2 domain-containing protein 1 OS=Homo sapiens OX=9606 GN=BZW1 PE=1 SV=1	5	2	2	1	419	48	5.92	4.74	2	1
FALSE	Master Protein	P31939	Bifunctional purine biosynthesis protein PURH OS=Homo sapiens OX=9606 GN=ATIC PE=1 SV=3	4	2	2	2	592	64.6	6.71	4.96	2	1
FALSE	Master Protein	Q9UJS0	Calcium-binding mitochondrial carrier protein Aralar2 OS=Homo sapiens OX=9606 GN=SLC25A13 PE=1 SV=2	3	2	2	2	675	74.1	8.62	3.91	2	1
FALSE	Master Protein	P13861	cAMP-dependent protein kinase type II-alpha regulatory subunit OS=Homo sapiens OX=9606 GN=PRKAR2A PE=1 SV=2	6	2	2	2	404	45.5	5.07	4.22	2	1
FALSE	Master Protein	P16152	Carbonyl reductase [NADPH] 1 OS=Homo sapiens OX=9606 GN=CBR1 PE=1 SV=3	9	2	2	2	277	30.4	8.32	4.77	2	1
FALSE	Master Protein	P68400	Casein kinase II subunit alpha OS=Homo sapiens OX=9606 GN=CSNK2A1 PE=1 SV=1	6	2	2	2	391	45.1	7.74	4.55	2	1
FALSE	Master Protein	O60911	Cathepsin L2 OS=Homo sapiens OX=9606 GN=CTSV PE=1 SV=2	7	2	2	2	334	37.3	8.76	4.16	2	1
FALSE	Master Protein	O95400	CD2 antigen cytoplasmic tail-binding protein 2 OS=Homo sapiens OX=9606 GN=CD2BP2 PE=1 SV=1	6	2	2	2	341	37.6	4.61	4.08	2	1
FALSE	Master Protein	P60953	Cell division control protein 42 homolog OS=Homo sapiens OX=9606 GN=CDC42 PE=1 SV=2	14	2	2	2	191	21.2	6.55	5.95	2	1
FALSE	Master Protein	Q53EZ4	Centrosomal protein of 55 kDa OS=Homo sapiens OX=9606 GN=CEP55 PE=1 SV=3	4	2	2	2	464	54.1	7.01	4.36	2	1
FALSE	Master Protein	P0CG13	Chromosome transmission fidelity protein 8 homolog OS=Homo sapiens OX=9606 GN=CHTF8 PE=1 SV=1	7	1	2	1	121	13.3	8.18	2.09	1	1
FALSE	Master Protein	O75390	Citrate synthase, mitochondrial OS=Homo sapiens OX=9606 GN=CS PE=1 SV=2	3	2	2	2	466	51.7	8.32	4.31	2	1
FALSE	Master Protein	Q9Y281	Cofilin-2 OS=Homo sapiens OX=9606 GN=CFL2 PE=1 SV=1	13	2	2	1	166	18.7	7.88	5.22	2	1
FALSE	Master Protein	Q9BR76	Coronin-1B OS=Homo sapiens OX=9606 GN=CORO1B PE=1 SV=1	3	2	2	2	489	54.2	5.88	4.2	2	1
FALSE	Master Protein	P12277	Creatine kinase B-type OS=Homo sapiens OX=9606 GN=CKB PE=1 SV=1	6	2	2	2	381	42.6	5.59	4.26	2	1
FALSE	Master Protein	Q86VP6	Cullin-associated NEDD8-dissociated protein 1 OS=Homo sapiens OX=9606 GN=CAND1 PE=1 SV=2	2	2	2	2	1230	136.3	5.78	4.83	2	1
FALSE	Master Protein	P04080	Cystatin-B OS=Homo sapiens OX=9606 GN=CSTB PE=1 SV=2	24	2	2	2	98	11.1	7.56	5.69	2	1
FALSE	Master Protein	P13073	Cytochrome c oxidase subunit 4 isoform 1, mitochondrial OS=Homo sapiens OX=9606 GN=COX4I1 PE=1 SV=1	13	2	2	2	169	19.6	9.51	3.91	2	1
FALSE	Master Protein	Q5M775	Cytospin-B OS=Homo sapiens OX=9606 GN=SPECC1 PE=1 SV=1	2	2	2	2	1068	118.5	6.7	7.41	2	1
FALSE	Master Protein	P81605	Dermcidin OS=Homo sapiens OX=9606 GN=DCD PE=1 SV=2	20	2	2	2	110	11.3	6.54	4.97	2	1
FALSE	Master Protein	Q14566	DNA replication licensing factor MCM6 OS=Homo sapiens OX=9606 GN=MCM6 PE=1 SV=1	3	2	2	2	821	92.8	5.41	4.49	2	1
FALSE	Master Protein	P27695	DNA-(apurinic or apyrimidinic site) lyase OS=Homo sapiens OX=9606 GN=APEX1 PE=1 SV=2	8	2	2	2	318	35.5	8.12	6.9	2	1
FALSE	Master Protein	P19388	DNA-directed RNA polymerases I, II, and III subunit RPABC1 OS=Homo sapiens OX=9606 GN=POLR2E PE=1 SV=4	8	2	2	2	210	24.5	5.95	4.4	2	1
FALSE	Master Protein	P25685	DnaJ homolog subfamily B member 1 OS=Homo sapiens OX=9606 GN=DNAJB1 PE=1 SV=4	6	2	2	1	340	38	8.63	5.84	2	1
FALSE	Master Protein	P04844	Dolichyl-diphosphooligosaccharide--protein glycosyltransferase subunit 2 OS=Homo sapiens OX=9606 GN=RPN2 PE=1 SV=3	3	2	2	2	631	69.2	5.69	4.04	2	1
FALSE	Master Protein	Q02750	Dual specificity mitogen-activated protein kinase kinase 1 OS=Homo sapiens OX=9606 GN=MAP2K1 PE=1 SV=2	7	2	2	2	393	43.4	6.62	4.46	2	1
FALSE	Master Protein	Q5T4S7	E3 ubiquitin-protein ligase UBR4 OS=Homo sapiens OX=9606 GN=UBR4 PE=1 SV=1	1	2	2	2	5183	573.5	6.04	4.63	2	1
FALSE	Master Protein	Q92616	eIF-2-alpha kinase activator GCN1 OS=Homo sapiens OX=9606 GN=GCN1 PE=1 SV=6	1	2	2	2	2671	292.6	7.47	4.62	2	1
FALSE	Master Protein	P24534	Elongation factor 1-beta OS=Homo sapiens OX=9606 GN=EEF1B2 PE=1 SV=3	11	2	2	2	225	24.7	4.67	6.25	2	1
FALSE	Master Protein	P15170	Eukaryotic peptide chain release factor GTP-binding subunit ERF3A OS=Homo sapiens OX=9606 GN=GSPT1 PE=1 SV=1	4	2	2	2	499	55.7	5.62	4.61	2	1
FALSE	Master Protein	P62495	Eukaryotic peptide chain release factor subunit 1 OS=Homo sapiens OX=9606 GN=ETF1 PE=1 SV=3	6	2	2	2	437	49	5.71	5.14	2	1
FALSE	Master Protein	P47813	Eukaryotic translation initiation factor 1A, X-chromosomal OS=Homo sapiens OX=9606 GN=EIF1AX PE=1 SV=2	7	1	2	1	144	16.5	5.24	4.07	1	1
FALSE	Master Protein	Q9BY44	Eukaryotic translation initiation factor 2A OS=Homo sapiens OX=9606 GN=EIF2A PE=1 SV=3	3	2	2	2	585	64.9	8.87	4.46	2	1
FALSE	Master Protein	Q9UBQ5	Eukaryotic translation initiation factor 3 subunit K OS=Homo sapiens OX=9606 GN=EIF3K PE=1 SV=1	5	1	2	1	218	25	4.93	4.69	1	1
FALSE	Master Protein	P56537	Eukaryotic translation initiation factor 6 OS=Homo sapiens OX=9606 GN=EIF6 PE=1 SV=1	9	2	2	2	245	26.6	4.68	5.44	2	1
FALSE	Master Protein	Q96CN4	EVI5-like protein OS=Homo sapiens OX=9606 GN=EVI5L PE=1 SV=1	1	1	2	1	794	91.3	5.34	3.95	1	1
FALSE	Master Protein	Q06265	Exosome complex component RRP45 OS=Homo sapiens OX=9606 GN=EXOSC9 PE=1 SV=3	5	2	2	2	439	48.9	5.29	5.39	2	1
FALSE	Master Protein	Q9NQT4	Exosome complex component RRP46 OS=Homo sapiens OX=9606 GN=EXOSC5 PE=1 SV=1	11	2	2	2	235	25.2	7.59	5.08	2	1
FALSE	Master Protein	O43592	Exportin-T OS=Homo sapiens OX=9606 GN=XPOT PE=1 SV=2	2	2	2	2	962	109.9	5.39	4.05	2	1
FALSE	Master Protein	Q16610	Extracellular matrix protein 1 OS=Homo sapiens OX=9606 GN=ECM1 PE=1 SV=2	7	2	2	2	540	60.6	6.71	5.8	2	1
FALSE	Master Protein	Q6ZVX7	F-box only protein 50 OS=Homo sapiens OX=9606 GN=NCCRP1 PE=1 SV=1	8	2	2	2	275	30.8	6.62	5.58	2	1
FALSE	Master Protein	Q96I24	Far upstream element-binding protein 3 OS=Homo sapiens OX=9606 GN=FUBP3 PE=1 SV=2	3	2	2	2	572	61.6	8.38	4.5	2	1
FALSE	Master Protein	P14324	Farnesyl pyrophosphate synthase OS=Homo sapiens OX=9606 GN=FDPS PE=1 SV=4	5	2	2	2	419	48.2	6.15	4.78	2	1
FALSE	Master Protein	Q96PY5	Formin-like protein 2 OS=Homo sapiens OX=9606 GN=FMNL2 PE=1 SV=3	2	2	2	2	1086	123.2	7.4	4.03	2	1
FALSE	Master Protein	Q13643	Four and a half LIM domains protein 3 OS=Homo sapiens OX=9606 GN=FHL3 PE=1 SV=4	7	2	2	2	280	31.2	6.2	4.04	2	1
FALSE	Master Protein	P09972	Fructose-bisphosphate aldolase C OS=Homo sapiens OX=9606 GN=ALDOC PE=1 SV=2	14	2	2	1	364	39.4	6.87	5.28	2	1
FALSE	Master Protein	Q6ZV73	FYVE, RhoGEF and PH domain-containing protein 6 OS=Homo sapiens OX=9606 GN=FGD6 PE=1 SV=2	1	1	2	1	1430	160.7	7.03	4.69	1	1
FALSE	Master Protein	P09382	Galectin-1 OS=Homo sapiens OX=9606 GN=LGALS1 PE=1 SV=2	23	2	2	2	135	14.7	5.5	7.19	2	1
FALSE	Master Protein	Q92820	Gamma-glutamyl hydrolase OS=Homo sapiens OX=9606 GN=GGH PE=1 SV=2	8	2	2	2	318	35.9	7.11	6.59	2	1
FALSE	Master Protein	Q9UKN8	General transcription factor 3C polypeptide 4 OS=Homo sapiens OX=9606 GN=GTF3C4 PE=1 SV=2	2	2	2	2	822	91.9	6.65	5.08	2	1
FALSE	Master Protein	P00367	Glutamate dehydrogenase 1, mitochondrial OS=Homo sapiens OX=9606 GN=GLUD1 PE=1 SV=2	6	2	2	2	558	61.4	7.8	4.58	2	1
FALSE	Master Protein	Q9BQ67	Glutamate-rich WD repeat-containing protein 1 OS=Homo sapiens OX=9606 GN=GRWD1 PE=1 SV=1	4	2	2	2	446	49.4	4.92	4.65	2	1
FALSE	Master Protein	Q9NXS2	Glutaminyl-peptide cyclotransferase-like protein OS=Homo sapiens OX=9606 GN=QPCTL PE=1 SV=2	5	2	2	2	382	42.9	9.82	4.31	2	1
FALSE	Master Protein	P78417	Glutathione S-transferase omega-1 OS=Homo sapiens OX=9606 GN=GSTO1 PE=1 SV=2	8	2	2	2	241	27.5	6.6	4.63	2	1
FALSE	Master Protein	P09211	Glutathione S-transferase P OS=Homo sapiens OX=9606 GN=GSTP1 PE=1 SV=2	12	2	2	2	210	23.3	5.64	4.45	2	1
FALSE	Master Protein	O14556	Glyceraldehyde-3-phosphate dehydrogenase, testis-specific OS=Homo sapiens OX=9606 GN=GAPDHS PE=1 SV=2	4	2	2	1	408	44.5	8.19	4.35	2	1
FALSE	Master Protein	Q9HC38	Glyoxalase domain-containing protein 4 OS=Homo sapiens OX=9606 GN=GLOD4 PE=1 SV=1	7	2	2	2	313	34.8	5.6	4.61	2	1
FALSE	Master Protein	Q14449	Growth factor receptor-bound protein 14 OS=Homo sapiens OX=9606 GN=GRB14 PE=1 SV=2	5	1	2	1	540	61	8.29	3.16	1	1
FALSE	Master Protein	P62873	Guanine nucleotide-binding protein G(I)/G(S)/G(T) subunit beta-1 OS=Homo sapiens OX=9606 GN=GNB1 PE=1 SV=3	7	2	2	1	340	37.4	6	4.99	2	1
FALSE	Master Protein	Q9NY12	H/ACA ribonucleoprotein complex subunit 1 OS=Homo sapiens OX=9606 GN=GAR1 PE=1 SV=1	10	2	2	2	217	22.3	10.92	5.76	2	1
FALSE	Master Protein	Q9NPE3	H/ACA ribonucleoprotein complex subunit 3 OS=Homo sapiens OX=9606 GN=NOP10 PE=1 SV=1	25	2	2	2	64	7.7	9.99	5.48	2	1
FALSE	Master Protein	Q92598	Heat shock protein 105 kDa OS=Homo sapiens OX=9606 GN=HSPH1 PE=1 SV=1	3	2	2	1	858	96.8	5.39	4.64	2	1
FALSE	Master Protein	P31942	Heterogeneous nuclear ribonucleoprotein H3 OS=Homo sapiens OX=9606 GN=HNRNPH3 PE=1 SV=2	8	2	2	2	346	36.9	6.87	5.76	2	1
FALSE	Master Protein	P09429	High mobility group protein B1 OS=Homo sapiens OX=9606 GN=HMGB1 PE=1 SV=3	15	2	2	2	215	24.9	5.74	5.57	2	1
FALSE	Master Protein	P49773	Histidine triad nucleotide-binding protein 1 OS=Homo sapiens OX=9606 GN=HINT1 PE=1 SV=2	19	1	2	1	126	13.8	6.95	6.68	1	1
FALSE	Master Protein	Q92769	Histone deacetylase 2 OS=Homo sapiens OX=9606 GN=HDAC2 PE=1 SV=2	7	2	2	1	488	55.3	5.91	5.82	2	1
FALSE	Master Protein	O00422	Histone deacetylase complex subunit SAP18 OS=Homo sapiens OX=9606 GN=SAP18 PE=1 SV=1	14	2	2	2	153	17.6	9.35	4.81	2	1
FALSE	Master Protein	Q16777	Histone H2A type 2-C OS=Homo sapiens OX=9606 GN=H2AC20 PE=1 SV=4	22	2	2	1	129	14	10.9	5.37	2	1
FALSE	Master Protein	Q71UI9	Histone H2A.V OS=Homo sapiens OX=9606 GN=H2AZ2 PE=1 SV=3	15	2	2	1	128	13.5	10.58	4.83	2	1
FALSE	Master Protein	P04439	HLA class I histocompatibility antigen, A alpha chain OS=Homo sapiens OX=9606 GN=HLA-A PE=1 SV=2	9	2	2	2	365	40.8	6	5.58	2	1
FALSE	Master Protein	P51610	Host cell factor 1 OS=Homo sapiens OX=9606 GN=HCFC1 PE=1 SV=2	1	2	2	2	2035	208.6	7.46	5.29	2	1
FALSE	Master Protein	Q16543	Hsp90 co-chaperone Cdc37 OS=Homo sapiens OX=9606 GN=CDC37 PE=1 SV=1	8	2	2	2	378	44.4	5.25	4.95	2	1
FALSE	Master Protein	Q9BYJ1	Hydroperoxide isomerase ALOXE3 OS=Homo sapiens OX=9606 GN=ALOXE3 PE=1 SV=1	3	2	2	2	711	80.5	6.96	4.99	2	1
FALSE	Master Protein	Q9NZI8	Insulin-like growth factor 2 mRNA-binding protein 1 OS=Homo sapiens OX=9606 GN=IGF2BP1 PE=1 SV=2	3	2	2	1	577	63.4	9.2	4.79	2	1
FALSE	Master Protein	O75569	Interferon-inducible double-stranded RNA-dependent protein kinase activator A OS=Homo sapiens OX=9606 GN=PRKRA PE=1 SV=1	6	2	2	2	313	34.4	8.41	4.39	2	1
FALSE	Master Protein	Q27J81	Inverted formin-2 OS=Homo sapiens OX=9606 GN=INF2 PE=1 SV=2	2	2	2	2	1249	135.5	5.38	4.7	2	1
FALSE	Master Protein	Q52LJ0-1	Isoform 1 of Protein FAM98B OS=Homo sapiens OX=9606 GN=FAM98B	8	2	2	2	330	37.2	6.29	5.36	2	1
FALSE	Master Protein	Q8WVV4-1	Isoform 1 of Protein POF1B OS=Homo sapiens OX=9606 GN=POF1B	4	2	2	2	595	68.7	6.35	4.79	2	1
FALSE	Master Protein	Q6UWP8-2	Isoform 2 of Suprabasin OS=Homo sapiens OX=9606 GN=SBSN	11	2	2	1	247	25.3	7.08	5.69	2	1
FALSE	Master Protein	Q9UJW0-3	Isoform 3 of Dynactin subunit 4 OS=Homo sapiens OX=9606 GN=DCTN4	9	2	2	2	467	53.1	7.39	6.23	2	1
FALSE	Master Protein	Q86UP2	Kinectin OS=Homo sapiens OX=9606 GN=KTN1 PE=1 SV=1	1	2	2	2	1357	156.2	5.64	3.97	2	1
FALSE	Master Protein	Q07866	Kinesin light chain 1 OS=Homo sapiens OX=9606 GN=KLC1 PE=1 SV=2	5	2	2	2	573	65.3	6.2	5.13	2	1
FALSE	Master Protein	Q71RC2	La-related protein 4 OS=Homo sapiens OX=9606 GN=LARP4 PE=1 SV=3	3	2	2	2	724	80.5	6.61	4.52	2	1
FALSE	Master Protein	Q03252	Lamin-B2 OS=Homo sapiens OX=9606 GN=LMNB2 PE=1 SV=4	4	2	2	1	620	69.9	5.59	3.99	2	1
FALSE	Master Protein	O14633	Late cornified envelope protein 2B OS=Homo sapiens OX=9606 GN=LCE2B PE=1 SV=1	24	2	2	2	110	11.2	8.09	5.11	2	1
FALSE	Master Protein	P19256	Lymphocyte function-associated antigen 3 OS=Homo sapiens OX=9606 GN=CD58 PE=1 SV=1	7	2	2	2	250	28.1	6.76	4.27	2	1
FALSE	Master Protein	P61626	Lysozyme C OS=Homo sapiens OX=9606 GN=LYZ PE=1 SV=1	8	1	2	1	148	16.5	9.16	5.72	1	1
FALSE	Master Protein	Q99547	M-phase phosphoprotein 6 OS=Homo sapiens OX=9606 GN=MPHOSPH6 PE=1 SV=2	7	2	2	2	160	19	5.2	4.53	2	1
FALSE	Master Protein	P04156	Major prion protein OS=Homo sapiens OX=9606 GN=PRNP PE=1 SV=1	9	2	2	2	253	27.6	9	4	2	1
FALSE	Master Protein	Q9BQA1	Methylosome protein 50 OS=Homo sapiens OX=9606 GN=WDR77 PE=1 SV=1	6	2	2	2	342	36.7	5.17	4.44	2	1
FALSE	Master Protein	P55081	Microfibrillar-associated protein 1 OS=Homo sapiens OX=9606 GN=MFAP1 PE=1 SV=2	8	2	2	2	439	51.9	4.98	4.38	2	1
FALSE	Master Protein	Q9BYG3	MKI67 FHA domain-interacting nucleolar phosphoprotein OS=Homo sapiens OX=9606 GN=NIFK PE=1 SV=1	12	2	2	2	293	34.2	9.88	4.69	2	1
FALSE	Master Protein	P53985	Monocarboxylate transporter 1 OS=Homo sapiens OX=9606 GN=SLC16A1 PE=1 SV=3	5	2	2	2	500	53.9	8.66	4.97	2	1
FALSE	Master Protein	O15427	Monocarboxylate transporter 4 OS=Homo sapiens OX=9606 GN=SLC16A3 PE=1 SV=1	6	2	2	2	465	49.4	7.96	4.73	2	1
FALSE	Master Protein	Q9NZQ3	NCK-interacting protein with SH3 domain OS=Homo sapiens OX=9606 GN=NCKIPSD PE=1 SV=1	3	2	2	2	722	78.9	6.38	4.35	2	1
FALSE	Master Protein	Q15758	Neutral amino acid transporter B(0) OS=Homo sapiens OX=9606 GN=SLC1A5 PE=1 SV=2	4	2	2	2	541	56.6	5.48	4.92	2	1
FALSE	Master Protein	P43490	Nicotinamide phosphoribosyltransferase OS=Homo sapiens OX=9606 GN=NAMPT PE=1 SV=1	8	2	2	2	491	55.5	7.15	4.88	2	1
FALSE	Master Protein	Q9UNZ2	NSFL1 cofactor p47 OS=Homo sapiens OX=9606 GN=NSFL1C PE=1 SV=2	6	2	2	2	370	40.5	5.1	4.88	2	1
FALSE	Master Protein	P52298	Nuclear cap-binding protein subunit 2 OS=Homo sapiens OX=9606 GN=NCBP2 PE=1 SV=1	12	2	2	2	156	18	8.21	4.89	2	1
FALSE	Master Protein	26051235	nuclear pore complex protein Nup133 [Homo sapiens] &IC Nup133	2	2	2	2	1156	128.9	5.1	4.39	2	1
FALSE	Master Protein	P49790	Nuclear pore complex protein Nup153 OS=Homo sapiens OX=9606 GN=NUP153 PE=1 SV=2	2	2	2	2	1475	153.8	8.73	4.79	2	1
FALSE	Master Protein	Q8TEM1	Nuclear pore membrane glycoprotein 210 OS=Homo sapiens OX=9606 GN=NUP210 PE=1 SV=3	1	2	2	2	1887	205	6.81	4.74	2	1
FALSE	Master Protein	Q14978	Nucleolar and coiled-body phosphoprotein 1 OS=Homo sapiens OX=9606 GN=NOLC1 PE=1 SV=2	2	2	2	2	699	73.6	9.47	4.08	2	1
FALSE	Master Protein	Q9UGY1	Nucleolar protein 12 OS=Homo sapiens OX=9606 GN=NOL12 PE=1 SV=1	10	2	2	2	213	24.6	10.23	3.93	2	1
FALSE	Master Protein	Q9Y2X3	Nucleolar protein 58 OS=Homo sapiens OX=9606 GN=NOP58 PE=1 SV=1	5	2	2	2	529	59.5	8.92	5.81	2	1
FALSE	Master Protein	Q9UMY1	Nucleolar protein 7 OS=Homo sapiens OX=9606 GN=NOL7 PE=1 SV=2	11	2	2	2	257	29.4	9.67	5.34	2	1
FALSE	Master Protein	38605733	nucleoporin Nup43 [Homo sapiens] &IC Nup43	7	2	2	2	380	42.1	5.63	5.26	2	1
FALSE	Master Protein	P12270	Nucleoprotein TPR OS=Homo sapiens OX=9606 GN=TPR PE=1 SV=3	1	2	2	2	2363	267.1	5.02	4.44	2	1
FALSE	Master Protein	P04181	Ornithine aminotransferase, mitochondrial OS=Homo sapiens OX=9606 GN=OAT PE=1 SV=1	7	2	2	2	439	48.5	7.03	6.13	2	1
FALSE	Master Protein	Q9NWT1	p21-activated protein kinase-interacting protein 1 OS=Homo sapiens OX=9606 GN=PAK1IP1 PE=1 SV=2	5	2	2	2	392	43.9	8.91	4.11	2	1
FALSE	Master Protein	P20962	Parathymosin OS=Homo sapiens OX=9606 GN=PTMS PE=1 SV=2	23	2	2	2	102	11.5	4.16	4.92	2	1
FALSE	Master Protein	Q99497	Parkinson disease protein 7 OS=Homo sapiens OX=9606 GN=PARK7 PE=1 SV=2	22	2	2	2	189	19.9	6.79	6.25	2	1
FALSE	Master Protein	TEV-S	peptide &IC	24	1	2	1	51	5.4	9.41	7.77	1	1
FALSE	Master Protein	P62942	Peptidyl-prolyl cis-trans isomerase FKBP1A OS=Homo sapiens OX=9606 GN=FKBP1A PE=1 SV=2	13	1	2	1	108	11.9	8.16	4.94	1	1
FALSE	Master Protein	Q9H2H8	Peptidyl-prolyl cis-trans isomerase-like 3 OS=Homo sapiens OX=9606 GN=PPIL3 PE=1 SV=1	20	2	2	2	161	18.1	6.79	4.53	2	1
FALSE	Master Protein	Q13610	Periodic tryptophan protein 1 homolog OS=Homo sapiens OX=9606 GN=PWP1 PE=1 SV=1	6	2	2	2	501	55.8	4.77	6.78	2	1
FALSE	Master Protein	O00541	Pescadillo homolog OS=Homo sapiens OX=9606 GN=PES1 PE=1 SV=1	3	2	2	2	588	68	7.33	4.16	2	1
FALSE	Master Protein	Q9Y285	Phenylalanine--tRNA ligase alpha subunit OS=Homo sapiens OX=9606 GN=FARSA PE=1 SV=3	4	2	2	2	508	57.5	7.8	4.2	2	1
FALSE	Master Protein	P36871	Phosphoglucomutase-1 OS=Homo sapiens OX=9606 GN=PGM1 PE=1 SV=3	3	2	2	2	562	61.4	6.76	4.03	2	1
FALSE	Master Protein	Q9H307	Pinin OS=Homo sapiens OX=9606 GN=PNN PE=1 SV=5	1	1	2	1	717	81.6	7.14	4.8	1	1
FALSE	Master Protein	Q9GZP4	PITH domain-containing protein 1 OS=Homo sapiens OX=9606 GN=PITHD1 PE=1 SV=1	9	2	2	2	211	24.2	5.74	3.97	2	1
FALSE	Master Protein	Q9HAU0	Pleckstrin homology domain-containing family A member 5 OS=Homo sapiens OX=9606 GN=PLEKHA5 PE=1 SV=1	2	2	2	2	1116	127.4	7.53	4.72	2	1
FALSE	Master Protein	O43660	Pleiotropic regulator 1 OS=Homo sapiens OX=9606 GN=PLRG1 PE=1 SV=1	9	2	2	2	514	57.2	9.17	7.12	2	1
FALSE	Master Protein	Q9UHX1	Poly(U)-binding-splicing factor PUF60 OS=Homo sapiens OX=9606 GN=PUF60 PE=1 SV=1	3	2	2	2	559	59.8	5.29	4.2	2	1
FALSE	Master Protein	Q86U42	Polyadenylate-binding protein 2 OS=Homo sapiens OX=9606 GN=PABPN1 PE=1 SV=3	13	2	2	2	306	32.7	5.06	6.05	2	1
FALSE	Master Protein	Q9BY77	Polymerase delta-interacting protein 3 OS=Homo sapiens OX=9606 GN=POLDIP3 PE=1 SV=2	5	2	2	2	421	46.1	9.99	5.11	2	1
FALSE	Master Protein	Q10471	Polypeptide N-acetylgalactosaminyltransferase 2 OS=Homo sapiens OX=9606 GN=GALNT2 PE=1 SV=1	4	2	2	2	571	64.7	8.35	4.04	2	1
FALSE	Master Protein	O43143	Pre-mRNA-splicing factor ATP-dependent RNA helicase DHX15 OS=Homo sapiens OX=9606 GN=DHX15 PE=1 SV=2	2	2	2	2	795	90.9	7.46	4.89	2	1
FALSE	Master Protein	768016572	PREDICTED: microtubule-associated protein RP/EB family member 1 isoform X1 [Homo sapiens] &IC EB1	10	2	2	2	268	30	5.14	4.59	2	1
FALSE	Master Protein	767901981	PREDICTED: nuclear migration protein nudC isoform X1 [Homo sapiens] &IC NudC	6	2	2	2	335	38.6	5.72	4.73	2	1
FALSE	Master Protein	767992243	PREDICTED: platelet-activating factor acetylhydrolase IB subunit alpha isoform X1 [Homo sapiens] &IC Lis1	7	2	2	2	428	48.7	7.06	5.35	2	1
FALSE	Master Protein	P26196	Probable ATP-dependent RNA helicase DDX6 OS=Homo sapiens OX=9606 GN=DDX6 PE=1 SV=2	4	2	2	2	483	54.4	8.66	4.14	2	1
FALSE	Master Protein	Q9H3G5	Probable serine carboxypeptidase CPVL OS=Homo sapiens OX=9606 GN=CPVL PE=1 SV=2	4	2	2	2	476	54.1	5.62	4.3	2	1
FALSE	Master Protein	O75340	Programmed cell death protein 6 OS=Homo sapiens OX=9606 GN=PDCD6 PE=1 SV=1	13	2	2	2	191	21.9	5.4	4.59	2	1
FALSE	Master Protein	Q9H7Z7	Prostaglandin E synthase 2 OS=Homo sapiens OX=9606 GN=PTGES2 PE=1 SV=1	5	2	2	2	377	41.9	9.16	3.95	2	1
FALSE	Master Protein	P40306	Proteasome subunit beta type-10 OS=Homo sapiens OX=9606 GN=PSMB10 PE=1 SV=1	7	1	2	1	273	28.9	7.81	9.46	1	1
FALSE	Master Protein	Q15084	Protein disulfide-isomerase A6 OS=Homo sapiens OX=9606 GN=PDIA6 PE=1 SV=1	9	2	2	2	440	48.1	5.08	6.58	2	1
FALSE	Master Protein	Q8NCA5	Protein FAM98A OS=Homo sapiens OX=9606 GN=FAM98A PE=1 SV=2	4	2	2	2	518	55.2	8.95	4.92	2	1
FALSE	Master Protein	O94915	Protein furry homolog-like OS=Homo sapiens OX=9606 GN=FRYL PE=1 SV=2	1	1	2	1	3013	339.4	5.58	2.75	1	1
FALSE	Master Protein	Q9UKS6	Protein kinase C and casein kinase substrate in neurons protein 3 OS=Homo sapiens OX=9606 GN=PACSIN3 PE=1 SV=2	5	2	2	2	424	48.5	6.18	5.33	2	1
FALSE	Master Protein	Q8ND56	Protein LSM14 homolog A OS=Homo sapiens OX=9606 GN=LSM14A PE=1 SV=3	4	2	2	2	463	50.5	9.52	4.39	2	1
FALSE	Master Protein	P61244	Protein max OS=Homo sapiens OX=9606 GN=MAX PE=1 SV=1	12	2	2	2	160	18.3	6.3	4.33	2	1
FALSE	Master Protein	Q96TA1	Protein Niban 2 OS=Homo sapiens OX=9606 GN=NIBAN2 PE=1 SV=3	3	2	2	2	746	84.1	6.19	4.01	2	1
FALSE	Master Protein	Q9BPW8	Protein NipSnap homolog 1 OS=Homo sapiens OX=9606 GN=NIPSNAP1 PE=1 SV=1	6	2	2	2	284	33.3	9.31	3.96	2	1
FALSE	Master Protein	Q9Y520	Protein PRRC2C OS=Homo sapiens OX=9606 GN=PRRC2C PE=1 SV=4	1	2	2	2	2896	316.7	9.13	4.26	2	1
FALSE	Master Protein	P60903	Protein S100-A10 OS=Homo sapiens OX=9606 GN=S100A10 PE=1 SV=2	18	2	2	2	97	11.2	7.37	4.32	2	1
FALSE	Master Protein	P61619	Protein transport protein Sec61 subunit alpha isoform 1 OS=Homo sapiens OX=9606 GN=SEC61A1 PE=1 SV=2	4	2	2	2	476	52.2	8.06	4.74	2	1
FALSE	Master Protein	P43487	Ran-specific GTPase-activating protein OS=Homo sapiens OX=9606 GN=RANBP1 PE=1 SV=1	16	2	2	2	201	23.3	5.29	6.39	2	1
FALSE	Master Protein	P35250	Replication factor C subunit 2 OS=Homo sapiens OX=9606 GN=RFC2 PE=1 SV=3	6	2	2	2	354	39.1	6.44	4.59	2	1
FALSE	Master Protein	P40937	Replication factor C subunit 5 OS=Homo sapiens OX=9606 GN=RFC5 PE=1 SV=1	9	2	2	2	340	38.5	7.2	5.51	2	1
FALSE	Master Protein	P27694	Replication protein A 70 kDa DNA-binding subunit OS=Homo sapiens OX=9606 GN=RPA1 PE=1 SV=2	3	2	2	2	616	68.1	7.21	4.39	2	1
FALSE	Master Protein	P52565	Rho GDP-dissociation inhibitor 1 OS=Homo sapiens OX=9606 GN=ARHGDIA PE=1 SV=3	13	2	2	2	204	23.2	5.11	5.24	2	1
FALSE	Master Protein	Q14684	Ribosomal RNA processing protein 1 homolog B OS=Homo sapiens OX=9606 GN=RRP1B PE=1 SV=3	3	2	2	2	758	84.4	9.76	3.95	2	1
FALSE	Master Protein	O95478	Ribosome biogenesis protein NSA2 homolog OS=Homo sapiens OX=9606 GN=NSA2 PE=1 SV=1	8	2	2	2	260	30	10.27	4.16	2	1
FALSE	Master Protein	Q9H7B2	Ribosome production factor 2 homolog OS=Homo sapiens OX=9606 GN=RPF2 PE=1 SV=2	6	2	2	2	306	35.6	9.99	4.05	2	1
FALSE	Master Protein	Q08J23	RNA cytosine C(5)-methyltransferase NSUN2 OS=Homo sapiens OX=9606 GN=NSUN2 PE=1 SV=2	3	2	2	2	767	86.4	6.77	4.79	2	1
FALSE	Master Protein	Q9GZR2	RNA exonuclease 4 OS=Homo sapiens OX=9606 GN=REXO4 PE=1 SV=2	5	2	2	2	422	46.6	9.77	4.24	2	1
FALSE	Master Protein	T7	RNA polymerase &IC	2	2	2	2	883	98.8	7.2	4.11	2	1
FALSE	Master Protein	P98179	RNA-binding protein 3 OS=Homo sapiens OX=9606 GN=RBM3 PE=1 SV=1	18	2	2	2	157	17.2	8.91	7.2	2	1
FALSE	Master Protein	Q14498	RNA-binding protein 39 OS=Homo sapiens OX=9606 GN=RBM39 PE=1 SV=2	4	2	2	2	530	59.3	10.1	5.11	2	1
FALSE	Master Protein	Q9NRX1	RNA-binding protein PNO1 OS=Homo sapiens OX=9606 GN=PNO1 PE=1 SV=1	10	2	2	2	252	27.9	9.73	4.69	2	1
FALSE	Master Protein	Q15287	RNA-binding protein with serine-rich domain 1 OS=Homo sapiens OX=9606 GN=RNPS1 PE=1 SV=1	4	1	2	1	305	34.2	11.84	4.79	1	1
FALSE	Master Protein	O43464	Serine protease HTRA2, mitochondrial OS=Homo sapiens OX=9606 GN=HTRA2 PE=1 SV=2	5	2	2	2	458	48.8	10.07	4.7	2	1
FALSE	Master Protein	Q13243	Serine/arginine-rich splicing factor 5 OS=Homo sapiens OX=9606 GN=SRSF5 PE=1 SV=1	8	2	2	1	272	31.2	11.59	5.18	2	1
FALSE	Master Protein	Q13242	Serine/arginine-rich splicing factor 9 OS=Homo sapiens OX=9606 GN=SRSF9 PE=1 SV=1	10	2	2	2	221	25.5	8.65	4.06	2	1
FALSE	Master Protein	Q5H9R7	Serine/threonine-protein phosphatase 6 regulatory subunit 3 OS=Homo sapiens OX=9606 GN=PPP6R3 PE=1 SV=2	3	2	2	2	873	97.6	4.6	4.58	2	1
FALSE	Master Protein	P02787	Serotransferrin OS=Homo sapiens OX=9606 GN=TF PE=1 SV=3	4	2	2	2	698	77	7.12	4.45	2	1
FALSE	Master Protein	P48594	Serpin B4 OS=Homo sapiens OX=9606 GN=SERPINB4 PE=1 SV=2	4	2	2	2	390	44.8	6.21	4.68	2	1
FALSE	Master Protein	P35237	Serpin B6 OS=Homo sapiens OX=9606 GN=SERPINB6 PE=1 SV=3	7	2	2	2	376	42.6	5.27	4.81	2	1
FALSE	Master Protein	O75635	Serpin B7 OS=Homo sapiens OX=9606 GN=SERPINB7 PE=1 SV=1	6	2	2	2	380	42.9	6.8	5.67	2	1
FALSE	Master Protein	Q8NEX9	Short-chain dehydrogenase/reductase family 9C member 7 OS=Homo sapiens OX=9606 GN=SDR9C7 PE=1 SV=1	8	2	2	2	313	35.2	9.16	4.6	2	1
FALSE	Master Protein	Q9H9B4	Sideroflexin-1 OS=Homo sapiens OX=9606 GN=SFXN1 PE=1 SV=4	7	2	2	2	322	35.6	9.07	5.77	2	1
FALSE	Master Protein	218505827	small kinetochore-associated protein isoform a [Homo sapiens] &IC SKAP	6	2	2	2	316	35.4	6.3	3.98	2	1
FALSE	Master Protein	P62304	Small nuclear ribonucleoprotein E OS=Homo sapiens OX=9606 GN=SNRPE PE=1 SV=1	12	1	2	1	92	10.8	9.44	4.97	1	1
FALSE	Master Protein	P62314	Small nuclear ribonucleoprotein Sm D1 OS=Homo sapiens OX=9606 GN=SNRPD1 PE=1 SV=1	20	2	2	2	119	13.3	11.56	5.86	2	1
FALSE	Master Protein	Q9NQZ2	Something about silencing protein 10 OS=Homo sapiens OX=9606 GN=UTP3 PE=1 SV=1	6	2	2	2	479	54.5	5.62	5	2	1
FALSE	Master Protein	Q00796	Sorbitol dehydrogenase OS=Homo sapiens OX=9606 GN=SORD PE=1 SV=4	7	2	2	2	357	38.3	7.97	4.41	2	1
FALSE	Master Protein	Q9Y512	Sorting and assembly machinery component 50 homolog OS=Homo sapiens OX=9606 GN=SAMM50 PE=1 SV=3	7	2	2	2	469	51.9	6.9	7.08	2	1
FALSE	Master Protein	P19623	Spermidine synthase OS=Homo sapiens OX=9606 GN=SRM PE=1 SV=1	7	2	2	2	302	33.8	5.49	4.18	2	1
FALSE	Master Protein	P52788	Spermine synthase OS=Homo sapiens OX=9606 GN=SMS PE=1 SV=2	8	2	2	2	366	41.2	5.02	5.01	2	1
FALSE	Master Protein	Q9P013	Spliceosome-associated protein CWC15 homolog OS=Homo sapiens OX=9606 GN=CWC15 PE=1 SV=2	8	2	2	2	229	26.6	5.71	4.26	2	1
FALSE	Master Protein	Q15459	Splicing factor 3A subunit 1 OS=Homo sapiens OX=9606 GN=SF3A1 PE=1 SV=1	4	2	2	2	793	88.8	5.22	4.76	2	1
FALSE	Master Protein	Q15428	Splicing factor 3A subunit 2 OS=Homo sapiens OX=9606 GN=SF3A2 PE=1 SV=2	5	2	2	2	464	49.2	9.64	5.16	2	1
FALSE	Master Protein	Q01081	Splicing factor U2AF 35 kDa subunit OS=Homo sapiens OX=9606 GN=U2AF1 PE=1 SV=3	9	2	2	2	240	27.9	8.81	5.33	2	1
FALSE	Master Protein	P16949	Stathmin OS=Homo sapiens OX=9606 GN=STMN1 PE=1 SV=3	13	2	2	2	149	17.3	5.97	4.68	2	1
FALSE	Master Protein	Q06787	Synaptic functional regulator FMR1 OS=Homo sapiens OX=9606 GN=FMR1 PE=1 SV=1	4	2	2	2	632	71.1	7.42	5.04	2	1
FALSE	Master Protein	O00161	Synaptosomal-associated protein 23 OS=Homo sapiens OX=9606 GN=SNAP23 PE=1 SV=1	13	2	2	2	211	23.3	5.01	5.65	2	1
FALSE	Master Protein	Q9Y490	Talin-1 OS=Homo sapiens OX=9606 GN=TLN1 PE=1 SV=3	1	2	2	2	2541	269.6	6.07	4.18	2	1
FALSE	Master Protein	Q9Y6M0	Testisin OS=Homo sapiens OX=9606 GN=PRSS21 PE=1 SV=1	6	2	2	2	314	34.9	7.62	4.07	2	1
FALSE	Master Protein	Q8NBS9	Thioredoxin domain-containing protein 5 OS=Homo sapiens OX=9606 GN=TXNDC5 PE=1 SV=2	5	2	2	2	432	47.6	5.97	4.32	2	1
FALSE	Master Protein	Q00059	Transcription factor A, mitochondrial OS=Homo sapiens OX=9606 GN=TFAM PE=1 SV=1	11	2	2	2	246	29.1	9.72	7	2	1
FALSE	Master Protein	Q14232	Translation initiation factor eIF-2B subunit alpha OS=Homo sapiens OX=9606 GN=EIF2B1 PE=1 SV=1	8	2	2	2	305	33.7	7.33	5.05	2	1
FALSE	Master Protein	P13693	Translationally-controlled tumor protein OS=Homo sapiens OX=9606 GN=TPT1 PE=1 SV=1	16	2	2	2	172	19.6	4.93	4.28	2	1
FALSE	Master Protein	P49755	Transmembrane emp24 domain-containing protein 10 OS=Homo sapiens OX=9606 GN=TMED10 PE=1 SV=2	11	2	2	2	219	25	7.44	5.4	2	1
FALSE	Master Protein	Q9Y3B3	Transmembrane emp24 domain-containing protein 7 OS=Homo sapiens OX=9606 GN=TMED7 PE=1 SV=2	10	2	2	2	224	25.2	6.89	4.39	2	1
FALSE	Master Protein	P57088	Transmembrane protein 33 OS=Homo sapiens OX=9606 GN=TMEM33 PE=1 SV=2	9	2	2	2	247	28	9.7	5.26	2	1
FALSE	Master Protein	Q13428	Treacle protein OS=Homo sapiens OX=9606 GN=TCOF1 PE=1 SV=3	2	2	2	2	1488	152	9.04	4.41	2	1
FALSE	Master Protein	P22102	Trifunctional purine biosynthetic protein adenosine-3 OS=Homo sapiens OX=9606 GN=GART PE=1 SV=1	2	2	2	2	1010	107.7	6.7	4.27	2	1
FALSE	Master Protein	P09661	U2 small nuclear ribonucleoprotein A' OS=Homo sapiens OX=9606 GN=SNRPA1 PE=1 SV=2	7	2	2	2	255	28.4	8.62	4.23	2	1
FALSE	Master Protein	Q9BVJ6	U3 small nucleolar RNA-associated protein 14 homolog A OS=Homo sapiens OX=9606 GN=UTP14A PE=1 SV=1	3	2	2	2	771	87.9	7.87	4.33	2	1
FALSE	Master Protein	O43395	U4/U6 small nuclear ribonucleoprotein Prp3 OS=Homo sapiens OX=9606 GN=PRPF3 PE=1 SV=2	3	2	2	2	683	77.5	9.5	3.97	2	1
FALSE	Master Protein	Q96DI7	U5 small nuclear ribonucleoprotein 40 kDa protein OS=Homo sapiens OX=9606 GN=SNRNP40 PE=1 SV=1	8	2	2	2	357	39.3	8.1	4.52	2	1
FALSE	Master Protein	Q9UHD9	Ubiquilin-2 OS=Homo sapiens OX=9606 GN=UBQLN2 PE=1 SV=2	5	2	2	2	624	65.7	5.22	5.41	2	1
FALSE	Master Protein	Q13404	Ubiquitin-conjugating enzyme E2 variant 1 OS=Homo sapiens OX=9606 GN=UBE2V1 PE=1 SV=2	12	2	2	2	147	16.5	7.93	4.47	2	1
FALSE	Master Protein	Q9BRJ6	Uncharacterized protein C7orf50 OS=Homo sapiens OX=9606 GN=C7orf50 PE=1 SV=1	11	1	2	1	194	22.1	9.64	8.18	1	1
FALSE	Master Protein	Q9H7E9	UPF0488 protein C8orf33 OS=Homo sapiens OX=9606 GN=C8orf33 PE=1 SV=1	7	2	2	2	229	25	9.95	3.96	2	1
FALSE	Master Protein	P49748	Very long-chain specific acyl-CoA dehydrogenase, mitochondrial OS=Homo sapiens OX=9606 GN=ACADVL PE=1 SV=1	4	2	2	2	655	70.3	8.75	5.53	2	1
FALSE	Master Protein	Q53GQ0	Very-long-chain 3-oxoacyl-CoA reductase OS=Homo sapiens OX=9606 GN=HSD17B12 PE=1 SV=2	9	2	2	2	312	34.3	9.32	4.49	2	1
FALSE	Master Protein	O75396	Vesicle-trafficking protein SEC22b OS=Homo sapiens OX=9606 GN=SEC22B PE=1 SV=4	9	2	2	2	215	24.6	6.92	4.01	2	1
FALSE	Master Protein	P02774	Vitamin D-binding protein OS=Homo sapiens OX=9606 GN=GC PE=1 SV=2	6	2	2	2	474	52.9	5.45	4.9	2	1
FALSE	Master Protein	O75083	WD repeat-containing protein 1 OS=Homo sapiens OX=9606 GN=WDR1 PE=1 SV=4	5	2	2	2	606	66.2	6.65	5.14	2	1
FALSE	Master Protein	Q9BV38	WD repeat-containing protein 18 OS=Homo sapiens OX=9606 GN=WDR18 PE=1 SV=2	5	2	2	2	432	47.4	6.7	5.27	2	1
FALSE	Master Protein	P13010	X-ray repair cross-complementing protein 5 OS=Homo sapiens OX=9606 GN=XRCC5 PE=1 SV=3	3	2	2	2	732	82.7	5.81	4.89	2	1
FALSE	Master Protein	O00488	Zinc finger protein 593 OS=Homo sapiens OX=9606 GN=ZNF593 PE=1 SV=2	17	2	2	2	134	15.2	9.82	4.57	2	1
FALSE	Master Protein	Q9NRX4	14 kDa phosphohistidine phosphatase OS=Homo sapiens OX=9606 GN=PHPT1 PE=1 SV=1	10	1	1	1	125	13.8	6.07	2.7	1	1
FALSE	Master Protein	O75832	26S proteasome non-ATPase regulatory subunit 10 OS=Homo sapiens OX=9606 GN=PSMD10 PE=1 SV=1	10	1	1	1	226	24.4	6.1	3.35	1	1
FALSE	Master Protein	O00233	26S proteasome non-ATPase regulatory subunit 9 OS=Homo sapiens OX=9606 GN=PSMD9 PE=1 SV=3	5	1	1	1	223	24.7	6.95	3.02	1	1
FALSE	Master Protein	O15235	28S ribosomal protein S12, mitochondrial OS=Homo sapiens OX=9606 GN=MRPS12 PE=1 SV=1	7	1	1	1	138	15.2	10.29	2.25	1	1
FALSE	Master Protein	Q9Y3D3	28S ribosomal protein S16, mitochondrial OS=Homo sapiens OX=9606 GN=MRPS16 PE=1 SV=1	13	1	1	1	137	15.3	9.5	2.64	1	1
FALSE	Master Protein	P82921	28S ribosomal protein S21, mitochondrial OS=Homo sapiens OX=9606 GN=MRPS21 PE=1 SV=3	16	1	1	1	87	10.7	9.92	2.57	1	1
FALSE	Master Protein	Q92552	28S ribosomal protein S27, mitochondrial OS=Homo sapiens OX=9606 GN=MRPS27 PE=1 SV=3	2	1	1	1	414	47.6	6.18	1.95	1	1
FALSE	Master Protein	Q92665	28S ribosomal protein S31, mitochondrial OS=Homo sapiens OX=9606 GN=MRPS31 PE=1 SV=3	4	1	1	1	395	45.3	9.29	3.67	1	1
FALSE	Master Protein	P82675	28S ribosomal protein S5, mitochondrial OS=Homo sapiens OX=9606 GN=MRPS5 PE=1 SV=2	2	1	1	1	430	48	9.92	2.18	1	1
FALSE	Master Protein	P82933	28S ribosomal protein S9, mitochondrial OS=Homo sapiens OX=9606 GN=MRPS9 PE=1 SV=2	3	1	1	1	396	45.8	9.51	3.04	1	1
FALSE	Master Protein	Q9Y3B7	39S ribosomal protein L11, mitochondrial OS=Homo sapiens OX=9606 GN=MRPL11 PE=1 SV=1	6	1	1	1	192	20.7	9.91	2.17	1	1
FALSE	Master Protein	Q9NX20	39S ribosomal protein L16, mitochondrial OS=Homo sapiens OX=9606 GN=MRPL16 PE=1 SV=1	4	1	1	1	251	28.4	10.13	2.31	1	1
FALSE	Master Protein	Q9NRX2	39S ribosomal protein L17, mitochondrial OS=Homo sapiens OX=9606 GN=MRPL17 PE=1 SV=1	5	1	1	1	175	20	10.11	1.92	1	1
FALSE	Master Protein	P49406	39S ribosomal protein L19, mitochondrial OS=Homo sapiens OX=9606 GN=MRPL19 PE=1 SV=2	4	1	1	1	292	33.5	9.5	2.36	1	1
FALSE	Master Protein	Q5T653	39S ribosomal protein L2, mitochondrial OS=Homo sapiens OX=9606 GN=MRPL2 PE=1 SV=2	8	1	1	1	305	33.3	11.3	2.37	1	1
FALSE	Master Protein	Q9NWU5	39S ribosomal protein L22, mitochondrial OS=Homo sapiens OX=9606 GN=MRPL22 PE=1 SV=1	6	1	1	1	206	23.6	9.94	2.29	1	1
FALSE	Master Protein	P09001	39S ribosomal protein L3, mitochondrial OS=Homo sapiens OX=9606 GN=MRPL3 PE=1 SV=1	3	1	1	1	348	38.6	9.48	1.9	1	1
FALSE	Master Protein	Q9P0J6	39S ribosomal protein L36, mitochondrial OS=Homo sapiens OX=9606 GN=MRPL36 PE=1 SV=1	6	1	1	1	103	11.8	11.27	1.92	1	1
FALSE	Master Protein	Q96DV4	39S ribosomal protein L38, mitochondrial OS=Homo sapiens OX=9606 GN=MRPL38 PE=1 SV=2	3	1	1	1	380	44.6	7.53	1.9	1	1
FALSE	Master Protein	Q8IXM3	39S ribosomal protein L41, mitochondrial OS=Homo sapiens OX=9606 GN=MRPL41 PE=1 SV=1	7	1	1	1	137	15.4	9.57	2.38	1	1
FALSE	Master Protein	Q8N983	39S ribosomal protein L43, mitochondrial OS=Homo sapiens OX=9606 GN=MRPL43 PE=1 SV=1	5	1	1	1	215	23.4	8.65	1.96	1	1
FALSE	Master Protein	Q96GC5	39S ribosomal protein L48, mitochondrial OS=Homo sapiens OX=9606 GN=MRPL48 PE=1 SV=2	6	1	1	1	212	23.9	8.98	2.15	1	1
FALSE	Master Protein	Q96EL3	39S ribosomal protein L53, mitochondrial OS=Homo sapiens OX=9606 GN=MRPL53 PE=1 SV=1	9	1	1	1	112	12.1	8.76	1.94	1	1
FALSE	Master Protein	Q6P161	39S ribosomal protein L54, mitochondrial OS=Homo sapiens OX=9606 GN=MRPL54 PE=1 SV=1	7	1	1	1	138	15.8	9.6	2.03	1	1
FALSE	Master Protein	P62273	40S ribosomal protein S29 OS=Homo sapiens OX=9606 GN=RPS29 PE=1 SV=2	21	1	1	1	56	6.7	10.13	2.5	1	1
FALSE	Master Protein	P21589	5'-nucleotidase OS=Homo sapiens OX=9606 GN=NT5E PE=1 SV=1	2	1	1	1	574	63.3	7.03	2.01	1	1
FALSE	Master Protein	Q6DKI1	60S ribosomal protein L7-like 1 OS=Homo sapiens OX=9606 GN=RPL7L1 PE=1 SV=2	4	1	1	1	255	29.7	10.52	2.08	1	1
FALSE	Master Protein	Q9BWD1	Acetyl-CoA acetyltransferase, cytosolic OS=Homo sapiens OX=9606 GN=ACAT2 PE=1 SV=2	5	1	1	1	397	41.3	6.92	2.3	1	1
FALSE	Master Protein	P39687	Acidic leucine-rich nuclear phosphoprotein 32 family member A OS=Homo sapiens OX=9606 GN=ANP32A PE=1 SV=1	3	1	1	1	249	28.6	4.09	1.9	1	1
FALSE	Master Protein	Q92747	Actin-related protein 2/3 complex subunit 1A OS=Homo sapiens OX=9606 GN=ARPC1A PE=2 SV=2	3	1	1	1	370	41.5	8.18	2.03	1	1
FALSE	Master Protein	Q9BPX5	Actin-related protein 2/3 complex subunit 5-like protein OS=Homo sapiens OX=9606 GN=ARPC5L PE=1 SV=1	8	1	1	1	153	16.9	6.6	2.16	1	1
FALSE	Master Protein	Q86WX3	Active regulator of SIRT1 OS=Homo sapiens OX=9606 GN=RPS19BP1 PE=1 SV=1	10	1	1	1	136	15.4	10.74	2	1	1
FALSE	Master Protein	Q9Y305	Acyl-coenzyme A thioesterase 9, mitochondrial OS=Homo sapiens OX=9606 GN=ACOT9 PE=1 SV=2	2	1	1	1	439	49.9	8.6	1.93	1	1
FALSE	Master Protein	P00568	Adenylate kinase isoenzyme 1 OS=Homo sapiens OX=9606 GN=AK1 PE=1 SV=3	7	1	1	1	194	21.6	8.63	2.4	1	1
FALSE	Master Protein	P30566	Adenylosuccinate lyase OS=Homo sapiens OX=9606 GN=ADSL PE=1 SV=2	2	1	1	1	484	54.9	7.11	1.97	1	1
FALSE	Master Protein	Q9HDC9	Adipocyte plasma membrane-associated protein OS=Homo sapiens OX=9606 GN=APMAP PE=1 SV=2	2	1	1	1	416	46.5	6.16	1.94	1	1
FALSE	Master Protein	P40616	ADP-ribosylation factor-like protein 1 OS=Homo sapiens OX=9606 GN=ARL1 PE=1 SV=1	6	1	1	1	181	20.4	5.72	2.2	1	1
FALSE	Master Protein	Q15041	ADP-ribosylation factor-like protein 6-interacting protein 1 OS=Homo sapiens OX=9606 GN=ARL6IP1 PE=1 SV=2	4	1	1	1	203	23.3	9.32	1.9	1	1
FALSE	Master Protein	Q96BM9	ADP-ribosylation factor-like protein 8A OS=Homo sapiens OX=9606 GN=ARL8A PE=1 SV=1	5	1	1	1	186	21.4	7.77	2.24	1	1
FALSE	Master Protein	P51648	Aldehyde dehydrogenase family 3 member A2 OS=Homo sapiens OX=9606 GN=ALDH3A2 PE=1 SV=1	2	1	1	1	485	54.8	7.88	2.35	1	1
FALSE	Master Protein	P15121	Aldo-keto reductase family 1 member B1 OS=Homo sapiens OX=9606 GN=AKR1B1 PE=1 SV=3	3	1	1	1	316	35.8	6.98	2.18	1	1
FALSE	Master Protein	P02771	Alpha-fetoprotein OS=Homo sapiens OX=9606 GN=AFP PE=1 SV=1	1	1	1	1	609	68.6	5.68	2.17	1	1
FALSE	Master Protein	P54920	Alpha-soluble NSF attachment protein OS=Homo sapiens OX=9606 GN=NAPA PE=1 SV=3	3	1	1	1	295	33.2	5.36	2.39	1	1
FALSE	Master Protein	Q9P0K7	Ankycorbin OS=Homo sapiens OX=9606 GN=RAI14 PE=1 SV=2	1	1	1	1	980	110	6.21	2.1	1	1
FALSE	Master Protein	P09525	Annexin A4 OS=Homo sapiens OX=9606 GN=ANXA4 PE=1 SV=4	3	1	1	1	319	35.9	6.13	1.98	1	1
FALSE	Master Protein	P08133	Annexin A6 OS=Homo sapiens OX=9606 GN=ANXA6 PE=1 SV=3	1	1	1	1	673	75.8	5.6	2.37	1	1
FALSE	Master Protein	O43747	AP-1 complex subunit gamma-1 OS=Homo sapiens OX=9606 GN=AP1G1 PE=1 SV=5	1	1	1	1	822	91.3	6.8	2.34	1	1
FALSE	Master Protein	Q9BQE5	Apolipoprotein L2 OS=Homo sapiens OX=9606 GN=APOL2 PE=1 SV=1	3	1	1	1	337	37.1	6.74	2.43	1	1
FALSE	Master Protein	Q9UKV3	Apoptotic chromatin condensation inducer in the nucleus OS=Homo sapiens OX=9606 GN=ACIN1 PE=1 SV=2	1	1	1	1	1341	151.8	6.43	1.9	1	1
FALSE	Master Protein	Q9NWB6	Arginine and glutamate-rich protein 1 OS=Homo sapiens OX=9606 GN=ARGLU1 PE=1 SV=1	3	1	1	1	273	33.2	10.35	2.02	1	1
FALSE	Master Protein	Q8WWM7	Ataxin-2-like protein OS=Homo sapiens OX=9606 GN=ATXN2L PE=1 SV=2	1	1	1	1	1075	113.3	8.59	2.47	1	1
FALSE	Master Protein	P30049	ATP synthase subunit delta, mitochondrial OS=Homo sapiens OX=9606 GN=ATP5F1D PE=1 SV=2	5	1	1	1	168	17.5	5.49	2.11	1	1
FALSE	Master Protein	O75964	ATP synthase subunit g, mitochondrial OS=Homo sapiens OX=9606 GN=ATP5MG PE=1 SV=3	11	1	1	1	103	11.4	9.64	2.08	1	1
FALSE	Master Protein	P48047	ATP synthase subunit O, mitochondrial OS=Homo sapiens OX=9606 GN=ATP5PO PE=1 SV=1	5	1	1	1	213	23.3	9.96	2.95	1	1
FALSE	Master Protein	Q8NE71	ATP-binding cassette sub-family F member 1 OS=Homo sapiens OX=9606 GN=ABCF1 PE=1 SV=2	1	1	1	1	845	95.9	6.8	2.29	1	1
FALSE	Master Protein	Q96TA2	ATP-dependent zinc metalloprotease YME1L1 OS=Homo sapiens OX=9606 GN=YME1L1 PE=1 SV=2	1	1	1	1	773	86.4	8.76	2.31	1	1
FALSE	Master Protein	Q96S55	ATPase WRNIP1 OS=Homo sapiens OX=9606 GN=WRNIP1 PE=1 SV=2	1	1	1	1	665	72.1	6.1	2.07	1	1
FALSE	Master Protein	Q9NWT8	Aurora kinase A-interacting protein OS=Homo sapiens OX=9606 GN=AURKAIP1 PE=1 SV=1	5	1	1	1	199	22.3	10.76	2.01	1	1
FALSE	Master Protein	Q99933	BAG family molecular chaperone regulator 1 OS=Homo sapiens OX=9606 GN=BAG1 PE=1 SV=4	3	1	1	1	345	38.8	7.81	2.26	1	1
FALSE	Master Protein	Q9HCM4	Band 4.1-like protein 5 OS=Homo sapiens OX=9606 GN=EPB41L5 PE=1 SV=3	2	1	1	1	733	81.8	6.58	2.66	1	1
FALSE	Master Protein	Q9NYF8	Bcl-2-associated transcription factor 1 OS=Homo sapiens OX=9606 GN=BCLAF1 PE=1 SV=2	1	1	1	1	920	106.1	9.98	2.51	1	1
FALSE	Master Protein	P15291	Beta-1,4-galactosyltransferase 1 OS=Homo sapiens OX=9606 GN=B4GALT1 PE=1 SV=5	2	1	1	1	398	43.9	8.65	1.92	1	1
FALSE	Master Protein	P07686	Beta-hexosaminidase subunit beta OS=Homo sapiens OX=9606 GN=HEXB PE=1 SV=3	2	1	1	1	556	63.1	6.76	2.48	1	1
FALSE	Master Protein	P53004	Biliverdin reductase A OS=Homo sapiens OX=9606 GN=BLVRA PE=1 SV=2	3	1	1	1	296	33.4	6.44	2.29	1	1
FALSE	Master Protein	Q9P287	BRCA2 and CDKN1A-interacting protein OS=Homo sapiens OX=9606 GN=BCCIP PE=1 SV=1	7	1	1	1	314	36	4.61	4.49	1	1
FALSE	Master Protein	Q9NWV8	BRISC and BRCA1-A complex member 1 OS=Homo sapiens OX=9606 GN=BABAM1 PE=1 SV=1	3	1	1	1	329	36.5	4.64	2.17	1	1
FALSE	Master Protein	Q13895	Bystin OS=Homo sapiens OX=9606 GN=BYSL PE=1 SV=3	2	1	1	1	437	49.6	8.12	2.29	1	1
FALSE	Master Protein	Q96L46	Calpain small subunit 2 OS=Homo sapiens OX=9606 GN=CAPNS2 PE=1 SV=2	4	1	1	1	248	27.6	5.73	1.98	1	1
FALSE	Master Protein	P17655	Calpain-2 catalytic subunit OS=Homo sapiens OX=9606 GN=CAPN2 PE=1 SV=6	1	1	1	1	700	79.9	4.98	1.93	1	1
FALSE	Master Protein	P20810	Calpastatin OS=Homo sapiens OX=9606 GN=CAST PE=1 SV=4	4	1	1	1	708	76.5	5.07	2.75	1	1
FALSE	Master Protein	Q15417	Calponin-3 OS=Homo sapiens OX=9606 GN=CNN3 PE=1 SV=1	3	1	1	1	329	36.4	6.05	2.94	1	1
FALSE	Master Protein	P10644	cAMP-dependent protein kinase type I-alpha regulatory subunit OS=Homo sapiens OX=9606 GN=PRKAR1A PE=1 SV=1	3	1	1	1	381	43	5.35	2.8	1	1
FALSE	Master Protein	P56211	cAMP-regulated phosphoprotein 19 OS=Homo sapiens OX=9606 GN=ARPP19 PE=1 SV=2	10	1	1	1	112	12.3	9.09	2.36	1	1
FALSE	Master Protein	P0DMU7	Cancer/testis antigen family 45 member A6 OS=Homo sapiens OX=9606 GN=CT45A6 PE=2 SV=1	8	1	1	1	189	21.2	9.69	4.08	1	1
FALSE	Master Protein	Q8IV04	Carabin OS=Homo sapiens OX=9606 GN=TBC1D10C PE=1 SV=1	2	1	1	1	446	49.7	8.76	2.06	1	1
FALSE	Master Protein	P48729	Casein kinase I isoform alpha OS=Homo sapiens OX=9606 GN=CSNK1A1 PE=1 SV=2	2	1	1	1	337	38.9	9.57	1.93	1	1
FALSE	Master Protein	4503097	casein kinase II subunit alpha' [Homo sapiens] &IC Casein kinase 2, alpha prime	5	1	1	1	350	41.2	8.56	3.09	1	1
FALSE	Master Protein	P35221	Catenin alpha-1 OS=Homo sapiens OX=9606 GN=CTNNA1 PE=1 SV=1	1	1	1	1	906	100	6.29	2.38	1	1
FALSE	Master Protein	O00622	CCN family member 1 OS=Homo sapiens OX=9606 GN=CCN1 PE=1 SV=1	3	1	1	1	381	42	8.21	2.76	1	1
FALSE	Master Protein	P16070	CD44 antigen OS=Homo sapiens OX=9606 GN=CD44 PE=1 SV=3	2	1	1	1	742	81.5	5.33	2.87	1	1
FALSE	Master Protein	Q00587	Cdc42 effector protein 1 OS=Homo sapiens OX=9606 GN=CDC42EP1 PE=1 SV=1	2	1	1	1	391	40.3	7.15	2.04	1	1
FALSE	Master Protein	Q8N163	Cell cycle and apoptosis regulator protein 2 OS=Homo sapiens OX=9606 GN=CCAR2 PE=1 SV=2	1	1	1	1	923	102.8	5.22	2.56	1	1
FALSE	Master Protein	O00311	Cell division cycle 7-related protein kinase OS=Homo sapiens OX=9606 GN=CDC7 PE=1 SV=1	2	1	1	1	574	63.8	8.73	1.91	1	1
FALSE	Master Protein	O75794	Cell division cycle protein 123 homolog OS=Homo sapiens OX=9606 GN=CDC123 PE=1 SV=1	2	1	1	1	336	39.1	4.81	2.06	1	1
FALSE	Master Protein	O15182	Centrin-3 OS=Homo sapiens OX=9606 GN=CETN3 PE=1 SV=2	7	1	1	1	167	19.5	4.74	2.13	1	1
FALSE	Master Protein	Q9NUG4	Cerebral cavernous malformations 2 protein-like OS=Homo sapiens OX=9606 GN=CCM2L PE=1 SV=3	1	1	1	1	571	62.1	5.95	2.04	1	1
FALSE	Master Protein	Q14432	cGMP-inhibited 3',5'-cyclic phosphodiesterase A OS=Homo sapiens OX=9606 GN=PDE3A PE=1 SV=3	1	1	1	1	1141	124.9	6	2.16	1	1
FALSE	Master Protein	Q7LBR1	Charged multivesicular body protein 1b OS=Homo sapiens OX=9606 GN=CHMP1B PE=1 SV=1	4	1	1	1	199	22.1	8.1	2.01	1	1
FALSE	Master Protein	Q9BY43	Charged multivesicular body protein 4a OS=Homo sapiens OX=9606 GN=CHMP4A PE=1 SV=3	6	1	1	1	222	25.1	4.7	2.22	1	1
FALSE	Master Protein	Q9NZZ3	Charged multivesicular body protein 5 OS=Homo sapiens OX=9606 GN=CHMP5 PE=1 SV=1	3	1	1	1	219	24.6	4.83	2.06	1	1
FALSE	Master Protein	Q9BT22	Chitobiosyldiphosphodolichol beta-mannosyltransferase OS=Homo sapiens OX=9606 GN=ALG1 PE=1 SV=2	2	1	1	1	464	52.5	7.23	2.05	1	1
FALSE	Master Protein	Q9NRG0	Chromatin accessibility complex protein 1 OS=Homo sapiens OX=9606 GN=CHRAC1 PE=1 SV=1	17	1	1	1	131	14.7	5.1	0	1	1
FALSE	Master Protein	Q13112	Chromatin assembly factor 1 subunit B OS=Homo sapiens OX=9606 GN=CHAF1B PE=1 SV=1	2	1	1	1	559	61.5	7.5	2.14	1	1
FALSE	Master Protein	P83916	Chromobox protein homolog 1 OS=Homo sapiens OX=9606 GN=CBX1 PE=1 SV=1	6	1	1	1	185	21.4	4.93	1.94	1	1
FALSE	Master Protein	Q13185	Chromobox protein homolog 3 OS=Homo sapiens OX=9606 GN=CBX3 PE=1 SV=4	8	1	1	1	183	20.8	5.33	2.65	1	1
FALSE	Master Protein	P45973	Chromobox protein homolog 5 OS=Homo sapiens OX=9606 GN=CBX5 PE=1 SV=1	7	1	1	1	191	22.2	5.86	2.33	1	1
FALSE	Master Protein	Q12873	Chromodomain-helicase-DNA-binding protein 3 OS=Homo sapiens OX=9606 GN=CHD3 PE=1 SV=3	1	1	1	1	2000	226.5	7.3	1.92	1	1
FALSE	Master Protein	Q9Y6A4	Cilia- and flagella-associated protein 20 OS=Homo sapiens OX=9606 GN=CFAP20 PE=1 SV=1	6	1	1	1	193	22.8	9.76	2.06	1	1
FALSE	Master Protein	A6NK06	Cis-aconitate decarboxylase OS=Homo sapiens OX=9606 GN=ACOD1 PE=1 SV=1	6	1	1	1	481	52.6	7.46	2.83	1	1
FALSE	Master Protein	Q14677	Clathrin interactor 1 OS=Homo sapiens OX=9606 GN=CLINT1 PE=1 SV=1	2	1	1	1	625	68.2	6.42	2.35	1	1
FALSE	Master Protein	O43809	Cleavage and polyadenylation specificity factor subunit 5 OS=Homo sapiens OX=9606 GN=NUDT21 PE=1 SV=1	5	1	1	1	227	26.2	8.82	2.39	1	1
FALSE	Master Protein	Q14019	Coactosin-like protein OS=Homo sapiens OX=9606 GN=COTL1 PE=1 SV=3	6	1	1	1	142	15.9	5.67	1.96	1	1
FALSE	Master Protein	P12259	Coagulation factor V OS=Homo sapiens OX=9606 GN=F5 PE=1 SV=4	0	1	1	1	2224	251.5	6.05	2.29	1	1
FALSE	Master Protein	Q96CT7	Coiled-coil domain-containing protein 124 OS=Homo sapiens OX=9606 GN=CCDC124 PE=1 SV=1	3	1	1	1	223	25.8	9.54	2	1	1
FALSE	Master Protein	Q96A33	Coiled-coil domain-containing protein 47 OS=Homo sapiens OX=9606 GN=CCDC47 PE=1 SV=1	3	1	1	1	483	55.8	4.87	3.04	1	1
FALSE	Master Protein	Q9H6F5	Coiled-coil domain-containing protein 86 OS=Homo sapiens OX=9606 GN=CCDC86 PE=1 SV=1	2	1	1	1	360	40.2	10.33	2.21	1	1
FALSE	Master Protein	Q96BP2	Coiled-coil-helix-coiled-coil-helix domain-containing protein 1 OS=Homo sapiens OX=9606 GN=CHCHD1 PE=1 SV=1	9	1	1	1	118	13.5	10.21	2.02	1	1
FALSE	Master Protein	Q9Y6H1	Coiled-coil-helix-coiled-coil-helix domain-containing protein 2 OS=Homo sapiens OX=9606 GN=CHCHD2 PE=1 SV=1	7	1	1	1	151	15.5	9.22	2.2	1	1
FALSE	Master Protein	P39060	Collagen alpha-1(XVIII) chain OS=Homo sapiens OX=9606 GN=COL18A1 PE=1 SV=5	1	1	1	1	1754	178.1	6.01	1.95	1	1
FALSE	Master Protein	P13942	Collagen alpha-2(XI) chain OS=Homo sapiens OX=9606 GN=COL11A2 PE=1 SV=5	2	1	1	1	1736	171.7	6.21	4.66	1	1
FALSE	Master Protein	Q15003	Condensin complex subunit 2 OS=Homo sapiens OX=9606 GN=NCAPH PE=1 SV=3	1	1	1	1	741	82.5	5.06	1.93	1	1
FALSE	Master Protein	Q13098	COP9 signalosome complex subunit 1 OS=Homo sapiens OX=9606 GN=GPS1 PE=1 SV=4	2	1	1	1	491	55.5	6.74	2.31	1	1
FALSE	Master Protein	P61201	COP9 signalosome complex subunit 2 OS=Homo sapiens OX=9606 GN=COPS2 PE=1 SV=1	2	1	1	1	443	51.6	5.53	1.93	1	1
FALSE	Master Protein	Q9BT78	COP9 signalosome complex subunit 4 OS=Homo sapiens OX=9606 GN=COPS4 PE=1 SV=1	2	1	1	1	406	46.2	5.83	2.41	1	1
FALSE	Master Protein	Q9UBW8	COP9 signalosome complex subunit 7a OS=Homo sapiens OX=9606 GN=COPS7A PE=1 SV=1	4	1	1	1	275	30.3	8.22	2.35	1	1
FALSE	Master Protein	Q9H9Q2	COP9 signalosome complex subunit 7b OS=Homo sapiens OX=9606 GN=COPS7B PE=1 SV=1	6	1	1	1	264	29.6	6.15	2.58	1	1
FALSE	Master Protein	Q15517	Corneodesmosin OS=Homo sapiens OX=9606 GN=CDSN PE=1 SV=3	2	1	1	1	529	51.5	8.35	2.15	1	1
FALSE	Master Protein	P22528	Cornifin-B OS=Homo sapiens OX=9606 GN=SPRR1B PE=1 SV=2	9	1	1	1	89	9.9	8.48	1.9	1	1
FALSE	Master Protein	Q92879	CUGBP Elav-like family member 1 OS=Homo sapiens OX=9606 GN=CELF1 PE=1 SV=2	4	1	1	1	486	52	8.46	2.87	1	1
FALSE	Master Protein	Q9NUQ9	CYFIP-related Rac1 interactor B OS=Homo sapiens OX=9606 GN=CYRIB PE=1 SV=1	6	1	1	1	324	36.7	6.06	3.31	1	1
FALSE	Master Protein	P0DN79	Cystathionine beta-synthase-like protein OS=Homo sapiens OX=9606 GN=CBSL PE=1 SV=1	2	1	1	1	551	60.5	6.65	2.43	1	1
FALSE	Master Protein	P32929	Cystathionine gamma-lyase OS=Homo sapiens OX=9606 GN=CTH PE=1 SV=3	3	1	1	1	405	44.5	6.7	2.12	1	1
FALSE	Master Protein	P01040	Cystatin-A OS=Homo sapiens OX=9606 GN=CSTA PE=1 SV=1	7	1	1	1	98	11	5.5	2.01	1	1
FALSE	Master Protein	Q9UHD1	Cysteine and histidine-rich domain-containing protein 1 OS=Homo sapiens OX=9606 GN=CHORDC1 PE=1 SV=2	5	1	1	1	332	37.5	7.87	4.38	1	1
FALSE	Master Protein	Q9UGL9	Cysteine-rich C-terminal protein 1 OS=Homo sapiens OX=9606 GN=CRCT1 PE=1 SV=1	11	1	1	1	99	9.7	8.66	2.16	1	1
FALSE	Master Protein	Q9P021	Cysteine-rich PDZ-binding protein OS=Homo sapiens OX=9606 GN=CRIPT PE=1 SV=1	11	1	1	1	101	11.2	9.47	2.06	1	1
FALSE	Master Protein	P22695	Cytochrome b-c1 complex subunit 2, mitochondrial OS=Homo sapiens OX=9606 GN=UQCRC2 PE=1 SV=3	3	1	1	1	453	48.4	8.63	2.93	1	1
FALSE	Master Protein	Q96BR5	Cytochrome c oxidase assembly factor 7 OS=Homo sapiens OX=9606 GN=COA7 PE=1 SV=2	4	1	1	1	231	25.7	6.02	2.2	1	1
FALSE	Master Protein	P21399	Cytoplasmic aconitate hydratase OS=Homo sapiens OX=9606 GN=ACO1 PE=1 SV=3	1	1	1	1	889	98.3	6.68	1.9	1	1
FALSE	Master Protein	Q13409	Cytoplasmic dynein 1 intermediate chain 2 OS=Homo sapiens OX=9606 GN=DYNC1I2 PE=1 SV=3	2	1	1	1	638	71.4	5.2	2.5	1	1
FALSE	Master Protein	166795297	cytoplasmic dynein 1 light intermediate chain 1 [Homo sapiens] &IC dynein light intermediate chain 1	2	1	1	1	523	56.5	6.42	2.04	1	1
FALSE	Master Protein	Q8WWK9	Cytoskeleton-associated protein 2 OS=Homo sapiens OX=9606 GN=CKAP2 PE=1 SV=1	2	1	1	1	683	76.9	9.41	2.47	1	1
FALSE	Master Protein	P28838	Cytosol aminopeptidase OS=Homo sapiens OX=9606 GN=LAP3 PE=1 SV=3	2	1	1	1	519	56.1	7.93	2.36	1	1
FALSE	Master Protein	O00154	Cytosolic acyl coenzyme A thioester hydrolase OS=Homo sapiens OX=9606 GN=ACOT7 PE=1 SV=3	3	1	1	1	380	41.8	8.54	2.29	1	1
FALSE	Master Protein	P47712	Cytosolic phospholipase A2 OS=Homo sapiens OX=9606 GN=PLA2G4A PE=1 SV=2	1	1	1	1	749	85.2	5.38	2.2	1	1
FALSE	Master Protein	Q8TEA8	D-aminoacyl-tRNA deacylase 1 OS=Homo sapiens OX=9606 GN=DTD1 PE=1 SV=2	7	1	1	1	209	23.4	8.24	2.92	1	1
FALSE	Master Protein	Q5BKZ1	DBIRD complex subunit ZNF326 OS=Homo sapiens OX=9606 GN=ZNF326 PE=1 SV=2	2	1	1	1	582	65.6	5.15	2.24	1	1
FALSE	Master Protein	P61962	DDB1- and CUL4-associated factor 7 OS=Homo sapiens OX=9606 GN=DCAF7 PE=1 SV=1	3	1	1	1	342	38.9	5.52	2.48	1	1
FALSE	Master Protein	Q5TAQ9	DDB1- and CUL4-associated factor 8 OS=Homo sapiens OX=9606 GN=DCAF8 PE=1 SV=1	2	1	1	1	597	66.8	5.39	2.02	1	1
FALSE	Master Protein	Q9Y295	Developmentally-regulated GTP-binding protein 1 OS=Homo sapiens OX=9606 GN=DRG1 PE=1 SV=1	4	1	1	1	367	40.5	8.9	2.31	1	1
FALSE	Master Protein	P00374	Dihydrofolate reductase OS=Homo sapiens OX=9606 GN=DHFR PE=1 SV=2	5	1	1	1	187	21.4	7.42	2.27	1	1
FALSE	Master Protein	P10515	Dihydrolipoyllysine-residue acetyltransferase component of pyruvate dehydrogenase complex, mitochondrial OS=Homo sapiens OX=9606 GN=DLAT PE=1 SV=3	2	1	1	1	647	69	7.84	2.92	1	1
FALSE	Master Protein	Q8WVM0	Dimethyladenosine transferase 1, mitochondrial OS=Homo sapiens OX=9606 GN=TFB1M PE=1 SV=1	4	1	1	1	346	39.5	9.26	2.34	1	1
FALSE	Master Protein	Q9NY33	Dipeptidyl peptidase 3 OS=Homo sapiens OX=9606 GN=DPP3 PE=1 SV=2	2	1	1	1	737	82.5	5.1	2.95	1	1
FALSE	Master Protein	P11387	DNA topoisomerase 1 OS=Homo sapiens OX=9606 GN=TOP1 PE=1 SV=2	3	1	1	1	765	90.7	9.31	2.98	1	1
FALSE	Master Protein	P11388	DNA topoisomerase 2-alpha OS=Homo sapiens OX=9606 GN=TOP2A PE=1 SV=3	1	1	1	1	1531	174.3	8.72	2.19	1	1
FALSE	Master Protein	P19387	DNA-directed RNA polymerase II subunit RPB3 OS=Homo sapiens OX=9606 GN=POLR2C PE=1 SV=2	4	1	1	1	275	31.4	4.92	2.13	1	1
FALSE	Master Protein	O00411	DNA-directed RNA polymerase, mitochondrial OS=Homo sapiens OX=9606 GN=POLRMT PE=1 SV=2	1	1	1	1	1230	138.5	8.98	1.98	1	1
FALSE	Master Protein	O15160	DNA-directed RNA polymerases I and III subunit RPAC1 OS=Homo sapiens OX=9606 GN=POLR1C PE=1 SV=1	5	1	1	1	346	39.2	5.5	3.48	1	1
FALSE	Master Protein	P52434	DNA-directed RNA polymerases I, II, and III subunit RPABC3 OS=Homo sapiens OX=9606 GN=POLR2H PE=1 SV=4	9	1	1	1	150	17.1	4.68	2.53	1	1
FALSE	Master Protein	Q8IXB1	DnaJ homolog subfamily C member 10 OS=Homo sapiens OX=9606 GN=DNAJC10 PE=1 SV=2	1	1	1	1	793	91	7.18	2.21	1	1
FALSE	Master Protein	O75165	DnaJ homolog subfamily C member 13 OS=Homo sapiens OX=9606 GN=DNAJC13 PE=1 SV=5	0	1	1	1	2243	254.3	6.74	2.16	1	1
FALSE	Master Protein	Q99615	DnaJ homolog subfamily C member 7 OS=Homo sapiens OX=9606 GN=DNAJC7 PE=1 SV=2	2	1	1	1	494	56.4	6.96	2.25	1	1
FALSE	Master Protein	Q8WXX5	DnaJ homolog subfamily C member 9 OS=Homo sapiens OX=9606 GN=DNAJC9 PE=1 SV=1	4	1	1	1	260	29.9	5.73	2.02	1	1
FALSE	Master Protein	O60762	Dolichol-phosphate mannosyltransferase subunit 1 OS=Homo sapiens OX=9606 GN=DPM1 PE=1 SV=1	4	1	1	1	260	29.6	9.57	2.2	1	1
FALSE	Master Protein	O95793	Double-stranded RNA-binding protein Staufen homolog 1 OS=Homo sapiens OX=9606 GN=STAU1 PE=1 SV=2	2	1	1	1	577	63.1	9.44	2.15	1	1
FALSE	Master Protein	O00429	Dynamin-1-like protein OS=Homo sapiens OX=9606 GN=DNM1L PE=1 SV=2	1	1	1	1	736	81.8	6.81	2.26	1	1
FALSE	Master Protein	Q8WXX0	Dynein heavy chain 7, axonemal OS=Homo sapiens OX=9606 GN=DNAH7 PE=1 SV=2	0	1	1	1	4024	460.9	6	2.36	1	1
FALSE	Master Protein	Q03001	Dystonin OS=Homo sapiens OX=9606 GN=DST PE=1 SV=4	0	1	1	1	7570	860.1	5.25	1.96	1	1
FALSE	Master Protein	O95714	E3 ubiquitin-protein ligase HERC2 OS=Homo sapiens OX=9606 GN=HERC2 PE=1 SV=2	0	1	1	1	4834	526.9	6.28	2.3	1	1
FALSE	Master Protein	Q9P0J7	E3 ubiquitin-protein ligase KCMF1 OS=Homo sapiens OX=9606 GN=KCMF1 PE=1 SV=2	4	1	1	1	381	41.9	5.66	2.56	1	1
FALSE	Master Protein	Q14258	E3 ubiquitin/ISG15 ligase TRIM25 OS=Homo sapiens OX=9606 GN=TRIM25 PE=1 SV=2	1	1	1	1	630	70.9	8.09	1.9	1	1
FALSE	Master Protein	Q12805	EGF-containing fibulin-like extracellular matrix protein 1 OS=Homo sapiens OX=9606 GN=EFEMP1 PE=1 SV=2	2	1	1	1	493	54.6	5.07	2	1	1
FALSE	Master Protein	Q96RP9	Elongation factor G, mitochondrial OS=Homo sapiens OX=9606 GN=GFM1 PE=1 SV=2	1	1	1	1	751	83.4	7.01	2.02	1	1
FALSE	Master Protein	P30040	Endoplasmic reticulum resident protein 29 OS=Homo sapiens OX=9606 GN=ERP29 PE=1 SV=4	5	1	1	1	261	29	7.31	2.67	1	1
FALSE	Master Protein	O60869	Endothelial differentiation-related factor 1 OS=Homo sapiens OX=9606 GN=EDF1 PE=1 SV=1	10	1	1	1	148	16.4	9.95	2.41	1	1
FALSE	Master Protein	P84090	Enhancer of rudimentary homolog OS=Homo sapiens OX=9606 GN=ERH PE=1 SV=1	12	1	1	1	104	12.3	5.92	2.41	1	1
FALSE	Master Protein	O75521	Enoyl-CoA delta isomerase 2, mitochondrial OS=Homo sapiens OX=9606 GN=ECI2 PE=1 SV=4	4	1	1	1	394	43.6	9	2.55	1	1
FALSE	Master Protein	Q14244	Ensconsin OS=Homo sapiens OX=9606 GN=MAP7 PE=1 SV=1	1	1	1	1	749	84	9.61	2.62	1	1
FALSE	Master Protein	P20827	Ephrin-A1 OS=Homo sapiens OX=9606 GN=EFNA1 PE=1 SV=2	4	1	1	1	205	23.8	6.83	2.12	1	1
FALSE	Master Protein	P33947	ER lumen protein-retaining receptor 2 OS=Homo sapiens OX=9606 GN=KDELR2 PE=1 SV=1	5	1	1	1	212	24.4	8.72	2.47	1	1
FALSE	Master Protein	O43324	Eukaryotic translation elongation factor 1 epsilon-1 OS=Homo sapiens OX=9606 GN=EEF1E1 PE=1 SV=1	7	1	1	1	174	19.8	8.54	3	1	1
FALSE	Master Protein	P41214	Eukaryotic translation initiation factor 2D OS=Homo sapiens OX=9606 GN=EIF2D PE=1 SV=3	2	1	1	1	584	64.7	7.65	2.01	1	1
FALSE	Master Protein	O15371	Eukaryotic translation initiation factor 3 subunit D OS=Homo sapiens OX=9606 GN=EIF3D PE=1 SV=1	2	1	1	1	548	63.9	6.05	2.74	1	1
FALSE	Master Protein	O15372	Eukaryotic translation initiation factor 3 subunit H OS=Homo sapiens OX=9606 GN=EIF3H PE=1 SV=1	4	1	1	1	352	39.9	6.54	3.18	1	1
FALSE	Master Protein	O75822	Eukaryotic translation initiation factor 3 subunit J OS=Homo sapiens OX=9606 GN=EIF3J PE=1 SV=2	4	1	1	1	258	29	4.83	2.6	1	1
FALSE	Master Protein	Q15056	Eukaryotic translation initiation factor 4H OS=Homo sapiens OX=9606 GN=EIF4H PE=1 SV=5	4	1	1	1	248	27.4	7.23	2.16	1	1
FALSE	Master Protein	P55010	Eukaryotic translation initiation factor 5 OS=Homo sapiens OX=9606 GN=EIF5 PE=1 SV=2	2	1	1	1	431	49.2	5.58	1.98	1	1
FALSE	Master Protein	O60841	Eukaryotic translation initiation factor 5B OS=Homo sapiens OX=9606 GN=EIF5B PE=1 SV=4	1	1	1	1	1220	138.7	5.49	1.96	1	1
FALSE	Master Protein	Q9Y3B2	Exosome complex component CSL4 OS=Homo sapiens OX=9606 GN=EXOSC1 PE=1 SV=1	4	1	1	1	195	21.4	8.24	2	1	1
FALSE	Master Protein	Q9NQT5	Exosome complex component RRP40 OS=Homo sapiens OX=9606 GN=EXOSC3 PE=1 SV=3	5	1	1	1	275	29.6	8.1	2.56	1	1
FALSE	Master Protein	Q9NPD3	Exosome complex component RRP41 OS=Homo sapiens OX=9606 GN=EXOSC4 PE=1 SV=3	4	1	1	1	245	26.4	6.52	2	1	1
FALSE	Master Protein	Q96B26	Exosome complex component RRP43 OS=Homo sapiens OX=9606 GN=EXOSC8 PE=1 SV=1	5	1	1	1	276	30	5.3	3.17	1	1
FALSE	Master Protein	Q96CU9	FAD-dependent oxidoreductase domain-containing protein 1 OS=Homo sapiens OX=9606 GN=FOXRED1 PE=1 SV=2	2	1	1	1	486	53.8	7.78	2.36	1	1
FALSE	Master Protein	Q9BRQ8	Ferroptosis suppressor protein 1 OS=Homo sapiens OX=9606 GN=AIFM2 PE=1 SV=1	3	1	1	1	373	40.5	9.11	2.52	1	1
FALSE	Master Protein	P30043	Flavin reductase (NADPH) OS=Homo sapiens OX=9606 GN=BLVRB PE=1 SV=3	7	1	1	1	206	22.1	7.65	2.92	1	1
FALSE	Master Protein	P07954	Fumarate hydratase, mitochondrial OS=Homo sapiens OX=9606 GN=FH PE=1 SV=3	5	1	1	1	510	54.6	8.76	4.5	1	1
FALSE	Master Protein	P43250	G protein-coupled receptor kinase 6 OS=Homo sapiens OX=9606 GN=GRK6 PE=1 SV=2	1	1	1	1	576	65.9	8	2.17	1	1
FALSE	Master Protein	O94766	Galactosylgalactosylxylosylprotein 3-beta-glucuronosyltransferase 3 OS=Homo sapiens OX=9606 GN=B3GAT3 PE=1 SV=2	3	1	1	1	335	37.1	8.27	2	1	1
FALSE	Master Protein	P17931	Galectin-3 OS=Homo sapiens OX=9606 GN=LGALS3 PE=1 SV=5	3	1	1	1	250	26.1	8.56	1.97	1	1
FALSE	Master Protein	P13284	Gamma-interferon-inducible lysosomal thiol reductase OS=Homo sapiens OX=9606 GN=IFI30 PE=1 SV=3	4	1	1	1	250	27.9	4.88	2.32	1	1
FALSE	Master Protein	Q16666	Gamma-interferon-inducible protein 16 OS=Homo sapiens OX=9606 GN=IFI16 PE=1 SV=3	1	1	1	1	785	88.2	9.28	1.95	1	1
FALSE	Master Protein	P17900	Ganglioside GM2 activator OS=Homo sapiens OX=9606 GN=GM2A PE=1 SV=4	5	1	1	1	193	20.8	5.31	1.92	1	1
FALSE	Master Protein	P36383	Gap junction gamma-1 protein OS=Homo sapiens OX=9606 GN=GJC1 PE=1 SV=2	2	1	1	1	396	45.4	7.33	1.93	1	1
FALSE	Master Protein	O60443	Gasdermin-E OS=Homo sapiens OX=9606 GN=GSDME PE=1 SV=2	2	1	1	1	496	54.5	5.17	2.7	1	1
FALSE	Master Protein	P57678	Gem-associated protein 4 OS=Homo sapiens OX=9606 GN=GEMIN4 PE=1 SV=2	1	1	1	1	1058	120	6.04	2.07	1	1
FALSE	Master Protein	Q8TEQ6	Gem-associated protein 5 OS=Homo sapiens OX=9606 GN=GEMIN5 PE=1 SV=3	1	1	1	1	1508	168.5	6.62	1.98	1	1
FALSE	Master Protein	P13984	General transcription factor IIF subunit 2 OS=Homo sapiens OX=9606 GN=GTF2F2 PE=1 SV=2	4	1	1	1	249	28.4	9.23	2.76	1	1
FALSE	Master Protein	P11413	Glucose-6-phosphate 1-dehydrogenase OS=Homo sapiens OX=9606 GN=G6PD PE=1 SV=4	2	1	1	1	515	59.2	6.84	2.04	1	1
FALSE	Master Protein	P21266	Glutathione S-transferase Mu 3 OS=Homo sapiens OX=9606 GN=GSTM3 PE=1 SV=3	5	1	1	1	225	26.5	5.54	2.5	1	1
FALSE	Master Protein	P48637	Glutathione synthetase OS=Homo sapiens OX=9606 GN=GSS PE=1 SV=1	2	1	1	1	474	52.4	5.92	1.95	1	1
FALSE	Master Protein	P43304	Glycerol-3-phosphate dehydrogenase, mitochondrial OS=Homo sapiens OX=9606 GN=GPD2 PE=1 SV=3	1	1	1	1	727	80.8	7.69	2.14	1	1
FALSE	Master Protein	P30419	Glycylpeptide N-tetradecanoyltransferase 1 OS=Homo sapiens OX=9606 GN=NMT1 PE=1 SV=2	3	1	1	1	496	56.8	7.8	2.03	1	1
FALSE	Master Protein	Q08379	Golgin subfamily A member 2 OS=Homo sapiens OX=9606 GN=GOLGA2 PE=1 SV=3	1	1	1	1	1002	113	5.02	1.98	1	1
FALSE	Master Protein	Q96HU8	GTP-binding protein Di-Ras2 OS=Homo sapiens OX=9606 GN=DIRAS2 PE=1 SV=1	6	1	1	1	199	22.5	8.76	1.93	1	1
FALSE	Master Protein	Q9NR31	GTP-binding protein SAR1a OS=Homo sapiens OX=9606 GN=SAR1A PE=1 SV=1	6	1	1	1	198	22.4	6.68	2.26	1	1
FALSE	Master Protein	P01116	GTPase KRas OS=Homo sapiens OX=9606 GN=KRAS PE=1 SV=1	6	1	1	1	189	21.6	6.77	2.26	1	1
FALSE	Master Protein	Q9NX24	H/ACA ribonucleoprotein complex subunit 2 OS=Homo sapiens OX=9606 GN=NHP2 PE=1 SV=1	12	1	1	1	153	17.2	8.22	3.81	1	1
FALSE	Master Protein	Q9UJY1	Heat shock protein beta-8 OS=Homo sapiens OX=9606 GN=HSPB8 PE=1 SV=1	5	1	1	1	196	21.6	5.12	2.66	1	1
FALSE	Master Protein	Q9HCE1	Helicase MOV-10 OS=Homo sapiens OX=9606 GN=MOV10 PE=1 SV=2	1	1	1	1	1003	113.6	8.82	2.16	1	1
FALSE	Master Protein	Q9NRV9	Heme-binding protein 1 OS=Homo sapiens OX=9606 GN=HEBP1 PE=1 SV=1	5	1	1	1	189	21.1	5.8	2.7	1	1
FALSE	Master Protein	P69905	Hemoglobin subunit alpha OS=Homo sapiens OX=9606 GN=HBA1 PE=1 SV=2	6	1	1	1	142	15.2	8.68	2.2	1	1
FALSE	Master Protein	Q9BUJ2	Heterogeneous nuclear ribonucleoprotein U-like protein 1 OS=Homo sapiens OX=9606 GN=HNRNPUL1 PE=1 SV=2	1	1	1	1	856	95.7	6.92	2.04	1	1
FALSE	Master Protein	P12081	Histidine--tRNA ligase, cytoplasmic OS=Homo sapiens OX=9606 GN=HARS1 PE=1 SV=2	2	1	1	1	509	57.4	5.88	2.14	1	1
FALSE	Master Protein	O75446	Histone deacetylase complex subunit SAP30 OS=Homo sapiens OX=9606 GN=SAP30 PE=1 SV=1	5	1	1	1	220	23.3	9.17	2.45	1	1
FALSE	Master Protein	P07305	Histone H1.0 OS=Homo sapiens OX=9606 GN=H1-0 PE=1 SV=3	5	1	1	1	194	20.9	10.84	3.08	1	1
FALSE	Master Protein	P84243	Histone H3.3 OS=Homo sapiens OX=9606 GN=H3-3A PE=1 SV=2	5	1	1	1	136	15.3	11.27	2.11	1	1
FALSE	Master Protein	P39880	Homeobox protein cut-like 1 OS=Homo sapiens OX=9606 GN=CUX1 PE=1 SV=3	1	1	1	1	1505	164.1	5.9	2.64	1	1
FALSE	Master Protein	Q01581	Hydroxymethylglutaryl-CoA synthase, cytoplasmic OS=Homo sapiens OX=9606 GN=HMGCS1 PE=1 SV=2	3	1	1	1	520	57.3	5.41	2	1	1
FALSE	Master Protein	Q6YN16	Hydroxysteroid dehydrogenase-like protein 2 OS=Homo sapiens OX=9606 GN=HSDL2 PE=1 SV=1	2	1	1	1	418	45.4	7.99	2	1	1
FALSE	Master Protein	Q9Y4L1	Hypoxia up-regulated protein 1 OS=Homo sapiens OX=9606 GN=HYOU1 PE=1 SV=1	1	1	1	1	999	111.3	5.22	1.97	1	1
FALSE	Master Protein	O00629	Importin subunit alpha-3 OS=Homo sapiens OX=9606 GN=KPNA4 PE=1 SV=1	2	1	1	1	521	57.9	4.96	1.97	1	1
FALSE	Master Protein	O95373	Importin-7 OS=Homo sapiens OX=9606 GN=IPO7 PE=1 SV=1	1	1	1	1	1038	119.4	4.82	2.08	1	1
FALSE	Master Protein	Q9H2U2	Inorganic pyrophosphatase 2, mitochondrial OS=Homo sapiens OX=9606 GN=PPA2 PE=1 SV=2	4	1	1	1	334	37.9	7.39	1.94	1	1
FALSE	Master Protein	O14732	Inositol monophosphatase 2 OS=Homo sapiens OX=9606 GN=IMPA2 PE=1 SV=1	3	1	1	1	288	31.3	6.61	2.41	1	1
FALSE	Master Protein	P14735	Insulin-degrading enzyme OS=Homo sapiens OX=9606 GN=IDE PE=1 SV=4	1	1	1	1	1019	117.9	6.61	2.49	1	1
FALSE	Master Protein	P19525	Interferon-induced, double-stranded RNA-activated protein kinase OS=Homo sapiens OX=9606 GN=EIF2AK2 PE=1 SV=2	1	1	1	1	551	62.1	8.4	1.9	1	1
FALSE	Master Protein	O75874	Isocitrate dehydrogenase [NADP] cytoplasmic OS=Homo sapiens OX=9606 GN=IDH1 PE=1 SV=2	3	1	1	1	414	46.6	7.01	2.02	1	1
FALSE	Master Protein	Q13561-2	Isoform 2 of Dynactin subunit 2 OS=Homo sapiens OX=9606 GN=DCTN2	4	1	1	1	406	44.8	5.17	3.63	1	1
FALSE	Master Protein	Q93008-1	Isoform 2 of Probable ubiquitin carboxyl-terminal hydrolase FAF-X OS=Homo sapiens OX=9606 GN=USP9X	0	1	1	1	2554	290.3	5.8	1.94	1	1
FALSE	Master Protein	Q9P206-2	Isoform 2 of Uncharacterized protein KIAA1522 OS=Homo sapiens OX=9606 GN=KIAA1522	1	1	1	1	1094	113	10.02	2.3	1	1
FALSE	Master Protein	O15084-1	Isoform 3 of Serine/threonine-protein phosphatase 6 regulatory ankyrin repeat subunit A OS=Homo sapiens OX=9606 GN=ANKRD28	1	1	1	1	1086	116.5	6.18	2.51	1	1
FALSE	Master Protein	Q92890-1	Isoform Long of Ubiquitin recognition factor in ER-associated degradation protein 1 OS=Homo sapiens OX=9606 GN=UFD1	2	1	1	1	343	38.7	6.34	1.94	1	1
FALSE	Master Protein	Q9Y337	Kallikrein-5 OS=Homo sapiens OX=9606 GN=KLK5 PE=1 SV=3	7	1	1	1	293	32	8.27	2.74	1	1
FALSE	Master Protein	P49862	Kallikrein-7 OS=Homo sapiens OX=9606 GN=KLK7 PE=1 SV=1	10	1	1	1	253	27.5	8.47	2.99	1	1
FALSE	Master Protein	P33176	Kinesin-1 heavy chain OS=Homo sapiens OX=9606 GN=KIF5B PE=1 SV=1	1	1	1	1	963	109.6	6.51	2.9	1	1
FALSE	Master Protein	P52732	Kinesin-like protein KIF11 OS=Homo sapiens OX=9606 GN=KIF11 PE=1 SV=2	1	1	1	1	1056	119.1	5.64	1.93	1	1
FALSE	Master Protein	Q8NI77	Kinesin-like protein KIF18A OS=Homo sapiens OX=9606 GN=KIF18A PE=1 SV=2	1	1	1	1	898	102.2	8.91	2.39	1	1
FALSE	Master Protein	Q7Z4S6	Kinesin-like protein KIF21A OS=Homo sapiens OX=9606 GN=KIF21A PE=1 SV=2	1	1	1	1	1674	187.1	6.42	2.65	1	1
FALSE	Master Protein	O00139	Kinesin-like protein KIF2A OS=Homo sapiens OX=9606 GN=KIF2A PE=1 SV=3	2	1	1	1	706	79.9	6.68	2.04	1	1
FALSE	Master Protein	Q13601	KRR1 small subunit processome component homolog OS=Homo sapiens OX=9606 GN=KRR1 PE=1 SV=4	3	1	1	1	381	43.6	9.77	1.93	1	1
FALSE	Master Protein	Q16719	Kynureninase OS=Homo sapiens OX=9606 GN=KYNU PE=1 SV=1	2	1	1	1	465	52.3	7.03	1.91	1	1
FALSE	Master Protein	Q6PKG0	La-related protein 1 OS=Homo sapiens OX=9606 GN=LARP1 PE=1 SV=2	1	1	1	1	1096	123.4	8.82	2.02	1	1
FALSE	Master Protein	P02788	Lactotransferrin OS=Homo sapiens OX=9606 GN=LTF PE=1 SV=6	1	1	1	1	710	78.1	8.12	2.24	1	1
FALSE	Master Protein	Q04760	Lactoylglutathione lyase OS=Homo sapiens OX=9606 GN=GLO1 PE=1 SV=4	5	1	1	1	184	20.8	5.31	1.98	1	1
FALSE	Master Protein	P42166	Lamina-associated polypeptide 2, isoform alpha OS=Homo sapiens OX=9606 GN=TMPO PE=1 SV=2	2	1	1	1	694	75.4	7.66	2.41	1	1
FALSE	Master Protein	Q01650	Large neutral amino acids transporter small subunit 1 OS=Homo sapiens OX=9606 GN=SLC7A5 PE=1 SV=2	3	1	1	1	507	55	7.72	2.5	1	1
FALSE	Master Protein	P46379	Large proline-rich protein BAG6 OS=Homo sapiens OX=9606 GN=BAG6 PE=1 SV=2	1	1	1	1	1132	119.3	5.6	1.95	1	1
FALSE	Master Protein	Q5T752	Late cornified envelope protein 1D OS=Homo sapiens OX=9606 GN=LCE1D PE=1 SV=1	27	1	1	1	114	11.2	8.37	5.5	1	1
FALSE	Master Protein	Q86V48	Leucine zipper protein 1 OS=Homo sapiens OX=9606 GN=LUZP1 PE=1 SV=2	1	1	1	1	1076	120.2	8.5	2.27	1	1
FALSE	Master Protein	P09960	Leukotriene A-4 hydrolase OS=Homo sapiens OX=9606 GN=LTA4H PE=1 SV=2	3	1	1	1	611	69.2	6.18	2.87	1	1
FALSE	Master Protein	Q9UNZ5	Leydig cell tumor 10 kDa protein homolog OS=Homo sapiens OX=9606 GN=C19orf53 PE=1 SV=1	8	1	1	1	99	10.6	11.55	2.05	1	1
FALSE	Master Protein	Q14847	LIM and SH3 domain protein 1 OS=Homo sapiens OX=9606 GN=LASP1 PE=1 SV=2	4	1	1	1	261	29.7	7.05	3.08	1	1
FALSE	Master Protein	P11182	Lipoamide acyltransferase component of branched-chain alpha-keto acid dehydrogenase complex, mitochondrial OS=Homo sapiens OX=9606 GN=DBT PE=1 SV=3	2	1	1	1	482	53.5	8.51	2.15	1	1
FALSE	Master Protein	P06858	Lipoprotein lipase OS=Homo sapiens OX=9606 GN=LPL PE=1 SV=1	4	1	1	1	475	53.1	8.15	3.66	1	1
FALSE	Master Protein	Q14210	Lymphocyte antigen 6D OS=Homo sapiens OX=9606 GN=LY6D PE=1 SV=1	7	1	1	1	128	13.3	8.21	2.24	1	1
FALSE	Master Protein	P04062	Lysosomal acid glucosylceramidase OS=Homo sapiens OX=9606 GN=GBA PE=1 SV=3	1	1	1	1	536	59.7	7.61	1.97	1	1
FALSE	Master Protein	P11279	Lysosome-associated membrane glycoprotein 1 OS=Homo sapiens OX=9606 GN=LAMP1 PE=1 SV=3	2	1	1	1	417	44.9	8.75	1.91	1	1
FALSE	Master Protein	P13473	Lysosome-associated membrane glycoprotein 2 OS=Homo sapiens OX=9606 GN=LAMP2 PE=1 SV=2	2	1	1	1	410	44.9	5.63	2.35	1	1
FALSE	Master Protein	Q8WWC4	m-AAA protease-interacting protein 1, mitochondrial OS=Homo sapiens OX=9606 GN=MAIP1 PE=1 SV=1	3	1	1	1	291	32.5	9.17	2.57	1	1
FALSE	Master Protein	P40925	Malate dehydrogenase, cytoplasmic OS=Homo sapiens OX=9606 GN=MDH1 PE=1 SV=4	4	1	1	1	334	36.4	7.36	2.91	1	1
FALSE	Master Protein	Q8IWC1	MAP7 domain-containing protein 3 OS=Homo sapiens OX=9606 GN=MAP7D3 PE=1 SV=2	2	1	1	1	876	98.4	9.32	3.79	1	1
FALSE	Master Protein	P49006	MARCKS-related protein OS=Homo sapiens OX=9606 GN=MARCKSL1 PE=1 SV=2	7	1	1	1	195	19.5	4.67	2.08	1	1
FALSE	Master Protein	O94776	Metastasis-associated protein MTA2 OS=Homo sapiens OX=9606 GN=MTA2 PE=1 SV=1	1	1	1	1	668	75	9.66	1.9	1	1
FALSE	Master Protein	O43151	Methylcytosine dioxygenase TET3 OS=Homo sapiens OX=9606 GN=TET3 PE=1 SV=4	2	1	1	1	1795	193.6	7.81	2.88	1	1
FALSE	Master Protein	Q9BV20	Methylthioribose-1-phosphate isomerase OS=Homo sapiens OX=9606 GN=MRI1 PE=1 SV=1	3	1	1	1	369	39.1	6.3	2.82	1	1
FALSE	Master Protein	Q29983	MHC class I polypeptide-related sequence A OS=Homo sapiens OX=9606 GN=MICA PE=1 SV=1	2	1	1	1	383	42.9	6.98	2.01	1	1
FALSE	Master Protein	Q9NX63	MICOS complex subunit MIC19 OS=Homo sapiens OX=9606 GN=CHCHD3 PE=1 SV=1	4	1	1	1	227	26.1	8.28	2.4	1	1
FALSE	Master Protein	P10620	Microsomal glutathione S-transferase 1 OS=Homo sapiens OX=9606 GN=MGST1 PE=1 SV=1	8	1	1	1	155	17.6	9.39	1.9	1	1
FALSE	Master Protein	Q9BTE3	Mini-chromosome maintenance complex-binding protein OS=Homo sapiens OX=9606 GN=MCMBP PE=1 SV=2	2	1	1	1	642	72.9	5.87	2.16	1	1
FALSE	Master Protein	Q8TCT9	Minor histocompatibility antigen H13 OS=Homo sapiens OX=9606 GN=HM13 PE=1 SV=1	3	1	1	1	377	41.5	6.43	2.24	1	1
FALSE	Master Protein	Q02978	Mitochondrial 2-oxoglutarate/malate carrier protein OS=Homo sapiens OX=9606 GN=SLC25A11 PE=1 SV=3	3	1	1	1	314	34	9.91	2.03	1	1
FALSE	Master Protein	Q9Y6C9	Mitochondrial carrier homolog 2 OS=Homo sapiens OX=9606 GN=MTCH2 PE=1 SV=1	3	1	1	1	303	33.3	7.97	1.97	1	1
FALSE	Master Protein	Q9UBX3	Mitochondrial dicarboxylate carrier OS=Homo sapiens OX=9606 GN=SLC25A10 PE=1 SV=2	3	1	1	1	287	31.3	9.54	2.25	1	1
FALSE	Master Protein	Q9H1K4	Mitochondrial glutamate carrier 2 OS=Homo sapiens OX=9606 GN=SLC25A18 PE=1 SV=1	3	1	1	1	315	33.8	9.25	1.9	1	1
FALSE	Master Protein	Q9Y3D7	Mitochondrial import inner membrane translocase subunit TIM16 OS=Homo sapiens OX=9606 GN=PAM16 PE=1 SV=2	18	1	1	1	125	13.8	9.7	2.5	1	1
FALSE	Master Protein	Q15785	Mitochondrial import receptor subunit TOM34 OS=Homo sapiens OX=9606 GN=TOMM34 PE=1 SV=2	4	1	1	1	309	34.5	8.98	2.22	1	1
FALSE	Master Protein	O96008	Mitochondrial import receptor subunit TOM40 homolog OS=Homo sapiens OX=9606 GN=TOMM40 PE=1 SV=1	3	1	1	1	361	37.9	7.25	1.98	1	1
FALSE	Master Protein	O75439	Mitochondrial-processing peptidase subunit beta OS=Homo sapiens OX=9606 GN=PMPCB PE=1 SV=2	2	1	1	1	489	54.3	6.83	1.9	1	1
FALSE	Master Protein	Q9Y6R4	Mitogen-activated protein kinase kinase kinase 4 OS=Homo sapiens OX=9606 GN=MAP3K4 PE=1 SV=2	2	1	1	1	1608	181.6	6.32	3.28	1	1
FALSE	Master Protein	Q96T76	MMS19 nucleotide excision repair protein homolog OS=Homo sapiens OX=9606 GN=MMS19 PE=1 SV=2	1	1	1	1	1030	113.2	6.35	2.1	1	1
FALSE	Master Protein	Q6UB35	Monofunctional C1-tetrahydrofolate synthase, mitochondrial OS=Homo sapiens OX=9606 GN=MTHFD1L PE=1 SV=1	1	1	1	1	978	105.7	8.06	2.01	1	1
FALSE	Master Protein	P78406	mRNA export factor OS=Homo sapiens OX=9606 GN=RAE1 PE=1 SV=1	4	1	1	1	368	40.9	7.83	2.46	1	1
FALSE	Master Protein	Q8WXI7	Mucin-16 OS=Homo sapiens OX=9606 GN=MUC16 PE=1 SV=3	0	1	1	1	14507	1518.2	5.26	2.32	1	1
FALSE	Master Protein	Q9NUJ1	Mycophenolic acid acyl-glucuronide esterase, mitochondrial OS=Homo sapiens OX=9606 GN=ABHD10 PE=1 SV=1	3	1	1	1	306	33.9	8.57	1.91	1	1
FALSE	Master Protein	Q969H8	Myeloid-derived growth factor OS=Homo sapiens OX=9606 GN=MYDGF PE=1 SV=1	5	1	1	1	173	18.8	6.68	2.01	1	1
FALSE	Master Protein	P29966	Myristoylated alanine-rich C-kinase substrate OS=Homo sapiens OX=9606 GN=MARCKS PE=1 SV=4	5	1	1	1	332	31.5	4.45	2.11	1	1
FALSE	Master Protein	Q3T906	N-acetylglucosamine-1-phosphotransferase subunits alpha/beta OS=Homo sapiens OX=9606 GN=GNPTAB PE=1 SV=1	0	1	1	1	1256	143.5	7.17	1.9	1	1
FALSE	Master Protein	P15586	N-acetylglucosamine-6-sulfatase OS=Homo sapiens OX=9606 GN=GNS PE=1 SV=3	2	1	1	1	552	62	8.31	2.02	1	1
FALSE	Master Protein	Q8NFW8	N-acylneuraminate cytidylyltransferase OS=Homo sapiens OX=9606 GN=CMAS PE=1 SV=2	2	1	1	1	434	48.3	7.93	1.91	1	1
FALSE	Master Protein	Q9UI09	NADH dehydrogenase [ubiquinone] 1 alpha subcomplex subunit 12 OS=Homo sapiens OX=9606 GN=NDUFA12 PE=1 SV=1	8	1	1	1	145	17.1	9.63	2.39	1	1
FALSE	Master Protein	Q16795	NADH dehydrogenase [ubiquinone] 1 alpha subcomplex subunit 9, mitochondrial OS=Homo sapiens OX=9606 GN=NDUFA9 PE=1 SV=2	2	1	1	1	377	42.5	9.8	1.91	1	1
FALSE	Master Protein	O75489	NADH dehydrogenase [ubiquinone] iron-sulfur protein 3, mitochondrial OS=Homo sapiens OX=9606 GN=NDUFS3 PE=1 SV=1	5	1	1	1	264	30.2	7.5	2.28	1	1
FALSE	Master Protein	P00387	NADH-cytochrome b5 reductase 3 OS=Homo sapiens OX=9606 GN=CYB5R3 PE=1 SV=3	4	1	1	1	301	34.2	7.59	2.96	1	1
FALSE	Master Protein	P48163	NADP-dependent malic enzyme OS=Homo sapiens OX=9606 GN=ME1 PE=1 SV=1	2	1	1	1	572	64.1	6.13	2.24	1	1
FALSE	Master Protein	P61081	NEDD8-conjugating enzyme Ubc12 OS=Homo sapiens OX=9606 GN=UBE2M PE=1 SV=1	5	1	1	1	183	20.9	7.69	2.75	1	1
FALSE	Master Protein	Q92542	Nicastrin OS=Homo sapiens OX=9606 GN=NCSTN PE=1 SV=2	2	1	1	1	709	78.4	5.99	2.7	1	1
FALSE	Master Protein	P05114	Non-histone chromosomal protein HMG-14 OS=Homo sapiens OX=9606 GN=HMGN1 PE=1 SV=3	13	1	1	1	100	10.7	9.6	3.23	1	1
FALSE	Master Protein	Q9UKK6	NTF2-related export protein 1 OS=Homo sapiens OX=9606 GN=NXT1 PE=1 SV=1	6	1	1	1	140	15.8	5.03	1.97	1	1
FALSE	Master Protein	Q09161	Nuclear cap-binding protein subunit 1 OS=Homo sapiens OX=9606 GN=NCBP1 PE=1 SV=1	1	1	1	1	790	91.8	6.43	2.48	1	1
FALSE	Master Protein	Q00653	Nuclear factor NF-kappa-B p100 subunit OS=Homo sapiens OX=9606 GN=NFKB2 PE=1 SV=4	1	1	1	1	900	96.7	6.25	1.98	1	1
FALSE	Master Protein	Q13901	Nuclear nucleic acid-binding protein C1D OS=Homo sapiens OX=9606 GN=C1D PE=1 SV=1	6	1	1	1	141	16	9.03	1.97	1	1
FALSE	Master Protein	O75694	Nuclear pore complex protein Nup155 OS=Homo sapiens OX=9606 GN=NUP155 PE=1 SV=1	1	1	1	1	1391	155.1	6.16	2.56	1	1
FALSE	Master Protein	P52948	Nuclear pore complex protein Nup98-Nup96 OS=Homo sapiens OX=9606 GN=NUP98 PE=1 SV=4	0	1	1	1	1817	197.5	6.4	2.09	1	1
FALSE	Master Protein	Q9UBU9	Nuclear RNA export factor 1 OS=Homo sapiens OX=9606 GN=NXF1 PE=1 SV=1	2	1	1	1	619	70.1	8.51	1.97	1	1
FALSE	Master Protein	Q02818	Nucleobindin-1 OS=Homo sapiens OX=9606 GN=NUCB1 PE=1 SV=4	2	1	1	1	461	53.8	5.25	2.4	1	1
FALSE	Master Protein	P80303	Nucleobindin-2 OS=Homo sapiens OX=9606 GN=NUCB2 PE=1 SV=3	5	1	1	1	420	50.2	5.12	2.98	1	1
FALSE	Master Protein	34222121	nucleoporin Nup37 [Homo sapiens] &IC Nup37	5	1	1	1	326	36.7	5.92	3.04	1	1
FALSE	Master Protein	Q96EE3	Nucleoporin SEH1 OS=Homo sapiens OX=9606 GN=SEH1L PE=1 SV=3	6	1	1	1	360	39.6	8.09	2.63	1	1
FALSE	Master Protein	Q5VST9	Obscurin OS=Homo sapiens OX=9606 GN=OBSCN PE=1 SV=3	0	1	1	1	7968	867.9	5.99	2.2	1	1
FALSE	Master Protein	Q9BUP3	Oxidoreductase HTATIP2 OS=Homo sapiens OX=9606 GN=HTATIP2 PE=1 SV=2	4	1	1	1	242	27	8.38	1.97	1	1
FALSE	Master Protein	O00151	PDZ and LIM domain protein 1 OS=Homo sapiens OX=9606 GN=PDLIM1 PE=1 SV=4	3	1	1	1	329	36	7.02	2.36	1	1
FALSE	Master Protein	Q96AY3	Peptidyl-prolyl cis-trans isomerase FKBP10 OS=Homo sapiens OX=9606 GN=FKBP10 PE=1 SV=1	1	1	1	1	582	64.2	5.62	2.15	1	1
FALSE	Master Protein	Q00688	Peptidyl-prolyl cis-trans isomerase FKBP3 OS=Homo sapiens OX=9606 GN=FKBP3 PE=1 SV=1	5	1	1	1	224	25.2	9.28	2.17	1	1
FALSE	Master Protein	Q9Y237	Peptidyl-prolyl cis-trans isomerase NIMA-interacting 4 OS=Homo sapiens OX=9606 GN=PIN4 PE=1 SV=1	9	1	1	1	131	13.8	9.77	2.18	1	1
FALSE	Master Protein	Q14197	Peptidyl-tRNA hydrolase ICT1, mitochondrial OS=Homo sapiens OX=9606 GN=MRPL58 PE=1 SV=1	6	1	1	1	206	23.6	10.07	2.48	1	1
FALSE	Master Protein	O60664	Perilipin-3 OS=Homo sapiens OX=9606 GN=PLIN3 PE=1 SV=3	3	1	1	1	434	47	5.44	2.13	1	1
FALSE	Master Protein	P30044	Peroxiredoxin-5, mitochondrial OS=Homo sapiens OX=9606 GN=PRDX5 PE=1 SV=4	5	1	1	1	214	22.1	8.7	2.21	1	1
FALSE	Master Protein	O43808	Peroxisomal membrane protein PMP34 OS=Homo sapiens OX=9606 GN=SLC25A17 PE=1 SV=1	4	1	1	1	307	34.5	10.08	2.45	1	1
FALSE	Master Protein	P51659	Peroxisomal multifunctional enzyme type 2 OS=Homo sapiens OX=9606 GN=HSD17B4 PE=1 SV=3	2	1	1	1	736	79.6	8.84	2.49	1	1
FALSE	Master Protein	Q8WW12	PEST proteolytic signal-containing nuclear protein OS=Homo sapiens OX=9606 GN=PCNP PE=1 SV=2	9	1	1	1	178	18.9	7.49	3.45	1	1
FALSE	Master Protein	Q8WUB8	PHD finger protein 10 OS=Homo sapiens OX=9606 GN=PHF10 PE=1 SV=3	2	1	1	1	498	56	6.62	2.16	1	1
FALSE	Master Protein	P30086	Phosphatidylethanolamine-binding protein 1 OS=Homo sapiens OX=9606 GN=PEBP1 PE=1 SV=3	8	1	1	1	187	21	7.53	2.97	1	1
FALSE	Master Protein	P48739	Phosphatidylinositol transfer protein beta isoform OS=Homo sapiens OX=9606 GN=PITPNB PE=1 SV=2	4	1	1	1	271	31.5	6.87	2.31	1	1
FALSE	Master Protein	Q9NUJ7	PI-PLC X domain-containing protein 1 OS=Homo sapiens OX=9606 GN=PLCXD1 PE=2 SV=1	2	1	1	1	323	36.6	6.58	1.94	1	1
FALSE	Master Protein	P68402	Platelet-activating factor acetylhydrolase IB subunit beta OS=Homo sapiens OX=9606 GN=PAFAH1B2 PE=1 SV=1	4	1	1	1	229	25.6	5.92	2.07	1	1
FALSE	Master Protein	Q9HBE1	POZ-, AT hook-, and zinc finger-containing protein 1 OS=Homo sapiens OX=9606 GN=PATZ1 PE=1 SV=1	1	1	1	1	687	74	8.35	2.45	1	1
FALSE	Master Protein	Q9C0J8	pre-mRNA 3' end processing protein WDR33 OS=Homo sapiens OX=9606 GN=WDR33 PE=1 SV=2	1	1	1	1	1336	145.8	9.17	2.08	1	1
FALSE	Master Protein	O75400	Pre-mRNA-processing factor 40 homolog A OS=Homo sapiens OX=9606 GN=PRPF40A PE=1 SV=2	1	1	1	1	957	108.7	7.56	1.93	1	1
FALSE	Master Protein	Q6P2Q9	Pre-mRNA-processing-splicing factor 8 OS=Homo sapiens OX=9606 GN=PRPF8 PE=1 SV=2	0	1	1	1	2335	273.4	8.84	2	1	1
FALSE	Master Protein	767915207	PREDICTED: exportin-1 isoform X1 [Homo sapiens] &IC Crm1	2	1	1	1	1071	123.3	6.06	4.03	1	1
FALSE	Master Protein	530424559	PREDICTED: nuclear pore complex protein Nup93 isoform X1 [Homo sapiens] &IC Nup93	1	1	1	1	819	93.4	5.72	2.01	1	1
FALSE	Master Protein	Q9UHV9	Prefoldin subunit 2 OS=Homo sapiens OX=9606 GN=PFDN2 PE=1 SV=1	6	1	1	1	154	16.6	6.58	2.12	1	1
FALSE	Master Protein	Q9NQP4	Prefoldin subunit 4 OS=Homo sapiens OX=9606 GN=PFDN4 PE=1 SV=1	8	1	1	1	134	15.3	4.53	2.08	1	1
FALSE	Master Protein	Q6NUJ1	Proactivator polypeptide-like 1 OS=Homo sapiens OX=9606 GN=PSAPL1 PE=2 SV=2	2	1	1	1	521	56.6	7.27	2.01	1	1
FALSE	Master Protein	Q9H0S4	Probable ATP-dependent RNA helicase DDX47 OS=Homo sapiens OX=9606 GN=DDX47 PE=1 SV=1	3	1	1	1	455	50.6	9.1	2.32	1	1
FALSE	Master Protein	Q9Y2R4	Probable ATP-dependent RNA helicase DDX52 OS=Homo sapiens OX=9606 GN=DDX52 PE=1 SV=3	1	1	1	1	599	67.5	9.67	1.95	1	1
FALSE	Master Protein	Q8NA82	Probable E3 ubiquitin-protein ligase MARCHF10 OS=Homo sapiens OX=9606 GN=MARCHF10 PE=1 SV=3	3	1	1	1	808	90.5	6.71	0	1	1
FALSE	Master Protein	Q8N0Y7	Probable phosphoglycerate mutase 4 OS=Homo sapiens OX=9606 GN=PGAM4 PE=3 SV=1	8	1	1	1	254	28.8	6.65	2.58	1	1
FALSE	Master Protein	Q9UHA3	Probable ribosome biogenesis protein RLP24 OS=Homo sapiens OX=9606 GN=RSL24D1 PE=1 SV=1	7	1	1	1	163	19.6	9.98	2.39	1	1
FALSE	Master Protein	Q9Y3A2	Probable U3 small nucleolar RNA-associated protein 11 OS=Homo sapiens OX=9606 GN=UTP11 PE=1 SV=2	4	1	1	1	253	30.4	10.15	2.04	1	1
FALSE	Master Protein	Q02809	Procollagen-lysine,2-oxoglutarate 5-dioxygenase 1 OS=Homo sapiens OX=9606 GN=PLOD1 PE=1 SV=2	2	1	1	1	727	83.5	6.95	3.42	1	1
FALSE	Master Protein	P35080	Profilin-2 OS=Homo sapiens OX=9606 GN=PFN2 PE=1 SV=3	10	1	1	1	140	15	6.99	2.72	1	1
FALSE	Master Protein	Q8WUM4	Programmed cell death 6-interacting protein OS=Homo sapiens OX=9606 GN=PDCD6IP PE=1 SV=1	1	1	1	1	868	96	6.52	2.21	1	1
FALSE	Master Protein	O14737	Programmed cell death protein 5 OS=Homo sapiens OX=9606 GN=PDCD5 PE=1 SV=3	9	1	1	1	125	14.3	6.04	2.11	1	1
FALSE	Master Protein	P28799	Progranulin OS=Homo sapiens OX=9606 GN=GRN PE=1 SV=2	2	1	1	1	593	63.5	6.83	1.91	1	1
FALSE	Master Protein	P07602	Prosaposin OS=Homo sapiens OX=9606 GN=PSAP PE=1 SV=2	2	1	1	1	524	58.1	5.17	2.22	1	1
FALSE	Master Protein	O95456	Proteasome assembly chaperone 1 OS=Homo sapiens OX=9606 GN=PSMG1 PE=1 SV=1	6	1	1	1	288	32.8	7.17	2.44	1	1
FALSE	Master Protein	Q969U7	Proteasome assembly chaperone 2 OS=Homo sapiens OX=9606 GN=PSMG2 PE=1 SV=1	5	1	1	1	264	29.4	6.98	2.57	1	1
FALSE	Master Protein	Q99873	Protein arginine N-methyltransferase 1 OS=Homo sapiens OX=9606 GN=PRMT1 PE=1 SV=3	4	1	1	1	371	42.4	5.35	2.35	1	1
FALSE	Master Protein	O75629	Protein CREG1 OS=Homo sapiens OX=9606 GN=CREG1 PE=1 SV=1	10	1	1	1	220	24.1	7.59	3.1	1	1
FALSE	Master Protein	P35659	Protein DEK OS=Homo sapiens OX=9606 GN=DEK PE=1 SV=1	3	1	1	1	375	42.6	8.56	2.85	1	1
FALSE	Master Protein	O60610	Protein diaphanous homolog 1 OS=Homo sapiens OX=9606 GN=DIAPH1 PE=1 SV=2	1	1	1	1	1272	141.3	5.41	2.44	1	1
FALSE	Master Protein	Q14156	Protein EFR3 homolog A OS=Homo sapiens OX=9606 GN=EFR3A PE=1 SV=2	1	1	1	1	821	92.9	6.7	2.15	1	1
FALSE	Master Protein	Q8N8S7	Protein enabled homolog OS=Homo sapiens OX=9606 GN=ENAH PE=1 SV=2	2	1	1	1	591	66.5	6.93	2.79	1	1
FALSE	Master Protein	Q9NSI2	Protein FAM207A OS=Homo sapiens OX=9606 GN=FAM207A PE=1 SV=2	5	1	1	1	230	25.4	11.08	1.91	1	1
FALSE	Master Protein	Q9Y421	Protein FAM32A OS=Homo sapiens OX=9606 GN=FAM32A PE=1 SV=2	8	1	1	1	112	13.2	9.99	2.52	1	1
FALSE	Master Protein	Q92520	Protein FAM3C OS=Homo sapiens OX=9606 GN=FAM3C PE=1 SV=1	5	1	1	1	227	24.7	8.29	2.01	1	1
FALSE	Master Protein	Q6ZRV2	Protein FAM83H OS=Homo sapiens OX=9606 GN=FAM83H PE=1 SV=3	1	1	1	1	1179	127	6.98	1.93	1	1
FALSE	Master Protein	Q13045	Protein flightless-1 homolog OS=Homo sapiens OX=9606 GN=FLII PE=1 SV=2	1	1	1	1	1269	144.7	6.05	2.29	1	1
FALSE	Master Protein	Q96A72	Protein mago nashi homolog 2 OS=Homo sapiens OX=9606 GN=MAGOHB PE=1 SV=1	7	1	1	1	148	17.3	6.39	2.11	1	1
FALSE	Master Protein	O75323	Protein NipSnap homolog 2 OS=Homo sapiens OX=9606 GN=NIPSNAP2 PE=1 SV=1	2	1	1	1	286	33.7	9.36	2.01	1	1
FALSE	Master Protein	P56278	Protein p13 MTCP-1 OS=Homo sapiens OX=9606 GN=MTCP1 PE=1 SV=1	7	1	1	1	107	12.6	5.2	1.95	1	1
FALSE	Master Protein	Q16821	Protein phosphatase 1 regulatory subunit 3A OS=Homo sapiens OX=9606 GN=PPP1R3A PE=1 SV=3	2	1	1	1	1122	125.7	5	0	1	1
FALSE	Master Protein	P41236	Protein phosphatase inhibitor 2 OS=Homo sapiens OX=9606 GN=PPP1R2 PE=1 SV=2	4	1	1	1	205	23	4.74	2.12	1	1
FALSE	Master Protein	Q9Y570	Protein phosphatase methylesterase 1 OS=Homo sapiens OX=9606 GN=PPME1 PE=1 SV=3	3	1	1	1	386	42.3	5.97	1.99	1	1
FALSE	Master Protein	Q9HCY8	Protein S100-A14 OS=Homo sapiens OX=9606 GN=S100A14 PE=1 SV=1	11	1	1	1	104	11.7	5.24	2.54	1	1
FALSE	Master Protein	Q96FQ6	Protein S100-A16 OS=Homo sapiens OX=9606 GN=S100A16 PE=1 SV=1	12	1	1	1	103	11.8	6.79	2.35	1	1
FALSE	Master Protein	P31151	Protein S100-A7 OS=Homo sapiens OX=9606 GN=S100A7 PE=1 SV=4	11	1	1	1	101	11.5	6.77	2.82	1	1
FALSE	Master Protein	P06702	Protein S100-A9 OS=Homo sapiens OX=9606 GN=S100A9 PE=1 SV=1	11	1	1	1	114	13.2	6.13	3.04	1	1
FALSE	Master Protein	O75880	Protein SCO1 homolog, mitochondrial OS=Homo sapiens OX=9606 GN=SCO1 PE=1 SV=1	3	1	1	1	301	33.8	8.88	2.6	1	1
FALSE	Master Protein	O43819	Protein SCO2 homolog, mitochondrial OS=Homo sapiens OX=9606 GN=SCO2 PE=1 SV=3	4	1	1	1	266	29.8	8.85	2.51	1	1
FALSE	Master Protein	Q14160	Protein scribble homolog OS=Homo sapiens OX=9606 GN=SCRIB PE=1 SV=4	1	1	1	1	1630	174.8	5.07	2.58	1	1
FALSE	Master Protein	Q68D10	Protein SPT2 homolog OS=Homo sapiens OX=9606 GN=SPTY2D1 PE=1 SV=3	2	1	1	1	685	75.6	9.79	2.59	1	1
FALSE	Master Protein	Q15437	Protein transport protein Sec23B OS=Homo sapiens OX=9606 GN=SEC23B PE=1 SV=2	2	1	1	1	767	86.4	6.89	2.1	1	1
FALSE	Master Protein	O94979	Protein transport protein Sec31A OS=Homo sapiens OX=9606 GN=SEC31A PE=1 SV=3	1	1	1	1	1220	132.9	6.89	2.15	1	1
FALSE	Master Protein	P0C7P4	Putative cytochrome b-c1 complex subunit Rieske-like protein 1 OS=Homo sapiens OX=9606 GN=UQCRFS1P1 PE=5 SV=1	3	1	1	1	283	30.8	8.87	2.39	1	1
FALSE	Master Protein	Q9NQ29	Putative RNA-binding protein Luc7-like 1 OS=Homo sapiens OX=9606 GN=LUC7L PE=1 SV=1	2	1	1	1	371	43.7	9.92	2.23	1	1
FALSE	Master Protein	Q5JXB2	Putative ubiquitin-conjugating enzyme E2 N-like OS=Homo sapiens OX=9606 GN=UBE2NL PE=1 SV=1	7	1	1	1	153	17.4	5.92	2.5	1	1
FALSE	Master Protein	P32322	Pyrroline-5-carboxylate reductase 1, mitochondrial OS=Homo sapiens OX=9606 GN=PYCR1 PE=1 SV=2	6	1	1	1	319	33.3	7.61	2.4	1	1
FALSE	Master Protein	P08559	Pyruvate dehydrogenase E1 component subunit alpha, somatic form, mitochondrial OS=Homo sapiens OX=9606 GN=PDHA1 PE=1 SV=3	2	1	1	1	390	43.3	8.06	2.44	1	1
FALSE	Master Protein	P11177	Pyruvate dehydrogenase E1 component subunit beta, mitochondrial OS=Homo sapiens OX=9606 GN=PDHB PE=1 SV=3	3	1	1	1	359	39.2	6.65	2.24	1	1
FALSE	Master Protein	Q9UL25	Ras-related protein Rab-21 OS=Homo sapiens OX=9606 GN=RAB21 PE=1 SV=3	4	1	1	1	225	24.3	7.94	2.35	1	1
FALSE	Master Protein	P11233	Ras-related protein Ral-A OS=Homo sapiens OX=9606 GN=RALA PE=1 SV=1	7	1	1	1	206	23.6	7.11	2.37	1	1
FALSE	Master Protein	P62834	Ras-related protein Rap-1A OS=Homo sapiens OX=9606 GN=RAP1A PE=1 SV=1	8	1	1	1	184	21	6.67	2.45	1	1
FALSE	Master Protein	P18754	Regulator of chromosome condensation OS=Homo sapiens OX=9606 GN=RCC1 PE=1 SV=1	5	1	1	1	421	44.9	7.52	3.59	1	1
FALSE	Master Protein	Q92900	Regulator of nonsense transcripts 1 OS=Homo sapiens OX=9606 GN=UPF1 PE=1 SV=2	1	1	1	1	1129	124.3	6.61	2.37	1	1
FALSE	Master Protein	Q8IZV5	Retinol dehydrogenase 10 OS=Homo sapiens OX=9606 GN=RDH10 PE=1 SV=1	2	1	1	1	341	38.1	7.4	1.98	1	1
FALSE	Master Protein	Q8TC12	Retinol dehydrogenase 11 OS=Homo sapiens OX=9606 GN=RDH11 PE=1 SV=2	4	1	1	1	318	35.4	8.82	1.99	1	1
FALSE	Master Protein	Q53RT3	Retroviral-like aspartic protease 1 OS=Homo sapiens OX=9606 GN=ASPRV1 PE=1 SV=1	4	1	1	1	343	37	5.44	3.07	1	1
FALSE	Master Protein	Q07960	Rho GTPase-activating protein 1 OS=Homo sapiens OX=9606 GN=ARHGAP1 PE=1 SV=1	2	1	1	1	439	50.4	6.29	1.95	1	1
FALSE	Master Protein	Q96PE2	Rho guanine nucleotide exchange factor 17 OS=Homo sapiens OX=9606 GN=ARHGEF17 PE=1 SV=1	1	1	1	1	2063	221.5	6.29	2.34	1	1
FALSE	Master Protein	Q92974	Rho guanine nucleotide exchange factor 2 OS=Homo sapiens OX=9606 GN=ARHGEF2 PE=1 SV=4	1	1	1	1	986	111.5	7.27	2.35	1	1
FALSE	Master Protein	P08134	Rho-related GTP-binding protein RhoC OS=Homo sapiens OX=9606 GN=RHOC PE=1 SV=1	9	1	1	1	193	22	6.58	2.85	1	1
FALSE	Master Protein	Q9H1E1	Ribonuclease 7 OS=Homo sapiens OX=9606 GN=RNASE7 PE=1 SV=2	9	1	1	1	156	17.4	9.69	2.6	1	1
FALSE	Master Protein	O95707	Ribonuclease P protein subunit p29 OS=Homo sapiens OX=9606 GN=POP4 PE=1 SV=2	12	1	1	1	220	25.4	10.07	3.24	1	1
FALSE	Master Protein	Q8IY67	Ribonucleoprotein PTB-binding 1 OS=Homo sapiens OX=9606 GN=RAVER1 PE=1 SV=1	2	1	1	1	606	63.8	8.48	2.36	1	1
FALSE	Master Protein	P31350	Ribonucleoside-diphosphate reductase subunit M2 OS=Homo sapiens OX=9606 GN=RRM2 PE=1 SV=1	2	1	1	1	389	44.8	5.38	1.94	1	1
FALSE	Master Protein	Q8N0T1	Ribosomal biogenesis factor OS=Homo sapiens OX=9606 GN=RBIS PE=1 SV=4	13	1	1	1	100	11.4	10.46	3.88	1	1
FALSE	Master Protein	P56182	Ribosomal RNA processing protein 1 homolog A OS=Homo sapiens OX=9606 GN=RRP1 PE=1 SV=1	3	1	1	1	461	52.8	9.33	2.59	1	1
FALSE	Master Protein	Q96EU6	Ribosomal RNA processing protein 36 homolog OS=Homo sapiens OX=9606 GN=RRP36 PE=1 SV=1	4	1	1	1	259	29.8	10.17	2.08	1	1
FALSE	Master Protein	Q92979	Ribosomal RNA small subunit methyltransferase NEP1 OS=Homo sapiens OX=9606 GN=EMG1 PE=1 SV=4	3	1	1	1	244	26.7	9.17	1.99	1	1
FALSE	Master Protein	Q8TDN6	Ribosome biogenesis protein BRX1 homolog OS=Homo sapiens OX=9606 GN=BRIX1 PE=1 SV=2	4	1	1	1	353	41.4	9.92	2.65	1	1
FALSE	Master Protein	Q9NZM5	Ribosome biogenesis protein NOP53 OS=Homo sapiens OX=9606 GN=NOP53 PE=1 SV=2	2	1	1	1	478	54.4	10.32	2.19	1	1
FALSE	Master Protein	O43251	RNA binding protein fox-1 homolog 2 OS=Homo sapiens OX=9606 GN=RBFOX2 PE=1 SV=3	7	1	1	1	390	41.3	7.27	2.63	1	1
FALSE	Master Protein	Q9Y224	RNA transcription, translation and transport factor protein OS=Homo sapiens OX=9606 GN=RTRAF PE=1 SV=1	4	1	1	1	244	28.1	6.65	2.02	1	1
FALSE	Master Protein	P98175	RNA-binding protein 10 OS=Homo sapiens OX=9606 GN=RBM10 PE=1 SV=3	1	1	1	1	930	103.5	5.97	1.95	1	1
FALSE	Master Protein	P42696	RNA-binding protein 34 OS=Homo sapiens OX=9606 GN=RBM34 PE=1 SV=2	2	1	1	1	430	48.5	10.11	2.55	1	1
FALSE	Master Protein	Q9BQ04	RNA-binding protein 4B OS=Homo sapiens OX=9606 GN=RBM4B PE=1 SV=1	3	1	1	1	359	40.1	6.74	2.38	1	1
FALSE	Master Protein	Q01844	RNA-binding protein EWS OS=Homo sapiens OX=9606 GN=EWSR1 PE=1 SV=1	4	1	1	1	656	68.4	9.33	2.35	1	1
FALSE	Master Protein	Q9ULX3	RNA-binding protein NOB1 OS=Homo sapiens OX=9606 GN=NOB1 PE=1 SV=1	2	1	1	1	412	46.6	7.18	2.09	1	1
FALSE	Master Protein	Q6IN84	rRNA methyltransferase 1, mitochondrial OS=Homo sapiens OX=9606 GN=MRM1 PE=1 SV=1	3	1	1	1	353	38.6	7.94	2.27	1	1
FALSE	Master Protein	Q9HC36	rRNA methyltransferase 3, mitochondrial OS=Homo sapiens OX=9606 GN=MRM3 PE=1 SV=2	2	1	1	1	420	47	8.73	2.36	1	1
FALSE	Master Protein	P31153	S-adenosylmethionine synthase isoform type-2 OS=Homo sapiens OX=9606 GN=MAT2A PE=1 SV=1	5	1	1	1	395	43.6	6.48	2.36	1	1
FALSE	Master Protein	25777713	S-phase kinase-associated protein 1 isoform b [Homo sapiens] &IC Skp1A	7	1	1	1	163	18.6	4.54	2.39	1	1
FALSE	Master Protein	Q15424	Scaffold attachment factor B1 OS=Homo sapiens OX=9606 GN=SAFB PE=1 SV=4	1	1	1	1	915	102.6	5.47	2.32	1	1
FALSE	Master Protein	Q16181	Septin-7 OS=Homo sapiens OX=9606 GN=SEPTIN7 PE=1 SV=2	2	1	1	1	437	50.6	8.63	2.39	1	1
FALSE	Master Protein	P49591	Serine--tRNA ligase, cytoplasmic OS=Homo sapiens OX=9606 GN=SARS1 PE=1 SV=3	2	1	1	1	514	58.7	6.43	2.18	1	1
FALSE	Master Protein	Q9UQ35	Serine/arginine repetitive matrix protein 2 OS=Homo sapiens OX=9606 GN=SRRM2 PE=1 SV=2	0	1	1	1	2752	299.4	12.06	2.02	1	1
FALSE	Master Protein	P84103	Serine/arginine-rich splicing factor 3 OS=Homo sapiens OX=9606 GN=SRSF3 PE=1 SV=1	5	1	1	1	164	19.3	11.65	2.1	1	1
FALSE	Master Protein	Q16629	Serine/arginine-rich splicing factor 7 OS=Homo sapiens OX=9606 GN=SRSF7 PE=1 SV=1	5	1	1	1	238	27.4	11.82	2.11	1	1
FALSE	Master Protein	21359873	serine/threonine-protein kinase PLK1 [Homo sapiens] &IC PLK1	2	1	1	1	603	68.2	8.91	2.38	1	1
FALSE	Master Protein	Q96QC0	Serine/threonine-protein phosphatase 1 regulatory subunit 10 OS=Homo sapiens OX=9606 GN=PPP1R10 PE=1 SV=1	1	1	1	1	940	99	9.17	1.99	1	1
FALSE	Master Protein	P16298	Serine/threonine-protein phosphatase 2B catalytic subunit beta isoform OS=Homo sapiens OX=9606 GN=PPP3CB PE=1 SV=2	2	1	1	1	524	59	5.91	2.04	1	1
FALSE	Master Protein	P50452	Serpin B8 OS=Homo sapiens OX=9606 GN=SERPINB8 PE=1 SV=2	2	1	1	1	374	42.7	5.57	1.91	1	1
FALSE	Master Protein	Q8NEF9	Serum response factor-binding protein 1 OS=Homo sapiens OX=9606 GN=SRFBP1 PE=1 SV=1	2	1	1	1	429	48.6	9.58	2.2	1	1
FALSE	Master Protein	A0MZ66	Shootin-1 OS=Homo sapiens OX=9606 GN=SHTN1 PE=1 SV=4	2	1	1	1	631	71.6	5.33	1.97	1	1
FALSE	Master Protein	Q9NR45	Sialic acid synthase OS=Homo sapiens OX=9606 GN=NANS PE=1 SV=2	5	1	1	1	359	40.3	6.74	3.2	1	1
FALSE	Master Protein	P67812	Signal peptidase complex catalytic subunit SEC11A OS=Homo sapiens OX=9606 GN=SEC11A PE=1 SV=1	4	1	1	1	179	20.6	9.48	2.34	1	1
FALSE	Master Protein	Q15005	Signal peptidase complex subunit 2 OS=Homo sapiens OX=9606 GN=SPCS2 PE=1 SV=3	8	1	1	1	226	25	8.47	3.91	1	1
FALSE	Master Protein	P61009	Signal peptidase complex subunit 3 OS=Homo sapiens OX=9606 GN=SPCS3 PE=1 SV=1	7	1	1	1	180	20.3	8.62	2.94	1	1
FALSE	Master Protein	P09132	Signal recognition particle 19 kDa protein OS=Homo sapiens OX=9606 GN=SRP19 PE=1 SV=3	10	1	1	1	144	16.1	9.85	2.6	1	1
FALSE	Master Protein	P49458	Signal recognition particle 9 kDa protein OS=Homo sapiens OX=9606 GN=SRP9 PE=1 SV=2	13	1	1	1	86	10.1	7.97	2.62	1	1
FALSE	Master Protein	Q9Y5M8	Signal recognition particle receptor subunit beta OS=Homo sapiens OX=9606 GN=SRPRB PE=1 SV=3	4	1	1	1	271	29.7	9.04	2.02	1	1
FALSE	Master Protein	Q9UHB9	Signal recognition particle subunit SRP68 OS=Homo sapiens OX=9606 GN=SRP68 PE=1 SV=2	1	1	1	1	627	70.7	8.56	2.08	1	1
FALSE	Master Protein	Q04837	Single-stranded DNA-binding protein, mitochondrial OS=Homo sapiens OX=9606 GN=SSBP1 PE=1 SV=1	6	1	1	1	148	17.2	9.6	2.16	1	1
FALSE	Master Protein	P14678	Small nuclear ribonucleoprotein-associated proteins B and B' OS=Homo sapiens OX=9606 GN=SNRPB PE=1 SV=2	5	1	1	1	240	24.6	11.19	2.96	1	1
FALSE	Master Protein	Q6EEV6	Small ubiquitin-related modifier 4 OS=Homo sapiens OX=9606 GN=SUMO4 PE=1 SV=2	13	1	1	1	95	10.7	7.18	2.65	1	1
FALSE	Master Protein	Q86XZ4	Spermatogenesis-associated serine-rich protein 2 OS=Homo sapiens OX=9606 GN=SPATS2 PE=1 SV=1	2	1	1	1	545	59.5	8.9	2.43	1	1
FALSE	Master Protein	Q15637	Splicing factor 1 OS=Homo sapiens OX=9606 GN=SF1 PE=1 SV=4	2	1	1	1	639	68.3	8.98	1.97	1	1
FALSE	Master Protein	Q12874	Splicing factor 3A subunit 3 OS=Homo sapiens OX=9606 GN=SF3A3 PE=1 SV=1	2	1	1	1	501	58.8	5.38	1.95	1	1
FALSE	Master Protein	Q15427	Splicing factor 3B subunit 4 OS=Homo sapiens OX=9606 GN=SF3B4 PE=1 SV=1	3	1	1	1	424	44.4	8.56	2.24	1	1
FALSE	Master Protein	Q9Y3B4	Splicing factor 3B subunit 6 OS=Homo sapiens OX=9606 GN=SF3B6 PE=1 SV=1	10	1	1	1	125	14.6	9.38	3.09	1	1
FALSE	Master Protein	Q96I25	Splicing factor 45 OS=Homo sapiens OX=9606 GN=RBM17 PE=1 SV=1	2	1	1	1	401	44.9	5.97	1.95	1	1
FALSE	Master Protein	P08842	Steryl-sulfatase OS=Homo sapiens OX=9606 GN=STS PE=1 SV=2	2	1	1	1	583	65.5	7.66	1.92	1	1
FALSE	Master Protein	Q9UJZ1	Stomatin-like protein 2, mitochondrial OS=Homo sapiens OX=9606 GN=STOML2 PE=1 SV=1	3	1	1	1	356	38.5	7.39	1.94	1	1
FALSE	Master Protein	4885399	structural maintenance of chromosomes protein 3 [Homo sapiens] &IC SMC3	1	1	1	1	1217	141.5	7.18	2.36	1	1
FALSE	Master Protein	Q9P2R7	Succinate--CoA ligase [ADP-forming] subunit beta, mitochondrial OS=Homo sapiens OX=9606 GN=SUCLA2 PE=1 SV=3	6	1	1	1	463	50.3	7.42	2.77	1	1
FALSE	Master Protein	Q9UBT2	SUMO-activating enzyme subunit 2 OS=Homo sapiens OX=9606 GN=UBA2 PE=1 SV=2	1	1	1	1	640	71.2	5.29	1.97	1	1
FALSE	Master Protein	P04179	Superoxide dismutase [Mn], mitochondrial OS=Homo sapiens OX=9606 GN=SOD2 PE=1 SV=3	6	1	1	1	222	24.7	8.25	2.77	1	1
FALSE	Master Protein	O75940	Survival of motor neuron-related-splicing factor 30 OS=Homo sapiens OX=9606 GN=SMNDC1 PE=1 SV=1	9	1	1	1	238	26.7	7.24	3.07	1	1
FALSE	Master Protein	Q969G3	SWI/SNF-related matrix-associated actin-dependent regulator of chromatin subfamily E member 1 OS=Homo sapiens OX=9606 GN=SMARCE1 PE=1 SV=2	3	1	1	1	411	46.6	4.88	2.16	1	1
FALSE	Master Protein	Q15431	Synaptonemal complex protein 1 OS=Homo sapiens OX=9606 GN=SYCP1 PE=1 SV=2	1	1	1	1	976	114.1	5.96	1.97	1	1
FALSE	Master Protein	Q16563	Synaptophysin-like protein 1 OS=Homo sapiens OX=9606 GN=SYPL1 PE=1 SV=1	4	1	1	1	259	28.5	8.43	2.15	1	1
FALSE	Master Protein	Q8N3V7	Synaptopodin OS=Homo sapiens OX=9606 GN=SYNPO PE=1 SV=2	1	1	1	1	929	99.4	8.72	2.02	1	1
FALSE	Master Protein	O00560	Syntenin-1 OS=Homo sapiens OX=9606 GN=SDCBP PE=1 SV=1	7	1	1	1	298	32.4	7.53	2.43	1	1
FALSE	Master Protein	Q13148	TAR DNA-binding protein 43 OS=Homo sapiens OX=9606 GN=TARDBP PE=1 SV=1	3	1	1	1	414	44.7	6.19	2.63	1	1
FALSE	Master Protein	Q9UGI8	Testin OS=Homo sapiens OX=9606 GN=TES PE=1 SV=1	2	1	1	1	421	48	7.68	2.06	1	1
FALSE	Master Protein	O43396	Thioredoxin-like protein 1 OS=Homo sapiens OX=9606 GN=TXNL1 PE=1 SV=3	6	1	1	1	289	32.2	4.96	2.68	1	1
FALSE	Master Protein	Q96J01	THO complex subunit 3 OS=Homo sapiens OX=9606 GN=THOC3 PE=1 SV=1	2	1	1	1	351	38.7	6.09	2.35	1	1
FALSE	Master Protein	Q86W42	THO complex subunit 6 homolog OS=Homo sapiens OX=9606 GN=THOC6 PE=1 SV=1	3	1	1	1	341	37.5	7.43	2.04	1	1
FALSE	Master Protein	P04183	Thymidine kinase, cytosolic OS=Homo sapiens OX=9606 GN=TK1 PE=1 SV=2	4	1	1	1	234	25.5	8.51	2.47	1	1
FALSE	Master Protein	P04818	Thymidylate synthase OS=Homo sapiens OX=9606 GN=TYMS PE=1 SV=3	4	1	1	1	313	35.7	7.01	1.98	1	1
FALSE	Master Protein	Q9P031	Thyroid transcription factor 1-associated protein 26 OS=Homo sapiens OX=9606 GN=CCDC59 PE=1 SV=2	4	1	1	1	241	28.7	9.88	2.69	1	1
FALSE	Master Protein	P37837	Transaldolase OS=Homo sapiens OX=9606 GN=TALDO1 PE=1 SV=2	3	1	1	1	337	37.5	6.81	2.83	1	1
FALSE	Master Protein	Q9NPA8	Transcription and mRNA export factor ENY2 OS=Homo sapiens OX=9606 GN=ENY2 PE=1 SV=1	17	1	1	1	101	11.5	9.33	2.87	1	1
FALSE	Master Protein	Q99081	Transcription factor 12 OS=Homo sapiens OX=9606 GN=TCF12 PE=1 SV=1	2	1	1	1	682	72.9	7.02	2.06	1	1
FALSE	Master Protein	Q92481	Transcription factor AP-2-beta OS=Homo sapiens OX=9606 GN=TFAP2B PE=1 SV=2	4	1	1	1	460	50.4	8.24	3.6	1	1
FALSE	Master Protein	Q86TJ2	Transcriptional adapter 2-beta OS=Homo sapiens OX=9606 GN=TADA2B PE=1 SV=2	2	1	1	1	420	48.4	7.83	1.99	1	1
FALSE	Master Protein	Q13595	Transformer-2 protein homolog alpha OS=Homo sapiens OX=9606 GN=TRA2A PE=1 SV=1	3	1	1	1	282	32.7	11.27	2.11	1	1
FALSE	Master Protein	Q9Y2S6	Translation machinery-associated protein 7 OS=Homo sapiens OX=9606 GN=TMA7 PE=1 SV=1	14	1	1	1	64	7.1	9.99	2.02	1	1
FALSE	Master Protein	Q15629	Translocating chain-associated membrane protein 1 OS=Homo sapiens OX=9606 GN=TRAM1 PE=1 SV=3	4	1	1	1	374	43	9.63	1.9	1	1
FALSE	Master Protein	P51571	Translocon-associated protein subunit delta OS=Homo sapiens OX=9606 GN=SSR4 PE=1 SV=1	6	1	1	1	173	19	6.15	2.77	1	1
FALSE	Master Protein	Q9BVK6	Transmembrane emp24 domain-containing protein 9 OS=Homo sapiens OX=9606 GN=TMED9 PE=1 SV=2	5	1	1	1	235	27.3	8.02	2.82	1	1
FALSE	Master Protein	Q9H061	Transmembrane protein 126A OS=Homo sapiens OX=9606 GN=TMEM126A PE=1 SV=1	5	1	1	1	195	21.5	9.26	2.72	1	1
FALSE	Master Protein	Q9NX00	Transmembrane protein 160 OS=Homo sapiens OX=9606 GN=TMEM160 PE=1 SV=1	4	1	1	1	188	19.6	8.03	2.02	1	1
FALSE	Master Protein	O14773	Tripeptidyl-peptidase 1 OS=Homo sapiens OX=9606 GN=TPP1 PE=1 SV=2	2	1	1	1	563	61.2	6.48	3	1	1
FALSE	Master Protein	P29144	Tripeptidyl-peptidase 2 OS=Homo sapiens OX=9606 GN=TPP2 PE=1 SV=4	1	1	1	1	1249	138.3	6.32	1.98	1	1
FALSE	Master Protein	P28289	Tropomodulin-1 OS=Homo sapiens OX=9606 GN=TMOD1 PE=1 SV=1	3	1	1	1	359	40.5	5.1	1.91	1	1
FALSE	Master Protein	P23258	Tubulin gamma-1 chain OS=Homo sapiens OX=9606 GN=TUBG1 PE=1 SV=2	2	1	1	1	451	51.1	6.14	1.94	1	1
FALSE	Master Protein	O43399	Tumor protein D54 OS=Homo sapiens OX=9606 GN=TPD52L2 PE=1 SV=2	4	1	1	1	206	22.2	5.36	2.25	1	1
FALSE	Master Protein	Q8N726	Tumor suppressor ARF OS=Homo sapiens OX=9606 GN=CDKN2A PE=1 SV=2	6	1	1	1	132	13.9	12.41	2.24	1	1
FALSE	Master Protein	Q9Y2Z4	Tyrosine--tRNA ligase, mitochondrial OS=Homo sapiens OX=9606 GN=YARS2 PE=1 SV=2	3	1	1	1	477	53.2	8.98	2.52	1	1
FALSE	Master Protein	P08621	U1 small nuclear ribonucleoprotein 70 kDa OS=Homo sapiens OX=9606 GN=SNRNP70 PE=1 SV=2	2	1	1	1	437	51.5	9.94	2.22	1	1
FALSE	Master Protein	O15042	U2 snRNP-associated SURP motif-containing protein OS=Homo sapiens OX=9606 GN=U2SURP PE=1 SV=2	1	1	1	1	1029	118.2	8.47	2.07	1	1
FALSE	Master Protein	O43818	U3 small nucleolar RNA-interacting protein 2 OS=Homo sapiens OX=9606 GN=RRP9 PE=1 SV=1	2	1	1	1	475	51.8	7.85	1.97	1	1
FALSE	Master Protein	Q8WWY3	U4/U6 small nuclear ribonucleoprotein Prp31 OS=Homo sapiens OX=9606 GN=PRPF31 PE=1 SV=2	3	1	1	1	499	55.4	5.78	2.12	1	1
FALSE	Master Protein	P54578	Ubiquitin carboxyl-terminal hydrolase 14 OS=Homo sapiens OX=9606 GN=USP14 PE=1 SV=3	3	1	1	1	494	56	5.3	2.64	1	1
FALSE	Master Protein	Q9P275	Ubiquitin carboxyl-terminal hydrolase 36 OS=Homo sapiens OX=9606 GN=USP36 PE=1 SV=4	1	1	1	1	1123	122.8	9.7	2	1	1
FALSE	Master Protein	P61077	Ubiquitin-conjugating enzyme E2 D3 OS=Homo sapiens OX=9606 GN=UBE2D3 PE=1 SV=1	7	1	1	1	147	16.7	7.8	2.02	1	1
FALSE	Master Protein	P68036	Ubiquitin-conjugating enzyme E2 L3 OS=Homo sapiens OX=9606 GN=UBE2L3 PE=1 SV=1	6	1	1	1	154	17.9	8.51	2.3	1	1
FALSE	Master Protein	Q9NPD8	Ubiquitin-conjugating enzyme E2 T OS=Homo sapiens OX=9606 GN=UBE2T PE=1 SV=1	4	1	1	1	197	22.5	7.99	2.19	1	1
FALSE	Master Protein	Q15386	Ubiquitin-protein ligase E3C OS=Homo sapiens OX=9606 GN=UBE3C PE=1 SV=3	1	1	1	1	1083	123.8	6.71	2.37	1	1
FALSE	Master Protein	P30085	UMP-CMP kinase OS=Homo sapiens OX=9606 GN=CMPK1 PE=1 SV=3	7	1	1	1	196	22.2	5.57	3.82	1	1
FALSE	Master Protein	O00159	Unconventional myosin-Ic OS=Homo sapiens OX=9606 GN=MYO1C PE=1 SV=4	1	1	1	1	1063	121.6	9.41	1.94	1	1
FALSE	Master Protein	Q92614	Unconventional myosin-XVIIIa OS=Homo sapiens OX=9606 GN=MYO18A PE=1 SV=3	0	1	1	1	2054	233	6.3	1.98	1	1
FALSE	Master Protein	P11172	Uridine 5'-monophosphate synthase OS=Homo sapiens OX=9606 GN=UMPS PE=1 SV=1	4	1	1	1	480	52.2	7.24	2.33	1	1
FALSE	Master Protein	Q03405	Urokinase plasminogen activator surface receptor OS=Homo sapiens OX=9606 GN=PLAUR PE=1 SV=1	6	1	1	1	335	37	6.65	2.35	1	1
FALSE	Master Protein	P54727	UV excision repair protein RAD23 homolog B OS=Homo sapiens OX=9606 GN=RAD23B PE=1 SV=1	2	1	1	1	409	43.1	4.84	2.05	1	1
FALSE	Master Protein	P21281	V-type proton ATPase subunit B, brain isoform OS=Homo sapiens OX=9606 GN=ATP6V1B2 PE=1 SV=3	2	1	1	1	511	56.5	5.81	1.9	1	1
FALSE	Master Protein	P36543	V-type proton ATPase subunit E 1 OS=Homo sapiens OX=9606 GN=ATP6V1E1 PE=1 SV=1	6	1	1	1	226	26.1	8	2.82	1	1
FALSE	Master Protein	O75436	Vacuolar protein sorting-associated protein 26A OS=Homo sapiens OX=9606 GN=VPS26A PE=1 SV=2	4	1	1	1	327	38.1	6.57	2.02	1	1
FALSE	Master Protein	Q96QK1	Vacuolar protein sorting-associated protein 35 OS=Homo sapiens OX=9606 GN=VPS35 PE=1 SV=2	1	1	1	1	796	91.6	5.49	1.99	1	1
FALSE	Master Protein	Q14119	Vascular endothelial zinc finger 1 OS=Homo sapiens OX=9606 GN=VEZF1 PE=1 SV=2	2	1	1	1	521	56.9	9.52	1.9	1	1
FALSE	Master Protein	Q9P035	Very-long-chain (3R)-3-hydroxyacyl-CoA dehydratase 3 OS=Homo sapiens OX=9606 GN=HACD3 PE=1 SV=2	2	1	1	1	362	43.1	8.94	1.95	1	1
FALSE	Master Protein	Q9NZ01	Very-long-chain enoyl-CoA reductase OS=Homo sapiens OX=9606 GN=TECR PE=1 SV=1	2	1	1	1	308	36	9.45	1.93	1	1
FALSE	Master Protein	P46459	Vesicle-fusing ATPase OS=Homo sapiens OX=9606 GN=NSF PE=1 SV=3	1	1	1	1	744	82.5	6.95	1.92	1	1
FALSE	Master Protein	Q9H6R7	WD repeat and coiled-coil-containing protein OS=Homo sapiens OX=9606 GN=WDCP PE=1 SV=1	2	1	1	1	721	79.1	6.7	2.94	1	1
FALSE	Master Protein	Q9H7D7	WD repeat-containing protein 26 OS=Homo sapiens OX=9606 GN=WDR26 PE=1 SV=3	1	1	1	1	661	72.1	6.16	2.05	1	1
FALSE	Master Protein	Q8NI36	WD repeat-containing protein 36 OS=Homo sapiens OX=9606 GN=WDR36 PE=1 SV=1	1	1	1	1	951	105.3	7.53	1.98	1	1
FALSE	Master Protein	Q15061	WD repeat-containing protein 43 OS=Homo sapiens OX=9606 GN=WDR43 PE=1 SV=3	1	1	1	1	677	74.8	5.57	1.98	1	1
FALSE	Master Protein	Q9GZS3	WD repeat-containing protein 61 OS=Homo sapiens OX=9606 GN=WDR61 PE=1 SV=1	3	1	1	1	305	33.6	5.47	2.03	1	1
FALSE	Master Protein	Q6RFH5	WD repeat-containing protein 74 OS=Homo sapiens OX=9606 GN=WDR74 PE=1 SV=1	3	1	1	1	385	42.4	8.32	2.38	1	1
FALSE	Master Protein	Q6UXN9	WD repeat-containing protein 82 OS=Homo sapiens OX=9606 GN=WDR82 PE=1 SV=1	2	1	1	1	313	35.1	7.69	1.94	1	1
FALSE	Master Protein	Q2TAY7	WD40 repeat-containing protein SMU1 OS=Homo sapiens OX=9606 GN=SMU1 PE=1 SV=2	2	1	1	1	513	57.5	7.18	2.02	1	1
FALSE	Master Protein	Q9Y2W2	WW domain-binding protein 11 OS=Homo sapiens OX=9606 GN=WBP11 PE=1 SV=1	2	1	1	1	641	70	8.38	2.48	1	1
FALSE	Master Protein	Q969T9	WW domain-binding protein 2 OS=Homo sapiens OX=9606 GN=WBP2 PE=1 SV=1	4	1	1	1	261	28.1	5.91	2.03	1	1
FALSE	Master Protein	Q5T200	Zinc finger CCCH domain-containing protein 13 OS=Homo sapiens OX=9606 GN=ZC3H13 PE=1 SV=1	0	1	1	1	1668	196.5	9.42	2.28	1	1
FALSE	Master Protein	Q86VM9	Zinc finger CCCH domain-containing protein 18 OS=Homo sapiens OX=9606 GN=ZC3H18 PE=1 SV=2	2	1	1	1	953	106.3	8.32	2.3	1	1
FALSE	Master Protein	Q8N5P1	Zinc finger CCCH domain-containing protein 8 OS=Homo sapiens OX=9606 GN=ZC3H8 PE=1 SV=2	5	1	1	1	291	33.6	8.28	2.65	1	1
FALSE	Master Protein	Q9UL40	Zinc finger protein 346 OS=Homo sapiens OX=9606 GN=ZNF346 PE=1 SV=1	4	1	1	1	294	32.9	9.09	2.4	1	1
FALSE	Master Protein	Q8TF68	Zinc finger protein 384 OS=Homo sapiens OX=9606 GN=ZNF384 PE=1 SV=2	2	1	1	1	577	63.2	8.95	1.93	1	1
FALSE	Master Protein	Q6DD87	Zinc finger protein 787 OS=Homo sapiens OX=9606 GN=ZNF787 PE=1 SV=4	4	1	1	1	382	40.4	7.96	2.06	1	1
FALSE	Master Protein	O95218	Zinc finger Ran-binding domain-containing protein 2 OS=Homo sapiens OX=9606 GN=ZRANB2 PE=1 SV=2	3	1	1	1	330	37.4	10.01	2.26	1	1
FALSE	Master Protein	Q8NEW0	Zinc transporter 7 OS=Homo sapiens OX=9606 GN=SLC30A7 PE=2 SV=1	3	1	1	1	376	41.6	6.95	2.1	1	1

## Sheet: GFP control mitotic IP
Checked	Master	Accession	Description	Coverage [%]	# Peptides	# PSMs	# Unique Peptides	# AAs	MW [kDa]	calc. pI	Score Sequest HT: Sequest HT	# Peptides (by Search Engine): Sequest HT	# Protein Groups
FALSE	Master Protein	GFP	&IC	79	28	497	28	238	26.8	5.77	1875.95	28	1
FALSE	Master Protein	P04264	Keratin, type II cytoskeletal 1 OS=Homo sapiens OX=9606 GN=KRT1 PE=1 SV=6	68	51	135	44	644	66	8.12	436.18	51	1
FALSE	Master Protein	P35908	Keratin, type II cytoskeletal 2 epidermal OS=Homo sapiens OX=9606 GN=KRT2 PE=1 SV=2	68	45	107	31	639	65.4	8	303.14	45	1
FALSE	Master Protein	P13645	Keratin, type I cytoskeletal 10 OS=Homo sapiens OX=9606 GN=KRT10 PE=1 SV=6	55	40	102	32	584	58.8	5.21	319.65	40	1
FALSE	Master Protein	TEV-S	peptide &IC	71	6	102	6	51	5.4	9.41	284.97	6	1
FALSE	Master Protein	P35527	Keratin, type I cytoskeletal 9 OS=Homo sapiens OX=9606 GN=KRT9 PE=1 SV=3	63	31	94	30	623	62	5.24	352.81	31	1
FALSE	Master Protein	P07437	Tubulin beta chain OS=Homo sapiens OX=9606 GN=TUBB PE=1 SV=2	75	26	83	7	444	49.6	4.89	240.5	26	1
FALSE	Master Protein	P68371	Tubulin beta-4B chain OS=Homo sapiens OX=9606 GN=TUBB4B PE=1 SV=1	74	24	77	5	445	49.8	4.89	219.79	24	1
FALSE	Master Protein	P21333	Filamin-A OS=Homo sapiens OX=9606 GN=FLNA PE=1 SV=4	28	50	62	50	2647	280.6	6.06	185.64	50	1
FALSE	Master Protein	P60709	Actin, cytoplasmic 1 OS=Homo sapiens OX=9606 GN=ACTB PE=1 SV=1	65	19	57	11	375	41.7	5.48	183.81	19	1
FALSE	Master Protein	P02533	Keratin, type I cytoskeletal 14 OS=Homo sapiens OX=9606 GN=KRT14 PE=1 SV=4	58	27	57	10	472	51.5	5.16	161.07	27	1
FALSE	Master Protein	P08779	Keratin, type I cytoskeletal 16 OS=Homo sapiens OX=9606 GN=KRT16 PE=1 SV=4	65	31	57	19	473	51.2	5.05	161.9	31	1
FALSE	Master Protein	P04259	Keratin, type II cytoskeletal 6B OS=Homo sapiens OX=9606 GN=KRT6B PE=1 SV=5	42	27	55	2	564	60	8	137.96	27	1
FALSE	Master Protein	P13647	Keratin, type II cytoskeletal 5 OS=Homo sapiens OX=9606 GN=KRT5 PE=1 SV=3	43	26	53	15	590	62.3	7.74	136.65	26	1
FALSE	Master Protein	P02538	Keratin, type II cytoskeletal 6A OS=Homo sapiens OX=9606 GN=KRT6A PE=1 SV=3	46	29	50	4	564	60	8	129.13	29	1
FALSE	Master Protein	P10809	60 kDa heat shock protein, mitochondrial OS=Homo sapiens OX=9606 GN=HSPD1 PE=1 SV=2	56	31	47	31	573	61	5.87	144.81	31	1
FALSE	Master Protein	P68104	Elongation factor 1-alpha 1 OS=Homo sapiens OX=9606 GN=EEF1A1 PE=1 SV=1	38	13	47	6	462	50.1	9.01	144.6	13	1
FALSE	Master Protein	P35579	Myosin-9 OS=Homo sapiens OX=9606 GN=MYH9 PE=1 SV=4	25	39	42	34	1960	226.4	5.6	127.39	39	1
FALSE	Master Protein	P11142	Heat shock cognate 71 kDa protein OS=Homo sapiens OX=9606 GN=HSPA8 PE=1 SV=1	38	22	40	16	646	70.9	5.52	127.63	22	1
FALSE	Master Protein	P09651-2	Isoform A1-A of Heterogeneous nuclear ribonucleoprotein A1 OS=Homo sapiens OX=9606 GN=HNRNPA1	75	19	40	17	320	34.2	9.23	134.22	19	1
FALSE	Master Protein	Q09666	Neuroblast differentiation-associated protein AHNAK OS=Homo sapiens OX=9606 GN=AHNAK PE=1 SV=2	16	29	40	29	5890	628.7	6.15	88.8	29	1
FALSE	Master Protein	P08238	Heat shock protein HSP 90-beta OS=Homo sapiens OX=9606 GN=HSP90AB1 PE=1 SV=4	42	28	39	18	724	83.2	5.03	116.07	28	1
FALSE	Master Protein	P04406	Glyceraldehyde-3-phosphate dehydrogenase OS=Homo sapiens OX=9606 GN=GAPDH PE=1 SV=3	63	15	37	15	335	36	8.46	123.97	15	1
FALSE	Master Protein	P19338	Nucleolin OS=Homo sapiens OX=9606 GN=NCL PE=1 SV=3	28	22	37	22	710	76.6	4.7	109.96	22	1
FALSE	Master Protein	P05787	Keratin, type II cytoskeletal 8 OS=Homo sapiens OX=9606 GN=KRT8 PE=1 SV=7	47	26	36	20	483	53.7	5.59	95.97	26	1
FALSE	Master Protein	P15924	Desmoplakin OS=Homo sapiens OX=9606 GN=DSP PE=1 SV=3	14	33	34	33	2871	331.6	6.81	91.75	33	1
FALSE	Master Protein	P13639	Elongation factor 2 OS=Homo sapiens OX=9606 GN=EEF2 PE=1 SV=4	32	23	34	22	858	95.3	6.83	96.16	23	1
FALSE	Master Protein	Q05639	Elongation factor 1-alpha 2 OS=Homo sapiens OX=9606 GN=EEF1A2 PE=1 SV=1	30	11	33	4	463	50.4	9.03	91.94	11	1
FALSE	Master Protein	P07900	Heat shock protein HSP 90-alpha OS=Homo sapiens OX=9606 GN=HSP90AA1 PE=1 SV=5	41	25	32	16	732	84.6	5.02	91.29	25	1
FALSE	Master Protein	Q13813	Spectrin alpha chain, non-erythrocytic 1 OS=Homo sapiens OX=9606 GN=SPTAN1 PE=1 SV=3	17	32	32	32	2472	284.4	5.35	84.3	32	1
FALSE	Master Protein	P31327	Carbamoyl-phosphate synthase [ammonia], mitochondrial OS=Homo sapiens OX=9606 GN=CPS1 PE=1 SV=2	22	29	30	28	1500	164.8	6.74	78.41	29	1
FALSE	Master Protein	Q9NR09	Baculoviral IAP repeat-containing protein 6 OS=Homo sapiens OX=9606 GN=BIRC6 PE=1 SV=2	9	29	29	29	4857	529.9	6.05	77.88	29	1
FALSE	Master Protein	Q9BUF5	Tubulin beta-6 chain OS=Homo sapiens OX=9606 GN=TUBB6 PE=1 SV=1	27	10	29	4	446	49.8	4.88	75.58	10	1
FALSE	Master Protein	P68133	Actin, alpha skeletal muscle OS=Homo sapiens OX=9606 GN=ACTA1 PE=1 SV=1	25	9	28	1	377	42	5.39	76.57	9	1
FALSE	Master Protein	P06748	Nucleophosmin OS=Homo sapiens OX=9606 GN=NPM1 PE=1 SV=2	64	14	28	14	294	32.6	4.78	93.25	14	1
FALSE	Master Protein	P02545	Prelamin-A/C OS=Homo sapiens OX=9606 GN=LMNA PE=1 SV=1	35	23	28	23	664	74.1	7.02	75.79	23	1
FALSE	Master Protein	P14618	Pyruvate kinase PKM OS=Homo sapiens OX=9606 GN=PKM PE=1 SV=4	44	16	28	16	531	57.9	7.84	88.52	16	1
FALSE	Master Protein	Q9BQE3	Tubulin alpha-1C chain OS=Homo sapiens OX=9606 GN=TUBA1C PE=1 SV=1	55	18	28	7	449	49.9	5.1	102.41	18	1
FALSE	Master Protein	P11021	Endoplasmic reticulum chaperone BiP OS=Homo sapiens OX=9606 GN=HSPA5 PE=1 SV=2	31	16	27	14	654	72.3	5.16	83.14	16	1
FALSE	Master Protein	P0DMV9	Heat shock 70 kDa protein 1B OS=Homo sapiens OX=9606 GN=HSPA1B PE=1 SV=1	40	20	27	19	641	70	5.66	77.44	20	1
FALSE	Master Protein	Q04695	Keratin, type I cytoskeletal 17 OS=Homo sapiens OX=9606 GN=KRT17 PE=1 SV=2	42	20	27	9	432	48.1	5.02	72.63	20	1
FALSE	Master Protein	P61247	40S ribosomal protein S3a OS=Homo sapiens OX=9606 GN=RPS3A PE=1 SV=2	41	11	26	11	264	29.9	9.73	71.83	11	1
FALSE	Master Protein	P62829	60S ribosomal protein L23 OS=Homo sapiens OX=9606 GN=RPL23 PE=1 SV=1	59	8	26	8	140	14.9	10.51	76.91	8	1
FALSE	Master Protein	O43707	Alpha-actinin-4 OS=Homo sapiens OX=9606 GN=ACTN4 PE=1 SV=2	32	23	26	14	911	104.8	5.44	82.3	23	1
FALSE	Master Protein	P06733	Alpha-enolase OS=Homo sapiens OX=9606 GN=ENO1 PE=1 SV=2	49	17	26	15	434	47.1	7.39	86.21	17	1
FALSE	Master Protein	P46013	Proliferation marker protein Ki-67 OS=Homo sapiens OX=9606 GN=MKI67 PE=1 SV=2	13	26	26	26	3256	358.5	9.45	71.97	26	1
FALSE	Master Protein	P62750	60S ribosomal protein L23a OS=Homo sapiens OX=9606 GN=RPL23A PE=1 SV=1	44	9	25	9	156	17.7	10.45	72.18	9	1
FALSE	Master Protein	Q13490	Baculoviral IAP repeat-containing protein 2 OS=Homo sapiens OX=9606 GN=BIRC2 PE=1 SV=2	28	18	25	14	618	69.9	6.7	60.89	18	1
FALSE	Master Protein	O95071	E3 ubiquitin-protein ligase UBR5 OS=Homo sapiens OX=9606 GN=UBR5 PE=1 SV=2	12	24	25	24	2799	309.2	5.85	68.43	24	1
FALSE	Master Protein	Q12933	TNF receptor-associated factor 2 OS=Homo sapiens OX=9606 GN=TRAF2 PE=1 SV=2	38	14	25	14	501	55.8	7.53	68.45	14	1
FALSE	Master Protein	P00338	L-lactate dehydrogenase A chain OS=Homo sapiens OX=9606 GN=LDHA PE=1 SV=2	55	19	24	17	332	36.7	8.27	72.52	19	1
FALSE	Master Protein	P68366	Tubulin alpha-4A chain OS=Homo sapiens OX=9606 GN=TUBA4A PE=1 SV=1	46	14	24	3	448	49.9	5.06	89.42	14	1
FALSE	Master Protein	P05783	Keratin, type I cytoskeletal 18 OS=Homo sapiens OX=9606 GN=KRT18 PE=1 SV=2	32	15	23	14	430	48	5.45	56.89	15	1
FALSE	Master Protein	Q06830	Peroxiredoxin-1 OS=Homo sapiens OX=9606 GN=PRDX1 PE=1 SV=1	67	12	23	9	199	22.1	8.13	69.52	12	1
FALSE	Master Protein	Q15149	Plectin OS=Homo sapiens OX=9606 GN=PLEC PE=1 SV=3	5	21	23	18	4684	531.5	5.96	51.05	21	1
FALSE	Master Protein	P07355	Annexin A2 OS=Homo sapiens OX=9606 GN=ANXA2 PE=1 SV=2	51	16	22	16	339	38.6	7.75	63.14	16	1
FALSE	Master Protein	P13646	Keratin, type I cytoskeletal 13 OS=Homo sapiens OX=9606 GN=KRT13 PE=1 SV=4	11	7	22	1	458	49.6	4.96	58.93	7	1
FALSE	Master Protein	P11940	Polyadenylate-binding protein 1 OS=Homo sapiens OX=9606 GN=PABPC1 PE=1 SV=2	25	16	22	13	636	70.6	9.5	55.93	16	1
FALSE	Master Protein	P23396	40S ribosomal protein S3 OS=Homo sapiens OX=9606 GN=RPS3 PE=1 SV=2	60	13	21	13	243	26.7	9.66	55.62	13	1
FALSE	Master Protein	P62424	60S ribosomal protein L7a OS=Homo sapiens OX=9606 GN=RPL7A PE=1 SV=2	47	16	21	16	266	30	10.61	67.55	16	1
FALSE	Master Protein	P04075	Fructose-bisphosphate aldolase A OS=Homo sapiens OX=9606 GN=ALDOA PE=1 SV=2	52	13	21	13	364	39.4	8.09	65.95	13	1
FALSE	Master Protein	P22626	Heterogeneous nuclear ribonucleoproteins A2/B1 OS=Homo sapiens OX=9606 GN=HNRNPA2B1 PE=1 SV=2	49	15	21	13	353	37.4	8.95	61.6	15	1
FALSE	Master Protein	Q12906	Interleukin enhancer-binding factor 3 OS=Homo sapiens OX=9606 GN=ILF3 PE=1 SV=3	19	14	21	14	894	95.3	8.76	56	14	1
FALSE	Master Protein	P26038	Moesin OS=Homo sapiens OX=9606 GN=MSN PE=1 SV=3	31	16	21	12	577	67.8	6.4	55.46	16	1
FALSE	Master Protein	Q01082	Spectrin beta chain, non-erythrocytic 1 OS=Homo sapiens OX=9606 GN=SPTBN1 PE=1 SV=2	11	21	21	21	2364	274.4	5.57	57.18	21	1
FALSE	Master Protein	P62701	40S ribosomal protein S4, X isoform OS=Homo sapiens OX=9606 GN=RPS4X PE=1 SV=2	51	13	20	13	263	29.6	10.15	55.15	13	1
FALSE	Master Protein	O75369	Filamin-B OS=Homo sapiens OX=9606 GN=FLNB PE=1 SV=2	10	19	20	19	2602	278	5.73	53.06	19	1
FALSE	Master Protein	Q00839	Heterogeneous nuclear ribonucleoprotein U OS=Homo sapiens OX=9606 GN=HNRNPU PE=1 SV=6	24	14	20	14	825	90.5	6	63.63	14	1
FALSE	Master Protein	Q8NC51	Plasminogen activator inhibitor 1 RNA-binding protein OS=Homo sapiens OX=9606 GN=SERBP1 PE=1 SV=2	26	10	20	10	408	44.9	8.65	56.02	10	1
FALSE	Master Protein	P06576	ATP synthase subunit beta, mitochondrial OS=Homo sapiens OX=9606 GN=ATP5F1B PE=1 SV=3	41	15	19	15	529	56.5	5.4	55.57	15	1
FALSE	Master Protein	Q00610	Clathrin heavy chain 1 OS=Homo sapiens OX=9606 GN=CLTC PE=1 SV=5	16	18	19	18	1675	191.5	5.69	56.27	18	1
FALSE	Master Protein	P14625	Endoplasmin OS=Homo sapiens OX=9606 GN=HSP90B1 PE=1 SV=1	32	18	19	17	803	92.4	4.84	54.52	18	1
FALSE	Master Protein	P61978-3	Isoform 3 of Heterogeneous nuclear ribonucleoprotein K OS=Homo sapiens OX=9606 GN=HNRNPK	29	12	19	12	440	48.5	5.54	49.52	12	1
FALSE	Master Protein	P26641	Elongation factor 1-gamma OS=Homo sapiens OX=9606 GN=EEF1G PE=1 SV=3	33	13	18	13	437	50.1	6.67	55.1	13	1
FALSE	Master Protein	P49327	Fatty acid synthase OS=Homo sapiens OX=9606 GN=FASN PE=1 SV=3	10	18	18	18	2511	273.3	6.44	44.79	18	1
FALSE	Master Protein	P14923	Junction plakoglobin OS=Homo sapiens OX=9606 GN=JUP PE=1 SV=3	26	15	18	15	745	81.7	6.14	47.4	15	1
FALSE	Master Protein	P07195	L-lactate dehydrogenase B chain OS=Homo sapiens OX=9606 GN=LDHB PE=1 SV=2	39	11	18	9	334	36.6	6.05	48.35	11	1
FALSE	Master Protein	P63244	Receptor of activated protein C kinase 1 OS=Homo sapiens OX=9606 GN=RACK1 PE=1 SV=3	55	13	18	13	317	35.1	7.69	49.87	13	1
FALSE	Master Protein	P18621	60S ribosomal protein L17 OS=Homo sapiens OX=9606 GN=RPL17 PE=1 SV=3	47	8	17	8	184	21.4	10.17	58.56	8	1
FALSE	Master Protein	P32969	60S ribosomal protein L9 OS=Homo sapiens OX=9606 GN=RPL9 PE=1 SV=1	66	10	17	10	192	21.9	9.95	46.84	10	1
FALSE	Master Protein	P25705	ATP synthase subunit alpha, mitochondrial OS=Homo sapiens OX=9606 GN=ATP5F1A PE=1 SV=1	30	13	17	13	553	59.7	9.13	45.87	13	1
FALSE	Master Protein	P80723	Brain acid soluble protein 1 OS=Homo sapiens OX=9606 GN=BASP1 PE=1 SV=2	54	9	17	9	227	22.7	4.63	55.88	9	1
FALSE	Master Protein	P29401	Transketolase OS=Homo sapiens OX=9606 GN=TKT PE=1 SV=3	31	13	17	13	623	67.8	7.66	56.64	13	1
FALSE	Master Protein	P62269	40S ribosomal protein S18 OS=Homo sapiens OX=9606 GN=RPS18 PE=1 SV=3	49	9	16	9	152	17.7	10.99	37.1	9	1
FALSE	Master Protein	P63173	60S ribosomal protein L38 OS=Homo sapiens OX=9606 GN=RPL38 PE=1 SV=2	54	6	16	6	70	8.2	10.1	41.36	6	1
FALSE	Master Protein	P07814	Bifunctional glutamate/proline--tRNA ligase OS=Homo sapiens OX=9606 GN=EPRS1 PE=1 SV=5	14	15	16	15	1512	170.5	7.33	41.67	15	1
FALSE	Master Protein	P16403	Histone H1.2 OS=Homo sapiens OX=9606 GN=H1-2 PE=1 SV=2	28	7	16	7	213	21.4	10.93	45.9	7	1
FALSE	Master Protein	Q86YZ3	Hornerin OS=Homo sapiens OX=9606 GN=HRNR PE=1 SV=2	10	9	16	9	2850	282.2	10.04	72.99	9	1
FALSE	Master Protein	P09923	Intestinal-type alkaline phosphatase OS=Homo sapiens OX=9606 GN=ALPI PE=1 SV=2	34	13	16	9	528	56.8	5.86	46.87	13	1
FALSE	Master Protein	P60174-1	Isoform 2 of Triosephosphate isomerase OS=Homo sapiens OX=9606 GN=TPI1	69	11	16	11	249	26.7	6.9	51.44	11	1
FALSE	Master Protein	P12035	Keratin, type II cytoskeletal 3 OS=Homo sapiens OX=9606 GN=KRT3 PE=1 SV=3	11	9	16	1	628	64.4	6.48	41.88	9	1
FALSE	Master Protein	P08729	Keratin, type II cytoskeletal 7 OS=Homo sapiens OX=9606 GN=KRT7 PE=1 SV=5	29	12	16	9	469	51.4	5.48	41.93	12	1
FALSE	Master Protein	Q9Y230	RuvB-like 2 OS=Homo sapiens OX=9606 GN=RUVBL2 PE=1 SV=3	29	14	16	14	463	51.1	5.64	37.5	14	1
FALSE	Master Protein	P23246	Splicing factor, proline- and glutamine-rich OS=Homo sapiens OX=9606 GN=SFPQ PE=1 SV=2	23	12	16	11	707	76.1	9.44	42.19	12	1
FALSE	Master Protein	P38646	Stress-70 protein, mitochondrial OS=Homo sapiens OX=9606 GN=HSPA9 PE=1 SV=2	29	14	16	14	679	73.6	6.16	45.83	14	1
FALSE	Master Protein	P62979	Ubiquitin-40S ribosomal protein S27a OS=Homo sapiens OX=9606 GN=RPS27A PE=1 SV=2	54	8	16	8	156	18	9.64	42.69	8	1
FALSE	Master Protein	P62263	40S ribosomal protein S14 OS=Homo sapiens OX=9606 GN=RPS14 PE=1 SV=3	42	8	15	8	151	16.3	10.05	46.76	8	1
FALSE	Master Protein	P62249	40S ribosomal protein S16 OS=Homo sapiens OX=9606 GN=RPS16 PE=1 SV=2	52	8	15	8	146	16.4	10.21	38.33	8	1
FALSE	Master Protein	P14868	Aspartate--tRNA ligase, cytoplasmic OS=Homo sapiens OX=9606 GN=DARS1 PE=1 SV=2	35	15	15	15	501	57.1	6.55	38.59	15	1
FALSE	Master Protein	Q16531	DNA damage-binding protein 1 OS=Homo sapiens OX=9606 GN=DDB1 PE=1 SV=1	16	15	15	15	1140	126.9	5.26	40.38	15	1
FALSE	Master Protein	P46783	40S ribosomal protein S10 OS=Homo sapiens OX=9606 GN=RPS10 PE=1 SV=1	38	6	14	6	165	18.9	10.15	44.59	6	1
FALSE	Master Protein	P39019	40S ribosomal protein S19 OS=Homo sapiens OX=9606 GN=RPS19 PE=1 SV=2	43	8	14	8	145	16.1	10.32	36.6	8	1
FALSE	Master Protein	P30050	60S ribosomal protein L12 OS=Homo sapiens OX=9606 GN=RPL12 PE=1 SV=1	59	8	14	8	165	17.8	9.42	44.25	8	1
FALSE	Master Protein	P36578	60S ribosomal protein L4 OS=Homo sapiens OX=9606 GN=RPL4 PE=1 SV=5	31	11	14	11	427	47.7	11.06	40.37	11	1
FALSE	Master Protein	P46777	60S ribosomal protein L5 OS=Homo sapiens OX=9606 GN=RPL5 PE=1 SV=3	33	9	14	9	297	34.3	9.72	41.76	9	1
FALSE	Master Protein	P12814	Alpha-actinin-1 OS=Homo sapiens OX=9606 GN=ACTN1 PE=1 SV=2	17	12	14	3	892	103	5.41	36.81	12	1
FALSE	Master Protein	O00571	ATP-dependent RNA helicase DDX3X OS=Homo sapiens OX=9606 GN=DDX3X PE=1 SV=3	24	13	14	12	662	73.2	7.18	44.71	13	1
FALSE	Master Protein	33350932	cytoplasmic dynein 1 heavy chain 1 [Homo sapiens] &IC dynein heavy chain	3	13	14	13	4646	532.1	6.4	33.76	13	1
FALSE	Master Protein	Q07065	Cytoskeleton-associated protein 4 OS=Homo sapiens OX=9606 GN=CKAP4 PE=1 SV=2	26	13	14	13	602	66	5.92	38.11	13	1
FALSE	Master Protein	P78527	DNA-dependent protein kinase catalytic subunit OS=Homo sapiens OX=9606 GN=PRKDC PE=1 SV=3	4	14	14	14	4128	468.8	7.12	33.96	14	1
FALSE	Master Protein	Q7Z794	Keratin, type II cytoskeletal 1b OS=Homo sapiens OX=9606 GN=KRT77 PE=1 SV=3	19	11	14	8	578	61.9	5.99	33.39	11	1
FALSE	Master Protein	P05455	Lupus La protein OS=Homo sapiens OX=9606 GN=SSB PE=1 SV=2	37	13	14	13	408	46.8	7.12	39.97	13	1
FALSE	Master Protein	Q92841	Probable ATP-dependent RNA helicase DDX17 OS=Homo sapiens OX=9606 GN=DDX17 PE=1 SV=2	16	11	14	4	729	80.2	8.27	34.14	11	1
FALSE	Master Protein	P17844	Probable ATP-dependent RNA helicase DDX5 OS=Homo sapiens OX=9606 GN=DDX5 PE=1 SV=1	21	11	14	4	614	69.1	8.92	38.55	11	1
FALSE	Master Protein	Q13501	Sequestosome-1 OS=Homo sapiens OX=9606 GN=SQSTM1 PE=1 SV=1	48	11	14	11	440	47.7	5.22	55.41	11	1
FALSE	Master Protein	P16989	Y-box-binding protein 3 OS=Homo sapiens OX=9606 GN=YBX3 PE=1 SV=4	14	6	14	3	372	40.1	9.77	42.26	6	1
FALSE	Master Protein	Q13200	26S proteasome non-ATPase regulatory subunit 2 OS=Homo sapiens OX=9606 GN=PSMD2 PE=1 SV=3	22	11	13	11	908	100.1	5.2	30.43	11	1
FALSE	Master Protein	P12236	ADP/ATP translocase 3 OS=Homo sapiens OX=9606 GN=SLC25A6 PE=1 SV=4	32	10	13	3	298	32.8	9.74	31.83	10	1
FALSE	Master Protein	P60842	Eukaryotic initiation factor 4A-I OS=Homo sapiens OX=9606 GN=EIF4A1 PE=1 SV=1	32	11	13	9	406	46.1	5.48	36.28	11	1
FALSE	Master Protein	P54652	Heat shock-related 70 kDa protein 2 OS=Homo sapiens OX=9606 GN=HSPA2 PE=1 SV=1	10	7	13	1	639	70	5.74	38.21	7	1
FALSE	Master Protein	Q14974	Importin subunit beta-1 OS=Homo sapiens OX=9606 GN=KPNB1 PE=1 SV=2	18	12	13	12	876	97.1	4.78	35.02	12	1
FALSE	Master Protein	P30041	Peroxiredoxin-6 OS=Homo sapiens OX=9606 GN=PRDX6 PE=1 SV=3	52	9	13	9	224	25	6.38	35.9	9	1
FALSE	Master Protein	Q15365	Poly(rC)-binding protein 1 OS=Homo sapiens OX=9606 GN=PCBP1 PE=1 SV=2	42	10	13	7	356	37.5	7.09	38.49	10	1
FALSE	Master Protein	Q9HCJ0	Trinucleotide repeat-containing gene 6C protein OS=Homo sapiens OX=9606 GN=TNRC6C PE=1 SV=3	3	1	13	1	1690	175.9	6.96	13.73	1	1
FALSE	Master Protein	P18206	Vinculin OS=Homo sapiens OX=9606 GN=VCL PE=1 SV=4	15	13	13	13	1134	123.7	5.66	30.46	13	1
FALSE	Master Protein	P67809	Y-box-binding protein 1 OS=Homo sapiens OX=9606 GN=YBX1 PE=1 SV=3	39	9	13	6	324	35.9	9.88	45.9	9	1
FALSE	Master Protein	P27348	14-3-3 protein theta OS=Homo sapiens OX=9606 GN=YWHAQ PE=1 SV=1	41	9	12	6	245	27.7	4.78	32.4	9	1
FALSE	Master Protein	P63104	14-3-3 protein zeta/delta OS=Homo sapiens OX=9606 GN=YWHAZ PE=1 SV=1	43	9	12	7	245	27.7	4.79	28.85	9	1
FALSE	Master Protein	P62277	40S ribosomal protein S13 OS=Homo sapiens OX=9606 GN=RPS13 PE=1 SV=2	30	6	12	6	151	17.2	10.54	30.41	6	1
FALSE	Master Protein	P63220	40S ribosomal protein S21 OS=Homo sapiens OX=9606 GN=RPS21 PE=1 SV=1	45	4	12	4	83	9.1	8.5	33.22	4	1
FALSE	Master Protein	P26373	60S ribosomal protein L13 OS=Homo sapiens OX=9606 GN=RPL13 PE=1 SV=4	25	5	12	5	211	24.2	11.65	30.93	5	1
FALSE	Master Protein	P39023	60S ribosomal protein L3 OS=Homo sapiens OX=9606 GN=RPL3 PE=1 SV=2	27	11	12	11	403	46.1	10.18	32.16	11	1
FALSE	Master Protein	Q9Y3U8	60S ribosomal protein L36 OS=Homo sapiens OX=9606 GN=RPL36 PE=1 SV=3	30	5	12	5	105	12.2	11.59	29.44	5	1
FALSE	Master Protein	P23526	Adenosylhomocysteinase OS=Homo sapiens OX=9606 GN=AHCY PE=1 SV=4	25	9	12	9	432	47.7	6.34	31.74	9	1
FALSE	Master Protein	P05141	ADP/ATP translocase 2 OS=Homo sapiens OX=9606 GN=SLC25A5 PE=1 SV=7	25	9	12	2	298	32.8	9.69	29.31	9	1
FALSE	Master Protein	P54136	Arginine--tRNA ligase, cytoplasmic OS=Homo sapiens OX=9606 GN=RARS1 PE=1 SV=2	19	12	12	12	660	75.3	6.68	31.19	12	1
FALSE	Master Protein	P00966	Argininosuccinate synthase OS=Homo sapiens OX=9606 GN=ASS1 PE=1 SV=2	34	11	12	11	412	46.5	8.02	33.93	11	1
FALSE	Master Protein	Q08211	ATP-dependent RNA helicase A OS=Homo sapiens OX=9606 GN=DHX9 PE=1 SV=4	13	12	12	12	1270	140.9	6.84	32.51	12	1
FALSE	Master Protein	O95816	BAG family molecular chaperone regulator 2 OS=Homo sapiens OX=9606 GN=BAG2 PE=1 SV=1	52	12	12	12	211	23.8	6.7	32.49	12	1
FALSE	Master Protein	O43852	Calumenin OS=Homo sapiens OX=9606 GN=CALU PE=1 SV=2	43	9	12	2	315	37.1	4.64	38.44	9	1
FALSE	Master Protein	P06732	Creatine kinase M-type OS=Homo sapiens OX=9606 GN=CKM PE=1 SV=2	29	8	12	8	381	43.1	7.25	35.03	8	1
FALSE	Master Protein	Q02413	Desmoglein-1 OS=Homo sapiens OX=9606 GN=DSG1 PE=1 SV=2	16	11	12	11	1049	113.7	5.03	36.07	11	1
FALSE	Master Protein	P49411	Elongation factor Tu, mitochondrial OS=Homo sapiens OX=9606 GN=TUFM PE=1 SV=2	21	9	12	9	452	49.5	7.61	31.23	9	1
FALSE	Master Protein	P38919	Eukaryotic initiation factor 4A-III OS=Homo sapiens OX=9606 GN=EIF4A3 PE=1 SV=4	31	12	12	10	411	46.8	6.73	30.45	12	1
FALSE	Master Protein	Q7Z3Z0	Keratin, type I cytoskeletal 25 OS=Homo sapiens OX=9606 GN=KRT25 PE=1 SV=1	4	3	12	1	450	49.3	5.08	28.87	3	1
FALSE	Master Protein	P62937	Peptidyl-prolyl cis-trans isomerase A OS=Homo sapiens OX=9606 GN=PPIA PE=1 SV=2	41	6	12	6	165	18	7.81	34.38	6	1
FALSE	Master Protein	P32119	Peroxiredoxin-2 OS=Homo sapiens OX=9606 GN=PRDX2 PE=1 SV=5	57	8	12	7	198	21.9	5.97	32.82	8	1
FALSE	Master Protein	P00558	Phosphoglycerate kinase 1 OS=Homo sapiens OX=9606 GN=PGK1 PE=1 SV=3	30	10	12	10	417	44.6	8.1	37.48	10	1
FALSE	Master Protein	Q13310	Polyadenylate-binding protein 4 OS=Homo sapiens OX=9606 GN=PABPC4 PE=1 SV=1	17	10	12	7	644	70.7	9.26	28.03	10	1
FALSE	Master Protein	Q13283	Ras GTPase-activating protein-binding protein 1 OS=Homo sapiens OX=9606 GN=G3BP1 PE=1 SV=1	39	11	12	10	466	52.1	5.52	33.03	11	1
FALSE	Master Protein	P48643	T-complex protein 1 subunit epsilon OS=Homo sapiens OX=9606 GN=CCT5 PE=1 SV=1	29	12	12	11	541	59.6	5.66	32.01	12	1
FALSE	Master Protein	P49368	T-complex protein 1 subunit gamma OS=Homo sapiens OX=9606 GN=CCT3 PE=1 SV=4	20	9	12	9	545	60.5	6.49	30.84	9	1
FALSE	Master Protein	P50990	T-complex protein 1 subunit theta OS=Homo sapiens OX=9606 GN=CCT8 PE=1 SV=4	24	12	12	12	548	59.6	5.6	28.27	12	1
FALSE	Master Protein	P62280	40S ribosomal protein S11 OS=Homo sapiens OX=9606 GN=RPS11 PE=1 SV=3	43	6	11	6	158	18.4	10.3	32.16	6	1
FALSE	Master Protein	P62266	40S ribosomal protein S23 OS=Homo sapiens OX=9606 GN=RPS23 PE=1 SV=3	36	4	11	4	143	15.8	10.49	35.46	4	1
FALSE	Master Protein	P08865	40S ribosomal protein SA OS=Homo sapiens OX=9606 GN=RPSA PE=1 SV=4	42	9	11	9	295	32.8	4.87	33.51	9	1
FALSE	Master Protein	P05388	60S acidic ribosomal protein P0 OS=Homo sapiens OX=9606 GN=RPLP0 PE=1 SV=1	32	7	11	7	317	34.3	5.97	32.67	7	1
FALSE	Master Protein	P62913	60S ribosomal protein L11 OS=Homo sapiens OX=9606 GN=RPL11 PE=1 SV=2	32	6	11	6	178	20.2	9.6	29.29	6	1
FALSE	Master Protein	P61513	60S ribosomal protein L37a OS=Homo sapiens OX=9606 GN=RPL37A PE=1 SV=2	41	3	11	3	92	10.3	10.43	36.28	3	1
FALSE	Master Protein	Q07021	Complement component 1 Q subcomponent-binding protein, mitochondrial OS=Homo sapiens OX=9606 GN=C1QBP PE=1 SV=1	28	5	11	5	282	31.3	4.84	47.36	5	1
FALSE	Master Protein	P98170	E3 ubiquitin-protein ligase XIAP OS=Homo sapiens OX=9606 GN=XIAP PE=1 SV=2	27	10	11	10	497	56.6	6.65	30.38	10	1
FALSE	Master Protein	P15311	Ezrin OS=Homo sapiens OX=9606 GN=EZR PE=1 SV=4	16	9	11	6	586	69.4	6.27	28.89	9	1
FALSE	Master Protein	Q5SSJ5	Heterochromatin protein 1-binding protein 3 OS=Homo sapiens OX=9606 GN=HP1BP3 PE=1 SV=1	17	9	11	9	553	61.2	9.67	27.02	9	1
FALSE	Master Protein	P52272	Heterogeneous nuclear ribonucleoprotein M OS=Homo sapiens OX=9606 GN=HNRNPM PE=1 SV=3	16	11	11	11	730	77.5	8.7	27.15	11	1
FALSE	Master Protein	O43852-4	Isoform 4 of Calumenin OS=Homo sapiens OX=9606 GN=CALU	43	9	11	2	323	38.1	4.58	34.22	9	1
FALSE	Master Protein	Q04637-8	Isoform 8 of Eukaryotic translation initiation factor 4 gamma 1 OS=Homo sapiens OX=9606 GN=EIF4G1	8	11	11	11	1600	175.5	5.33	25.94	11	1
FALSE	Master Protein	Q8IVT2	Mitotic interactor and substrate of PLK1 OS=Homo sapiens OX=9606 GN=MISP PE=1 SV=1	17	10	11	10	679	75.3	6.83	28.18	10	1
FALSE	Master Protein	Q15233	Non-POU domain-containing octamer-binding protein OS=Homo sapiens OX=9606 GN=NONO PE=1 SV=4	19	10	11	9	471	54.2	8.95	30.91	10	1
FALSE	Master Protein	Q14980	Nuclear mitotic apparatus protein 1 OS=Homo sapiens OX=9606 GN=NUMA1 PE=1 SV=2	6	11	11	11	2115	238.1	5.78	29.85	11	1
FALSE	Master Protein	P28072	Proteasome subunit beta type-6 OS=Homo sapiens OX=9606 GN=PSMB6 PE=1 SV=4	22	4	11	4	239	25.3	4.92	34.66	4	1
FALSE	Master Protein	P30101	Protein disulfide-isomerase A3 OS=Homo sapiens OX=9606 GN=PDIA3 PE=1 SV=4	17	9	11	9	505	56.7	6.35	25.81	9	1
FALSE	Master Protein	P46940	Ras GTPase-activating-like protein IQGAP1 OS=Homo sapiens OX=9606 GN=IQGAP1 PE=1 SV=1	12	11	11	11	1657	189.1	6.48	31.12	11	1
FALSE	Master Protein	P17987	T-complex protein 1 subunit alpha OS=Homo sapiens OX=9606 GN=TCP1 PE=1 SV=1	21	9	11	9	556	60.3	6.11	29.42	9	1
FALSE	Master Protein	P50991	T-complex protein 1 subunit delta OS=Homo sapiens OX=9606 GN=CCT4 PE=1 SV=4	24	10	11	9	539	57.9	7.83	29.57	10	1
FALSE	Master Protein	P62258	14-3-3 protein epsilon OS=Homo sapiens OX=9606 GN=YWHAE PE=1 SV=1	24	6	10	4	255	29.2	4.74	22.41	6	1
FALSE	Master Protein	P61981	14-3-3 protein gamma OS=Homo sapiens OX=9606 GN=YWHAG PE=1 SV=2	26	7	10	3	247	28.3	4.89	22.65	7	1
FALSE	Master Protein	P15880	40S ribosomal protein S2 OS=Homo sapiens OX=9606 GN=RPS2 PE=1 SV=2	37	8	10	8	293	31.3	10.24	30.8	8	1
FALSE	Master Protein	P83731	60S ribosomal protein L24 OS=Homo sapiens OX=9606 GN=RPL24 PE=1 SV=1	26	5	10	5	157	17.8	11.25	24.43	5	1
FALSE	Master Protein	P61254	60S ribosomal protein L26 OS=Homo sapiens OX=9606 GN=RPL26 PE=1 SV=1	30	7	10	7	145	17.2	10.55	26.36	7	1
FALSE	Master Protein	P61353	60S ribosomal protein L27 OS=Homo sapiens OX=9606 GN=RPL27 PE=1 SV=2	45	6	10	6	136	15.8	10.56	28.44	6	1
FALSE	Master Protein	Q02878	60S ribosomal protein L6 OS=Homo sapiens OX=9606 GN=RPL6 PE=1 SV=3	28	8	10	8	288	32.7	10.58	26.01	8	1
FALSE	Master Protein	P62917	60S ribosomal protein L8 OS=Homo sapiens OX=9606 GN=RPL8 PE=1 SV=2	36	7	10	7	257	28	11.03	32.99	7	1
FALSE	Master Protein	P08758	Annexin A5 OS=Homo sapiens OX=9606 GN=ANXA5 PE=1 SV=2	39	10	10	10	320	35.9	5.05	26.11	10	1
FALSE	Master Protein	P23528	Cofilin-1 OS=Homo sapiens OX=9606 GN=CFL1 PE=1 SV=3	59	9	10	9	166	18.5	8.09	28.25	9	1
FALSE	Master Protein	O43175	D-3-phosphoglycerate dehydrogenase OS=Homo sapiens OX=9606 GN=PHGDH PE=1 SV=4	25	9	10	9	533	56.6	6.71	25.12	9	1
FALSE	Master Protein	Q96C19	EF-hand domain-containing protein D2 OS=Homo sapiens OX=9606 GN=EFHD2 PE=1 SV=1	44	9	10	9	240	26.7	5.2	24.69	9	1
FALSE	Master Protein	P58107	Epiplakin OS=Homo sapiens OX=9606 GN=EPPK1 PE=1 SV=3	8	7	10	4	5088	555.3	5.62	25.11	7	1
FALSE	Master Protein	P55884	Eukaryotic translation initiation factor 3 subunit B OS=Homo sapiens OX=9606 GN=EIF3B PE=1 SV=3	13	9	10	9	814	92.4	5	23.58	9	1
FALSE	Master Protein	P51991	Heterogeneous nuclear ribonucleoprotein A3 OS=Homo sapiens OX=9606 GN=HNRNPA3 PE=1 SV=2	25	9	10	1	378	39.6	9.01	27.89	9	1
FALSE	Master Protein	P51991-2	Isoform 2 of Heterogeneous nuclear ribonucleoprotein A3 OS=Homo sapiens OX=9606 GN=HNRNPA3	26	9	10	1	356	37	8.31	26.87	9	1
FALSE	Master Protein	P07910-2	Isoform C1 of Heterogeneous nuclear ribonucleoproteins C1/C2 OS=Homo sapiens OX=9606 GN=HNRNPC	25	9	10	9	293	32.3	5.08	24.56	9	1
FALSE	Master Protein	P41252	Isoleucine--tRNA ligase, cytoplasmic OS=Homo sapiens OX=9606 GN=IARS1 PE=1 SV=2	11	10	10	10	1262	144.4	6.15	25.82	10	1
FALSE	Master Protein	Q8N1N4	Keratin, type II cytoskeletal 78 OS=Homo sapiens OX=9606 GN=KRT78 PE=1 SV=2	18	9	10	7	520	56.8	6.02	24	9	1
FALSE	Master Protein	Q02790	Peptidyl-prolyl cis-trans isomerase FKBP4 OS=Homo sapiens OX=9606 GN=FKBP4 PE=1 SV=3	23	9	10	9	459	51.8	5.43	30.01	9	1
FALSE	Master Protein	Q13162	Peroxiredoxin-4 OS=Homo sapiens OX=9606 GN=PRDX4 PE=1 SV=1	30	7	10	5	271	30.5	6.29	29.6	7	1
FALSE	Master Protein	P13797	Plastin-3 OS=Homo sapiens OX=9606 GN=PLS3 PE=1 SV=4	22	10	10	10	630	70.8	5.6	28.01	10	1
FALSE	Master Protein	P07737	Profilin-1 OS=Homo sapiens OX=9606 GN=PFN1 PE=1 SV=2	68	7	10	7	140	15	8.27	27.29	7	1
FALSE	Master Protein	P07237	Protein disulfide-isomerase OS=Homo sapiens OX=9606 GN=P4HB PE=1 SV=3	20	10	10	10	508	57.1	4.87	27.21	10	1
FALSE	Master Protein	P22087	rRNA 2'-O-methyltransferase fibrillarin OS=Homo sapiens OX=9606 GN=FBL PE=1 SV=2	27	7	10	7	321	33.8	10.18	33.79	7	1
FALSE	Master Protein	Q9Y265	RuvB-like 1 OS=Homo sapiens OX=9606 GN=RUVBL1 PE=1 SV=1	27	9	10	9	456	50.2	6.42	31.18	9	1
FALSE	Master Protein	P02768	Serum albumin OS=Homo sapiens OX=9606 GN=ALB PE=1 SV=2	11	7	10	7	609	69.3	6.28	31.4	7	1
FALSE	Master Protein	Q13435	Splicing factor 3B subunit 2 OS=Homo sapiens OX=9606 GN=SF3B2 PE=1 SV=2	11	9	10	9	895	100.2	5.67	26.58	9	1
FALSE	Master Protein	Q99832	T-complex protein 1 subunit eta OS=Homo sapiens OX=9606 GN=CCT7 PE=1 SV=2	26	10	10	10	543	59.3	7.65	29.33	10	1
FALSE	Master Protein	P22102	Trifunctional purine biosynthetic protein adenosine-3 OS=Homo sapiens OX=9606 GN=GART PE=1 SV=1	12	8	10	8	1010	107.7	6.7	23.92	8	1
FALSE	Master Protein	P31946	14-3-3 protein beta/alpha OS=Homo sapiens OX=9606 GN=YWHAB PE=1 SV=3	26	6	9	2	246	28.1	4.83	20.54	6	1
FALSE	Master Protein	P62244	40S ribosomal protein S15a OS=Homo sapiens OX=9606 GN=RPS15A PE=1 SV=2	31	4	9	4	130	14.8	10.13	21.71	4	1
FALSE	Master Protein	P46782	40S ribosomal protein S5 OS=Homo sapiens OX=9606 GN=RPS5 PE=1 SV=4	23	5	9	5	204	22.9	9.72	24.26	5	1
FALSE	Master Protein	P08195	4F2 cell-surface antigen heavy chain OS=Homo sapiens OX=9606 GN=SLC3A2 PE=1 SV=3	18	9	9	9	630	68	5.01	25.64	9	1
FALSE	Master Protein	P62906	60S ribosomal protein L10a OS=Homo sapiens OX=9606 GN=RPL10A PE=1 SV=2	37	7	9	7	217	24.8	9.94	27.67	7	1
FALSE	Master Protein	P35268	60S ribosomal protein L22 OS=Homo sapiens OX=9606 GN=RPL22 PE=1 SV=2	40	4	9	4	128	14.8	9.19	28.58	4	1
FALSE	Master Protein	P46779	60S ribosomal protein L28 OS=Homo sapiens OX=9606 GN=RPL28 PE=1 SV=3	40	6	9	6	137	15.7	12.02	21.63	6	1
FALSE	Master Protein	P62888	60S ribosomal protein L30 OS=Homo sapiens OX=9606 GN=RPL30 PE=1 SV=2	63	7	9	6	115	12.8	9.63	25.21	7	1
FALSE	Master Protein	P04083	Annexin A1 OS=Homo sapiens OX=9606 GN=ANXA1 PE=1 SV=2	35	8	9	8	346	38.7	7.02	26.24	8	1
FALSE	Master Protein	Q14444	Caprin-1 OS=Homo sapiens OX=9606 GN=CAPRIN1 PE=1 SV=2	13	8	9	8	709	78.3	5.25	28.97	8	1
FALSE	Master Protein	P33991	DNA replication licensing factor MCM4 OS=Homo sapiens OX=9606 GN=MCM4 PE=1 SV=5	12	9	9	9	863	96.5	6.74	22.27	9	1
FALSE	Master Protein	P20042	Eukaryotic translation initiation factor 2 subunit 2 OS=Homo sapiens OX=9606 GN=EIF2S2 PE=1 SV=2	27	8	9	8	333	38.4	5.8	23.61	8	1
FALSE	Master Protein	Q14152	Eukaryotic translation initiation factor 3 subunit A OS=Homo sapiens OX=9606 GN=EIF3A PE=1 SV=1	6	9	9	9	1382	166.5	6.79	20.65	9	1
FALSE	Master Protein	B5ME19	Eukaryotic translation initiation factor 3 subunit C-like protein OS=Homo sapiens OX=9606 GN=EIF3CL PE=1 SV=1	11	9	9	9	914	105.4	5.64	20.69	9	1
FALSE	Master Protein	P06744	Glucose-6-phosphate isomerase OS=Homo sapiens OX=9606 GN=GPI PE=1 SV=4	18	7	9	7	558	63.1	8.32	23.27	7	1
FALSE	Master Protein	P14314	Glucosidase 2 subunit beta OS=Homo sapiens OX=9606 GN=PRKCSH PE=1 SV=2	23	8	9	8	528	59.4	4.41	24.13	8	1
FALSE	Master Protein	P34932	Heat shock 70 kDa protein 4 OS=Homo sapiens OX=9606 GN=HSPA4 PE=1 SV=4	12	8	9	8	840	94.3	5.19	21.69	8	1
FALSE	Master Protein	O60506	Heterogeneous nuclear ribonucleoprotein Q OS=Homo sapiens OX=9606 GN=SYNCRIP PE=1 SV=2	19	9	9	8	623	69.6	8.59	28.78	9	1
FALSE	Master Protein	Q15366-3	Isoform 3 of Poly(rC)-binding protein 2 OS=Homo sapiens OX=9606 GN=PCBP2	25	7	9	4	362	38.2	6.79	22.78	7	1
FALSE	Master Protein	Q6KB66	Keratin, type II cytoskeletal 80 OS=Homo sapiens OX=9606 GN=KRT80 PE=1 SV=2	11	5	9	4	452	50.5	5.67	22.88	5	1
FALSE	Master Protein	P20700	Lamin-B1 OS=Homo sapiens OX=9606 GN=LMNB1 PE=1 SV=2	12	7	9	7	586	66.4	5.16	20.6	7	1
FALSE	Master Protein	P42704	Leucine-rich PPR motif-containing protein, mitochondrial OS=Homo sapiens OX=9606 GN=LRPPRC PE=1 SV=3	8	9	9	9	1394	157.8	6.13	24.4	9	1
FALSE	Master Protein	P40926	Malate dehydrogenase, mitochondrial OS=Homo sapiens OX=9606 GN=MDH2 PE=1 SV=3	33	9	9	9	338	35.5	8.68	24.53	9	1
FALSE	Master Protein	P56192	Methionine--tRNA ligase, cytoplasmic OS=Homo sapiens OX=9606 GN=MARS1 PE=1 SV=2	10	7	9	7	900	101.1	6.16	25.96	7	1
FALSE	Master Protein	Q14697	Neutral alpha-glucosidase AB OS=Homo sapiens OX=9606 GN=GANAB PE=1 SV=3	13	9	9	9	944	106.8	6.14	29.24	9	1
FALSE	Master Protein	Q9BXS6	Nucleolar and spindle-associated protein 1 OS=Homo sapiens OX=9606 GN=NUSAP1 PE=1 SV=1	15	5	9	5	441	49.4	9.91	23.26	5	1
FALSE	Master Protein	Q15084	Protein disulfide-isomerase A6 OS=Homo sapiens OX=9606 GN=PDIA6 PE=1 SV=1	23	8	9	8	440	48.1	5.08	23.23	8	1
FALSE	Master Protein	P55786	Puromycin-sensitive aminopeptidase OS=Homo sapiens OX=9606 GN=NPEPPS PE=1 SV=2	12	9	9	9	919	103.2	5.72	23.06	9	1
FALSE	Master Protein	Q9UN86	Ras GTPase-activating protein-binding protein 2 OS=Homo sapiens OX=9606 GN=G3BP2 PE=1 SV=2	22	8	9	7	482	54.1	5.55	25.12	8	1
FALSE	Master Protein	P23921	Ribonucleoside-diphosphate reductase large subunit OS=Homo sapiens OX=9606 GN=RRM1 PE=1 SV=1	13	9	9	9	792	90	7.15	26.59	9	1
FALSE	Master Protein	Q9P2E9	Ribosome-binding protein 1 OS=Homo sapiens OX=9606 GN=RRBP1 PE=1 SV=5	9	9	9	9	1410	152.4	8.6	22.41	9	1
FALSE	Master Protein	Q9Y3I0	RNA-splicing ligase RtcB homolog OS=Homo sapiens OX=9606 GN=RTCB PE=1 SV=1	27	9	9	9	505	55.2	7.23	29.78	9	1
FALSE	Master Protein	P36873	Serine/threonine-protein phosphatase PP1-gamma catalytic subunit OS=Homo sapiens OX=9606 GN=PPP1CC PE=1 SV=1	32	9	9	3	323	37	6.54	23.67	9	1
FALSE	Master Protein	O75533	Splicing factor 3B subunit 1 OS=Homo sapiens OX=9606 GN=SF3B1 PE=1 SV=3	9	9	9	9	1304	145.7	7.09	22.23	9	1
FALSE	Master Protein	Q14247	Src substrate cortactin OS=Homo sapiens OX=9606 GN=CTTN PE=1 SV=2	17	7	9	7	550	61.5	5.4	19.3	7	1
FALSE	Master Protein	P78371	T-complex protein 1 subunit beta OS=Homo sapiens OX=9606 GN=CCT2 PE=1 SV=4	22	9	9	9	535	57.5	6.46	31.35	9	1
FALSE	Master Protein	Q86V81	THO complex subunit 4 OS=Homo sapiens OX=9606 GN=ALYREF PE=1 SV=3	28	6	9	6	257	26.9	11.15	29.91	6	1
FALSE	Master Protein	P02786	Transferrin receptor protein 1 OS=Homo sapiens OX=9606 GN=TFRC PE=1 SV=2	13	9	9	9	760	84.8	6.61	24.9	9	1
FALSE	Master Protein	P55072	Transitional endoplasmic reticulum ATPase OS=Homo sapiens OX=9606 GN=VCP PE=1 SV=4	13	9	9	9	806	89.3	5.26	24.35	9	1
FALSE	Master Protein	P40939	Trifunctional enzyme subunit alpha, mitochondrial OS=Homo sapiens OX=9606 GN=HADHA PE=1 SV=2	17	9	9	9	763	82.9	9.04	23.3	9	1
FALSE	Master Protein	P22314	Ubiquitin-like modifier-activating enzyme 1 OS=Homo sapiens OX=9606 GN=UBA1 PE=1 SV=3	13	9	9	9	1058	117.8	5.76	30.7	9	1
FALSE	Master Protein	P08670	Vimentin OS=Homo sapiens OX=9606 GN=VIM PE=1 SV=4	19	9	9	8	466	53.6	5.12	20.19	9	1
FALSE	Master Protein	Q04917	14-3-3 protein eta OS=Homo sapiens OX=9606 GN=YWHAH PE=1 SV=4	18	5	8	2	246	28.2	4.84	18.24	5	1
FALSE	Master Protein	P31947	14-3-3 protein sigma OS=Homo sapiens OX=9606 GN=SFN PE=1 SV=1	20	5	8	2	248	27.8	4.74	18.25	5	1
FALSE	Master Protein	P35998	26S proteasome regulatory subunit 7 OS=Homo sapiens OX=9606 GN=PSMC2 PE=1 SV=3	20	8	8	8	433	48.6	5.95	20.55	8	1
FALSE	Master Protein	P25398	40S ribosomal protein S12 OS=Homo sapiens OX=9606 GN=RPS12 PE=1 SV=3	27	4	8	4	132	14.5	7.21	26.01	4	1
FALSE	Master Protein	P08708	40S ribosomal protein S17 OS=Homo sapiens OX=9606 GN=RPS17 PE=1 SV=2	50	7	8	7	135	15.5	9.85	27.43	7	1
FALSE	Master Protein	P60866	40S ribosomal protein S20 OS=Homo sapiens OX=9606 GN=RPS20 PE=1 SV=1	32	4	8	4	119	13.4	9.94	25.83	4	1
FALSE	Master Protein	P62851	40S ribosomal protein S25 OS=Homo sapiens OX=9606 GN=RPS25 PE=1 SV=1	30	5	8	5	125	13.7	10.11	19.96	5	1
FALSE	Master Protein	P62753	40S ribosomal protein S6 OS=Homo sapiens OX=9606 GN=RPS6 PE=1 SV=1	16	4	8	4	249	28.7	10.84	22.97	4	1
FALSE	Master Protein	P62241	40S ribosomal protein S8 OS=Homo sapiens OX=9606 GN=RPS8 PE=1 SV=2	32	7	8	7	208	24.2	10.32	21.24	7	1
FALSE	Master Protein	P50914	60S ribosomal protein L14 OS=Homo sapiens OX=9606 GN=RPL14 PE=1 SV=4	24	5	8	5	215	23.4	10.93	21.13	5	1
FALSE	Master Protein	P46776	60S ribosomal protein L27a OS=Homo sapiens OX=9606 GN=RPL27A PE=1 SV=2	28	4	8	4	148	16.6	11	20.6	4	1
FALSE	Master Protein	P18085	ADP-ribosylation factor 4 OS=Homo sapiens OX=9606 GN=ARF4 PE=1 SV=3	32	5	8	3	180	20.5	7.14	19.49	5	1
FALSE	Master Protein	P27708	CAD protein OS=Homo sapiens OX=9606 GN=CAD PE=1 SV=3	4	8	8	7	2225	242.8	6.46	18.06	8	1
FALSE	Master Protein	P27797	Calreticulin OS=Homo sapiens OX=9606 GN=CALR PE=1 SV=1	23	7	8	7	417	48.1	4.44	22.74	7	1
FALSE	Master Protein	P04040	Catalase OS=Homo sapiens OX=9606 GN=CAT PE=1 SV=3	20	8	8	8	527	59.7	7.39	20.83	8	1
FALSE	Master Protein	P53621	Coatomer subunit alpha OS=Homo sapiens OX=9606 GN=COPA PE=1 SV=2	8	8	8	8	1224	138.3	7.66	20.85	8	1
FALSE	Master Protein	E.	coli Lac repressor (LacI) &IC	24	7	8	7	360	38.6	6.89	21.08	7	1
FALSE	Master Protein	P06493	Cyclin-dependent kinase 1 OS=Homo sapiens OX=9606 GN=CDK1 PE=1 SV=3	30	7	8	6	297	34.1	8.4	19.11	7	1
FALSE	Master Protein	Q14008	Cytoskeleton-associated protein 5 OS=Homo sapiens OX=9606 GN=CKAP5 PE=1 SV=3	5	8	8	8	2032	225.4	7.8	17.47	8	1
FALSE	Master Protein	P54886	Delta-1-pyrroline-5-carboxylate synthase OS=Homo sapiens OX=9606 GN=ALDH18A1 PE=1 SV=2	11	8	8	8	795	87.2	7.12	18.96	8	1
FALSE	Master Protein	P49736	DNA replication licensing factor MCM2 OS=Homo sapiens OX=9606 GN=MCM2 PE=1 SV=4	11	8	8	8	904	101.8	5.52	21.05	8	1
FALSE	Master Protein	P25205	DNA replication licensing factor MCM3 OS=Homo sapiens OX=9606 GN=MCM3 PE=1 SV=3	9	8	8	8	808	90.9	5.77	17.09	8	1
FALSE	Master Protein	P33992	DNA replication licensing factor MCM5 OS=Homo sapiens OX=9606 GN=MCM5 PE=1 SV=5	12	8	8	8	734	82.2	8.37	17.35	8	1
FALSE	Master Protein	P31689	DnaJ homolog subfamily A member 1 OS=Homo sapiens OX=9606 GN=DNAJA1 PE=1 SV=2	31	8	8	7	397	44.8	7.08	24.31	8	1
FALSE	Master Protein	P04843	Dolichyl-diphosphooligosaccharide--protein glycosyltransferase subunit 1 OS=Homo sapiens OX=9606 GN=RPN1 PE=1 SV=1	12	6	8	6	607	68.5	6.38	18.86	6	1
FALSE	Master Protein	P41091	Eukaryotic translation initiation factor 2 subunit 3 OS=Homo sapiens OX=9606 GN=EIF2S3 PE=1 SV=3	22	8	8	8	472	51.1	8.4	21.49	8	1
FALSE	Master Protein	Q9BY44	Eukaryotic translation initiation factor 2A OS=Homo sapiens OX=9606 GN=EIF2A PE=1 SV=3	15	8	8	8	585	64.9	8.87	20.06	8	1
FALSE	Master Protein	Q9UK99	F-box only protein 3 OS=Homo sapiens OX=9606 GN=FBXO3 PE=1 SV=3	20	7	8	7	471	54.5	5	20.89	7	1
FALSE	Master Protein	Q92945	Far upstream element-binding protein 2 OS=Homo sapiens OX=9606 GN=KHSRP PE=1 SV=4	12	7	8	7	711	73.1	7.3	21.23	7	1
FALSE	Master Protein	Q5D862	Filaggrin-2 OS=Homo sapiens OX=9606 GN=FLG2 PE=1 SV=1	6	6	8	6	2391	247.9	8.31	30.01	6	1
FALSE	Master Protein	Q5T3I0	G patch domain-containing protein 4 OS=Homo sapiens OX=9606 GN=GPATCH4 PE=1 SV=2	23	8	8	8	446	50.4	9.63	25.36	8	1
FALSE	Master Protein	Q12931	Heat shock protein 75 kDa, mitochondrial OS=Homo sapiens OX=9606 GN=TRAP1 PE=1 SV=3	13	8	8	7	704	80.1	8.21	19.26	8	1
FALSE	Master Protein	P09429	High mobility group protein B1 OS=Homo sapiens OX=9606 GN=HMGB1 PE=1 SV=3	30	6	8	6	215	24.9	5.74	26.46	6	1
FALSE	Master Protein	Q16576	Histone-binding protein RBBP7 OS=Homo sapiens OX=9606 GN=RBBP7 PE=1 SV=1	24	7	8	4	425	47.8	5.05	21.55	7	1
FALSE	Master Protein	P00492	Hypoxanthine-guanine phosphoribosyltransferase OS=Homo sapiens OX=9606 GN=HPRT1 PE=1 SV=2	31	6	8	6	218	24.6	6.68	21.9	6	1
FALSE	Master Protein	P12268	Inosine-5'-monophosphate dehydrogenase 2 OS=Homo sapiens OX=9606 GN=IMPDH2 PE=1 SV=2	14	7	8	7	514	55.8	6.9	20.96	7	1
FALSE	Master Protein	Q12905	Interleukin enhancer-binding factor 2 OS=Homo sapiens OX=9606 GN=ILF2 PE=1 SV=2	32	8	8	8	390	43	5.26	23	8	1
FALSE	Master Protein	P06753-2	Isoform 2 of Tropomyosin alpha-3 chain OS=Homo sapiens OX=9606 GN=TPM3	27	8	8	5	248	29	4.78	22.25	8	1
FALSE	Master Protein	P22392-2	Isoform 3 of Nucleoside diphosphate kinase B OS=Homo sapiens OX=9606 GN=NME2	46	7	8	1	267	30.1	8.92	21.66	7	1
FALSE	Master Protein	P15531	Nucleoside diphosphate kinase A OS=Homo sapiens OX=9606 GN=NME1 PE=1 SV=1	58	7	8	1	152	17.1	6.19	21.9	7	1
FALSE	Master Protein	Q9Y617	Phosphoserine aminotransferase OS=Homo sapiens OX=9606 GN=PSAT1 PE=1 SV=2	27	8	8	8	370	40.4	7.66	20.36	8	1
FALSE	Master Protein	P09874	Poly [ADP-ribose] polymerase 1 OS=Homo sapiens OX=9606 GN=PARP1 PE=1 SV=4	10	8	8	8	1014	113	8.88	21.22	8	1
FALSE	Master Protein	Q9UQ80	Proliferation-associated protein 2G4 OS=Homo sapiens OX=9606 GN=PA2G4 PE=1 SV=3	20	7	8	7	394	43.8	6.55	20.19	7	1
FALSE	Master Protein	P28066	Proteasome subunit alpha type-5 OS=Homo sapiens OX=9606 GN=PSMA5 PE=1 SV=3	22	4	8	4	241	26.4	4.79	24.19	4	1
FALSE	Master Protein	Q9Y520	Protein PRRC2C OS=Homo sapiens OX=9606 GN=PRRC2C PE=1 SV=4	3	8	8	8	2896	316.7	9.13	18.63	8	1
FALSE	Master Protein	P00491	Purine nucleoside phosphorylase OS=Homo sapiens OX=9606 GN=PNP PE=1 SV=2	36	8	8	8	289	32.1	6.95	20.73	8	1
FALSE	Master Protein	Q9H0A0	RNA cytidine acetyltransferase OS=Homo sapiens OX=9606 GN=NAT10 PE=1 SV=2	8	8	8	8	1025	115.7	8.27	18.28	8	1
FALSE	Master Protein	P62136	Serine/threonine-protein phosphatase PP1-alpha catalytic subunit OS=Homo sapiens OX=9606 GN=PPP1CA PE=1 SV=1	29	8	8	2	330	37.5	6.33	21.1	8	1
FALSE	Master Protein	P62140	Serine/threonine-protein phosphatase PP1-beta catalytic subunit OS=Homo sapiens OX=9606 GN=PPP1CB PE=1 SV=3	32	7	8	2	327	37.2	6.19	20	7	1
FALSE	Master Protein	P05023	Sodium/potassium-transporting ATPase subunit alpha-1 OS=Homo sapiens OX=9606 GN=ATP1A1 PE=1 SV=1	9	8	8	8	1023	112.8	5.49	19	8	1
FALSE	Master Protein	P52788	Spermine synthase OS=Homo sapiens OX=9606 GN=SMS PE=1 SV=2	28	7	8	7	366	41.2	5.02	23.65	7	1
FALSE	Master Protein	Q15393	Splicing factor 3B subunit 3 OS=Homo sapiens OX=9606 GN=SF3B3 PE=1 SV=4	10	8	8	8	1217	135.5	5.26	22.73	8	1
FALSE	Master Protein	Q9H6Q3	Src-like-adapter 2 OS=Homo sapiens OX=9606 GN=SLA2 PE=1 SV=3	15	1	8	1	261	28.6	5.35	8.68	1	1
FALSE	Master Protein	P37802	Transgelin-2 OS=Homo sapiens OX=9606 GN=TAGLN2 PE=1 SV=3	27	5	8	5	199	22.4	8.25	18.95	5	1
FALSE	Master Protein	P21796	Voltage-dependent anion-selective channel protein 1 OS=Homo sapiens OX=9606 GN=VDAC1 PE=1 SV=2	30	6	8	5	283	30.8	8.54	20.84	6	1
FALSE	Master Protein	P05387	60S acidic ribosomal protein P2 OS=Homo sapiens OX=9606 GN=RPLP2 PE=1 SV=1	49	7	7	7	115	11.7	4.54	21.42	7	1
FALSE	Master Protein	P27635	60S ribosomal protein L10 OS=Homo sapiens OX=9606 GN=RPL10 PE=1 SV=4	24	6	7	6	214	24.6	10.08	17.34	6	1
FALSE	Master Protein	Q07020	60S ribosomal protein L18 OS=Homo sapiens OX=9606 GN=RPL18 PE=1 SV=2	28	5	7	5	188	21.6	11.72	19.68	5	1
FALSE	Master Protein	P42766	60S ribosomal protein L35 OS=Homo sapiens OX=9606 GN=RPL35 PE=1 SV=2	25	5	7	5	123	14.5	11.05	19.26	5	1
FALSE	Master Protein	Q969Q0	60S ribosomal protein L36a-like OS=Homo sapiens OX=9606 GN=RPL36AL PE=1 SV=3	39	5	7	5	106	12.5	10.65	17.16	5	1
FALSE	Master Protein	P18124	60S ribosomal protein L7 OS=Homo sapiens OX=9606 GN=RPL7 PE=1 SV=1	30	6	7	6	248	29.2	10.65	22.46	6	1
FALSE	Master Protein	Q92499	ATP-dependent RNA helicase DDX1 OS=Homo sapiens OX=9606 GN=DDX1 PE=1 SV=2	10	7	7	7	740	82.4	7.23	17.23	7	1
FALSE	Master Protein	P31939	Bifunctional purine biosynthesis protein PURH OS=Homo sapiens OX=9606 GN=ATIC PE=1 SV=3	13	7	7	7	592	64.6	6.71	16.01	7	1
FALSE	Master Protein	Q14566	DNA replication licensing factor MCM6 OS=Homo sapiens OX=9606 GN=MCM6 PE=1 SV=1	11	7	7	7	821	92.8	5.41	17.49	7	1
FALSE	Master Protein	P33993	DNA replication licensing factor MCM7 OS=Homo sapiens OX=9606 GN=MCM7 PE=1 SV=4	13	7	7	7	719	81.3	6.46	18.09	7	1
FALSE	Master Protein	P27695	DNA-(apurinic or apyrimidinic site) lyase OS=Homo sapiens OX=9606 GN=APEX1 PE=1 SV=2	27	7	7	7	318	35.5	8.12	17.84	7	1
FALSE	Master Protein	P29692	Elongation factor 1-delta OS=Homo sapiens OX=9606 GN=EEF1D PE=1 SV=5	27	7	7	7	281	31.1	5.01	22.29	7	1
FALSE	Master Protein	P55060	Exportin-2 OS=Homo sapiens OX=9606 GN=CSE1L PE=1 SV=3	8	7	7	7	971	110.3	5.77	16.15	7	1
FALSE	Master Protein	P52907	F-actin-capping protein subunit alpha-1 OS=Homo sapiens OX=9606 GN=CAPZA1 PE=1 SV=3	31	5	7	4	286	32.9	5.69	24.38	5	1
FALSE	Master Protein	Q08380	Galectin-3-binding protein OS=Homo sapiens OX=9606 GN=LGALS3BP PE=1 SV=1	14	6	7	6	585	65.3	5.27	18.69	6	1
FALSE	Master Protein	P62826	GTP-binding nuclear protein Ran OS=Homo sapiens OX=9606 GN=RAN PE=1 SV=3	22	5	7	5	216	24.4	7.49	17.24	5	1
FALSE	Master Protein	P51858	Hepatoma-derived growth factor OS=Homo sapiens OX=9606 GN=HDGF PE=1 SV=1	43	6	7	6	240	26.8	4.73	20.94	6	1
FALSE	Master Protein	Q13151	Heterogeneous nuclear ribonucleoprotein A0 OS=Homo sapiens OX=9606 GN=HNRNPA0 PE=1 SV=1	20	4	7	3	305	30.8	9.29	23.31	4	1
FALSE	Master Protein	O14979	Heterogeneous nuclear ribonucleoprotein D-like OS=Homo sapiens OX=9606 GN=HNRNPDL PE=1 SV=3	13	6	7	5	420	46.4	9.57	18.32	6	1
FALSE	Master Protein	O43390	Heterogeneous nuclear ribonucleoprotein R OS=Homo sapiens OX=9606 GN=HNRNPR PE=1 SV=1	14	7	7	6	633	70.9	8.13	18.45	7	1
FALSE	Master Protein	P52292	Importin subunit alpha-1 OS=Homo sapiens OX=9606 GN=KPNA2 PE=1 SV=1	18	6	7	6	529	57.8	5.4	22.65	6	1
FALSE	Master Protein	Q93008-1	Isoform 2 of Probable ubiquitin carboxyl-terminal hydrolase FAF-X OS=Homo sapiens OX=9606 GN=USP9X	4	7	7	7	2554	290.3	5.8	19.7	7	1
FALSE	Master Protein	P07951-2	Isoform 2 of Tropomyosin beta chain OS=Homo sapiens OX=9606 GN=TPM2	19	6	7	3	284	33	4.67	17.48	6	1
FALSE	Master Protein	Q14157-1	Isoform 2 of Ubiquitin-associated protein 2-like OS=Homo sapiens OX=9606 GN=UBAP2L	12	7	7	7	983	103.9	6.98	21.29	7	1
FALSE	Master Protein	Q00325-2	Isoform B of Phosphate carrier protein, mitochondrial OS=Homo sapiens OX=9606 GN=SLC25A3	24	6	7	6	361	39.9	9.36	18.61	6	1
FALSE	Master Protein	Q15046	Lysine--tRNA ligase OS=Homo sapiens OX=9606 GN=KARS1 PE=1 SV=3	10	6	7	6	597	68	6.35	16.89	6	1
FALSE	Master Protein	P43243	Matrin-3 OS=Homo sapiens OX=9606 GN=MATR3 PE=1 SV=2	10	7	7	7	847	94.6	6.25	19.8	7	1
FALSE	Master Protein	P27816	Microtubule-associated protein 4 OS=Homo sapiens OX=9606 GN=MAP4 PE=1 SV=3	8	7	7	7	1152	120.9	5.43	18.73	7	1
FALSE	Master Protein	Q9NR30	Nucleolar RNA helicase 2 OS=Homo sapiens OX=9606 GN=DDX21 PE=1 SV=5	10	7	7	7	783	87.3	9.28	17.29	7	1
FALSE	Master Protein	Q6P1J9	Parafibromin OS=Homo sapiens OX=9606 GN=CDC73 PE=1 SV=1	13	7	7	7	531	60.5	9.61	14.8	7	1
FALSE	Master Protein	P23284	Peptidyl-prolyl cis-trans isomerase B OS=Homo sapiens OX=9606 GN=PPIB PE=1 SV=2	31	6	7	6	216	23.7	9.41	17.37	6	1
FALSE	Master Protein	Q9Y2S7	Polymerase delta-interacting protein 2 OS=Homo sapiens OX=9606 GN=POLDIP2 PE=1 SV=1	22	7	7	7	368	42	8.63	17.84	7	1
FALSE	Master Protein	Q9UMS4	Pre-mRNA-processing factor 19 OS=Homo sapiens OX=9606 GN=PRPF19 PE=1 SV=1	25	7	7	7	504	55.1	6.61	21.01	7	1
FALSE	Master Protein	P35241	Radixin OS=Homo sapiens OX=9606 GN=RDX PE=1 SV=1	8	5	7	1	583	68.5	6.37	17.97	5	1
FALSE	Master Protein	Q15293	Reticulocalbin-1 OS=Homo sapiens OX=9606 GN=RCN1 PE=1 SV=1	32	6	7	6	331	38.9	5	21.34	6	1
FALSE	Master Protein	Q08J23	RNA cytosine C(5)-methyltransferase NSUN2 OS=Homo sapiens OX=9606 GN=NSUN2 PE=1 SV=2	11	7	7	7	767	86.4	6.77	17.83	7	1
FALSE	Master Protein	P38159	RNA-binding motif protein, X chromosome OS=Homo sapiens OX=9606 GN=RBMX PE=1 SV=3	15	6	7	6	391	42.3	10.05	16.34	6	1
FALSE	Master Protein	P37108	Signal recognition particle 14 kDa protein OS=Homo sapiens OX=9606 GN=SRP14 PE=1 SV=2	28	3	7	3	136	14.6	10.04	20.77	3	1
FALSE	Master Protein	P62318	Small nuclear ribonucleoprotein Sm D3 OS=Homo sapiens OX=9606 GN=SNRPD3 PE=1 SV=1	48	4	7	4	126	13.9	10.32	21.4	4	1
FALSE	Master Protein	Q7KZF4	Staphylococcal nuclease domain-containing protein 1 OS=Homo sapiens OX=9606 GN=SND1 PE=1 SV=1	8	7	7	7	910	101.9	7.17	17.19	7	1
FALSE	Master Protein	P40227	T-complex protein 1 subunit zeta OS=Homo sapiens OX=9606 GN=CCT6A PE=1 SV=3	19	7	7	7	531	58	6.68	18.61	7	1
FALSE	Master Protein	P26639	Threonine--tRNA ligase 1, cytoplasmic OS=Homo sapiens OX=9606 GN=TARS1 PE=1 SV=3	11	6	7	6	723	83.4	6.67	16.81	6	1
FALSE	Master Protein	Q9Y2W1	Thyroid hormone receptor-associated protein 3 OS=Homo sapiens OX=9606 GN=THRAP3 PE=1 SV=2	8	6	7	6	955	108.6	10.15	16.67	6	1
FALSE	Master Protein	O43795	Unconventional myosin-Ib OS=Homo sapiens OX=9606 GN=MYO1B PE=1 SV=3	8	7	7	7	1136	131.9	9.38	19.08	7	1
FALSE	Master Protein	P45880	Voltage-dependent anion-selective channel protein 2 OS=Homo sapiens OX=9606 GN=VDAC2 PE=1 SV=2	34	7	7	7	294	31.5	7.56	17.41	7	1
FALSE	Master Protein	P12956	X-ray repair cross-complementing protein 6 OS=Homo sapiens OX=9606 GN=XRCC6 PE=1 SV=2	15	7	7	7	609	69.8	6.64	20.87	7	1
FALSE	Master Protein	P61604	10 kDa heat shock protein, mitochondrial OS=Homo sapiens OX=9606 GN=HSPE1 PE=1 SV=2	47	5	6	5	102	10.9	8.92	15.03	5	1
FALSE	Master Protein	P62847	40S ribosomal protein S24 OS=Homo sapiens OX=9606 GN=RPS24 PE=1 SV=1	15	3	6	3	133	15.4	10.78	17.28	3	1
FALSE	Master Protein	P62861	40S ribosomal protein S30 OS=Homo sapiens OX=9606 GN=FAU PE=1 SV=1	20	3	6	3	59	6.6	12.15	15.16	3	1
FALSE	Master Protein	P62891	60S ribosomal protein L39 OS=Homo sapiens OX=9606 GN=RPL39 PE=1 SV=2	25	2	6	2	51	6.4	12.56	16.01	2	1
FALSE	Master Protein	Q02952	A-kinase anchor protein 12 OS=Homo sapiens OX=9606 GN=AKAP12 PE=1 SV=4	4	6	6	6	1782	191.4	4.41	13.66	6	1
FALSE	Master Protein	O96019	Actin-like protein 6A OS=Homo sapiens OX=9606 GN=ACTL6A PE=1 SV=1	23	6	6	6	429	47.4	5.6	15.46	6	1
FALSE	Master Protein	P53999	Activated RNA polymerase II transcriptional coactivator p15 OS=Homo sapiens OX=9606 GN=SUB1 PE=1 SV=3	37	5	6	5	127	14.4	9.6	18.03	5	1
FALSE	Master Protein	Q12904	Aminoacyl tRNA synthase complex-interacting multifunctional protein 1 OS=Homo sapiens OX=9606 GN=AIMP1 PE=1 SV=2	19	4	6	4	312	34.3	8.43	16.51	4	1
FALSE	Master Protein	P12429	Annexin A3 OS=Homo sapiens OX=9606 GN=ANXA3 PE=1 SV=3	21	6	6	6	323	36.4	5.92	15.33	6	1
FALSE	Master Protein	O95831	Apoptosis-inducing factor 1, mitochondrial OS=Homo sapiens OX=9606 GN=AIFM1 PE=1 SV=1	8	4	6	4	613	66.9	8.95	14.83	4	1
FALSE	Master Protein	P00505	Aspartate aminotransferase, mitochondrial OS=Homo sapiens OX=9606 GN=GOT2 PE=1 SV=3	19	6	6	6	430	47.5	9.01	17.52	6	1
FALSE	Master Protein	Q13489	Baculoviral IAP repeat-containing protein 3 OS=Homo sapiens OX=9606 GN=BIRC3 PE=1 SV=2	8	5	6	1	604	68.3	6.04	13	5	1
FALSE	Master Protein	Q9HB71	Calcyclin-binding protein OS=Homo sapiens OX=9606 GN=CACYBP PE=1 SV=2	40	5	6	5	228	26.2	8.25	20.8	5	1
FALSE	Master Protein	P27824	Calnexin OS=Homo sapiens OX=9606 GN=CANX PE=1 SV=2	10	5	6	5	592	67.5	4.6	19.13	5	1
FALSE	Master Protein	P16152	Carbonyl reductase [NADPH] 1 OS=Homo sapiens OX=9606 GN=CBR1 PE=1 SV=3	24	6	6	6	277	30.4	8.32	15.67	6	1
FALSE	Master Protein	Q9NX58	Cell growth-regulating nucleolar protein OS=Homo sapiens OX=9606 GN=LYAR PE=1 SV=2	20	6	6	6	379	43.6	9.54	15.56	6	1
FALSE	Master Protein	O00299	Chloride intracellular channel protein 1 OS=Homo sapiens OX=9606 GN=CLIC1 PE=1 SV=4	34	6	6	6	241	26.9	5.17	16.77	6	1
FALSE	Master Protein	P48444	Coatomer subunit delta OS=Homo sapiens OX=9606 GN=ARCN1 PE=1 SV=1	13	6	6	6	511	57.2	6.21	13.82	6	1
FALSE	Master Protein	O75534	Cold shock domain-containing protein E1 OS=Homo sapiens OX=9606 GN=CSDE1 PE=1 SV=2	8	6	6	6	798	88.8	6.25	13.21	6	1
FALSE	Master Protein	P31930	Cytochrome b-c1 complex subunit 1, mitochondrial OS=Homo sapiens OX=9606 GN=UQCRC1 PE=1 SV=3	15	6	6	6	480	52.6	6.37	14.05	6	1
FALSE	Master Protein	P99999	Cytochrome c OS=Homo sapiens OX=9606 GN=CYCS PE=1 SV=2	49	4	6	4	105	11.7	9.57	15.51	4	1
FALSE	Master Protein	Q9UDY4	DnaJ homolog subfamily B member 4 OS=Homo sapiens OX=9606 GN=DNAJB4 PE=1 SV=1	18	5	6	4	337	37.8	8.5	16.62	5	1
FALSE	Master Protein	P39656	Dolichyl-diphosphooligosaccharide--protein glycosyltransferase 48 kDa subunit OS=Homo sapiens OX=9606 GN=DDOST PE=1 SV=4	16	5	6	5	456	50.8	6.55	18.05	5	1
FALSE	Master Protein	P04844	Dolichyl-diphosphooligosaccharide--protein glycosyltransferase subunit 2 OS=Homo sapiens OX=9606 GN=RPN2 PE=1 SV=3	15	6	6	6	631	69.2	5.69	15.93	6	1
FALSE	Master Protein	P27105	Erythrocyte band 7 integral membrane protein OS=Homo sapiens OX=9606 GN=STOM PE=1 SV=3	27	6	6	6	288	31.7	7.88	14.7	6	1
FALSE	Master Protein	P05198	Eukaryotic translation initiation factor 2 subunit 1 OS=Homo sapiens OX=9606 GN=EIF2S1 PE=1 SV=3	17	5	6	5	315	36.1	5.08	14.46	5	1
FALSE	Master Protein	Q01780	Exosome component 10 OS=Homo sapiens OX=9606 GN=EXOSC10 PE=1 SV=2	7	6	6	6	885	100.8	8.46	14.43	6	1
FALSE	Master Protein	Q86WZ0	HEAT repeat-containing protein 4 OS=Homo sapiens OX=9606 GN=HEATR4 PE=2 SV=2	4	1	6	1	1026	117.1	9.11	2.96	1	1
FALSE	Master Protein	O95757	Heat shock 70 kDa protein 4L OS=Homo sapiens OX=9606 GN=HSPA4L PE=1 SV=3	9	6	6	5	839	94.5	5.88	13	6	1
FALSE	Master Protein	Q09028	Histone-binding protein RBBP4 OS=Homo sapiens OX=9606 GN=RBBP4 PE=1 SV=3	21	6	6	3	425	47.6	4.89	15.66	6	1
FALSE	Master Protein	Q5T749	Keratinocyte proline-rich protein OS=Homo sapiens OX=9606 GN=KPRP PE=1 SV=1	17	5	6	5	579	64.1	8.27	15.98	5	1
FALSE	Master Protein	Q86UP2	Kinectin OS=Homo sapiens OX=9606 GN=KTN1 PE=1 SV=1	5	6	6	6	1357	156.2	5.64	14.63	6	1
FALSE	Master Protein	Q03252	Lamin-B2 OS=Homo sapiens OX=9606 GN=LMNB2 PE=1 SV=4	10	6	6	6	620	69.9	5.59	12.89	6	1
FALSE	Master Protein	P42166	Lamina-associated polypeptide 2, isoform alpha OS=Homo sapiens OX=9606 GN=TMPO PE=1 SV=2	13	6	6	6	694	75.4	7.66	14.52	6	1
FALSE	Master Protein	P35580	Myosin-10 OS=Homo sapiens OX=9606 GN=MYH10 PE=1 SV=3	4	6	6	1	1976	228.9	5.54	17.75	6	1
FALSE	Master Protein	Q99733	Nucleosome assembly protein 1-like 4 OS=Homo sapiens OX=9606 GN=NAP1L4 PE=1 SV=1	20	5	6	4	375	42.8	4.69	19.3	5	1
FALSE	Master Protein	Q9NSD9	Phenylalanine--tRNA ligase beta subunit OS=Homo sapiens OX=9606 GN=FARSB PE=1 SV=3	10	6	6	6	589	66.1	6.84	14.23	6	1
FALSE	Master Protein	P26599	Polypyrimidine tract-binding protein 1 OS=Homo sapiens OX=9606 GN=PTBP1 PE=1 SV=1	18	5	6	5	531	57.2	9.17	19.5	5	1
FALSE	Master Protein	Q6P2Q9	Pre-mRNA-processing-splicing factor 8 OS=Homo sapiens OX=9606 GN=PRPF8 PE=1 SV=2	3	6	6	6	2335	273.4	8.84	14.41	6	1
FALSE	Master Protein	O00469	Procollagen-lysine,2-oxoglutarate 5-dioxygenase 2 OS=Homo sapiens OX=9606 GN=PLOD2 PE=1 SV=2	11	6	6	6	737	84.6	6.71	12.86	6	1
FALSE	Master Protein	P25786	Proteasome subunit alpha type-1 OS=Homo sapiens OX=9606 GN=PSMA1 PE=1 SV=1	21	5	6	5	263	29.5	6.61	14.21	5	1
FALSE	Master Protein	P50395	Rab GDP dissociation inhibitor beta OS=Homo sapiens OX=9606 GN=GDI2 PE=1 SV=2	13	5	6	5	445	50.6	6.47	14.69	5	1
FALSE	Master Protein	P61106	Ras-related protein Rab-14 OS=Homo sapiens OX=9606 GN=RAB14 PE=1 SV=4	24	5	6	4	215	23.9	6.21	14.09	5	1
FALSE	Master Protein	P51149	Ras-related protein Rab-7a OS=Homo sapiens OX=9606 GN=RAB7A PE=1 SV=1	29	5	6	5	207	23.5	6.7	14.84	5	1
FALSE	Master Protein	P35250	Replication factor C subunit 2 OS=Homo sapiens OX=9606 GN=RFC2 PE=1 SV=3	18	4	6	4	354	39.1	6.44	16.81	4	1
FALSE	Master Protein	Q96PK6	RNA-binding protein 14 OS=Homo sapiens OX=9606 GN=RBM14 PE=1 SV=2	11	6	6	6	669	69.4	9.67	13.76	6	1
FALSE	Master Protein	P16615	Sarcoplasmic/endoplasmic reticulum calcium ATPase 2 OS=Homo sapiens OX=9606 GN=ATP2A2 PE=1 SV=1	8	6	6	6	1042	114.7	5.34	15.52	6	1
FALSE	Master Protein	P49591	Serine--tRNA ligase, cytoplasmic OS=Homo sapiens OX=9606 GN=SARS1 PE=1 SV=3	15	5	6	5	514	58.7	6.43	15.65	5	1
FALSE	Master Protein	Q9UHD2	Serine/threonine-protein kinase TBK1 OS=Homo sapiens OX=9606 GN=TBK1 PE=1 SV=1	10	6	6	6	729	83.6	6.79	14.98	6	1
FALSE	Master Protein	P31948	Stress-induced-phosphoprotein 1 OS=Homo sapiens OX=9606 GN=STIP1 PE=1 SV=1	12	6	6	6	543	62.6	6.8	14.59	6	1
FALSE	Master Protein	Q9Y490	Talin-1 OS=Homo sapiens OX=9606 GN=TLN1 PE=1 SV=3	4	6	6	6	2541	269.6	6.07	15.83	6	1
FALSE	Master Protein	Q9ULW0	Targeting protein for Xklp2 OS=Homo sapiens OX=9606 GN=TPX2 PE=1 SV=2	8	6	6	6	747	85.6	9.23	15.36	6	1
FALSE	Master Protein	Q9NYL9	Tropomodulin-3 OS=Homo sapiens OX=9606 GN=TMOD3 PE=1 SV=1	20	6	6	6	352	39.6	5.19	17.07	6	1
FALSE	Master Protein	P67936	Tropomyosin alpha-4 chain OS=Homo sapiens OX=9606 GN=TPM4 PE=1 SV=3	17	5	6	2	248	28.5	4.69	16.01	5	1
FALSE	Master Protein	P13010	X-ray repair cross-complementing protein 5 OS=Homo sapiens OX=9606 GN=XRCC5 PE=1 SV=3	7	6	6	6	732	82.7	5.81	13.16	6	1
FALSE	Master Protein	ChloramphenicolR	&IC	20	3	5	3	219	25.6	6.38	17.07	3	1
FALSE	Master Protein	Q15029	116 kDa U5 small nuclear ribonucleoprotein component OS=Homo sapiens OX=9606 GN=EFTUD2 PE=1 SV=1	7	5	5	4	972	109.4	5	12.53	5	1
FALSE	Master Protein	P51665	26S proteasome non-ATPase regulatory subunit 7 OS=Homo sapiens OX=9606 GN=PSMD7 PE=1 SV=2	21	5	5	5	324	37	6.77	17.37	5	1
FALSE	Master Protein	P82650	28S ribosomal protein S22, mitochondrial OS=Homo sapiens OX=9606 GN=MRPS22 PE=1 SV=1	15	5	5	5	360	41.3	7.9	12.27	5	1
FALSE	Master Protein	P49189	4-trimethylaminobutyraldehyde dehydrogenase OS=Homo sapiens OX=9606 GN=ALDH9A1 PE=1 SV=3	11	5	5	5	494	53.8	5.87	12.33	5	1
FALSE	Master Protein	P62081	40S ribosomal protein S7 OS=Homo sapiens OX=9606 GN=RPS7 PE=1 SV=1	36	4	5	4	194	22.1	10.1	21.48	4	1
FALSE	Master Protein	P46778	60S ribosomal protein L21 OS=Homo sapiens OX=9606 GN=RPL21 PE=1 SV=2	26	4	5	4	160	18.6	10.49	15.63	4	1
FALSE	Master Protein	P49207	60S ribosomal protein L34 OS=Homo sapiens OX=9606 GN=RPL34 PE=1 SV=3	21	3	5	3	117	13.3	11.47	11.11	3	1
FALSE	Master Protein	O15143	Actin-related protein 2/3 complex subunit 1B OS=Homo sapiens OX=9606 GN=ARPC1B PE=1 SV=3	18	5	5	5	372	40.9	8.35	12.85	5	1
FALSE	Master Protein	P05187	Alkaline phosphatase, placental type OS=Homo sapiens OX=9606 GN=ALPP PE=1 SV=2	10	5	5	1	535	57.9	6.29	15.12	5	1
FALSE	Master Protein	P61221	ATP-binding cassette sub-family E member 1 OS=Homo sapiens OX=9606 GN=ABCE1 PE=1 SV=1	9	5	5	5	599	67.3	8.34	11.38	5	1
FALSE	Master Protein	P13929	Beta-enolase OS=Homo sapiens OX=9606 GN=ENO3 PE=1 SV=5	11	3	5	1	434	47	7.71	15.58	3	1
FALSE	Master Protein	P11586	C-1-tetrahydrofolate synthase, cytoplasmic OS=Homo sapiens OX=9606 GN=MTHFD1 PE=1 SV=3	6	5	5	5	935	101.5	7.3	10.51	5	1
FALSE	Master Protein	P68400	Casein kinase II subunit alpha OS=Homo sapiens OX=9606 GN=CSNK2A1 PE=1 SV=1	13	5	5	5	391	45.1	7.74	13.67	5	1
FALSE	Master Protein	Q9NXV6	CDKN2A-interacting protein OS=Homo sapiens OX=9606 GN=CDKN2AIP PE=1 SV=3	10	5	5	5	580	61.1	9.01	10.17	5	1
FALSE	Master Protein	P35606	Coatomer subunit beta' OS=Homo sapiens OX=9606 GN=COPB2 PE=1 SV=2	7	4	5	4	906	102.4	5.27	11.25	4	1
FALSE	Master Protein	P21291	Cysteine and glycine-rich protein 1 OS=Homo sapiens OX=9606 GN=CSRP1 PE=1 SV=3	30	5	5	5	193	20.6	8.57	14.98	5	1
FALSE	Master Protein	Q08554	Desmocollin-1 OS=Homo sapiens OX=9606 GN=DSC1 PE=1 SV=2	6	5	5	5	894	99.9	5.43	12.57	5	1
FALSE	Master Protein	O60884	DnaJ homolog subfamily A member 2 OS=Homo sapiens OX=9606 GN=DNAJA2 PE=1 SV=1	12	5	5	5	412	45.7	6.48	11.91	5	1
FALSE	Master Protein	Q99615	DnaJ homolog subfamily C member 7 OS=Homo sapiens OX=9606 GN=DNAJC7 PE=1 SV=2	12	5	5	5	494	56.4	6.96	11.32	5	1
FALSE	Master Protein	P62495	Eukaryotic peptide chain release factor subunit 1 OS=Homo sapiens OX=9606 GN=ETF1 PE=1 SV=3	13	5	5	5	437	49	5.71	10.88	5	1
FALSE	Master Protein	P60228	Eukaryotic translation initiation factor 3 subunit E OS=Homo sapiens OX=9606 GN=EIF3E PE=1 SV=1	16	5	5	5	445	52.2	6.04	12.23	5	1
FALSE	Master Protein	O75821	Eukaryotic translation initiation factor 3 subunit G OS=Homo sapiens OX=9606 GN=EIF3G PE=1 SV=2	19	5	5	5	320	35.6	6.13	12.36	5	1
FALSE	Master Protein	Q13347	Eukaryotic translation initiation factor 3 subunit I OS=Homo sapiens OX=9606 GN=EIF3I PE=1 SV=1	13	4	5	4	325	36.5	5.64	11.88	4	1
FALSE	Master Protein	Q9Y262	Eukaryotic translation initiation factor 3 subunit L OS=Homo sapiens OX=9606 GN=EIF3L PE=1 SV=1	8	5	5	5	564	66.7	6.34	10.93	5	1
FALSE	Master Protein	Q13868	Exosome complex component RRP4 OS=Homo sapiens OX=9606 GN=EXOSC2 PE=1 SV=2	25	5	5	5	293	32.8	7.5	13.12	5	1
FALSE	Master Protein	Q96AE4	Far upstream element-binding protein 1 OS=Homo sapiens OX=9606 GN=FUBP1 PE=1 SV=3	9	5	5	5	644	67.5	7.61	11.45	5	1
FALSE	Master Protein	P47897	Glutamine--tRNA ligase OS=Homo sapiens OX=9606 GN=QARS1 PE=1 SV=1	7	5	5	5	775	87.7	7.15	11.33	5	1
FALSE	Master Protein	P41250	Glycine--tRNA ligase OS=Homo sapiens OX=9606 GN=GARS1 PE=1 SV=3	8	5	5	5	739	83.1	7.03	11.92	5	1
FALSE	Master Protein	Q9BVP2	Guanine nucleotide-binding protein-like 3 OS=Homo sapiens OX=9606 GN=GNL3 PE=1 SV=2	9	5	5	5	549	62	9.16	13.04	5	1
FALSE	Master Protein	O60832	H/ACA ribonucleoprotein complex subunit DKC1 OS=Homo sapiens OX=9606 GN=DKC1 PE=1 SV=3	15	5	5	5	514	57.6	9.42	14.15	5	1
FALSE	Master Protein	Q92598	Heat shock protein 105 kDa OS=Homo sapiens OX=9606 GN=HSPH1 PE=1 SV=1	7	5	5	5	858	96.8	5.39	11.41	5	1
FALSE	Master Protein	P04792	Heat shock protein beta-1 OS=Homo sapiens OX=9606 GN=HSPB1 PE=1 SV=2	26	5	5	5	205	22.8	6.4	12.48	5	1
FALSE	Master Protein	P52597	Heterogeneous nuclear ribonucleoprotein F OS=Homo sapiens OX=9606 GN=HNRNPF PE=1 SV=3	17	5	5	3	415	45.6	5.58	13.92	5	1
FALSE	Master Protein	P31943	Heterogeneous nuclear ribonucleoprotein H OS=Homo sapiens OX=9606 GN=HNRNPH1 PE=1 SV=4	18	5	5	3	449	49.2	6.3	14.67	5	1
FALSE	Master Protein	P14866	Heterogeneous nuclear ribonucleoprotein L OS=Homo sapiens OX=9606 GN=HNRNPL PE=1 SV=2	11	4	5	4	589	64.1	8.22	17.17	4	1
FALSE	Master Protein	P12081	Histidine--tRNA ligase, cytoplasmic OS=Homo sapiens OX=9606 GN=HARS1 PE=1 SV=2	9	5	5	5	509	57.4	5.88	11.31	5	1
FALSE	Master Protein	Q13547	Histone deacetylase 1 OS=Homo sapiens OX=9606 GN=HDAC1 PE=1 SV=1	14	5	5	5	482	55.1	5.48	12.1	5	1
FALSE	Master Protein	Q92522	Histone H1.10 OS=Homo sapiens OX=9606 GN=H1-10 PE=1 SV=1	17	3	5	3	213	22.5	10.76	15.13	3	1
FALSE	Master Protein	P50502	Hsc70-interacting protein OS=Homo sapiens OX=9606 GN=ST13 PE=1 SV=2	17	5	5	5	369	41.3	5.27	13.63	5	1
FALSE	Master Protein	Q16543	Hsp90 co-chaperone Cdc37 OS=Homo sapiens OX=9606 GN=CDC37 PE=1 SV=1	16	5	5	5	378	44.4	5.25	11.69	5	1
FALSE	Master Protein	Q9UHB6	LIM domain and actin-binding protein 1 OS=Homo sapiens OX=9606 GN=LIMA1 PE=1 SV=1	8	5	5	5	759	85.2	6.84	12.35	5	1
FALSE	Master Protein	P36776	Lon protease homolog, mitochondrial OS=Homo sapiens OX=9606 GN=LONP1 PE=1 SV=2	6	5	5	5	959	106.4	6.39	11.61	5	1
FALSE	Master Protein	Q16891	MICOS complex subunit MIC60 OS=Homo sapiens OX=9606 GN=IMMT PE=1 SV=1	9	5	5	5	758	83.6	6.48	13.97	5	1
FALSE	Master Protein	P22234	Multifunctional protein ADE2 OS=Homo sapiens OX=9606 GN=PAICS PE=1 SV=3	13	5	5	5	425	47	7.23	13.61	5	1
FALSE	Master Protein	Q9BU76	Multiple myeloma tumor-associated protein 2 OS=Homo sapiens OX=9606 GN=MMTAG2 PE=1 SV=1	20	4	5	4	263	29.4	10.02	10.88	4	1
FALSE	Master Protein	Q9BQG0	Myb-binding protein 1A OS=Homo sapiens OX=9606 GN=MYBBP1A PE=1 SV=2	4	5	5	5	1328	148.8	9.28	11.41	5	1
FALSE	Master Protein	Q5VZE5	N-alpha-acetyltransferase 35, NatC auxiliary subunit OS=Homo sapiens OX=9606 GN=NAA35 PE=1 SV=1	1	1	5	1	725	83.6	7.05	10.67	1	1
FALSE	Master Protein	Q13765	Nascent polypeptide-associated complex subunit alpha OS=Homo sapiens OX=9606 GN=NACA PE=1 SV=1	20	3	5	3	215	23.4	4.56	14.69	3	1
FALSE	Master Protein	Q9UNZ2	NSFL1 cofactor p47 OS=Homo sapiens OX=9606 GN=NSFL1C PE=1 SV=2	17	5	5	5	370	40.5	5.1	12.69	5	1
FALSE	Master Protein	O00567	Nucleolar protein 56 OS=Homo sapiens OX=9606 GN=NOP56 PE=1 SV=4	9	5	5	5	594	66	9.19	12.32	5	1
FALSE	Master Protein	P55209	Nucleosome assembly protein 1-like 1 OS=Homo sapiens OX=9606 GN=NAP1L1 PE=1 SV=1	24	5	5	4	391	45.3	4.46	16.46	5	1
FALSE	Master Protein	P18669	Phosphoglycerate mutase 1 OS=Homo sapiens OX=9606 GN=PGAM1 PE=1 SV=2	24	5	5	5	254	28.8	7.18	13.82	5	1
FALSE	Master Protein	O43143	Pre-mRNA-splicing factor ATP-dependent RNA helicase DHX15 OS=Homo sapiens OX=9606 GN=DHX15 PE=1 SV=2	7	5	5	5	795	90.9	7.46	13.28	5	1
FALSE	Master Protein	Q99623	Prohibitin-2 OS=Homo sapiens OX=9606 GN=PHB2 PE=1 SV=2	19	5	5	5	299	33.3	9.83	13.77	5	1
FALSE	Master Protein	Q06323	Proteasome activator complex subunit 1 OS=Homo sapiens OX=9606 GN=PSME1 PE=1 SV=1	14	4	5	4	249	28.7	6.02	13.67	4	1
FALSE	Master Protein	P25787	Proteasome subunit alpha type-2 OS=Homo sapiens OX=9606 GN=PSMA2 PE=1 SV=2	38	5	5	5	234	25.9	7.43	12.39	5	1
FALSE	Master Protein	P25789	Proteasome subunit alpha type-4 OS=Homo sapiens OX=9606 GN=PSMA4 PE=1 SV=1	26	5	5	5	261	29.5	7.72	13.26	5	1
FALSE	Master Protein	P60900	Proteasome subunit alpha type-6 OS=Homo sapiens OX=9606 GN=PSMA6 PE=1 SV=1	22	5	5	5	246	27.4	6.76	16.99	5	1
FALSE	Master Protein	P28070	Proteasome subunit beta type-4 OS=Homo sapiens OX=9606 GN=PSMB4 PE=1 SV=4	31	5	5	5	264	29.2	5.97	18.33	5	1
FALSE	Master Protein	Q86UE4	Protein LYRIC OS=Homo sapiens OX=9606 GN=MTDH PE=1 SV=2	13	5	5	5	582	63.8	9.32	14.13	5	1
FALSE	Master Protein	P43487	Ran-specific GTPase-activating protein OS=Homo sapiens OX=9606 GN=RANBP1 PE=1 SV=1	49	5	5	5	201	23.3	5.29	10.93	5	1
FALSE	Master Protein	O43865	S-adenosylhomocysteine hydrolase-like protein 1 OS=Homo sapiens OX=9606 GN=AHCYL1 PE=1 SV=2	11	5	5	5	530	58.9	6.89	11.72	5	1
FALSE	Master Protein	P82979	SAP domain-containing ribonucleoprotein OS=Homo sapiens OX=9606 GN=SARNP PE=1 SV=3	23	5	5	5	210	23.7	6.42	11.9	5	1
FALSE	Master Protein	P30153	Serine/threonine-protein phosphatase 2A 65 kDa regulatory subunit A alpha isoform OS=Homo sapiens OX=9606 GN=PPP2R1A PE=1 SV=4	12	5	5	5	589	65.3	5.11	13.18	5	1
FALSE	Master Protein	P50454	Serpin H1 OS=Homo sapiens OX=9606 GN=SERPINH1 PE=1 SV=2	17	5	5	5	418	46.4	8.69	13.86	5	1
FALSE	Master Protein	Q13838	Spliceosome RNA helicase DDX39B OS=Homo sapiens OX=9606 GN=DDX39B PE=1 SV=1	11	5	5	5	428	49	5.67	12.96	5	1
FALSE	Master Protein	Q15459	Splicing factor 3A subunit 1 OS=Homo sapiens OX=9606 GN=SF3A1 PE=1 SV=1	5	5	5	5	793	88.8	5.22	11.24	5	1
FALSE	Master Protein	P16949	Stathmin OS=Homo sapiens OX=9606 GN=STMN1 PE=1 SV=3	27	4	5	4	149	17.3	5.97	11.84	4	1
FALSE	Master Protein	P31040	Succinate dehydrogenase [ubiquinone] flavoprotein subunit, mitochondrial OS=Homo sapiens OX=9606 GN=SDHA PE=1 SV=2	7	4	5	4	664	72.6	7.39	13.3	4	1
FALSE	Master Protein	Q16881	Thioredoxin reductase 1, cytoplasmic OS=Homo sapiens OX=9606 GN=TXNRD1 PE=1 SV=3	11	5	5	5	649	70.9	7.39	12.84	5	1
FALSE	Master Protein	Q13263	Transcription intermediary factor 1-beta OS=Homo sapiens OX=9606 GN=TRIM28 PE=1 SV=5	7	5	5	5	835	88.5	5.77	12.19	5	1
FALSE	Master Protein	P55084	Trifunctional enzyme subunit beta, mitochondrial OS=Homo sapiens OX=9606 GN=HADHB PE=1 SV=3	12	5	5	5	474	51.3	9.41	13.36	5	1
FALSE	Master Protein	O75347	Tubulin-specific chaperone A OS=Homo sapiens OX=9606 GN=TBCA PE=1 SV=3	34	5	5	5	108	12.8	5.29	16.42	5	1
FALSE	Master Protein	O75643	U5 small nuclear ribonucleoprotein 200 kDa helicase OS=Homo sapiens OX=9606 GN=SNRNP200 PE=1 SV=2	3	5	5	5	2136	244.4	6.06	13.11	5	1
FALSE	Master Protein	Q9Y277	Voltage-dependent anion-selective channel protein 3 OS=Homo sapiens OX=9606 GN=VDAC3 PE=1 SV=1	16	4	5	3	283	30.6	8.66	11.98	4	1
FALSE	Master Protein	O60293	Zinc finger C3H1 domain-containing protein OS=Homo sapiens OX=9606 GN=ZFC3H1 PE=1 SV=3	2	2	5	2	1989	226.2	8.13	11.11	2	1
FALSE	Master Protein	AmpR	&IC	17	4	4	4	286	31.5	6.04	11.47	4	1
FALSE	Master Protein	Q15008	26S proteasome non-ATPase regulatory subunit 6 OS=Homo sapiens OX=9606 GN=PSMD6 PE=1 SV=1	11	4	4	4	389	45.5	5.62	10.8	4	1
FALSE	Master Protein	P62195	26S proteasome regulatory subunit 8 OS=Homo sapiens OX=9606 GN=PSMC5 PE=1 SV=1	15	4	4	4	406	45.6	7.55	12.03	4	1
FALSE	Master Protein	Q9Y3D9	28S ribosomal protein S23, mitochondrial OS=Homo sapiens OX=9606 GN=MRPS23 PE=1 SV=2	22	4	4	4	190	21.8	8.9	9.67	4	1
FALSE	Master Protein	P62857	40S ribosomal protein S28 OS=Homo sapiens OX=9606 GN=RPS28 PE=1 SV=1	30	2	4	2	69	7.8	10.7	9.84	2	1
FALSE	Master Protein	P46781	40S ribosomal protein S9 OS=Homo sapiens OX=9606 GN=RPS9 PE=1 SV=3	13	4	4	4	194	22.6	10.65	8.34	4	1
FALSE	Master Protein	P52209	6-phosphogluconate dehydrogenase, decarboxylating OS=Homo sapiens OX=9606 GN=PGD PE=1 SV=3	10	4	4	4	483	53.1	7.23	10.12	4	1
FALSE	Master Protein	P40429	60S ribosomal protein L13a OS=Homo sapiens OX=9606 GN=RPL13A PE=1 SV=2	15	3	4	3	203	23.6	10.93	8.75	3	1
FALSE	Master Protein	P62899	60S ribosomal protein L31 OS=Homo sapiens OX=9606 GN=RPL31 PE=1 SV=1	18	2	4	2	125	14.5	10.54	10.29	2	1
FALSE	Master Protein	Q92688	Acidic leucine-rich nuclear phosphoprotein 32 family member B OS=Homo sapiens OX=9606 GN=ANP32B PE=1 SV=1	18	4	4	2	251	28.8	4.06	11.24	4	1
FALSE	Master Protein	P59998	Actin-related protein 2/3 complex subunit 4 OS=Homo sapiens OX=9606 GN=ARPC4 PE=1 SV=3	29	4	4	4	168	19.7	8.43	9.04	4	1
FALSE	Master Protein	O95433	Activator of 90 kDa heat shock protein ATPase homolog 1 OS=Homo sapiens OX=9606 GN=AHSA1 PE=1 SV=1	16	4	4	4	338	38.3	5.53	10.56	4	1
FALSE	Master Protein	Q01518	Adenylyl cyclase-associated protein 1 OS=Homo sapiens OX=9606 GN=CAP1 PE=1 SV=5	7	3	4	3	475	51.9	8.06	9.62	3	1
FALSE	Master Protein	P61204	ADP-ribosylation factor 3 OS=Homo sapiens OX=9606 GN=ARF3 PE=1 SV=2	22	3	4	1	181	20.6	7.43	9.87	3	1
FALSE	Master Protein	P84085	ADP-ribosylation factor 5 OS=Homo sapiens OX=9606 GN=ARF5 PE=1 SV=2	23	3	4	1	180	20.5	6.79	9.68	3	1
FALSE	Master Protein	P15121	Aldo-keto reductase family 1 member B1 OS=Homo sapiens OX=9606 GN=AKR1B1 PE=1 SV=3	12	4	4	4	316	35.8	6.98	9.07	4	1
FALSE	Master Protein	P37840	Alpha-synuclein OS=Homo sapiens OX=9606 GN=SNCA PE=1 SV=1	22	3	4	3	140	14.5	4.7	9.92	3	1
FALSE	Master Protein	Q9NQW6	Anillin OS=Homo sapiens OX=9606 GN=ANLN PE=1 SV=2	3	4	4	4	1124	124.1	8.07	8.72	4	1
FALSE	Master Protein	P36542	ATP synthase subunit gamma, mitochondrial OS=Homo sapiens OX=9606 GN=ATP5F1C PE=1 SV=1	11	3	4	3	298	33	9.22	9.48	3	1
FALSE	Master Protein	P48047	ATP synthase subunit O, mitochondrial OS=Homo sapiens OX=9606 GN=ATP5PO PE=1 SV=1	26	4	4	4	213	23.3	9.96	9.26	4	1
FALSE	Master Protein	Q01813	ATP-dependent 6-phosphofructokinase, platelet type OS=Homo sapiens OX=9606 GN=PFKP PE=1 SV=2	11	4	4	4	784	85.5	7.55	11.2	4	1
FALSE	Master Protein	O76031	ATP-dependent Clp protease ATP-binding subunit clpX-like, mitochondrial OS=Homo sapiens OX=9606 GN=CLPX PE=1 SV=2	7	4	4	4	633	69.2	7.58	9.63	4	1
FALSE	Master Protein	P46063	ATP-dependent DNA helicase Q1 OS=Homo sapiens OX=9606 GN=RECQL PE=1 SV=3	7	4	4	4	649	73.4	7.88	9.75	4	1
FALSE	Master Protein	Q9NVP1	ATP-dependent RNA helicase DDX18 OS=Homo sapiens OX=9606 GN=DDX18 PE=1 SV=2	7	4	4	4	670	75.4	9.5	9.74	4	1
FALSE	Master Protein	P35613	Basigin OS=Homo sapiens OX=9606 GN=BSG PE=1 SV=2	14	4	4	4	385	42.2	5.66	12.17	4	1
FALSE	Master Protein	Maltose	Binding Protein (MBP) &IC	10	3	4	3	387	42.5	5.2	9.47	3	1
FALSE	Master Protein	O75746	Calcium-binding mitochondrial carrier protein Aralar1 OS=Homo sapiens OX=9606 GN=SLC25A12 PE=1 SV=2	5	4	4	3	678	74.7	8.38	8.28	4	1
FALSE	Master Protein	Q8N3C7	CAP-Gly domain-containing linker protein 4 OS=Homo sapiens OX=9606 GN=CLIP4 PE=1 SV=1	6	1	4	1	705	76.3	8.7	3.17	1	1
FALSE	Master Protein	P50416	Carnitine O-palmitoyltransferase 1, liver isoform OS=Homo sapiens OX=9606 GN=CPT1A PE=1 SV=2	5	4	4	4	773	88.3	8.65	8.86	4	1
FALSE	Master Protein	Q8N163	Cell cycle and apoptosis regulator protein 2 OS=Homo sapiens OX=9606 GN=CCAR2 PE=1 SV=2	4	4	4	4	923	102.8	5.22	8.3	4	1
FALSE	Master Protein	P62633	Cellular nucleic acid-binding protein OS=Homo sapiens OX=9606 GN=CNBP PE=1 SV=1	21	3	4	3	177	19.5	7.71	12.33	3	1
FALSE	Master Protein	P17812	CTP synthase 1 OS=Homo sapiens OX=9606 GN=CTPS1 PE=1 SV=2	8	4	4	2	591	66.6	6.46	10.13	4	1
FALSE	Master Protein	P13073	Cytochrome c oxidase subunit 4 isoform 1, mitochondrial OS=Homo sapiens OX=9606 GN=COX4I1 PE=1 SV=1	24	4	4	4	169	19.6	9.51	9	4	1
FALSE	Master Protein	Q13011	Delta(3,5)-Delta(2,4)-dienoyl-CoA isomerase, mitochondrial OS=Homo sapiens OX=9606 GN=ECH1 PE=1 SV=2	9	3	4	3	328	35.8	8	9.61	3	1
FALSE	Master Protein	P33316	Deoxyuridine 5'-triphosphate nucleotidohydrolase, mitochondrial OS=Homo sapiens OX=9606 GN=DUT PE=1 SV=4	19	4	4	4	252	26.5	9.36	10.66	4	1
FALSE	Master Protein	Q96EY1	DnaJ homolog subfamily A member 3, mitochondrial OS=Homo sapiens OX=9606 GN=DNAJA3 PE=1 SV=2	14	4	4	4	480	52.5	9.26	10.41	4	1
FALSE	Master Protein	Q9UBS4	DnaJ homolog subfamily B member 11 OS=Homo sapiens OX=9606 GN=DNAJB11 PE=1 SV=1	13	4	4	4	358	40.5	6.18	10.47	4	1
FALSE	Master Protein	P55265	Double-stranded RNA-specific adenosine deaminase OS=Homo sapiens OX=9606 GN=ADAR PE=1 SV=4	4	4	4	4	1226	136	8.65	9.22	4	1
FALSE	Master Protein	Q16643	Drebrin OS=Homo sapiens OX=9606 GN=DBN1 PE=1 SV=4	8	4	4	4	649	71.4	4.45	9.15	4	1
FALSE	Master Protein	Q5T4S7	E3 ubiquitin-protein ligase UBR4 OS=Homo sapiens OX=9606 GN=UBR4 PE=1 SV=1	1	4	4	4	5183	573.5	6.04	8.91	4	1
FALSE	Master Protein	Q92616	eIF-2-alpha kinase activator GCN1 OS=Homo sapiens OX=9606 GN=GCN1 PE=1 SV=6	2	4	4	4	2671	292.6	7.47	9.07	4	1
FALSE	Master Protein	P13804	Electron transfer flavoprotein subunit alpha, mitochondrial OS=Homo sapiens OX=9606 GN=ETFA PE=1 SV=1	16	4	4	4	333	35.1	8.38	9.57	4	1
FALSE	Master Protein	O60869	Endothelial differentiation-related factor 1 OS=Homo sapiens OX=9606 GN=EDF1 PE=1 SV=1	30	4	4	4	148	16.4	9.95	9.42	4	1
FALSE	Master Protein	P47813	Eukaryotic translation initiation factor 1A, X-chromosomal OS=Homo sapiens OX=9606 GN=EIF1AX PE=1 SV=2	28	4	4	4	144	16.5	5.24	10.87	4	1
FALSE	Master Protein	Q5RKV6	Exosome complex component MTR3 OS=Homo sapiens OX=9606 GN=EXOSC6 PE=1 SV=1	19	4	4	4	272	28.2	6.28	9.19	4	1
FALSE	Master Protein	P47755	F-actin-capping protein subunit alpha-2 OS=Homo sapiens OX=9606 GN=CAPZA2 PE=1 SV=3	17	4	4	3	286	32.9	5.85	10.97	4	1
FALSE	Master Protein	Q16658	Fascin OS=Homo sapiens OX=9606 GN=FSCN1 PE=1 SV=3	13	4	4	4	493	54.5	7.24	11.17	4	1
FALSE	Master Protein	P07954	Fumarate hydratase, mitochondrial OS=Homo sapiens OX=9606 GN=FH PE=1 SV=3	10	4	4	4	510	54.6	8.76	10.97	4	1
FALSE	Master Protein	P09104	Gamma-enolase OS=Homo sapiens OX=9606 GN=ENO2 PE=1 SV=3	6	2	4	1	434	47.2	5.03	12.38	2	1
FALSE	Master Protein	O75223	Gamma-glutamylcyclotransferase OS=Homo sapiens OX=9606 GN=GGCT PE=1 SV=1	23	4	4	4	188	21	5.14	9.47	4	1
FALSE	Master Protein	P00390	Glutathione reductase, mitochondrial OS=Homo sapiens OX=9606 GN=GSR PE=1 SV=2	15	4	4	4	522	56.2	8.5	10.55	4	1
FALSE	Master Protein	Q9HC38	Glyoxalase domain-containing protein 4 OS=Homo sapiens OX=9606 GN=GLOD4 PE=1 SV=1	14	4	4	4	313	34.8	5.6	9.97	4	1
FALSE	Master Protein	Q9HCE1	Helicase MOV-10 OS=Homo sapiens OX=9606 GN=MOV10 PE=1 SV=2	5	4	4	4	1003	113.6	8.82	9.69	4	1
FALSE	Master Protein	Q99729	Heterogeneous nuclear ribonucleoprotein A/B OS=Homo sapiens OX=9606 GN=HNRNPAB PE=1 SV=2	9	3	4	2	332	36.2	8.21	10.4	3	1
FALSE	Master Protein	O00422	Histone deacetylase complex subunit SAP18 OS=Homo sapiens OX=9606 GN=SAP18 PE=1 SV=1	23	4	4	4	153	17.6	9.35	8.58	4	1
FALSE	Master Protein	Q5QNW6	Histone H2B type 2-F OS=Homo sapiens OX=9606 GN=H2BC18 PE=1 SV=3	15	3	4	3	126	13.9	10.32	9.06	3	1
FALSE	Master Protein	P51610	Host cell factor 1 OS=Homo sapiens OX=9606 GN=HCFC1 PE=1 SV=2	2	4	4	4	2035	208.6	7.46	8.55	4	1
FALSE	Master Protein	O00410	Importin-5 OS=Homo sapiens OX=9606 GN=IPO5 PE=1 SV=4	6	4	4	4	1097	123.6	4.94	11.51	4	1
FALSE	Master Protein	P50213	Isocitrate dehydrogenase [NAD] subunit alpha, mitochondrial OS=Homo sapiens OX=9606 GN=IDH3A PE=1 SV=1	15	4	4	4	366	39.6	6.92	10.37	4	1
FALSE	Master Protein	P09493-5	Isoform 5 of Tropomyosin alpha-1 chain OS=Homo sapiens OX=9606 GN=TPM1	13	4	4	1	245	28.4	4.77	9.99	4	1
FALSE	Master Protein	Q9NSE4	Isoleucine--tRNA ligase, mitochondrial OS=Homo sapiens OX=9606 GN=IARS2 PE=1 SV=2	5	4	4	4	1012	113.7	7.2	10.22	4	1
FALSE	Master Protein	Q9BW19	Kinesin-like protein KIFC1 OS=Homo sapiens OX=9606 GN=KIFC1 PE=1 SV=2	8	4	4	4	673	73.7	8.98	8.85	4	1
FALSE	Master Protein	Q16719	Kynureninase OS=Homo sapiens OX=9606 GN=KYNU PE=1 SV=1	11	4	4	4	465	52.3	7.03	12.19	4	1
FALSE	Master Protein	Q96AG4	Leucine-rich repeat-containing protein 59 OS=Homo sapiens OX=9606 GN=LRRC59 PE=1 SV=1	17	4	4	4	307	34.9	9.57	10.86	4	1
FALSE	Master Protein	P30740	Leukocyte elastase inhibitor OS=Homo sapiens OX=9606 GN=SERPINB1 PE=1 SV=1	13	4	4	4	379	42.7	6.28	9.75	4	1
FALSE	Master Protein	Q8IWC1	MAP7 domain-containing protein 3 OS=Homo sapiens OX=9606 GN=MAP7D3 PE=1 SV=2	5	4	4	4	876	98.4	9.32	8.32	4	1
FALSE	Master Protein	O43615	Mitochondrial import inner membrane translocase subunit TIM44 OS=Homo sapiens OX=9606 GN=TIMM44 PE=1 SV=2	10	4	4	4	452	51.3	8.32	9.07	4	1
FALSE	Master Protein	O43684	Mitotic checkpoint protein BUB3 OS=Homo sapiens OX=9606 GN=BUB3 PE=1 SV=1	18	4	4	4	328	37.1	6.84	7.37	4	1
FALSE	Master Protein	Q9NZM1	Myoferlin OS=Homo sapiens OX=9606 GN=MYOF PE=1 SV=1	2	4	4	4	2061	234.6	6.18	8.4	4	1
FALSE	Master Protein	O14950	Myosin regulatory light chain 12B OS=Homo sapiens OX=9606 GN=MYL12B PE=1 SV=2	29	4	4	4	172	19.8	4.84	12.47	4	1
FALSE	Master Protein	P49321	Nuclear autoantigenic sperm protein OS=Homo sapiens OX=9606 GN=NASP PE=1 SV=2	6	4	4	4	788	85.2	4.3	9.19	4	1
FALSE	Master Protein	Q9Y3C1	Nucleolar protein 16 OS=Homo sapiens OX=9606 GN=NOP16 PE=1 SV=2	20	4	4	4	178	21.2	9.94	10.97	4	1
FALSE	Master Protein	Q96EE3	Nucleoporin SEH1 OS=Homo sapiens OX=9606 GN=SEH1L PE=1 SV=3	20	4	4	4	360	39.6	8.09	11.36	4	1
FALSE	Master Protein	P12270	Nucleoprotein TPR OS=Homo sapiens OX=9606 GN=TPR PE=1 SV=3	2	4	4	4	2363	267.1	5.02	8.81	4	1
FALSE	Master Protein	Q15645	Pachytene checkpoint protein 2 homolog OS=Homo sapiens OX=9606 GN=TRIP13 PE=1 SV=2	10	4	4	4	432	48.5	6.09	10.45	4	1
FALSE	Master Protein	Q99497	Parkinson disease protein 7 OS=Homo sapiens OX=9606 GN=PARK7 PE=1 SV=2	42	4	4	4	189	19.9	6.79	11.64	4	1
FALSE	Master Protein	P30086	Phosphatidylethanolamine-binding protein 1 OS=Homo sapiens OX=9606 GN=PEBP1 PE=1 SV=3	37	4	4	4	187	21	7.53	12.16	4	1
FALSE	Master Protein	O43660	Pleiotropic regulator 1 OS=Homo sapiens OX=9606 GN=PLRG1 PE=1 SV=1	12	3	4	3	514	57.2	9.17	7.25	3	1
FALSE	Master Protein	767915207	PREDICTED: exportin-1 isoform X1 [Homo sapiens] &IC Crm1	4	4	4	4	1071	123.3	6.06	9.27	4	1
FALSE	Master Protein	767901981	PREDICTED: nuclear migration protein nudC isoform X1 [Homo sapiens] &IC NudC	12	4	4	4	335	38.6	5.72	10.17	4	1
FALSE	Master Protein	530424559	PREDICTED: nuclear pore complex protein Nup93 isoform X1 [Homo sapiens] &IC Nup93	4	4	4	4	819	93.4	5.72	8.76	4	1
FALSE	Master Protein	767958030	PREDICTED: protein SET isoform X1 [Homo sapiens] &IC TAF-1Beta	13	4	4	4	290	33.5	4.32	10.96	4	1
FALSE	Master Protein	530420276	PREDICTED: ran GTPase-activating protein 1 isoform X2 [Homo sapiens] &IC RanGAP1	7	4	4	4	642	69.5	4.81	10.8	4	1
FALSE	Master Protein	Q9UJV9	Probable ATP-dependent RNA helicase DDX41 OS=Homo sapiens OX=9606 GN=DDX41 PE=1 SV=2	9	4	4	4	622	69.8	6.84	8.89	4	1
FALSE	Master Protein	Q9UNQ2	Probable dimethyladenosine transferase OS=Homo sapiens OX=9606 GN=DIMT1 PE=1 SV=1	13	4	4	4	313	35.2	9.99	8.78	4	1
FALSE	Master Protein	Q99848	Probable rRNA-processing protein EBP2 OS=Homo sapiens OX=9606 GN=EBNA1BP2 PE=1 SV=2	12	4	4	4	306	34.8	10.1	8.76	4	1
FALSE	Master Protein	P13674	Prolyl 4-hydroxylase subunit alpha-1 OS=Homo sapiens OX=9606 GN=P4HA1 PE=1 SV=2	10	4	4	4	534	61	6.01	9.39	4	1
FALSE	Master Protein	O95456	Proteasome assembly chaperone 1 OS=Homo sapiens OX=9606 GN=PSMG1 PE=1 SV=1	18	4	4	4	288	32.8	7.17	11.02	4	1
FALSE	Master Protein	P20618	Proteasome subunit beta type-1 OS=Homo sapiens OX=9606 GN=PSMB1 PE=1 SV=2	20	4	4	4	241	26.5	8.13	11.53	4	1
FALSE	Master Protein	P49721	Proteasome subunit beta type-2 OS=Homo sapiens OX=9606 GN=PSMB2 PE=1 SV=1	25	3	4	3	201	22.8	7.02	11.15	3	1
FALSE	Master Protein	Q99436	Proteasome subunit beta type-7 OS=Homo sapiens OX=9606 GN=PSMB7 PE=1 SV=1	25	4	4	4	277	29.9	7.68	12.33	4	1
FALSE	Master Protein	P13667	Protein disulfide-isomerase A4 OS=Homo sapiens OX=9606 GN=PDIA4 PE=1 SV=2	9	4	4	4	645	72.9	5.07	10.94	4	1
FALSE	Master Protein	Q8NCA5	Protein FAM98A OS=Homo sapiens OX=9606 GN=FAM98A PE=1 SV=2	10	4	4	3	518	55.2	8.95	10.84	4	1
FALSE	Master Protein	34335134	protein SEC13 homolog isoform 1 [Homo sapiens] &IC Sec13	20	4	4	4	322	35.5	5.48	11.8	4	1
FALSE	Master Protein	Q08188	Protein-glutamine gamma-glutamyltransferase E OS=Homo sapiens OX=9606 GN=TGM3 PE=1 SV=4	7	4	4	4	693	76.6	5.86	10.26	4	1
FALSE	Master Protein	P22061	Protein-L-isoaspartate(D-aspartate) O-methyltransferase OS=Homo sapiens OX=9606 GN=PCMT1 PE=1 SV=4	24	4	4	4	227	24.6	7.21	10.89	4	1
FALSE	Master Protein	P61026	Ras-related protein Rab-10 OS=Homo sapiens OX=9606 GN=RAB10 PE=1 SV=1	17	3	4	1	200	22.5	8.38	9.28	3	1
FALSE	Master Protein	P62820	Ras-related protein Rab-1A OS=Homo sapiens OX=9606 GN=RAB1A PE=1 SV=3	17	3	4	1	205	22.7	6.21	9.27	3	1
FALSE	Master Protein	Q9H0U4	Ras-related protein Rab-1B OS=Homo sapiens OX=9606 GN=RAB1B PE=1 SV=1	18	3	4	1	201	22.2	5.73	9.37	3	1
FALSE	Master Protein	Q92900	Regulator of nonsense transcripts 1 OS=Homo sapiens OX=9606 GN=UPF1 PE=1 SV=2	4	4	4	4	1129	124.3	6.61	9.22	4	1
FALSE	Master Protein	P35249	Replication factor C subunit 4 OS=Homo sapiens OX=9606 GN=RFC4 PE=1 SV=2	19	4	4	4	363	39.7	8.02	11.05	4	1
FALSE	Master Protein	Q7Z5H3	Rho GTPase-activating protein 22 OS=Homo sapiens OX=9606 GN=ARHGAP22 PE=1 SV=1	6	1	4	1	698	76.7	8.15	2.94	1	1
FALSE	Master Protein	P11908	Ribose-phosphate pyrophosphokinase 2 OS=Homo sapiens OX=9606 GN=PRPS2 PE=1 SV=2	20	4	4	4	318	34.7	6.61	12.19	4	1
FALSE	Master Protein	O76021	Ribosomal L1 domain-containing protein 1 OS=Homo sapiens OX=9606 GN=RSL1D1 PE=1 SV=3	9	4	4	4	490	54.9	10.13	9.99	4	1
FALSE	Master Protein	Q14684	Ribosomal RNA processing protein 1 homolog B OS=Homo sapiens OX=9606 GN=RRP1B PE=1 SV=3	6	4	4	4	758	84.4	9.76	10.24	4	1
FALSE	Master Protein	Q14498	RNA-binding protein 39 OS=Homo sapiens OX=9606 GN=RBM39 PE=1 SV=2	9	4	4	4	530	59.3	10.1	9.94	4	1
FALSE	Master Protein	P35637	RNA-binding protein FUS OS=Homo sapiens OX=9606 GN=FUS PE=1 SV=1	10	4	4	4	526	53.4	9.36	13.9	4	1
FALSE	Master Protein	Q9Y3F4	Serine-threonine kinase receptor-associated protein OS=Homo sapiens OX=9606 GN=STRAP PE=1 SV=1	15	4	4	4	350	38.4	5.12	11.41	4	1
FALSE	Master Protein	Q13247	Serine/arginine-rich splicing factor 6 OS=Homo sapiens OX=9606 GN=SRSF6 PE=1 SV=2	10	4	4	3	344	39.6	11.43	9.46	4	1
FALSE	Master Protein	P62714	Serine/threonine-protein phosphatase 2A catalytic subunit beta isoform OS=Homo sapiens OX=9606 GN=PPP2CB PE=1 SV=1	23	4	4	4	309	35.6	5.43	12.69	4	1
FALSE	Master Protein	O76094	Signal recognition particle subunit SRP72 OS=Homo sapiens OX=9606 GN=SRP72 PE=1 SV=3	6	4	4	4	671	74.6	9.26	9.81	4	1
FALSE	Master Protein	218505827	small kinetochore-associated protein isoform a [Homo sapiens] &IC SKAP	16	4	4	4	316	35.4	6.3	9.2	4	1
FALSE	Master Protein	P62314	Small nuclear ribonucleoprotein Sm D1 OS=Homo sapiens OX=9606 GN=SNRPD1 PE=1 SV=1	37	4	4	4	119	13.3	11.56	11.71	4	1
FALSE	Master Protein	Q00796	Sorbitol dehydrogenase OS=Homo sapiens OX=9606 GN=SORD PE=1 SV=4	15	4	4	4	357	38.3	7.97	9.4	4	1
FALSE	Master Protein	Q9GZT3	SRA stem-loop-interacting RNA-binding protein, mitochondrial OS=Homo sapiens OX=9606 GN=SLIRP PE=1 SV=1	44	4	4	4	109	12.3	10.24	9.48	4	1
FALSE	Master Protein	P20290	Transcription factor BTF3 OS=Homo sapiens OX=9606 GN=BTF3 PE=1 SV=1	23	3	4	3	206	22.2	9.38	16.14	3	1
FALSE	Master Protein	Q9BVK6	Transmembrane emp24 domain-containing protein 9 OS=Homo sapiens OX=9606 GN=TMED9 PE=1 SV=2	12	3	4	3	235	27.3	8.02	9.82	3	1
FALSE	Master Protein	Q92973	Transportin-1 OS=Homo sapiens OX=9606 GN=TNPO1 PE=1 SV=2	5	4	4	4	898	102.3	4.98	9.08	4	1
FALSE	Master Protein	Q13428	Treacle protein OS=Homo sapiens OX=9606 GN=TCOF1 PE=1 SV=3	3	4	4	4	1488	152	9.04	8.52	4	1
FALSE	Master Protein	P54577	Tyrosine--tRNA ligase, cytoplasmic OS=Homo sapiens OX=9606 GN=YARS1 PE=1 SV=4	7	4	4	4	528	59.1	7.05	9.07	4	1
FALSE	Master Protein	P45974	Ubiquitin carboxyl-terminal hydrolase 5 OS=Homo sapiens OX=9606 GN=USP5 PE=1 SV=2	5	4	4	4	858	95.7	5.03	8.99	4	1
FALSE	Master Protein	E9PRG8	Uncharacterized protein C11orf98 OS=Homo sapiens OX=9606 GN=C11orf98 PE=4 SV=2	28	3	4	3	123	14.2	11.53	10.49	3	1
FALSE	Master Protein	Q12907	Vesicular integral-membrane protein VIP36 OS=Homo sapiens OX=9606 GN=LMAN2 PE=1 SV=1	16	4	4	4	356	40.2	6.95	9.73	4	1
FALSE	Master Protein	O43242	26S proteasome non-ATPase regulatory subunit 3 OS=Homo sapiens OX=9606 GN=PSMD3 PE=1 SV=2	5	3	3	3	534	60.9	8.44	7.04	3	1
FALSE	Master Protein	P62333	26S proteasome regulatory subunit 10B OS=Homo sapiens OX=9606 GN=PSMC6 PE=1 SV=1	15	3	3	3	389	44.1	7.49	7.56	3	1
FALSE	Master Protein	P17980	26S proteasome regulatory subunit 6A OS=Homo sapiens OX=9606 GN=PSMC3 PE=1 SV=3	10	3	3	3	439	49.2	5.24	8.73	3	1
FALSE	Master Protein	P43686	26S proteasome regulatory subunit 6B OS=Homo sapiens OX=9606 GN=PSMC4 PE=1 SV=2	11	3	3	3	418	47.3	5.21	6.78	3	1
FALSE	Master Protein	Q13442	28 kDa heat- and acid-stable phosphoprotein OS=Homo sapiens OX=9606 GN=PDAP1 PE=1 SV=1	13	3	3	3	181	20.6	8.87	7.13	3	1
FALSE	Master Protein	P82912	28S ribosomal protein S11, mitochondrial OS=Homo sapiens OX=9606 GN=MRPS11 PE=1 SV=2	24	3	3	3	194	20.6	10.81	7.1	3	1
FALSE	Master Protein	Q9Y676	28S ribosomal protein S18b, mitochondrial OS=Homo sapiens OX=9606 GN=MRPS18B PE=1 SV=1	16	3	3	3	258	29.4	9.38	6.56	3	1
FALSE	Master Protein	Q9Y2Q9	28S ribosomal protein S28, mitochondrial OS=Homo sapiens OX=9606 GN=MRPS28 PE=1 SV=1	19	3	3	3	187	20.8	9.1	7.93	3	1
FALSE	Master Protein	P82675	28S ribosomal protein S5, mitochondrial OS=Homo sapiens OX=9606 GN=MRPS5 PE=1 SV=2	6	3	3	3	430	48	9.92	6.82	3	1
FALSE	Master Protein	Q99714	3-hydroxyacyl-CoA dehydrogenase type-2 OS=Homo sapiens OX=9606 GN=HSD17B10 PE=1 SV=3	19	3	3	3	261	26.9	7.78	9.29	3	1
FALSE	Master Protein	P62841	40S ribosomal protein S15 OS=Homo sapiens OX=9606 GN=RPS15 PE=1 SV=2	32	2	3	2	145	17	10.39	12.64	2	1
FALSE	Master Protein	P62854	40S ribosomal protein S26 OS=Homo sapiens OX=9606 GN=RPS26 PE=1 SV=3	23	2	3	2	115	13	11	9.05	2	1
FALSE	Master Protein	P42677	40S ribosomal protein S27 OS=Homo sapiens OX=9606 GN=RPS27 PE=1 SV=3	24	3	3	2	84	9.5	9.45	8.47	3	1
FALSE	Master Protein	Q71UM5	40S ribosomal protein S27-like OS=Homo sapiens OX=9606 GN=RPS27L PE=1 SV=3	23	2	3	1	84	9.5	9.45	8.25	2	1
FALSE	Master Protein	P21589	5'-nucleotidase OS=Homo sapiens OX=9606 GN=NT5E PE=1 SV=1	7	1	3	1	574	63.3	7.03	3.08	1	1
FALSE	Master Protein	P61313	60S ribosomal protein L15 OS=Homo sapiens OX=9606 GN=RPL15 PE=1 SV=2	17	3	3	3	204	24.1	11.62	7.44	3	1
FALSE	Master Protein	Q02543	60S ribosomal protein L18a OS=Homo sapiens OX=9606 GN=RPL18A PE=1 SV=2	15	3	3	3	176	20.7	10.71	7.68	3	1
FALSE	Master Protein	P24752	Acetyl-CoA acetyltransferase, mitochondrial OS=Homo sapiens OX=9606 GN=ACAT1 PE=1 SV=1	9	3	3	3	427	45.2	8.85	9.48	3	1
FALSE	Master Protein	P39687	Acidic leucine-rich nuclear phosphoprotein 32 family member A OS=Homo sapiens OX=9606 GN=ANP32A PE=1 SV=1	13	3	3	1	249	28.6	4.09	7.56	3	1
FALSE	Master Protein	P61158	Actin-related protein 3 OS=Homo sapiens OX=9606 GN=ACTR3 PE=1 SV=3	11	3	3	3	418	47.3	5.88	8.69	3	1
FALSE	Master Protein	P54819	Adenylate kinase 2, mitochondrial OS=Homo sapiens OX=9606 GN=AK2 PE=1 SV=2	13	3	3	3	239	26.5	7.81	6.46	3	1
FALSE	Master Protein	P00568	Adenylate kinase isoenzyme 1 OS=Homo sapiens OX=9606 GN=AK1 PE=1 SV=3	19	3	3	3	194	21.6	8.63	6.3	3	1
FALSE	Master Protein	P30566	Adenylosuccinate lyase OS=Homo sapiens OX=9606 GN=ADSL PE=1 SV=2	10	3	3	3	484	54.9	7.11	10.26	3	1
FALSE	Master Protein	Q9UKK9	ADP-sugar pyrophosphatase OS=Homo sapiens OX=9606 GN=NUDT5 PE=1 SV=1	14	3	3	3	219	24.3	4.94	6.49	3	1
FALSE	Master Protein	Q9Y4W6	AFG3-like protein 2 OS=Homo sapiens OX=9606 GN=AFG3L2 PE=1 SV=2	4	3	3	3	797	88.5	8.66	6.43	3	1
FALSE	Master Protein	P49588	Alanine--tRNA ligase, cytoplasmic OS=Homo sapiens OX=9606 GN=AARS1 PE=1 SV=2	4	3	3	3	968	106.7	5.53	8.25	3	1
FALSE	Master Protein	P51648	Aldehyde dehydrogenase family 3 member A2 OS=Homo sapiens OX=9606 GN=ALDH3A2 PE=1 SV=1	6	3	3	3	485	54.8	7.88	6.45	3	1
FALSE	Master Protein	Q9H4A4	Aminopeptidase B OS=Homo sapiens OX=9606 GN=RNPEP PE=1 SV=2	6	3	3	3	650	72.5	5.74	8.02	3	1
FALSE	Master Protein	P08133	Annexin A6 OS=Homo sapiens OX=9606 GN=ANXA6 PE=1 SV=3	4	3	3	3	673	75.8	5.6	6.96	3	1
FALSE	Master Protein	P20073	Annexin A7 OS=Homo sapiens OX=9606 GN=ANXA7 PE=1 SV=3	7	3	3	3	488	52.7	5.68	6.54	3	1
FALSE	Master Protein	P17174	Aspartate aminotransferase, cytoplasmic OS=Homo sapiens OX=9606 GN=GOT1 PE=1 SV=3	11	3	3	3	413	46.2	7.01	7.41	3	1
FALSE	Master Protein	P53396	ATP-citrate synthase OS=Homo sapiens OX=9606 GN=ACLY PE=1 SV=3	3	3	3	3	1101	120.8	7.33	6.35	3	1
FALSE	Master Protein	Q7L2E3	ATP-dependent RNA helicase DHX30 OS=Homo sapiens OX=9606 GN=DHX30 PE=1 SV=1	3	3	3	3	1194	133.9	8.78	6.31	3	1
FALSE	Master Protein	Q5T2N8	ATPase family AAA domain-containing protein 3C OS=Homo sapiens OX=9606 GN=ATAD3C PE=2 SV=2	7	2	3	2	411	46.4	9.31	8.04	2	1
FALSE	Master Protein	Q96S55	ATPase WRNIP1 OS=Homo sapiens OX=9606 GN=WRNIP1 PE=1 SV=2	5	3	3	3	665	72.1	6.1	8.13	3	1
FALSE	Master Protein	P51572	B-cell receptor-associated protein 31 OS=Homo sapiens OX=9606 GN=BCAP31 PE=1 SV=3	15	3	3	3	246	28	8.44	7.34	3	1
FALSE	Master Protein	P20810	Calpastatin OS=Homo sapiens OX=9606 GN=CAST PE=1 SV=4	6	3	3	3	708	76.5	5.07	7.93	3	1
FALSE	Master Protein	Q96DG6	Carboxymethylenebutenolidase homolog OS=Homo sapiens OX=9606 GN=CMBL PE=1 SV=1	10	3	3	3	245	28	7.18	6.23	3	1
FALSE	Master Protein	P35221	Catenin alpha-1 OS=Homo sapiens OX=9606 GN=CTNNA1 PE=1 SV=1	5	3	3	3	906	100	6.29	6.56	3	1
FALSE	Master Protein	O60716	Catenin delta-1 OS=Homo sapiens OX=9606 GN=CTNND1 PE=1 SV=1	4	3	3	3	968	108.1	6.23	6.61	3	1
FALSE	Master Protein	P07339	Cathepsin D OS=Homo sapiens OX=9606 GN=CTSD PE=1 SV=1	9	3	3	3	412	44.5	6.54	6.94	3	1
FALSE	Master Protein	P11717	Cation-independent mannose-6-phosphate receptor OS=Homo sapiens OX=9606 GN=IGF2R PE=1 SV=3	1	3	3	3	2491	274.2	5.94	6.46	3	1
FALSE	Master Protein	O75390	Citrate synthase, mitochondrial OS=Homo sapiens OX=9606 GN=CS PE=1 SV=2	6	3	3	3	466	51.7	8.32	6.34	3	1
FALSE	Master Protein	Q16630	Cleavage and polyadenylation specificity factor subunit 6 OS=Homo sapiens OX=9606 GN=CPSF6 PE=1 SV=2	6	3	3	3	551	59.2	7.15	7.1	3	1
FALSE	Master Protein	P53618	Coatomer subunit beta OS=Homo sapiens OX=9606 GN=COPB1 PE=1 SV=3	4	3	3	3	953	107.1	6.05	6.51	3	1
FALSE	Master Protein	Q96CT7	Coiled-coil domain-containing protein 124 OS=Homo sapiens OX=9606 GN=CCDC124 PE=1 SV=1	18	3	3	3	223	25.8	9.54	6.98	3	1
FALSE	Master Protein	O75131	Copine-3 OS=Homo sapiens OX=9606 GN=CPNE3 PE=1 SV=1	7	3	3	3	537	60.1	5.85	8.21	3	1
FALSE	Master Protein	Q9NRF8	CTP synthase 2 OS=Homo sapiens OX=9606 GN=CTPS2 PE=1 SV=1	7	3	3	1	586	65.6	6.9	6.68	3	1
FALSE	Master Protein	P04080	Cystatin-B OS=Homo sapiens OX=9606 GN=CSTB PE=1 SV=2	49	3	3	3	98	11.1	7.56	8.48	3	1
FALSE	Master Protein	Q9UHD1	Cysteine and histidine-rich domain-containing protein 1 OS=Homo sapiens OX=9606 GN=CHORDC1 PE=1 SV=2	20	3	3	3	332	37.5	7.87	8.84	3	1
FALSE	Master Protein	O00154	Cytosolic acyl coenzyme A thioester hydrolase OS=Homo sapiens OX=9606 GN=ACOT7 PE=1 SV=3	11	3	3	3	380	41.8	8.54	7.34	3	1
FALSE	Master Protein	P81605	Dermcidin OS=Homo sapiens OX=9606 GN=DCD PE=1 SV=2	20	2	3	2	110	11.3	6.54	8.08	2	1
FALSE	Master Protein	Q9NY33	Dipeptidyl peptidase 3 OS=Homo sapiens OX=9606 GN=DPP3 PE=1 SV=2	8	3	3	3	737	82.5	5.1	7.87	3	1
FALSE	Master Protein	P36507	Dual specificity mitogen-activated protein kinase kinase 2 OS=Homo sapiens OX=9606 GN=MAP2K2 PE=1 SV=1	12	3	3	2	400	44.4	6.55	8.04	3	1
FALSE	Master Protein	O00429	Dynamin-1-like protein OS=Homo sapiens OX=9606 GN=DNM1L PE=1 SV=2	4	3	3	3	736	81.8	6.81	6.43	3	1
FALSE	Master Protein	Q9H4M9	EH domain-containing protein 1 OS=Homo sapiens OX=9606 GN=EHD1 PE=1 SV=2	8	3	3	3	534	60.6	6.83	8.16	3	1
FALSE	Master Protein	P24534	Elongation factor 1-beta OS=Homo sapiens OX=9606 GN=EEF1B2 PE=1 SV=3	16	3	3	3	225	24.7	4.67	8.56	3	1
FALSE	Master Protein	P50402	Emerin OS=Homo sapiens OX=9606 GN=EMD PE=1 SV=1	14	3	3	3	254	29	5.5	8.58	3	1
FALSE	Master Protein	P42126	Enoyl-CoA delta isomerase 1, mitochondrial OS=Homo sapiens OX=9606 GN=ECI1 PE=1 SV=1	17	3	3	3	302	32.8	8.54	7.45	3	1
FALSE	Master Protein	O75521	Enoyl-CoA delta isomerase 2, mitochondrial OS=Homo sapiens OX=9606 GN=ECI2 PE=1 SV=4	11	3	3	3	394	43.6	9	6.88	3	1
FALSE	Master Protein	Q14244	Ensconsin OS=Homo sapiens OX=9606 GN=MAP7 PE=1 SV=1	7	3	3	3	749	84	9.61	4.56	3	1
FALSE	Master Protein	P15170	Eukaryotic peptide chain release factor GTP-binding subunit ERF3A OS=Homo sapiens OX=9606 GN=GSPT1 PE=1 SV=1	9	3	3	3	499	55.7	5.62	7.38	3	1
FALSE	Master Protein	O43324	Eukaryotic translation elongation factor 1 epsilon-1 OS=Homo sapiens OX=9606 GN=EEF1E1 PE=1 SV=1	18	3	3	3	174	19.8	8.54	7.22	3	1
FALSE	Master Protein	P41567	Eukaryotic translation initiation factor 1 OS=Homo sapiens OX=9606 GN=EIF1 PE=1 SV=1	30	2	3	2	113	12.7	7.44	9.43	2	1
FALSE	Master Protein	O00303	Eukaryotic translation initiation factor 3 subunit F OS=Homo sapiens OX=9606 GN=EIF3F PE=1 SV=1	10	3	3	3	357	37.5	5.45	7.84	3	1
FALSE	Master Protein	P23588	Eukaryotic translation initiation factor 4B OS=Homo sapiens OX=9606 GN=EIF4B PE=1 SV=2	7	3	3	3	611	69.1	5.73	9.28	3	1
FALSE	Master Protein	P63241	Eukaryotic translation initiation factor 5A-1 OS=Homo sapiens OX=9606 GN=EIF5A PE=1 SV=2	23	2	3	2	154	16.8	5.24	10.49	2	1
FALSE	Master Protein	Q96B26	Exosome complex component RRP43 OS=Homo sapiens OX=9606 GN=EXOSC8 PE=1 SV=1	18	3	3	3	276	30	5.3	9.4	3	1
FALSE	Master Protein	6005757	FACT complex subunit SPT16 [Homo sapiens] &IC SPT16	3	3	3	3	1047	119.8	5.66	6.36	3	1
FALSE	Master Protein	P14324	Farnesyl pyrophosphate synthase OS=Homo sapiens OX=9606 GN=FDPS PE=1 SV=4	5	3	3	3	419	48.2	6.15	6.98	3	1
FALSE	Master Protein	Q01469	Fatty acid-binding protein 5 OS=Homo sapiens OX=9606 GN=FABP5 PE=1 SV=3	24	3	3	3	135	15.2	7.01	9.94	3	1
FALSE	Master Protein	P30043	Flavin reductase (NADPH) OS=Homo sapiens OX=9606 GN=BLVRB PE=1 SV=3	26	3	3	3	206	22.1	7.65	8.42	3	1
FALSE	Master Protein	Q14192	Four and a half LIM domains protein 2 OS=Homo sapiens OX=9606 GN=FHL2 PE=1 SV=3	12	3	3	3	279	32.2	7.55	8.09	3	1
FALSE	Master Protein	Q9UKN8	General transcription factor 3C polypeptide 4 OS=Homo sapiens OX=9606 GN=GTF3C4 PE=1 SV=2	5	3	3	3	822	91.9	6.65	7.82	3	1
FALSE	Master Protein	P78347	General transcription factor II-I OS=Homo sapiens OX=9606 GN=GTF2I PE=1 SV=2	4	3	3	3	998	112.3	6.39	8.04	3	1
FALSE	Master Protein	P11413	Glucose-6-phosphate 1-dehydrogenase OS=Homo sapiens OX=9606 GN=G6PD PE=1 SV=4	6	3	3	3	515	59.2	6.84	6.13	3	1
FALSE	Master Protein	P00367	Glutamate dehydrogenase 1, mitochondrial OS=Homo sapiens OX=9606 GN=GLUD1 PE=1 SV=2	7	3	3	3	558	61.4	7.8	7.71	3	1
FALSE	Master Protein	Q9BQ67	Glutamate-rich WD repeat-containing protein 1 OS=Homo sapiens OX=9606 GN=GRWD1 PE=1 SV=1	11	3	3	3	446	49.4	4.92	9.4	3	1
FALSE	Master Protein	P21266	Glutathione S-transferase Mu 3 OS=Homo sapiens OX=9606 GN=GSTM3 PE=1 SV=3	16	3	3	3	225	26.5	5.54	7.63	3	1
FALSE	Master Protein	P78417	Glutathione S-transferase omega-1 OS=Homo sapiens OX=9606 GN=GSTO1 PE=1 SV=2	8	2	3	2	241	27.5	6.6	7.02	2	1
FALSE	Master Protein	Q92896	Golgi apparatus protein 1 OS=Homo sapiens OX=9606 GN=GLG1 PE=1 SV=2	4	3	3	3	1179	134.5	6.9	7.81	3	1
FALSE	Master Protein	P62873	Guanine nucleotide-binding protein G(I)/G(S)/G(T) subunit beta-1 OS=Homo sapiens OX=9606 GN=GNB1 PE=1 SV=3	10	3	3	3	340	37.4	6	7.3	3	1
FALSE	Master Protein	P17096	High mobility group protein HMG-I/HMG-Y OS=Homo sapiens OX=9606 GN=HMGA1 PE=1 SV=3	23	2	3	2	107	11.7	10.32	10.74	2	1
FALSE	Master Protein	P04439	HLA class I histocompatibility antigen, A alpha chain OS=Homo sapiens OX=9606 GN=HLA-A PE=1 SV=2	12	3	3	2	365	40.8	6	8.68	3	1
FALSE	Master Protein	P01889	HLA class I histocompatibility antigen, B alpha chain OS=Homo sapiens OX=9606 GN=HLA-B PE=1 SV=3	12	3	3	2	362	40.4	5.85	7.37	3	1
FALSE	Master Protein	O95373	Importin-7 OS=Homo sapiens OX=9606 GN=IPO7 PE=1 SV=1	4	3	3	3	1038	119.4	4.82	6.68	3	1
FALSE	Master Protein	Q15181	Inorganic pyrophosphatase OS=Homo sapiens OX=9606 GN=PPA1 PE=1 SV=2	15	3	3	3	289	32.6	5.86	9.06	3	1
FALSE	Master Protein	P14735	Insulin-degrading enzyme OS=Homo sapiens OX=9606 GN=IDE PE=1 SV=4	3	3	3	3	1019	117.9	6.61	6.43	3	1
FALSE	Master Protein	Q14116	Interleukin-18 OS=Homo sapiens OX=9606 GN=IL18 PE=1 SV=1	13	3	3	3	193	22.3	4.67	6.5	3	1
FALSE	Master Protein	Q13620-1	Isoform 2 of Cullin-4B OS=Homo sapiens OX=9606 GN=CUL4B	3	3	3	3	895	102.2	7.94	7.09	3	1
FALSE	Master Protein	P47756-2	Isoform 2 of F-actin-capping protein subunit beta OS=Homo sapiens OX=9606 GN=CAPZB	8	3	3	3	272	30.6	6	6.94	3	1
FALSE	Master Protein	Q13795-3	Isoform 3 of ADP-ribosylation factor-related protein 1 OS=Homo sapiens OX=9606 GN=ARFRP1	14	1	3	1	154	17.1	6	2.79	1	1
FALSE	Master Protein	P35080-2	Isoform IIb of Profilin-2 OS=Homo sapiens OX=9606 GN=PFN2	16	2	3	1	140	15.1	6.1	8.19	2	1
FALSE	Master Protein	Q07666	KH domain-containing, RNA-binding, signal transduction-associated protein 1 OS=Homo sapiens OX=9606 GN=KHDRBS1 PE=1 SV=1	11	3	3	3	443	48.2	8.66	10.27	3	1
FALSE	Master Protein	Q9P2J5	Leucine--tRNA ligase, cytoplasmic OS=Homo sapiens OX=9606 GN=LARS1 PE=1 SV=2	3	3	3	3	1176	134.4	7.3	6.21	3	1
FALSE	Master Protein	Q9UBX3	Mitochondrial dicarboxylate carrier OS=Homo sapiens OX=9606 GN=SLC25A10 PE=1 SV=2	16	3	3	3	287	31.3	9.54	7.45	3	1
FALSE	Master Protein	Q6UB35	Monofunctional C1-tetrahydrofolate synthase, mitochondrial OS=Homo sapiens OX=9606 GN=MTHFD1L PE=1 SV=1	3	3	3	3	978	105.7	8.06	6.19	3	1
FALSE	Master Protein	Q15014	Mortality factor 4-like protein 2 OS=Homo sapiens OX=9606 GN=MORF4L2 PE=1 SV=1	12	3	3	3	288	32.3	9.72	6.78	3	1
FALSE	Master Protein	P78406	mRNA export factor OS=Homo sapiens OX=9606 GN=RAE1 PE=1 SV=1	13	3	3	3	368	40.9	7.83	7.96	3	1
FALSE	Master Protein	Q9UKD2	mRNA turnover protein 4 homolog OS=Homo sapiens OX=9606 GN=MRTO4 PE=1 SV=2	12	3	3	3	239	27.5	8.29	7.35	3	1
FALSE	Master Protein	O75489	NADH dehydrogenase [ubiquinone] iron-sulfur protein 3, mitochondrial OS=Homo sapiens OX=9606 GN=NDUFS3 PE=1 SV=1	14	3	3	3	264	30.2	7.5	7.37	3	1
FALSE	Master Protein	Q8TEM1	Nuclear pore membrane glycoprotein 210 OS=Homo sapiens OX=9606 GN=NUP210 PE=1 SV=3	1	3	3	3	1887	205	6.81	6.23	3	1
FALSE	Master Protein	P04181	Ornithine aminotransferase, mitochondrial OS=Homo sapiens OX=9606 GN=OAT PE=1 SV=1	9	3	3	3	439	48.5	7.03	9.21	3	1
FALSE	Master Protein	O75475	PC4 and SFRS1-interacting protein OS=Homo sapiens OX=9606 GN=PSIP1 PE=1 SV=1	4	2	3	2	530	60.1	9.13	6.57	2	1
FALSE	Master Protein	Q9H2H8	Peptidyl-prolyl cis-trans isomerase-like 3 OS=Homo sapiens OX=9606 GN=PPIL3 PE=1 SV=1	29	3	3	3	161	18.1	6.79	10.7	3	1
FALSE	Master Protein	P51659	Peroxisomal multifunctional enzyme type 2 OS=Homo sapiens OX=9606 GN=HSD17B4 PE=1 SV=3	10	3	3	3	736	79.6	8.84	5.3	3	1
FALSE	Master Protein	O15067	Phosphoribosylformylglycinamidine synthase OS=Homo sapiens OX=9606 GN=PFAS PE=1 SV=4	3	3	3	3	1338	144.6	5.76	7.28	3	1
FALSE	Master Protein	Q9H307	Pinin OS=Homo sapiens OX=9606 GN=PNN PE=1 SV=5	4	3	3	3	717	81.6	7.14	6.09	3	1
FALSE	Master Protein	Q9UHX1	Poly(U)-binding-splicing factor PUF60 OS=Homo sapiens OX=9606 GN=PUF60 PE=1 SV=1	10	3	3	3	559	59.8	5.29	11.09	3	1
FALSE	Master Protein	Q9P1Z3	Potassium/sodium hyperpolarization-activated cyclic nucleotide-gated channel 3 OS=Homo sapiens OX=9606 GN=HCN3 PE=1 SV=2	5	1	3	1	774	86	9.72	2.99	1	1
FALSE	Master Protein	767992243	PREDICTED: platelet-activating factor acetylhydrolase IB subunit alpha isoform X1 [Homo sapiens] &IC Lis1	10	3	3	3	428	48.7	7.06	6.9	3	1
FALSE	Master Protein	P46087	Probable 28S rRNA (cytosine(4447)-C(5))-methyltransferase OS=Homo sapiens OX=9606 GN=NOP2 PE=1 SV=2	5	3	3	3	812	89.2	9.23	9.44	3	1
FALSE	Master Protein	P26196	Probable ATP-dependent RNA helicase DDX6 OS=Homo sapiens OX=9606 GN=DDX6 PE=1 SV=2	7	3	3	3	483	54.4	8.66	7.27	3	1
FALSE	Master Protein	P35080	Profilin-2 OS=Homo sapiens OX=9606 GN=PFN2 PE=1 SV=3	16	2	3	1	140	15	6.99	8.19	2	1
FALSE	Master Protein	Q8WUM4	Programmed cell death 6-interacting protein OS=Homo sapiens OX=9606 GN=PDCD6IP PE=1 SV=1	3	3	3	3	868	96	6.52	6.9	3	1
FALSE	Master Protein	P35232	Prohibitin OS=Homo sapiens OX=9606 GN=PHB PE=1 SV=1	15	3	3	3	272	29.8	5.76	7.78	3	1
FALSE	Master Protein	Q9H7Z7	Prostaglandin E synthase 2 OS=Homo sapiens OX=9606 GN=PTGES2 PE=1 SV=1	7	3	3	3	377	41.9	9.16	6.5	3	1
FALSE	Master Protein	P61289	Proteasome activator complex subunit 3 OS=Homo sapiens OX=9606 GN=PSME3 PE=1 SV=1	13	3	3	3	254	29.5	5.95	7.89	3	1
FALSE	Master Protein	O14818	Proteasome subunit alpha type-7 OS=Homo sapiens OX=9606 GN=PSMA7 PE=1 SV=1	12	3	3	3	248	27.9	8.46	6.46	3	1
FALSE	Master Protein	P28074	Proteasome subunit beta type-5 OS=Homo sapiens OX=9606 GN=PSMB5 PE=1 SV=3	12	3	3	3	263	28.5	6.92	6.42	3	1
FALSE	Master Protein	Q99873	Protein arginine N-methyltransferase 1 OS=Homo sapiens OX=9606 GN=PRMT1 PE=1 SV=3	11	3	3	3	371	42.4	5.35	7.45	3	1
FALSE	Master Protein	O14744	Protein arginine N-methyltransferase 5 OS=Homo sapiens OX=9606 GN=PRMT5 PE=1 SV=4	6	3	3	3	637	72.6	6.29	6.27	3	1
FALSE	Master Protein	Q9Y2B0	Protein canopy homolog 2 OS=Homo sapiens OX=9606 GN=CNPY2 PE=1 SV=1	23	3	3	3	182	20.6	4.92	7.6	3	1
FALSE	Master Protein	Q9BQ75	Protein CMSS1 OS=Homo sapiens OX=9606 GN=CMSS1 PE=1 SV=2	13	3	3	3	279	31.9	9.19	7.47	3	1
FALSE	Master Protein	P35659	Protein DEK OS=Homo sapiens OX=9606 GN=DEK PE=1 SV=1	9	3	3	3	375	42.6	8.56	6.27	3	1
FALSE	Master Protein	Q14331	Protein FRG1 OS=Homo sapiens OX=9606 GN=FRG1 PE=1 SV=1	13	3	3	3	258	29.2	9.01	6.38	3	1
FALSE	Master Protein	P61326	Protein mago nashi homolog OS=Homo sapiens OX=9606 GN=MAGOH PE=1 SV=1	23	3	3	3	146	17.2	6.11	7.49	3	1
FALSE	Master Protein	209969703	protein RCC2 [Homo sapiens] &IC TD-60	6	3	3	3	522	56	8.78	7.14	3	1
FALSE	Master Protein	P61619	Protein transport protein Sec61 subunit alpha isoform 1 OS=Homo sapiens OX=9606 GN=SEC61A1 PE=1 SV=2	6	3	3	3	476	52.2	8.06	6.56	3	1
FALSE	Master Protein	P08559	Pyruvate dehydrogenase E1 component subunit alpha, somatic form, mitochondrial OS=Homo sapiens OX=9606 GN=PDHA1 PE=1 SV=3	10	3	3	3	390	43.3	8.06	7.18	3	1
FALSE	Master Protein	Q9H0H5	Rac GTPase-activating protein 1 OS=Homo sapiens OX=9606 GN=RACGAP1 PE=1 SV=1	5	3	3	3	632	71	8.88	6.78	3	1
FALSE	Master Protein	P62834	Ras-related protein Rap-1A OS=Homo sapiens OX=9606 GN=RAP1A PE=1 SV=1	20	3	3	1	184	21	6.67	8.04	3	1
FALSE	Master Protein	P61224	Ras-related protein Rap-1b OS=Homo sapiens OX=9606 GN=RAP1B PE=1 SV=1	18	3	3	1	184	20.8	5.78	6.73	3	1
FALSE	Master Protein	P40937	Replication factor C subunit 5 OS=Homo sapiens OX=9606 GN=RFC5 PE=1 SV=1	13	3	3	3	340	38.5	7.2	7.7	3	1
FALSE	Master Protein	Q14257	Reticulocalbin-2 OS=Homo sapiens OX=9606 GN=RCN2 PE=1 SV=1	9	3	3	3	317	36.9	4.4	8.09	3	1
FALSE	Master Protein	Q8IZV5	Retinol dehydrogenase 10 OS=Homo sapiens OX=9606 GN=RDH10 PE=1 SV=1	13	2	3	2	341	38.1	7.4	8.79	2	1
FALSE	Master Protein	P52565	Rho GDP-dissociation inhibitor 1 OS=Homo sapiens OX=9606 GN=ARHGDIA PE=1 SV=3	14	3	3	3	204	23.2	5.11	10.61	3	1
FALSE	Master Protein	P08134	Rho-related GTP-binding protein RhoC OS=Homo sapiens OX=9606 GN=RHOC PE=1 SV=1	19	3	3	3	193	22	6.58	8.05	3	1
FALSE	Master Protein	P42696	RNA-binding protein 34 OS=Homo sapiens OX=9606 GN=RBM34 PE=1 SV=2	7	3	3	3	430	48.5	10.11	6.87	3	1
FALSE	Master Protein	Q9UKM9	RNA-binding protein Raly OS=Homo sapiens OX=9606 GN=RALY PE=1 SV=1	8	3	3	3	306	32.4	9.17	6.11	3	1
FALSE	Master Protein	P31153	S-adenosylmethionine synthase isoform type-2 OS=Homo sapiens OX=9606 GN=MAT2A PE=1 SV=1	13	3	3	3	395	43.6	6.48	9.27	3	1
FALSE	Master Protein	P34897	Serine hydroxymethyltransferase, mitochondrial OS=Homo sapiens OX=9606 GN=SHMT2 PE=1 SV=3	9	3	3	3	504	56	8.53	7.48	3	1
FALSE	Master Protein	Q07955	Serine/arginine-rich splicing factor 1 OS=Homo sapiens OX=9606 GN=SRSF1 PE=1 SV=2	12	3	3	3	248	27.7	10.36	7.67	3	1
FALSE	Master Protein	O00743	Serine/threonine-protein phosphatase 6 catalytic subunit OS=Homo sapiens OX=9606 GN=PPP6C PE=1 SV=1	11	3	3	3	305	35.1	5.69	7.22	3	1
FALSE	Master Protein	Q5H9R7	Serine/threonine-protein phosphatase 6 regulatory subunit 3 OS=Homo sapiens OX=9606 GN=PPP6R3 PE=1 SV=2	3	3	3	3	873	97.6	4.6	7.71	3	1
FALSE	Master Protein	Q9BXP5	Serrate RNA effector molecule homolog OS=Homo sapiens OX=9606 GN=SRRT PE=1 SV=1	3	3	3	3	876	100.6	5.96	6.29	3	1
FALSE	Master Protein	P49458	Signal recognition particle 9 kDa protein OS=Homo sapiens OX=9606 GN=SRP9 PE=1 SV=2	36	3	3	3	86	10.1	7.97	7.73	3	1
FALSE	Master Protein	P62316	Small nuclear ribonucleoprotein Sm D2 OS=Homo sapiens OX=9606 GN=SNRPD2 PE=1 SV=1	33	3	3	3	118	13.5	9.91	8.87	3	1
FALSE	Master Protein	P14678	Small nuclear ribonucleoprotein-associated proteins B and B' OS=Homo sapiens OX=9606 GN=SNRPB PE=1 SV=2	9	2	3	2	240	24.6	11.19	6.69	2	1
FALSE	Master Protein	Q96SB4	SRSF protein kinase 1 OS=Homo sapiens OX=9606 GN=SRPK1 PE=1 SV=2	7	3	3	3	655	74.3	6.16	8.28	3	1
FALSE	Master Protein	Q12770	Sterol regulatory element-binding protein cleavage-activating protein OS=Homo sapiens OX=9606 GN=SCAP PE=1 SV=4	3	1	3	1	1279	139.6	6.86	2.83	1	1
FALSE	Master Protein	4885399	structural maintenance of chromosomes protein 3 [Homo sapiens] &IC SMC3	2	3	3	3	1217	141.5	7.18	6.34	3	1
FALSE	Master Protein	P55809	Succinyl-CoA:3-ketoacid coenzyme A transferase 1, mitochondrial OS=Homo sapiens OX=9606 GN=OXCT1 PE=1 SV=1	9	3	3	3	520	56.1	7.46	6.44	3	1
FALSE	Master Protein	Q9UBE0	SUMO-activating enzyme subunit 1 OS=Homo sapiens OX=9606 GN=SAE1 PE=1 SV=1	8	3	3	3	346	38.4	5.3	6.5	3	1
FALSE	Master Protein	P00441	Superoxide dismutase [Cu-Zn] OS=Homo sapiens OX=9606 GN=SOD1 PE=1 SV=2	30	3	3	3	154	15.9	6.13	8.29	3	1
FALSE	Master Protein	Q8NBS9	Thioredoxin domain-containing protein 5 OS=Homo sapiens OX=9606 GN=TXNDC5 PE=1 SV=2	10	3	3	3	432	47.6	5.97	7.42	3	1
FALSE	Master Protein	P10599	Thioredoxin OS=Homo sapiens OX=9606 GN=TXN PE=1 SV=3	21	2	3	2	105	11.7	4.92	8.47	2	1
FALSE	Master Protein	P30048	Thioredoxin-dependent peroxide reductase, mitochondrial OS=Homo sapiens OX=9606 GN=PRDX3 PE=1 SV=3	28	3	3	3	256	27.7	7.78	10.76	3	1
FALSE	Master Protein	Q86W42	THO complex subunit 6 homolog OS=Homo sapiens OX=9606 GN=THOC6 PE=1 SV=1	13	3	3	3	341	37.5	7.43	8.35	3	1
FALSE	Master Protein	Q8IUC6	TIR domain-containing adapter molecule 1 OS=Homo sapiens OX=9606 GN=TICAM1 PE=1 SV=1	5	1	3	1	712	76.4	5.41	0	1	1
FALSE	Master Protein	Q9BUZ4	TNF receptor-associated factor 4 OS=Homo sapiens OX=9606 GN=TRAF4 PE=1 SV=1	9	1	3	1	470	53.5	8.15	2.9	1	1
FALSE	Master Protein	P49755	Transmembrane emp24 domain-containing protein 10 OS=Homo sapiens OX=9606 GN=TMED10 PE=1 SV=2	15	3	3	3	219	25	7.44	8.96	3	1
FALSE	Master Protein	Q3LXA3	Triokinase/FMN cyclase OS=Homo sapiens OX=9606 GN=TKFC PE=1 SV=2	6	3	3	3	575	58.9	7.49	7.98	3	1
FALSE	Master Protein	Q9BVS5	tRNA (adenine(58)-N(1))-methyltransferase, mitochondrial OS=Homo sapiens OX=9606 GN=TRMT61B PE=1 SV=2	9	1	3	1	477	52.9	6.62	3.17	1	1
FALSE	Master Protein	P09012	U1 small nuclear ribonucleoprotein A OS=Homo sapiens OX=9606 GN=SNRPA PE=1 SV=3	9	3	3	2	282	31.3	9.83	6.29	3	1
FALSE	Master Protein	Q96DI7	U5 small nuclear ribonucleoprotein 40 kDa protein OS=Homo sapiens OX=9606 GN=SNRNP40 PE=1 SV=1	11	3	3	3	357	39.3	8.1	7.06	3	1
FALSE	Master Protein	P26640	Valine--tRNA ligase OS=Homo sapiens OX=9606 GN=VARS1 PE=1 SV=4	2	3	3	3	1264	140.4	7.59	6.63	3	1
FALSE	Master Protein	Q00341	Vigilin OS=Homo sapiens OX=9606 GN=HDLBP PE=1 SV=2	3	3	3	3	1268	141.4	6.87	7.49	3	1
FALSE	Master Protein	Q7Z2W4	Zinc finger CCCH-type antiviral protein 1 OS=Homo sapiens OX=9606 GN=ZC3HAV1 PE=1 SV=3	5	3	3	3	902	101.4	8.4	9.57	3	1
FALSE	Master Protein	Q04446	1,4-alpha-glucan-branching enzyme OS=Homo sapiens OX=9606 GN=GBE1 PE=1 SV=3	4	2	2	2	702	80.4	6.32	4.69	2	1
FALSE	Master Protein	Q99460	26S proteasome non-ATPase regulatory subunit 1 OS=Homo sapiens OX=9606 GN=PSMD1 PE=1 SV=2	2	2	2	2	953	105.8	5.39	4.83	2	1
FALSE	Master Protein	O00232	26S proteasome non-ATPase regulatory subunit 12 OS=Homo sapiens OX=9606 GN=PSMD12 PE=1 SV=3	9	2	2	2	456	52.9	7.65	5.21	2	1
FALSE	Master Protein	P55036	26S proteasome non-ATPase regulatory subunit 4 OS=Homo sapiens OX=9606 GN=PSMD4 PE=1 SV=1	6	2	2	2	377	40.7	4.79	4.55	2	1
FALSE	Master Protein	O00233	26S proteasome non-ATPase regulatory subunit 9 OS=Homo sapiens OX=9606 GN=PSMD9 PE=1 SV=3	9	2	2	2	223	24.7	6.95	5.1	2	1
FALSE	Master Protein	P62191	26S proteasome regulatory subunit 4 OS=Homo sapiens OX=9606 GN=PSMC1 PE=1 SV=1	9	2	2	2	440	49.2	6.21	7.84	2	1
FALSE	Master Protein	Q92552	28S ribosomal protein S27, mitochondrial OS=Homo sapiens OX=9606 GN=MRPS27 PE=1 SV=3	6	2	2	2	414	47.6	6.18	4.15	2	1
FALSE	Master Protein	P51398	28S ribosomal protein S29, mitochondrial OS=Homo sapiens OX=9606 GN=DAP3 PE=1 SV=1	5	2	2	2	398	45.5	8.88	4.52	2	1
FALSE	Master Protein	O95861	3'(2'),5'-bisphosphate nucleotidase 1 OS=Homo sapiens OX=9606 GN=BPNT1 PE=1 SV=1	6	2	2	2	308	33.4	5.69	4.4	2	1
FALSE	Master Protein	Q9NWU5	39S ribosomal protein L22, mitochondrial OS=Homo sapiens OX=9606 GN=MRPL22 PE=1 SV=1	12	2	2	2	206	23.6	9.94	4.19	2	1
FALSE	Master Protein	P09001	39S ribosomal protein L3, mitochondrial OS=Homo sapiens OX=9606 GN=MRPL3 PE=1 SV=1	8	2	2	2	348	38.6	9.48	6.14	2	1
FALSE	Master Protein	P62273	40S ribosomal protein S29 OS=Homo sapiens OX=9606 GN=RPS29 PE=1 SV=2	34	2	2	2	56	6.7	10.13	5.96	2	1
FALSE	Master Protein	P18077	60S ribosomal protein L35a OS=Homo sapiens OX=9606 GN=RPL35A PE=1 SV=2	15	2	2	2	110	12.5	11.06	4.12	2	1
FALSE	Master Protein	Q9BTT0	Acidic leucine-rich nuclear phosphoprotein 32 family member E OS=Homo sapiens OX=9606 GN=ANP32E PE=1 SV=1	13	2	2	2	268	30.7	3.85	7.36	2	1
FALSE	Master Protein	Q53FZ2	Acyl-coenzyme A synthetase ACSM3, mitochondrial OS=Homo sapiens OX=9606 GN=ACSM3 PE=1 SV=2	7	1	2	1	586	66.1	9.04	3.24	1	1
FALSE	Master Protein	P27144	Adenylate kinase 4, mitochondrial OS=Homo sapiens OX=9606 GN=AK4 PE=1 SV=1	9	2	2	2	223	25.3	8.4	4.07	2	1
FALSE	Master Protein	O00116	Alkyldihydroxyacetonephosphate synthase, peroxisomal OS=Homo sapiens OX=9606 GN=AGPS PE=1 SV=1	5	2	2	2	658	72.9	7.34	4.35	2	1
FALSE	Master Protein	P50995	Annexin A11 OS=Homo sapiens OX=9606 GN=ANXA11 PE=1 SV=1	4	2	2	2	505	54.4	7.65	4.5	2	1
FALSE	Master Protein	P09525	Annexin A4 OS=Homo sapiens OX=9606 GN=ANXA4 PE=1 SV=4	6	2	2	2	319	35.9	6.13	4.04	2	1
FALSE	Master Protein	P63010	AP-2 complex subunit beta OS=Homo sapiens OX=9606 GN=AP2B1 PE=1 SV=1	3	2	2	2	937	104.5	5.38	5.44	2	1
FALSE	Master Protein	P05089	Arginase-1 OS=Homo sapiens OX=9606 GN=ARG1 PE=1 SV=2	7	2	2	2	322	34.7	7.21	4.96	2	1
FALSE	Master Protein	Q12797	Aspartyl/asparaginyl beta-hydroxylase OS=Homo sapiens OX=9606 GN=ASPH PE=1 SV=3	4	2	2	2	758	85.8	5.01	4.34	2	1
FALSE	Master Protein	Q68CP9	AT-rich interactive domain-containing protein 2 OS=Homo sapiens OX=9606 GN=ARID2 PE=1 SV=2	1	2	2	2	1835	197.3	7.42	4.87	2	1
FALSE	Master Protein	Q9UBB4	Ataxin-10 OS=Homo sapiens OX=9606 GN=ATXN10 PE=1 SV=1	4	2	2	2	475	53.5	5.25	4.49	2	1
FALSE	Master Protein	Q8WWM7	Ataxin-2-like protein OS=Homo sapiens OX=9606 GN=ATXN2L PE=1 SV=2	2	2	2	2	1075	113.3	8.59	4.47	2	1
FALSE	Master Protein	P24539	ATP synthase F(0) complex subunit B1, mitochondrial OS=Homo sapiens OX=9606 GN=ATP5PB PE=1 SV=2	6	2	2	2	256	28.9	9.36	4.4	2	1
FALSE	Master Protein	Q8NE71	ATP-binding cassette sub-family F member 1 OS=Homo sapiens OX=9606 GN=ABCF1 PE=1 SV=2	2	2	2	2	845	95.9	6.8	4.76	2	1
FALSE	Master Protein	P08237	ATP-dependent 6-phosphofructokinase, muscle type OS=Homo sapiens OX=9606 GN=PFKM PE=1 SV=2	2	2	2	2	780	85.1	7.99	4.05	2	1
FALSE	Master Protein	Q8WV28	B-cell linker protein OS=Homo sapiens OX=9606 GN=BLNK PE=1 SV=2	5	1	2	1	456	50.4	8.16	2.88	1	1
FALSE	Master Protein	O95817	BAG family molecular chaperone regulator 3 OS=Homo sapiens OX=9606 GN=BAG3 PE=1 SV=3	4	2	2	2	575	61.6	6.95	5.07	2	1
FALSE	Master Protein	Q7L1Q6	Basic leucine zipper and W2 domain-containing protein 1 OS=Homo sapiens OX=9606 GN=BZW1 PE=1 SV=1	5	2	2	2	419	48	5.92	5.4	2	1
FALSE	Master Protein	Q9Y6E2	Basic leucine zipper and W2 domain-containing protein 2 OS=Homo sapiens OX=9606 GN=BZW2 PE=1 SV=1	5	2	2	2	419	48.1	6.68	4.14	2	1
FALSE	Master Protein	P53004	Biliverdin reductase A OS=Homo sapiens OX=9606 GN=BLVRA PE=1 SV=2	8	2	2	2	296	33.4	6.44	4.75	2	1
FALSE	Master Protein	Q13867	Bleomycin hydrolase OS=Homo sapiens OX=9606 GN=BLMH PE=1 SV=1	7	2	2	2	455	52.5	6.27	6.72	2	1
FALSE	Master Protein	Q10589	Bone marrow stromal antigen 2 OS=Homo sapiens OX=9606 GN=BST2 PE=1 SV=1	14	2	2	2	180	19.8	5.6	5.45	2	1
FALSE	Master Protein	Q13895	Bystin OS=Homo sapiens OX=9606 GN=BYSL PE=1 SV=3	5	2	2	2	437	49.6	8.12	4.46	2	1
FALSE	Master Protein	Q9UJS0	Calcium-binding mitochondrial carrier protein Aralar2 OS=Homo sapiens OX=9606 GN=SLC25A13 PE=1 SV=2	3	2	2	1	675	74.1	8.62	4.57	2	1
FALSE	Master Protein	Q05682	Caldesmon OS=Homo sapiens OX=9606 GN=CALD1 PE=1 SV=3	3	2	2	2	793	93.2	5.66	4.32	2	1
FALSE	Master Protein	P07384	Calpain-1 catalytic subunit OS=Homo sapiens OX=9606 GN=CAPN1 PE=1 SV=1	3	2	2	2	714	81.8	5.67	4.77	2	1
FALSE	Master Protein	P10644	cAMP-dependent protein kinase type I-alpha regulatory subunit OS=Homo sapiens OX=9606 GN=PRKAR1A PE=1 SV=1	3	2	2	2	381	43	5.35	4.71	2	1
FALSE	Master Protein	P31944	Caspase-14 OS=Homo sapiens OX=9606 GN=CASP14 PE=1 SV=2	10	2	2	2	242	27.7	5.58	5.29	2	1
FALSE	Master Protein	A5YKK6	CCR4-NOT transcription complex subunit 1 OS=Homo sapiens OX=9606 GN=CNOT1 PE=1 SV=2	1	2	2	2	2376	266.8	7.11	3.99	2	1
FALSE	Master Protein	O95400	CD2 antigen cytoplasmic tail-binding protein 2 OS=Homo sapiens OX=9606 GN=CD2BP2 PE=1 SV=1	6	2	2	2	341	37.6	4.61	4.43	2	1
FALSE	Master Protein	P13987	CD59 glycoprotein OS=Homo sapiens OX=9606 GN=CD59 PE=1 SV=1	16	2	2	2	128	14.2	6.48	4.49	2	1
FALSE	Master Protein	P43121	Cell surface glycoprotein MUC18 OS=Homo sapiens OX=9606 GN=MCAM PE=1 SV=2	3	2	2	2	646	71.6	5.76	3.87	2	1
FALSE	Master Protein	Q7Z7K6	Centromere protein V OS=Homo sapiens OX=9606 GN=CENPV PE=1 SV=1	5	1	2	1	275	29.9	9.73	5.96	1	1
FALSE	Master Protein	P27544	Ceramide synthase 1 OS=Homo sapiens OX=9606 GN=CERS1 PE=1 SV=1	7	1	2	1	350	39.5	9.04	2.86	1	1
FALSE	Master Protein	Q14839	Chromodomain-helicase-DNA-binding protein 4 OS=Homo sapiens OX=9606 GN=CHD4 PE=1 SV=2	1	2	2	2	1912	217.9	5.86	3.91	2	1
FALSE	Master Protein	P0CG13	Chromosome transmission fidelity protein 8 homolog OS=Homo sapiens OX=9606 GN=CHTF8 PE=1 SV=1	7	1	2	1	121	13.3	8.18	2.06	1	1
FALSE	Master Protein	Q14677	Clathrin interactor 1 OS=Homo sapiens OX=9606 GN=CLINT1 PE=1 SV=1	4	2	2	2	625	68.2	6.42	4.4	2	1
FALSE	Master Protein	O43809	Cleavage and polyadenylation specificity factor subunit 5 OS=Homo sapiens OX=9606 GN=NUDT21 PE=1 SV=1	9	2	2	2	227	26.2	8.82	4.67	2	1
FALSE	Master Protein	Q9H6F5	Coiled-coil domain-containing protein 86 OS=Homo sapiens OX=9606 GN=CCDC86 PE=1 SV=1	5	2	2	2	360	40.2	10.33	4.08	2	1
FALSE	Master Protein	Q14011	Cold-inducible RNA-binding protein OS=Homo sapiens OX=9606 GN=CIRBP PE=1 SV=1	12	2	2	2	172	18.6	9.51	4.44	2	1
FALSE	Master Protein	Q99715	Collagen alpha-1(XII) chain OS=Homo sapiens OX=9606 GN=COL12A1 PE=1 SV=2	1	2	2	2	3063	332.9	5.53	4.09	2	1
FALSE	Master Protein	P08174	Complement decay-accelerating factor OS=Homo sapiens OX=9606 GN=CD55 PE=1 SV=4	7	2	2	2	381	41.4	7.59	6.22	2	1
FALSE	Master Protein	Q9BT78	COP9 signalosome complex subunit 4 OS=Homo sapiens OX=9606 GN=COPS4 PE=1 SV=1	6	2	2	2	406	46.2	5.83	5.04	2	1
FALSE	Master Protein	P35670	Copper-transporting ATPase 2 OS=Homo sapiens OX=9606 GN=ATP7B PE=1 SV=4	2	1	2	1	1465	157.2	6.7	3.28	1	1
FALSE	Master Protein	Q86VP6	Cullin-associated NEDD8-dissociated protein 1 OS=Homo sapiens OX=9606 GN=CAND1 PE=1 SV=2	2	2	2	2	1230	136.3	5.78	5.12	2	1
FALSE	Master Protein	P24941	Cyclin-dependent kinase 2 OS=Homo sapiens OX=9606 GN=CDK2 PE=1 SV=2	7	2	2	1	298	33.9	8.68	5.07	2	1
FALSE	Master Protein	P08574	Cytochrome c1, heme protein, mitochondrial OS=Homo sapiens OX=9606 GN=CYC1 PE=1 SV=3	11	2	2	2	325	35.4	9	6.79	2	1
FALSE	Master Protein	Q8WWK9	Cytoskeleton-associated protein 2 OS=Homo sapiens OX=9606 GN=CKAP2 PE=1 SV=1	2	1	2	1	683	76.9	9.41	4.6	1	1
FALSE	Master Protein	P30046	D-dopachrome decarboxylase OS=Homo sapiens OX=9606 GN=DDT PE=1 SV=3	17	2	2	2	118	12.7	7.3	4.68	2	1
FALSE	Master Protein	Q9BTZ2	Dehydrogenase/reductase SDR family member 4 OS=Homo sapiens OX=9606 GN=DHRS4 PE=1 SV=3	8	2	2	2	278	29.5	8.56	4.42	2	1
FALSE	Master Protein	Q14126	Desmoglein-2 OS=Homo sapiens OX=9606 GN=DSG2 PE=1 SV=2	3	2	2	2	1118	122.2	5.24	5.34	2	1
FALSE	Master Protein	Q9Y295	Developmentally-regulated GTP-binding protein 1 OS=Homo sapiens OX=9606 GN=DRG1 PE=1 SV=1	6	2	2	2	367	40.5	8.9	4.73	2	1
FALSE	Master Protein	P00374	Dihydrofolate reductase OS=Homo sapiens OX=9606 GN=DHFR PE=1 SV=2	16	2	2	2	187	21.4	7.42	4.89	2	1
FALSE	Master Protein	P09622	Dihydrolipoyl dehydrogenase, mitochondrial OS=Homo sapiens OX=9606 GN=DLD PE=1 SV=2	3	2	2	2	509	54.1	7.85	4.27	2	1
FALSE	Master Protein	P36957	Dihydrolipoyllysine-residue succinyltransferase component of 2-oxoglutarate dehydrogenase complex, mitochondrial OS=Homo sapiens OX=9606 GN=DLST PE=1 SV=4	5	2	2	2	453	48.7	8.95	4.28	2	1
FALSE	Master Protein	P98082	Disabled homolog 2 OS=Homo sapiens OX=9606 GN=DAB2 PE=1 SV=3	3	2	2	2	770	82.4	5.53	4.16	2	1
FALSE	Master Protein	Q14181	DNA polymerase alpha subunit B OS=Homo sapiens OX=9606 GN=POLA2 PE=1 SV=2	5	2	2	2	598	65.9	5.24	5.97	2	1
FALSE	Master Protein	Q9NRF9	DNA polymerase epsilon subunit 3 OS=Homo sapiens OX=9606 GN=POLE3 PE=1 SV=1	16	2	2	2	147	16.8	4.74	4.73	2	1
FALSE	Master Protein	P52434	DNA-directed RNA polymerases I, II, and III subunit RPABC3 OS=Homo sapiens OX=9606 GN=POLR2H PE=1 SV=4	16	2	2	2	150	17.1	4.68	4.19	2	1
FALSE	Master Protein	P25685	DnaJ homolog subfamily B member 1 OS=Homo sapiens OX=9606 GN=DNAJB1 PE=1 SV=4	6	2	2	1	340	38	8.63	5.67	2	1
FALSE	Master Protein	Q8IXB1	DnaJ homolog subfamily C member 10 OS=Homo sapiens OX=9606 GN=DNAJC10 PE=1 SV=2	3	2	2	2	793	91	7.18	4.87	2	1
FALSE	Master Protein	Q8TCJ2	Dolichyl-diphosphooligosaccharide--protein glycosyltransferase subunit STT3B OS=Homo sapiens OX=9606 GN=STT3B PE=1 SV=1	3	2	2	2	826	93.6	8.91	4.54	2	1
FALSE	Master Protein	P49959	Double-strand break repair protein MRE11 OS=Homo sapiens OX=9606 GN=MRE11 PE=1 SV=3	5	2	2	2	708	80.5	5.9	6.78	2	1
FALSE	Master Protein	O95793	Double-stranded RNA-binding protein Staufen homolog 1 OS=Homo sapiens OX=9606 GN=STAU1 PE=1 SV=2	4	2	2	2	577	63.1	9.44	4.68	2	1
FALSE	Master Protein	Q02750	Dual specificity mitogen-activated protein kinase kinase 1 OS=Homo sapiens OX=9606 GN=MAP2K1 PE=1 SV=2	9	2	2	1	393	43.4	6.62	5.62	2	1
FALSE	Master Protein	13259510	dynactin subunit 1 isoform 1 [Homo sapiens] &IC p150Glued	2	2	2	1	1278	141.6	5.81	5.66	2	1
FALSE	Master Protein	Q6XZF7	Dynamin-binding protein OS=Homo sapiens OX=9606 GN=DNMBP PE=1 SV=1	2	1	2	1	1577	177.2	5.39	3.31	1	1
FALSE	Master Protein	Q8IVF4	Dynein heavy chain 10, axonemal OS=Homo sapiens OX=9606 GN=DNAH10 PE=1 SV=4	1	1	2	1	4471	514.5	5.88	0	1	1
FALSE	Master Protein	Q15717	ELAV-like protein 1 OS=Homo sapiens OX=9606 GN=ELAVL1 PE=1 SV=2	9	2	2	2	326	36.1	9.17	5.55	2	1
FALSE	Master Protein	P38117	Electron transfer flavoprotein subunit beta OS=Homo sapiens OX=9606 GN=ETFB PE=1 SV=3	7	2	2	2	255	27.8	8.1	4.14	2	1
FALSE	Master Protein	P30040	Endoplasmic reticulum resident protein 29 OS=Homo sapiens OX=9606 GN=ERP29 PE=1 SV=4	8	2	2	2	261	29	7.31	4.83	2	1
FALSE	Master Protein	Q9BS26	Endoplasmic reticulum resident protein 44 OS=Homo sapiens OX=9606 GN=ERP44 PE=1 SV=1	8	2	2	2	406	46.9	5.26	6.05	2	1
FALSE	Master Protein	Q969X5	Endoplasmic reticulum-Golgi intermediate compartment protein 1 OS=Homo sapiens OX=9606 GN=ERGIC1 PE=1 SV=1	13	2	2	2	290	32.6	7.06	7.85	2	1
FALSE	Master Protein	P30084	Enoyl-CoA hydratase, mitochondrial OS=Homo sapiens OX=9606 GN=ECHS1 PE=1 SV=4	9	2	2	2	290	31.4	8.07	4.9	2	1
FALSE	Master Protein	O15371	Eukaryotic translation initiation factor 3 subunit D OS=Homo sapiens OX=9606 GN=EIF3D PE=1 SV=1	8	2	2	2	548	63.9	6.05	6.71	2	1
FALSE	Master Protein	Q7L2H7	Eukaryotic translation initiation factor 3 subunit M OS=Homo sapiens OX=9606 GN=EIF3M PE=1 SV=1	7	2	2	2	374	42.5	5.63	6.24	2	1
FALSE	Master Protein	P78344	Eukaryotic translation initiation factor 4 gamma 2 OS=Homo sapiens OX=9606 GN=EIF4G2 PE=1 SV=1	2	2	2	2	907	102.3	7.14	4.03	2	1
FALSE	Master Protein	Q9NPD3	Exosome complex component RRP41 OS=Homo sapiens OX=9606 GN=EXOSC4 PE=1 SV=3	9	2	2	2	245	26.4	6.52	4.82	2	1
FALSE	Master Protein	Q06265	Exosome complex component RRP45 OS=Homo sapiens OX=9606 GN=EXOSC9 PE=1 SV=3	5	2	2	2	439	48.9	5.29	5.16	2	1
FALSE	Master Protein	Q9NQT4	Exosome complex component RRP46 OS=Homo sapiens OX=9606 GN=EXOSC5 PE=1 SV=1	11	2	2	2	235	25.2	7.59	6.28	2	1
FALSE	Master Protein	P42285	Exosome RNA helicase MTR4 OS=Homo sapiens OX=9606 GN=MTREX PE=1 SV=3	2	2	2	2	1042	117.7	6.52	4.97	2	1
FALSE	Master Protein	Q96CS3	FAS-associated factor 2 OS=Homo sapiens OX=9606 GN=FAF2 PE=1 SV=2	7	2	2	2	445	52.6	5.62	5.7	2	1
FALSE	Master Protein	P39748	Flap endonuclease 1 OS=Homo sapiens OX=9606 GN=FEN1 PE=1 SV=1	10	2	2	2	380	42.6	8.62	7.16	2	1
FALSE	Master Protein	P51116	Fragile X mental retardation syndrome-related protein 2 OS=Homo sapiens OX=9606 GN=FXR2 PE=1 SV=2	5	2	2	1	673	74.2	6.23	7.38	2	1
FALSE	Master Protein	Q96QA5	Gasdermin-A OS=Homo sapiens OX=9606 GN=GSDMA PE=1 SV=4	4	2	2	2	445	49.3	5.29	3.93	2	1
FALSE	Master Protein	O60443	Gasdermin-E OS=Homo sapiens OX=9606 GN=GSDME PE=1 SV=2	5	2	2	2	496	54.5	5.17	4.31	2	1
FALSE	Master Protein	P57678	Gem-associated protein 4 OS=Homo sapiens OX=9606 GN=GEMIN4 PE=1 SV=2	2	2	2	2	1058	120	6.04	4.28	2	1
FALSE	Master Protein	P13984	General transcription factor IIF subunit 2 OS=Homo sapiens OX=9606 GN=GTF2F2 PE=1 SV=2	9	2	2	2	249	28.4	9.23	4.95	2	1
FALSE	Master Protein	P07203	Glutathione peroxidase 1 OS=Homo sapiens OX=9606 GN=GPX1 PE=1 SV=4	10	2	2	2	203	22.1	6.55	4.45	2	1
FALSE	Master Protein	P09211	Glutathione S-transferase P OS=Homo sapiens OX=9606 GN=GSTP1 PE=1 SV=2	12	2	2	2	210	23.3	5.64	4.84	2	1
FALSE	Master Protein	P30419	Glycylpeptide N-tetradecanoyltransferase 1 OS=Homo sapiens OX=9606 GN=NMT1 PE=1 SV=2	6	2	2	2	496	56.8	7.8	5.46	2	1
FALSE	Master Protein	P49915	GMP synthase [glutamine-hydrolyzing] OS=Homo sapiens OX=9606 GN=GMPS PE=1 SV=1	4	2	2	2	693	76.7	6.87	4.97	2	1
FALSE	Master Protein	Q08379	Golgin subfamily A member 2 OS=Homo sapiens OX=9606 GN=GOLGA2 PE=1 SV=3	2	2	2	2	1002	113	5.02	4.6	2	1
FALSE	Master Protein	P31942	Heterogeneous nuclear ribonucleoprotein H3 OS=Homo sapiens OX=9606 GN=HNRNPH3 PE=1 SV=2	8	2	2	2	346	36.9	6.87	5.75	2	1
FALSE	Master Protein	Q92993	Histone acetyltransferase KAT5 OS=Homo sapiens OX=9606 GN=KAT5 PE=1 SV=2	7	1	2	1	513	58.5	8.48	0	1	1
FALSE	Master Protein	P07305	Histone H1.0 OS=Homo sapiens OX=9606 GN=H1-0 PE=1 SV=3	10	2	2	2	194	20.9	10.84	5.15	2	1
FALSE	Master Protein	Q16777	Histone H2A type 2-C OS=Homo sapiens OX=9606 GN=H2AC20 PE=1 SV=4	22	2	2	1	129	14	10.9	8.03	2	1
FALSE	Master Protein	Q71UI9	Histone H2A.V OS=Homo sapiens OX=9606 GN=H2AZ2 PE=1 SV=3	15	2	2	1	128	13.5	10.58	4.95	2	1
FALSE	Master Protein	P62805	Histone H4 OS=Homo sapiens OX=9606 GN=H4C1 PE=1 SV=2	21	2	2	2	103	11.4	11.36	4.92	2	1
FALSE	Master Protein	O75330	Hyaluronan mediated motility receptor OS=Homo sapiens OX=9606 GN=HMMR PE=1 SV=2	4	2	2	2	724	84	5.83	5.28	2	1
FALSE	Master Protein	Q01581	Hydroxymethylglutaryl-CoA synthase, cytoplasmic OS=Homo sapiens OX=9606 GN=HMGCS1 PE=1 SV=2	5	2	2	2	520	57.3	5.41	4.73	2	1
FALSE	Master Protein	Q6YN16	Hydroxysteroid dehydrogenase-like protein 2 OS=Homo sapiens OX=9606 GN=HSDL2 PE=1 SV=1	6	2	2	2	418	45.4	7.99	4.69	2	1
FALSE	Master Protein	Q9Y4L1	Hypoxia up-regulated protein 1 OS=Homo sapiens OX=9606 GN=HYOU1 PE=1 SV=1	2	2	2	2	999	111.3	5.22	4.23	2	1
FALSE	Master Protein	P52294	Importin subunit alpha-5 OS=Homo sapiens OX=9606 GN=KPNA1 PE=1 SV=3	5	2	2	1	538	60.2	5.01	4.57	2	1
FALSE	Master Protein	O15131	Importin subunit alpha-6 OS=Homo sapiens OX=9606 GN=KPNA5 PE=1 SV=2	5	2	2	1	536	60.3	5.16	4.46	2	1
FALSE	Master Protein	Q8TEX9	Importin-4 OS=Homo sapiens OX=9606 GN=IPO4 PE=1 SV=2	2	2	2	2	1081	118.6	4.96	4.96	2	1
FALSE	Master Protein	P05556	Integrin beta-1 OS=Homo sapiens OX=9606 GN=ITGB1 PE=1 SV=2	3	2	2	2	798	88.4	5.39	4.38	2	1
FALSE	Master Protein	O75569	Interferon-inducible double-stranded RNA-dependent protein kinase activator A OS=Homo sapiens OX=9606 GN=PRKRA PE=1 SV=1	9	2	2	2	313	34.4	8.41	5	2	1
FALSE	Master Protein	O43837	Isocitrate dehydrogenase [NAD] subunit beta, mitochondrial OS=Homo sapiens OX=9606 GN=IDH3B PE=1 SV=2	6	2	2	2	385	42.2	8.46	4.71	2	1
FALSE	Master Protein	Q52LJ0-1	Isoform 1 of Protein FAM98B OS=Homo sapiens OX=9606 GN=FAM98B	8	2	2	1	330	37.2	6.29	5.55	2	1
FALSE	Master Protein	O15294-4	Isoform 4 of UDP-N-acetylglucosamine--peptide N-acetylglucosaminyltransferase 110 kDa subunit OS=Homo sapiens OX=9606 GN=OGT	4	1	2	1	665	74.5	7.05	3.7	1	1
FALSE	Master Protein	Q04760	Lactoylglutathione lyase OS=Homo sapiens OX=9606 GN=GLO1 PE=1 SV=4	15	2	2	2	184	20.8	5.31	5.93	2	1
FALSE	Master Protein	P07942	Laminin subunit beta-1 OS=Homo sapiens OX=9606 GN=LAMB1 PE=1 SV=2	2	2	2	2	1786	197.9	4.94	6.34	2	1
FALSE	Master Protein	P09960	Leukotriene A-4 hydrolase OS=Homo sapiens OX=9606 GN=LTA4H PE=1 SV=2	5	2	2	2	611	69.2	6.18	5.11	2	1
FALSE	Master Protein	Q14847	LIM and SH3 domain protein 1 OS=Homo sapiens OX=9606 GN=LASP1 PE=1 SV=2	7	2	2	2	261	29.7	7.05	5.58	2	1
FALSE	Master Protein	P06858	Lipoprotein lipase OS=Homo sapiens OX=9606 GN=LPL PE=1 SV=1	6	2	2	2	475	53.1	8.15	6.5	2	1
FALSE	Master Protein	Q1ED39	Lysine-rich nucleolar protein 1 OS=Homo sapiens OX=9606 GN=KNOP1 PE=1 SV=1	5	2	2	2	458	51.6	9.86	5.11	2	1
FALSE	Master Protein	P11279	Lysosome-associated membrane glycoprotein 1 OS=Homo sapiens OX=9606 GN=LAMP1 PE=1 SV=3	5	2	2	2	417	44.9	8.75	4.28	2	1
FALSE	Master Protein	P40925	Malate dehydrogenase, cytoplasmic OS=Homo sapiens OX=9606 GN=MDH1 PE=1 SV=4	8	2	2	2	334	36.4	7.36	5.71	2	1
FALSE	Master Protein	Q9UNF1	Melanoma-associated antigen D2 OS=Homo sapiens OX=9606 GN=MAGED2 PE=1 SV=2	3	2	2	2	606	64.9	9.32	4.27	2	1
FALSE	Master Protein	O94776	Metastasis-associated protein MTA2 OS=Homo sapiens OX=9606 GN=MTA2 PE=1 SV=1	4	2	2	2	668	75	9.66	4.49	2	1
FALSE	Master Protein	Q9HCC0	Methylcrotonoyl-CoA carboxylase beta chain, mitochondrial OS=Homo sapiens OX=9606 GN=MCCC2 PE=1 SV=1	5	2	2	2	563	61.3	7.68	5.6	2	1
FALSE	Master Protein	Q9BQA1	Methylosome protein 50 OS=Homo sapiens OX=9606 GN=WDR77 PE=1 SV=1	8	2	2	2	342	36.7	5.17	4.96	2	1
FALSE	Master Protein	Q9BV20	Methylthioribose-1-phosphate isomerase OS=Homo sapiens OX=9606 GN=MRI1 PE=1 SV=1	6	2	2	2	369	39.1	6.3	4.92	2	1
FALSE	Master Protein	P10620	Microsomal glutathione S-transferase 1 OS=Homo sapiens OX=9606 GN=MGST1 PE=1 SV=1	17	2	2	2	155	17.6	9.39	5.99	2	1
FALSE	Master Protein	Q9BTE3	Mini-chromosome maintenance complex-binding protein OS=Homo sapiens OX=9606 GN=MCMBP PE=1 SV=2	3	2	2	2	642	72.9	5.87	4.65	2	1
FALSE	Master Protein	Q3ZCQ8	Mitochondrial import inner membrane translocase subunit TIM50 OS=Homo sapiens OX=9606 GN=TIMM50 PE=1 SV=2	9	2	2	2	353	39.6	8.37	6.35	2	1
FALSE	Master Protein	Q15785	Mitochondrial import receptor subunit TOM34 OS=Homo sapiens OX=9606 GN=TOMM34 PE=1 SV=2	6	2	2	2	309	34.5	8.98	4.13	2	1
FALSE	Master Protein	O96008	Mitochondrial import receptor subunit TOM40 homolog OS=Homo sapiens OX=9606 GN=TOMM40 PE=1 SV=1	7	2	2	2	361	37.9	7.25	4.57	2	1
FALSE	Master Protein	O75439	Mitochondrial-processing peptidase subunit beta OS=Homo sapiens OX=9606 GN=PMPCB PE=1 SV=2	4	2	2	2	489	54.3	6.83	4.77	2	1
FALSE	Master Protein	Q99683	Mitogen-activated protein kinase kinase kinase 5 OS=Homo sapiens OX=9606 GN=MAP3K5 PE=1 SV=1	3	1	2	1	1374	154.4	5.78	0	1	1
FALSE	Master Protein	P53985	Monocarboxylate transporter 1 OS=Homo sapiens OX=9606 GN=SLC16A1 PE=1 SV=3	6	2	2	2	500	53.9	8.66	5.57	2	1
FALSE	Master Protein	Q969H8	Myeloid-derived growth factor OS=Homo sapiens OX=9606 GN=MYDGF PE=1 SV=1	14	2	2	2	173	18.8	6.68	5.3	2	1
FALSE	Master Protein	Q9BXJ9	N-alpha-acetyltransferase 15, NatA auxiliary subunit OS=Homo sapiens OX=9606 GN=NAA15 PE=1 SV=1	2	2	2	2	866	101.2	7.42	4.65	2	1
FALSE	Master Protein	Q16795	NADH dehydrogenase [ubiquinone] 1 alpha subcomplex subunit 9, mitochondrial OS=Homo sapiens OX=9606 GN=NDUFA9 PE=1 SV=2	8	2	2	2	377	42.5	9.8	4.82	2	1
FALSE	Master Protein	P28331	NADH-ubiquinone oxidoreductase 75 kDa subunit, mitochondrial OS=Homo sapiens OX=9606 GN=NDUFS1 PE=1 SV=3	3	2	2	2	727	79.4	6.23	3.81	2	1
FALSE	Master Protein	P16435	NADPH--cytochrome P450 reductase OS=Homo sapiens OX=9606 GN=POR PE=1 SV=2	3	2	2	2	677	76.6	5.58	4.54	2	1
FALSE	Master Protein	P61081	NEDD8-conjugating enzyme Ubc12 OS=Homo sapiens OX=9606 GN=UBE2M PE=1 SV=1	11	2	2	2	183	20.9	7.69	5.32	2	1
FALSE	Master Protein	Q8NEJ9	Neuroguidin OS=Homo sapiens OX=9606 GN=NGDN PE=1 SV=1	9	2	2	2	315	35.9	9.57	6.15	2	1
FALSE	Master Protein	Q15758	Neutral amino acid transporter B(0) OS=Homo sapiens OX=9606 GN=SLC1A5 PE=1 SV=2	4	2	2	2	541	56.6	5.48	5.46	2	1
FALSE	Master Protein	P55769	NHP2-like protein 1 OS=Homo sapiens OX=9606 GN=SNU13 PE=1 SV=3	16	2	2	2	128	14.2	8.46	4.99	2	1
FALSE	Master Protein	Q5JPE7	Nodal modulator 2 OS=Homo sapiens OX=9606 GN=NOMO2 PE=1 SV=1	2	2	2	2	1267	139.4	5.76	4.06	2	1
FALSE	Master Protein	P61916	NPC intracellular cholesterol transporter 2 OS=Homo sapiens OX=9606 GN=NPC2 PE=1 SV=1	13	2	2	2	151	16.6	7.65	4.53	2	1
FALSE	Master Protein	Q9UKK6	NTF2-related export protein 1 OS=Homo sapiens OX=9606 GN=NXT1 PE=1 SV=1	11	2	2	2	140	15.8	5.03	4.08	2	1
FALSE	Master Protein	Q09161	Nuclear cap-binding protein subunit 1 OS=Homo sapiens OX=9606 GN=NCBP1 PE=1 SV=1	3	2	2	2	790	91.8	6.43	5.06	2	1
FALSE	Master Protein	26051235	nuclear pore complex protein Nup133 [Homo sapiens] &IC Nup133	2	2	2	2	1156	128.9	5.1	4.38	2	1
FALSE	Master Protein	P37198	Nuclear pore glycoprotein p62 OS=Homo sapiens OX=9606 GN=NUP62 PE=1 SV=3	7	2	2	2	522	53.2	5.31	5.59	2	1
FALSE	Master Protein	Q9H1E3	Nuclear ubiquitous casein and cyclin-dependent kinase substrate 1 OS=Homo sapiens OX=9606 GN=NUCKS1 PE=1 SV=1	12	2	2	2	243	27.3	5.08	4.71	2	1
FALSE	Master Protein	Q9UGY1	Nucleolar protein 12 OS=Homo sapiens OX=9606 GN=NOL12 PE=1 SV=1	10	2	2	2	213	24.6	10.23	4.61	2	1
FALSE	Master Protein	Q9UMY1	Nucleolar protein 7 OS=Homo sapiens OX=9606 GN=NOL7 PE=1 SV=2	11	2	2	2	257	29.4	9.67	5.56	2	1
FALSE	Master Protein	Q9NP64	Nucleolar protein of 40 kDa OS=Homo sapiens OX=9606 GN=ZCCHC17 PE=1 SV=1	11	2	2	2	241	27.6	9.7	4.94	2	1
FALSE	Master Protein	P17480	Nucleolar transcription factor 1 OS=Homo sapiens OX=9606 GN=UBTF PE=1 SV=1	4	2	2	2	764	89.4	5.81	4.95	2	1
FALSE	Master Protein	Q9NTK5	Obg-like ATPase 1 OS=Homo sapiens OX=9606 GN=OLA1 PE=1 SV=2	6	2	2	2	396	44.7	7.81	4.81	2	1
FALSE	Master Protein	P50897	Palmitoyl-protein thioesterase 1 OS=Homo sapiens OX=9606 GN=PPT1 PE=1 SV=1	7	2	2	2	306	34.2	6.52	4.24	2	1
FALSE	Master Protein	P20962	Parathymosin OS=Homo sapiens OX=9606 GN=PTMS PE=1 SV=2	15	2	2	2	102	11.5	4.16	4.39	2	1
FALSE	Master Protein	Q5JVF3	PCI domain-containing protein 2 OS=Homo sapiens OX=9606 GN=PCID2 PE=1 SV=2	7	2	2	2	399	46	8.53	4.97	2	1
FALSE	Master Protein	Q96AY3	Peptidyl-prolyl cis-trans isomerase FKBP10 OS=Homo sapiens OX=9606 GN=FKBP10 PE=1 SV=1	3	2	2	2	582	64.2	5.62	3.88	2	1
FALSE	Master Protein	Q00688	Peptidyl-prolyl cis-trans isomerase FKBP3 OS=Homo sapiens OX=9606 GN=FKBP3 PE=1 SV=1	10	2	2	2	224	25.2	9.28	5.25	2	1
FALSE	Master Protein	Q13451	Peptidyl-prolyl cis-trans isomerase FKBP5 OS=Homo sapiens OX=9606 GN=FKBP5 PE=1 SV=2	5	2	2	2	457	51.2	5.9	5	2	1
FALSE	Master Protein	Q14197	Peptidyl-tRNA hydrolase ICT1, mitochondrial OS=Homo sapiens OX=9606 GN=MRPL58 PE=1 SV=1	13	2	2	2	206	23.6	10.07	4.49	2	1
FALSE	Master Protein	O60664	Perilipin-3 OS=Homo sapiens OX=9606 GN=PLIN3 PE=1 SV=3	5	2	2	2	434	47	5.44	5.18	2	1
FALSE	Master Protein	Q13610	Periodic tryptophan protein 1 homolog OS=Homo sapiens OX=9606 GN=PWP1 PE=1 SV=1	6	2	2	2	501	55.8	4.77	5.53	2	1
FALSE	Master Protein	P30044	Peroxiredoxin-5, mitochondrial OS=Homo sapiens OX=9606 GN=PRDX5 PE=1 SV=4	9	2	2	2	214	22.1	8.7	4.75	2	1
FALSE	Master Protein	O43808	Peroxisomal membrane protein PMP34 OS=Homo sapiens OX=9606 GN=SLC25A17 PE=1 SV=1	9	2	2	2	307	34.5	10.08	4.99	2	1
FALSE	Master Protein	O00541	Pescadillo homolog OS=Homo sapiens OX=9606 GN=PES1 PE=1 SV=1	3	2	2	2	588	68	7.33	4.29	2	1
FALSE	Master Protein	Q9Y285	Phenylalanine--tRNA ligase alpha subunit OS=Homo sapiens OX=9606 GN=FARSA PE=1 SV=3	4	2	2	2	508	57.5	7.8	4.4	2	1
FALSE	Master Protein	P36871	Phosphoglucomutase-1 OS=Homo sapiens OX=9606 GN=PGM1 PE=1 SV=3	5	2	2	2	562	61.4	6.76	4.99	2	1
FALSE	Master Protein	O60256	Phosphoribosyl pyrophosphate synthase-associated protein 2 OS=Homo sapiens OX=9606 GN=PRPSAP2 PE=1 SV=1	5	2	2	2	369	40.9	7.44	4.09	2	1
FALSE	Master Protein	P46019	Phosphorylase b kinase regulatory subunit alpha, liver isoform OS=Homo sapiens OX=9606 GN=PHKA2 PE=1 SV=1	2	2	2	2	1235	138.3	6.44	5.5	2	1
FALSE	Master Protein	P78330	Phosphoserine phosphatase OS=Homo sapiens OX=9606 GN=PSPH PE=1 SV=2	7	2	2	2	225	25	5.69	4.55	2	1
FALSE	Master Protein	Q96BK5	PIN2/TERF1-interacting telomerase inhibitor 1 OS=Homo sapiens OX=9606 GN=PINX1 PE=1 SV=2	9	2	2	2	328	37	9.6	4.9	2	1
FALSE	Master Protein	O00625	Pirin OS=Homo sapiens OX=9606 GN=PIR PE=1 SV=1	12	2	2	2	290	32.1	6.92	5.02	2	1
FALSE	Master Protein	Q13835	Plakophilin-1 OS=Homo sapiens OX=9606 GN=PKP1 PE=1 SV=2	3	2	2	2	747	82.8	9.13	4.91	2	1
FALSE	Master Protein	Q86U42	Polyadenylate-binding protein 2 OS=Homo sapiens OX=9606 GN=PABPN1 PE=1 SV=3	6	2	2	2	306	32.7	5.06	5.12	2	1
FALSE	Master Protein	Q9H074	Polyadenylate-binding protein-interacting protein 1 OS=Homo sapiens OX=9606 GN=PAIP1 PE=1 SV=1	4	2	2	2	479	53.5	4.81	4.74	2	1
FALSE	Master Protein	Q9BY77	Polymerase delta-interacting protein 3 OS=Homo sapiens OX=9606 GN=POLDIP3 PE=1 SV=2	6	2	2	2	421	46.1	9.99	5.24	2	1
FALSE	Master Protein	O94906	Pre-mRNA-processing factor 6 OS=Homo sapiens OX=9606 GN=PRPF6 PE=1 SV=1	2	2	2	2	941	106.9	8.25	4.11	2	1
FALSE	Master Protein	768016572	PREDICTED: microtubule-associated protein RP/EB family member 1 isoform X1 [Homo sapiens] &IC EB1	10	2	2	2	268	30	5.14	4.53	2	1
FALSE	Master Protein	P61758	Prefoldin subunit 3 OS=Homo sapiens OX=9606 GN=VBP1 PE=1 SV=4	16	2	2	2	197	22.6	7.11	5.79	2	1
FALSE	Master Protein	Q9BUQ8	Probable ATP-dependent RNA helicase DDX23 OS=Homo sapiens OX=9606 GN=DDX23 PE=1 SV=3	3	2	2	2	820	95.5	9.55	4.35	2	1
FALSE	Master Protein	Q02809	Procollagen-lysine,2-oxoglutarate 5-dioxygenase 1 OS=Homo sapiens OX=9606 GN=PLOD1 PE=1 SV=2	5	2	2	2	727	83.5	6.95	4.62	2	1
FALSE	Master Protein	O75340	Programmed cell death protein 6 OS=Homo sapiens OX=9606 GN=PDCD6 PE=1 SV=1	12	2	2	2	191	21.9	5.4	5.55	2	1
FALSE	Master Protein	P12004	Proliferating cell nuclear antigen OS=Homo sapiens OX=9606 GN=PCNA PE=1 SV=1	12	2	2	2	261	28.8	4.69	4.85	2	1
FALSE	Master Protein	P49720	Proteasome subunit beta type-3 OS=Homo sapiens OX=9606 GN=PSMB3 PE=1 SV=2	16	2	2	2	205	22.9	6.55	6.33	2	1
FALSE	Master Protein	Q9UKY7	Protein CDV3 homolog OS=Homo sapiens OX=9606 GN=CDV3 PE=1 SV=1	12	2	2	2	258	27.3	6.4	4.23	2	1
FALSE	Master Protein	A5PLN7	Protein FAM149A OS=Homo sapiens OX=9606 GN=FAM149A PE=2 SV=2	4	1	2	1	773	82.6	9.47	3.47	1	1
FALSE	Master Protein	Q9NSI2	Protein FAM207A OS=Homo sapiens OX=9606 GN=FAM207A PE=1 SV=2	10	2	2	2	230	25.4	11.08	5.34	2	1
FALSE	Master Protein	Q9Y421	Protein FAM32A OS=Homo sapiens OX=9606 GN=FAM32A PE=1 SV=2	16	2	2	2	112	13.2	9.99	5.22	2	1
FALSE	Master Protein	Q92597	Protein NDRG1 OS=Homo sapiens OX=9606 GN=NDRG1 PE=1 SV=1	8	2	2	2	394	42.8	5.82	4.88	2	1
FALSE	Master Protein	O43663	Protein regulator of cytokinesis 1 OS=Homo sapiens OX=9606 GN=PRC1 PE=1 SV=2	3	2	2	1	620	71.6	6.68	4.34	2	1
FALSE	Master Protein	Q92734	Protein TFG OS=Homo sapiens OX=9606 GN=TFG PE=1 SV=2	9	2	2	2	400	43.4	5.1	4.63	2	1
FALSE	Master Protein	P53992	Protein transport protein Sec24C OS=Homo sapiens OX=9606 GN=SEC24C PE=1 SV=3	2	2	2	2	1094	118.2	7.06	4.93	2	1
FALSE	Master Protein	Q96JQ0	Protocadherin-16 OS=Homo sapiens OX=9606 GN=DCHS1 PE=1 SV=1	1	1	2	1	3298	346	4.94	0	1	1
FALSE	Master Protein	Q5T280	Putative methyltransferase C9orf114 OS=Homo sapiens OX=9606 GN=SPOUT1 PE=1 SV=3	10	2	2	2	376	42	7.43	5.38	2	1
FALSE	Master Protein	P11498	Pyruvate carboxylase, mitochondrial OS=Homo sapiens OX=9606 GN=PC PE=1 SV=2	3	2	2	2	1178	129.6	6.84	5.57	2	1
FALSE	Master Protein	P11177	Pyruvate dehydrogenase E1 component subunit beta, mitochondrial OS=Homo sapiens OX=9606 GN=PDHB PE=1 SV=3	8	2	2	2	359	39.2	6.65	5.08	2	1
FALSE	Master Protein	P62491	Ras-related protein Rab-11A OS=Homo sapiens OX=9606 GN=RAB11A PE=1 SV=3	11	2	2	2	216	24.4	6.57	4.48	2	1
FALSE	Master Protein	P51148	Ras-related protein Rab-5C OS=Homo sapiens OX=9606 GN=RAB5C PE=1 SV=2	10	2	2	2	216	23.5	8.41	4.71	2	1
FALSE	Master Protein	P40938	Replication factor C subunit 3 OS=Homo sapiens OX=9606 GN=RFC3 PE=1 SV=2	8	2	2	2	356	40.5	8.34	6.15	2	1
FALSE	Master Protein	P15927	Replication protein A 32 kDa subunit OS=Homo sapiens OX=9606 GN=RPA2 PE=1 SV=1	10	2	2	2	270	29.2	6.15	5.41	2	1
FALSE	Master Protein	P27694	Replication protein A 70 kDa DNA-binding subunit OS=Homo sapiens OX=9606 GN=RPA1 PE=1 SV=2	4	2	2	2	616	68.1	7.21	4.81	2	1
FALSE	Master Protein	Q92979	Ribosomal RNA small subunit methyltransferase NEP1 OS=Homo sapiens OX=9606 GN=EMG1 PE=1 SV=4	8	2	2	2	244	26.7	9.17	4.26	2	1
FALSE	Master Protein	Q8TDN6	Ribosome biogenesis protein BRX1 homolog OS=Homo sapiens OX=9606 GN=BRIX1 PE=1 SV=2	7	2	2	2	353	41.4	9.92	4.5	2	1
FALSE	Master Protein	O95478	Ribosome biogenesis protein NSA2 homolog OS=Homo sapiens OX=9606 GN=NSA2 PE=1 SV=1	9	2	2	2	260	30	10.27	5.33	2	1
FALSE	Master Protein	P49756	RNA-binding protein 25 OS=Homo sapiens OX=9606 GN=RBM25 PE=1 SV=3	2	2	2	2	843	100.1	6.32	4.43	2	1
FALSE	Master Protein	Q9NRX1	RNA-binding protein PNO1 OS=Homo sapiens OX=9606 GN=PNO1 PE=1 SV=1	13	2	2	2	252	27.9	9.73	4.68	2	1
FALSE	Master Protein	25777713	S-phase kinase-associated protein 1 isoform b [Homo sapiens] &IC Skp1A	7	1	2	1	163	18.6	4.54	5.24	1	1
FALSE	Master Protein	Q15424	Scaffold attachment factor B1 OS=Homo sapiens OX=9606 GN=SAFB PE=1 SV=4	4	2	2	2	915	102.6	5.47	4.29	2	1
FALSE	Master Protein	Q16181	Septin-7 OS=Homo sapiens OX=9606 GN=SEPTIN7 PE=1 SV=2	5	2	2	2	437	50.6	8.63	4.72	2	1
FALSE	Master Protein	Q9UHD8	Septin-9 OS=Homo sapiens OX=9606 GN=SEPTIN9 PE=1 SV=2	4	2	2	2	586	65.4	8.97	4.67	2	1
FALSE	Master Protein	O43464	Serine protease HTRA2, mitochondrial OS=Homo sapiens OX=9606 GN=HTRA2 PE=1 SV=2	5	2	2	2	458	48.8	10.07	4.52	2	1
FALSE	Master Protein	Q8IYB3	Serine/arginine repetitive matrix protein 1 OS=Homo sapiens OX=9606 GN=SRRM1 PE=1 SV=2	3	2	2	2	904	102.3	11.84	5.73	2	1
FALSE	Master Protein	Q9UQ35	Serine/arginine repetitive matrix protein 2 OS=Homo sapiens OX=9606 GN=SRRM2 PE=1 SV=2	1	2	2	2	2752	299.4	12.06	4.35	2	1
FALSE	Master Protein	Q13243	Serine/arginine-rich splicing factor 5 OS=Homo sapiens OX=9606 GN=SRSF5 PE=1 SV=1	8	2	2	1	272	31.2	11.59	4.59	2	1
FALSE	Master Protein	Q16629	Serine/arginine-rich splicing factor 7 OS=Homo sapiens OX=9606 GN=SRSF7 PE=1 SV=1	9	2	2	2	238	27.4	11.82	3.95	2	1
FALSE	Master Protein	Q9BRL6	Serine/arginine-rich splicing factor 8 OS=Homo sapiens OX=9606 GN=SRSF8 PE=1 SV=1	5	2	2	2	282	32.3	11.72	4.35	2	1
FALSE	Master Protein	O75385	Serine/threonine-protein kinase ULK1 OS=Homo sapiens OX=9606 GN=ULK1 PE=1 SV=2	3	1	2	1	1050	112.6	8.79	2.76	1	1
FALSE	Master Protein	P02787	Serotransferrin OS=Homo sapiens OX=9606 GN=TF PE=1 SV=3	4	2	2	2	698	77	7.12	4.29	2	1
FALSE	Master Protein	Q96P63	Serpin B12 OS=Homo sapiens OX=9606 GN=SERPINB12 PE=1 SV=1	5	2	2	2	405	46.2	5.53	4.42	2	1
FALSE	Master Protein	P35237	Serpin B6 OS=Homo sapiens OX=9606 GN=SERPINB6 PE=1 SV=3	7	2	2	2	376	42.6	5.27	5.25	2	1
FALSE	Master Protein	Q9H9B4	Sideroflexin-1 OS=Homo sapiens OX=9606 GN=SFXN1 PE=1 SV=4	7	2	2	2	322	35.6	9.07	4.01	2	1
FALSE	Master Protein	P61011	Signal recognition particle 54 kDa protein OS=Homo sapiens OX=9606 GN=SRP54 PE=1 SV=1	5	2	2	2	504	55.7	8.75	4.6	2	1
FALSE	Master Protein	P42224	Signal transducer and activator of transcription 1-alpha/beta OS=Homo sapiens OX=9606 GN=STAT1 PE=1 SV=2	3	2	2	2	750	87.3	6.05	4.96	2	1
FALSE	Master Protein	Q1XH10	SKI/DACH domain-containing protein 1 OS=Homo sapiens OX=9606 GN=SKIDA1 PE=1 SV=2	5	1	2	1	908	98.1	8.38	3.68	1	1
FALSE	Master Protein	P62304	Small nuclear ribonucleoprotein E OS=Homo sapiens OX=9606 GN=SNRPE PE=1 SV=1	12	1	2	1	92	10.8	9.44	5.23	1	1
FALSE	Master Protein	P11166	Solute carrier family 2, facilitated glucose transporter member 1 OS=Homo sapiens OX=9606 GN=SLC2A1 PE=1 SV=2	4	2	2	2	492	54	8.72	4.02	2	1
FALSE	Master Protein	Q9UNH7	Sorting nexin-6 OS=Homo sapiens OX=9606 GN=SNX6 PE=1 SV=1	5	2	2	2	406	46.6	6.16	4.03	2	1
FALSE	Master Protein	Q9NUQ6	SPATS2-like protein OS=Homo sapiens OX=9606 GN=SPATS2L PE=1 SV=2	5	2	2	2	558	61.7	9.64	4.51	2	1
FALSE	Master Protein	Q86XZ4	Spermatogenesis-associated serine-rich protein 2 OS=Homo sapiens OX=9606 GN=SPATS2 PE=1 SV=1	4	2	2	2	545	59.5	8.9	4.51	2	1
FALSE	Master Protein	Q12874	Splicing factor 3A subunit 3 OS=Homo sapiens OX=9606 GN=SF3A3 PE=1 SV=1	6	2	2	2	501	58.8	5.38	6.68	2	1
FALSE	Master Protein	Q96I25	Splicing factor 45 OS=Homo sapiens OX=9606 GN=RBM17 PE=1 SV=1	4	2	2	1	401	44.9	5.97	3.84	2	1
FALSE	Master Protein	Q01081	Splicing factor U2AF 35 kDa subunit OS=Homo sapiens OX=9606 GN=U2AF1 PE=1 SV=3	9	2	2	2	240	27.9	8.81	4.83	2	1
FALSE	Master Protein	Q9P2R7	Succinate--CoA ligase [ADP-forming] subunit beta, mitochondrial OS=Homo sapiens OX=9606 GN=SUCLA2 PE=1 SV=3	8	2	2	2	463	50.3	7.42	5.41	2	1
FALSE	Master Protein	Q96I99	Succinate--CoA ligase [GDP-forming] subunit beta, mitochondrial OS=Homo sapiens OX=9606 GN=SUCLG2 PE=1 SV=2	5	2	2	2	432	46.5	6.39	4.43	2	1
FALSE	Master Protein	P04179	Superoxide dismutase [Mn], mitochondrial OS=Homo sapiens OX=9606 GN=SOD2 PE=1 SV=3	10	2	2	2	222	24.7	8.25	5.87	2	1
FALSE	Master Protein	Q06787	Synaptic functional regulator FMR1 OS=Homo sapiens OX=9606 GN=FMR1 PE=1 SV=1	4	2	2	1	632	71.1	7.42	5.62	2	1
FALSE	Master Protein	P33681	T-lymphocyte activation antigen CD80 OS=Homo sapiens OX=9606 GN=CD80 PE=1 SV=1	8	1	2	1	288	33	7.65	6.27	1	1
FALSE	Master Protein	Q13148	TAR DNA-binding protein 43 OS=Homo sapiens OX=9606 GN=TARDBP PE=1 SV=1	5	2	2	2	414	44.7	6.19	4.41	2	1
FALSE	Master Protein	Q9NXF1	Testis-expressed protein 10 OS=Homo sapiens OX=9606 GN=TEX10 PE=1 SV=2	2	2	2	2	929	105.6	9.36	4.12	2	1
FALSE	Master Protein	Q96J01	THO complex subunit 3 OS=Homo sapiens OX=9606 GN=THOC3 PE=1 SV=1	5	2	2	2	351	38.7	6.09	4.8	2	1
FALSE	Master Protein	P04183	Thymidine kinase, cytosolic OS=Homo sapiens OX=9606 GN=TK1 PE=1 SV=2	9	2	2	2	234	25.5	8.51	5.19	2	1
FALSE	Master Protein	P04818	Thymidylate synthase OS=Homo sapiens OX=9606 GN=TYMS PE=1 SV=3	10	2	2	2	313	35.7	7.01	4.66	2	1
FALSE	Master Protein	Q9P031	Thyroid transcription factor 1-associated protein 26 OS=Homo sapiens OX=9606 GN=CCDC59 PE=1 SV=2	7	2	2	2	241	28.7	9.88	4.53	2	1
FALSE	Master Protein	P48307	Tissue factor pathway inhibitor 2 OS=Homo sapiens OX=9606 GN=TFPI2 PE=1 SV=1	13	2	2	2	235	26.9	8.53	7.13	2	1
FALSE	Master Protein	P37837	Transaldolase OS=Homo sapiens OX=9606 GN=TALDO1 PE=1 SV=2	6	2	2	2	337	37.5	6.81	5.07	2	1
FALSE	Master Protein	Q00059	Transcription factor A, mitochondrial OS=Homo sapiens OX=9606 GN=TFAM PE=1 SV=1	9	2	2	2	246	29.1	9.72	5.33	2	1
FALSE	Master Protein	Q9UI10	Translation initiation factor eIF-2B subunit delta OS=Homo sapiens OX=9606 GN=EIF2B4 PE=1 SV=2	4	2	2	2	523	57.5	9.38	4.48	2	1
FALSE	Master Protein	P51571	Translocon-associated protein subunit delta OS=Homo sapiens OX=9606 GN=SSR4 PE=1 SV=1	17	2	2	2	173	19	6.15	6.91	2	1
FALSE	Master Protein	Q9Y3B3	Transmembrane emp24 domain-containing protein 7 OS=Homo sapiens OX=9606 GN=TMED7 PE=1 SV=2	10	2	2	2	224	25.2	6.89	4.84	2	1
FALSE	Master Protein	P57088	Transmembrane protein 33 OS=Homo sapiens OX=9606 GN=TMEM33 PE=1 SV=2	9	2	2	2	247	28	9.7	5.9	2	1
FALSE	Master Protein	P53007	Tricarboxylate transport protein, mitochondrial OS=Homo sapiens OX=9606 GN=SLC25A1 PE=1 SV=2	6	2	2	2	311	34	9.89	5.63	2	1
FALSE	Master Protein	Q7L0Y3	tRNA methyltransferase 10 homolog C OS=Homo sapiens OX=9606 GN=TRMT10C PE=1 SV=2	6	2	2	2	403	47.3	9.36	4.4	2	1
FALSE	Master Protein	P23258	Tubulin gamma-1 chain OS=Homo sapiens OX=9606 GN=TUBG1 PE=1 SV=2	8	2	2	2	451	51.1	6.14	6.11	2	1
FALSE	Master Protein	Q12792	Twinfilin-1 OS=Homo sapiens OX=9606 GN=TWF1 PE=1 SV=3	9	2	2	2	350	40.3	6.96	6.06	2	1
FALSE	Master Protein	P09661	U2 small nuclear ribonucleoprotein A' OS=Homo sapiens OX=9606 GN=SNRPA1 PE=1 SV=2	10	2	2	2	255	28.4	8.62	4.87	2	1
FALSE	Master Protein	P08579	U2 small nuclear ribonucleoprotein B'' OS=Homo sapiens OX=9606 GN=SNRPB2 PE=1 SV=1	8	2	2	1	225	25.5	9.72	4.55	2	1
FALSE	Master Protein	O15042	U2 snRNP-associated SURP motif-containing protein OS=Homo sapiens OX=9606 GN=U2SURP PE=1 SV=2	2	2	2	2	1029	118.2	8.47	4.3	2	1
FALSE	Master Protein	O43290	U4/U6.U5 tri-snRNP-associated protein 1 OS=Homo sapiens OX=9606 GN=SART1 PE=1 SV=1	2	2	2	2	800	90.2	6.13	4.38	2	1
FALSE	Master Protein	Q53GS9	U4/U6.U5 tri-snRNP-associated protein 2 OS=Homo sapiens OX=9606 GN=USP39 PE=1 SV=2	6	2	2	2	565	65.3	8.91	5.38	2	1
FALSE	Master Protein	Q9UHD9	Ubiquilin-2 OS=Homo sapiens OX=9606 GN=UBQLN2 PE=1 SV=2	5	2	2	2	624	65.7	5.22	6.84	2	1
FALSE	Master Protein	P54578	Ubiquitin carboxyl-terminal hydrolase 14 OS=Homo sapiens OX=9606 GN=USP14 PE=1 SV=3	5	2	2	2	494	56	5.3	4.89	2	1
FALSE	Master Protein	Q93009	Ubiquitin carboxyl-terminal hydrolase 7 OS=Homo sapiens OX=9606 GN=USP7 PE=1 SV=2	3	2	2	2	1102	128.2	5.55	6.46	2	1
FALSE	Master Protein	O60701	UDP-glucose 6-dehydrogenase OS=Homo sapiens OX=9606 GN=UGDH PE=1 SV=1	5	2	2	2	494	55	7.12	4.73	2	1
FALSE	Master Protein	Q9NYU2	UDP-glucose:glycoprotein glucosyltransferase 1 OS=Homo sapiens OX=9606 GN=UGGT1 PE=1 SV=3	1	2	2	2	1555	177.1	5.63	4.6	2	1
FALSE	Master Protein	O15294	UDP-N-acetylglucosamine--peptide N-acetylglucosaminyltransferase 110 kDa subunit OS=Homo sapiens OX=9606 GN=OGT PE=1 SV=3	2	2	2	2	1046	116.9	6.7	4.49	2	1
FALSE	Master Protein	Q9H7E9	UPF0488 protein C8orf33 OS=Homo sapiens OX=9606 GN=C8orf33 PE=1 SV=1	15	2	2	2	229	25	9.95	4.4	2	1
FALSE	Master Protein	P11172	Uridine 5'-monophosphate synthase OS=Homo sapiens OX=9606 GN=UMPS PE=1 SV=1	6	2	2	2	480	52.2	7.24	4.47	2	1
FALSE	Master Protein	P38606	V-type proton ATPase catalytic subunit A OS=Homo sapiens OX=9606 GN=ATP6V1A PE=1 SV=2	3	2	2	2	617	68.3	5.52	4.6	2	1
FALSE	Master Protein	P50552	Vasodilator-stimulated phosphoprotein OS=Homo sapiens OX=9606 GN=VASP PE=1 SV=3	8	2	2	2	380	39.8	8.94	4.57	2	1
FALSE	Master Protein	P49748	Very long-chain specific acyl-CoA dehydrogenase, mitochondrial OS=Homo sapiens OX=9606 GN=ACADVL PE=1 SV=1	5	2	2	2	655	70.3	8.75	6.88	2	1
FALSE	Master Protein	Q9H6R7	WD repeat and coiled-coil-containing protein OS=Homo sapiens OX=9606 GN=WDCP PE=1 SV=1	2	2	2	2	721	79.1	6.7	4.43	2	1
FALSE	Master Protein	Q9GZS3	WD repeat-containing protein 61 OS=Homo sapiens OX=9606 GN=WDR61 PE=1 SV=1	10	2	2	2	305	33.6	5.47	4.56	2	1
FALSE	Master Protein	Q6UXN9	WD repeat-containing protein 82 OS=Homo sapiens OX=9606 GN=WDR82 PE=1 SV=1	6	2	2	2	313	35.1	7.69	3.95	2	1
FALSE	Master Protein	O95218	Zinc finger Ran-binding domain-containing protein 2 OS=Homo sapiens OX=9606 GN=ZRANB2 PE=1 SV=2	6	2	2	2	330	37.4	10.01	4.34	2	1
FALSE	Master Protein	PuroR	&IC	6	1	1	1	199	21.5	5.9	2.03	1	1
FALSE	Master Protein	Q9NRX4	14 kDa phosphohistidine phosphatase OS=Homo sapiens OX=9606 GN=PHPT1 PE=1 SV=1	10	1	1	1	125	13.8	6.07	2.69	1	1
FALSE	Master Protein	A1L0T0	2-hydroxyacyl-CoA lyase 2 OS=Homo sapiens OX=9606 GN=ILVBL PE=1 SV=2	3	1	1	1	632	67.8	8.15	2.56	1	1
FALSE	Master Protein	Q16698	2,4-dienoyl-CoA reductase, mitochondrial OS=Homo sapiens OX=9606 GN=DECR1 PE=1 SV=1	3	1	1	1	335	36	9.28	1.96	1	1
FALSE	Master Protein	Q6L8Q7	2',5'-phosphodiesterase 12 OS=Homo sapiens OX=9606 GN=PDE12 PE=1 SV=2	2	1	1	1	609	67.3	6.57	2.01	1	1
FALSE	Master Protein	O00231	26S proteasome non-ATPase regulatory subunit 11 OS=Homo sapiens OX=9606 GN=PSMD11 PE=1 SV=3	4	1	1	1	422	47.4	6.48	4	1	1
FALSE	Master Protein	O00487	26S proteasome non-ATPase regulatory subunit 14 OS=Homo sapiens OX=9606 GN=PSMD14 PE=1 SV=1	5	1	1	1	310	34.6	6.52	4.02	1	1
FALSE	Master Protein	Q16401	26S proteasome non-ATPase regulatory subunit 5 OS=Homo sapiens OX=9606 GN=PSMD5 PE=1 SV=3	2	1	1	1	504	56.2	5.48	1.91	1	1
FALSE	Master Protein	P48556	26S proteasome non-ATPase regulatory subunit 8 OS=Homo sapiens OX=9606 GN=PSMD8 PE=1 SV=2	2	1	1	1	350	39.6	9.7	1.96	1	1
FALSE	Master Protein	P82914	28S ribosomal protein S15, mitochondrial OS=Homo sapiens OX=9606 GN=MRPS15 PE=1 SV=1	4	1	1	1	257	29.8	10.48	2.36	1	1
FALSE	Master Protein	Q9Y3D3	28S ribosomal protein S16, mitochondrial OS=Homo sapiens OX=9606 GN=MRPS16 PE=1 SV=1	13	1	1	1	137	15.3	9.5	4.68	1	1
FALSE	Master Protein	Q9Y2R5	28S ribosomal protein S17, mitochondrial OS=Homo sapiens OX=9606 GN=MRPS17 PE=1 SV=1	15	1	1	1	130	14.5	9.85	2.59	1	1
FALSE	Master Protein	P82921	28S ribosomal protein S21, mitochondrial OS=Homo sapiens OX=9606 GN=MRPS21 PE=1 SV=3	16	1	1	1	87	10.7	9.92	1.91	1	1
FALSE	Master Protein	P82663	28S ribosomal protein S25, mitochondrial OS=Homo sapiens OX=9606 GN=MRPS25 PE=1 SV=1	10	1	1	1	173	20.1	8.82	2.45	1	1
FALSE	Master Protein	Q9BYN8	28S ribosomal protein S26, mitochondrial OS=Homo sapiens OX=9606 GN=MRPS26 PE=1 SV=1	5	1	1	1	205	24.2	10.39	2.29	1	1
FALSE	Master Protein	Q92665	28S ribosomal protein S31, mitochondrial OS=Homo sapiens OX=9606 GN=MRPS31 PE=1 SV=3	4	1	1	1	395	45.3	9.29	2.93	1	1
FALSE	Master Protein	Q9Y2R9	28S ribosomal protein S7, mitochondrial OS=Homo sapiens OX=9606 GN=MRPS7 PE=1 SV=2	5	1	1	1	242	28.1	9.99	2.17	1	1
FALSE	Master Protein	P82933	28S ribosomal protein S9, mitochondrial OS=Homo sapiens OX=9606 GN=MRPS9 PE=1 SV=2	3	1	1	1	396	45.8	9.51	2.56	1	1
FALSE	Master Protein	P42765	3-ketoacyl-CoA thiolase, mitochondrial OS=Homo sapiens OX=9606 GN=ACAA2 PE=1 SV=2	3	1	1	1	397	41.9	8.09	2.68	1	1
FALSE	Master Protein	Q7Z7H8	39S ribosomal protein L10, mitochondrial OS=Homo sapiens OX=9606 GN=MRPL10 PE=1 SV=3	4	1	1	1	261	29.3	9.58	2.69	1	1
FALSE	Master Protein	P49406	39S ribosomal protein L19, mitochondrial OS=Homo sapiens OX=9606 GN=MRPL19 PE=1 SV=2	3	1	1	1	292	33.5	9.5	2	1	1
FALSE	Master Protein	Q5T653	39S ribosomal protein L2, mitochondrial OS=Homo sapiens OX=9606 GN=MRPL2 PE=1 SV=2	4	1	1	1	305	33.3	11.3	1.95	1	1
FALSE	Master Protein	Q9P0J6	39S ribosomal protein L36, mitochondrial OS=Homo sapiens OX=9606 GN=MRPL36 PE=1 SV=1	6	1	1	1	103	11.8	11.27	2.08	1	1
FALSE	Master Protein	Q8IXM3	39S ribosomal protein L41, mitochondrial OS=Homo sapiens OX=9606 GN=MRPL41 PE=1 SV=1	7	1	1	1	137	15.4	9.57	2.17	1	1
FALSE	Master Protein	Q8N983	39S ribosomal protein L43, mitochondrial OS=Homo sapiens OX=9606 GN=MRPL43 PE=1 SV=1	3	1	1	1	215	23.4	8.65	2.14	1	1
FALSE	Master Protein	Q9H9J2	39S ribosomal protein L44, mitochondrial OS=Homo sapiens OX=9606 GN=MRPL44 PE=1 SV=1	3	1	1	1	332	37.5	8.4	1.91	1	1
FALSE	Master Protein	Q9BRJ2	39S ribosomal protein L45, mitochondrial OS=Homo sapiens OX=9606 GN=MRPL45 PE=1 SV=2	3	1	1	1	306	35.3	9.03	1.99	1	1
FALSE	Master Protein	Q6P161	39S ribosomal protein L54, mitochondrial OS=Homo sapiens OX=9606 GN=MRPL54 PE=1 SV=1	7	1	1	1	138	15.8	9.6	2.06	1	1
FALSE	Master Protein	Q9NP92	39S ribosomal protein S30, mitochondrial OS=Homo sapiens OX=9606 GN=MRPS30 PE=1 SV=2	3	1	1	1	439	50.3	7.97	2.87	1	1
FALSE	Master Protein	Q96IR7	4-hydroxyphenylpyruvate dioxygenase-like protein OS=Homo sapiens OX=9606 GN=HPDL PE=1 SV=1	3	1	1	1	371	39.4	7.03	2.09	1	1
FALSE	Master Protein	Q9BRK5	45 kDa calcium-binding protein OS=Homo sapiens OX=9606 GN=SDF4 PE=1 SV=1	2	1	1	1	362	41.8	4.86	2.34	1	1
FALSE	Master Protein	Q8IV08	5'-3' exonuclease PLD3 OS=Homo sapiens OX=9606 GN=PLD3 PE=1 SV=1	2	1	1	1	490	54.7	6.47	1.9	1	1
FALSE	Master Protein	P10155	60 kDa SS-A/Ro ribonucleoprotein OS=Homo sapiens OX=9606 GN=RO60 PE=1 SV=2	2	1	1	1	538	60.6	8.03	2.62	1	1
FALSE	Master Protein	P84098	60S ribosomal protein L19 OS=Homo sapiens OX=9606 GN=RPL19 PE=1 SV=1	5	1	1	1	196	23.5	11.47	2.41	1	1
FALSE	Master Protein	P62910	60S ribosomal protein L32 OS=Homo sapiens OX=9606 GN=RPL32 PE=1 SV=2	10	1	1	1	135	15.9	11.33	3.17	1	1
FALSE	Master Protein	Q6DKI1	60S ribosomal protein L7-like 1 OS=Homo sapiens OX=9606 GN=RPL7L1 PE=1 SV=2	4	1	1	1	255	29.7	10.52	2.04	1	1
FALSE	Master Protein	Q9Y221	60S ribosome subunit biogenesis protein NIP7 homolog OS=Homo sapiens OX=9606 GN=NIP7 PE=1 SV=1	5	1	1	1	180	20.4	8.51	2.1	1	1
FALSE	Master Protein	O15144	Actin-related protein 2/3 complex subunit 2 OS=Homo sapiens OX=9606 GN=ARPC2 PE=1 SV=1	4	1	1	1	300	34.3	7.36	3.62	1	1
FALSE	Master Protein	O15145	Actin-related protein 2/3 complex subunit 3 OS=Homo sapiens OX=9606 GN=ARPC3 PE=1 SV=3	6	1	1	1	178	20.5	8.59	2.36	1	1
FALSE	Master Protein	O15511	Actin-related protein 2/3 complex subunit 5 OS=Homo sapiens OX=9606 GN=ARPC5 PE=1 SV=3	8	1	1	1	151	16.3	5.67	2.32	1	1
FALSE	Master Protein	Q9BPX5	Actin-related protein 2/3 complex subunit 5-like protein OS=Homo sapiens OX=9606 GN=ARPC5L PE=1 SV=1	8	1	1	1	153	16.9	6.6	2.28	1	1
FALSE	Master Protein	Q8N9N2	Activating signal cointegrator 1 complex subunit 1 OS=Homo sapiens OX=9606 GN=ASCC1 PE=1 SV=1	2	1	1	1	400	45.5	5.54	2.14	1	1
FALSE	Master Protein	Q86TX2	Acyl-coenzyme A thioesterase 1 OS=Homo sapiens OX=9606 GN=ACOT1 PE=1 SV=1	3	1	1	1	421	46.2	7.34	2.14	1	1
FALSE	Master Protein	Q9Y305	Acyl-coenzyme A thioesterase 9, mitochondrial OS=Homo sapiens OX=9606 GN=ACOT9 PE=1 SV=2	2	1	1	1	439	49.9	8.6	2.38	1	1
FALSE	Master Protein	P13798	Acylamino-acid-releasing enzyme OS=Homo sapiens OX=9606 GN=APEH PE=1 SV=4	1	1	1	1	732	81.2	5.48	2.28	1	1
FALSE	Master Protein	Q8TB61	Adenosine 3'-phospho 5'-phosphosulfate transporter 1 OS=Homo sapiens OX=9606 GN=SLC35B2 PE=1 SV=1	3	1	1	1	432	47.5	9.16	1.97	1	1
FALSE	Master Protein	P30520	Adenylosuccinate synthetase isozyme 2 OS=Homo sapiens OX=9606 GN=ADSS2 PE=1 SV=3	3	1	1	1	456	50.1	6.55	2.49	1	1
FALSE	Master Protein	O95490	Adhesion G protein-coupled receptor L2 OS=Homo sapiens OX=9606 GN=ADGRL2 PE=1 SV=2	2	1	1	1	1459	163.2	6.43	3.27	1	1
FALSE	Master Protein	P40616	ADP-ribosylation factor-like protein 1 OS=Homo sapiens OX=9606 GN=ARL1 PE=1 SV=1	6	1	1	1	181	20.4	5.72	2.2	1	1
FALSE	Master Protein	P36404	ADP-ribosylation factor-like protein 2 OS=Homo sapiens OX=9606 GN=ARL2 PE=1 SV=4	5	1	1	1	184	20.9	6.34	1.92	1	1
FALSE	Master Protein	Q66PJ3	ADP-ribosylation factor-like protein 6-interacting protein 4 OS=Homo sapiens OX=9606 GN=ARL6IP4 PE=1 SV=2	3	1	1	1	421	44.9	10.93	2.4	1	1
FALSE	Master Protein	Q96BM9	ADP-ribosylation factor-like protein 8A OS=Homo sapiens OX=9606 GN=ARL8A PE=1 SV=1	5	1	1	1	186	21.4	7.77	2.24	1	1
FALSE	Master Protein	O43488	Aflatoxin B1 aldehyde reductase member 2 OS=Homo sapiens OX=9606 GN=AKR7A2 PE=1 SV=3	3	1	1	1	359	39.6	7.17	2	1	1
FALSE	Master Protein	O00170	AH receptor-interacting protein OS=Homo sapiens OX=9606 GN=AIP PE=1 SV=2	4	1	1	1	330	37.6	6.29	2.4	1	1
FALSE	Master Protein	P30837	Aldehyde dehydrogenase X, mitochondrial OS=Homo sapiens OX=9606 GN=ALDH1B1 PE=1 SV=3	2	1	1	1	517	57.2	6.8	2.04	1	1
FALSE	Master Protein	Q6ZNB7	Alkylglycerol monooxygenase OS=Homo sapiens OX=9606 GN=AGMO PE=1 SV=1	6	1	1	1	445	51.5	7.91	3.44	1	1
FALSE	Master Protein	P02765	Alpha-2-HS-glycoprotein OS=Homo sapiens OX=9606 GN=AHSG PE=1 SV=2	3	1	1	1	367	39.3	5.72	2.08	1	1
FALSE	Master Protein	P49419	Alpha-aminoadipic semialdehyde dehydrogenase OS=Homo sapiens OX=9606 GN=ALDH7A1 PE=1 SV=5	2	1	1	1	539	58.5	7.99	1.97	1	1
FALSE	Master Protein	5031569	alpha-centractin [Homo sapiens] &IC ARP1a	6	1	1	1	376	42.6	6.64	2.41	1	1
FALSE	Master Protein	P06280	Alpha-galactosidase A OS=Homo sapiens OX=9606 GN=GLA PE=1 SV=1	3	1	1	1	429	48.7	5.6	2.57	1	1
FALSE	Master Protein	Q06203	Amidophosphoribosyltransferase OS=Homo sapiens OX=9606 GN=PPAT PE=1 SV=1	2	1	1	1	517	57.4	6.76	2.11	1	1
FALSE	Master Protein	Q13155	Aminoacyl tRNA synthase complex-interacting multifunctional protein 2 OS=Homo sapiens OX=9606 GN=AIMP2 PE=1 SV=2	8	1	1	1	320	35.3	8.22	2.86	1	1
FALSE	Master Protein	Q8NHZ8	Anaphase-promoting complex subunit CDC26 OS=Homo sapiens OX=9606 GN=CDC26 PE=1 SV=1	9	1	1	1	85	9.8	6.81	2.04	1	1
FALSE	Master Protein	Q5VUR7	Ankyrin repeat domain-containing protein 20A3 OS=Homo sapiens OX=9606 GN=ANKRD20A3 PE=4 SV=1	1	1	1	1	823	94	7.94	2	1	1
FALSE	Master Protein	Q03518	Antigen peptide transporter 1 OS=Homo sapiens OX=9606 GN=TAP1 PE=1 SV=2	1	1	1	1	808	87.2	8.02	2	1	1
FALSE	Master Protein	Q9BQE5	Apolipoprotein L2 OS=Homo sapiens OX=9606 GN=APOL2 PE=1 SV=1	3	1	1	1	337	37.1	6.74	2.39	1	1
FALSE	Master Protein	Q9BZZ5	Apoptosis inhibitor 5 OS=Homo sapiens OX=9606 GN=API5 PE=1 SV=3	3	1	1	1	524	59	7.34	2.66	1	1
FALSE	Master Protein	Q9UKV3	Apoptotic chromatin condensation inducer in the nucleus OS=Homo sapiens OX=9606 GN=ACIN1 PE=1 SV=2	1	1	1	1	1341	151.8	6.43	2.21	1	1
FALSE	Master Protein	Q96C12	Armadillo repeat-containing protein 5 OS=Homo sapiens OX=9606 GN=ARMC5 PE=1 SV=2	4	1	1	1	935	97.6	7.11	0	1	1
FALSE	Master Protein	Q9UH62	Armadillo repeat-containing X-linked protein 3 OS=Homo sapiens OX=9606 GN=ARMCX3 PE=1 SV=1	3	1	1	1	379	42.5	8.37	1.9	1	1
FALSE	Master Protein	P08243	Asparagine synthetase [glutamine-hydrolyzing] OS=Homo sapiens OX=9606 GN=ASNS PE=1 SV=4	2	1	1	1	561	64.3	6.86	2.36	1	1
FALSE	Master Protein	O43776	Asparagine--tRNA ligase, cytoplasmic OS=Homo sapiens OX=9606 GN=NARS1 PE=1 SV=1	2	1	1	1	548	62.9	6.25	1.91	1	1
FALSE	Master Protein	Q6PI48	Aspartate--tRNA ligase, mitochondrial OS=Homo sapiens OX=9606 GN=DARS2 PE=1 SV=1	1	1	1	1	645	73.5	8.02	1.98	1	1
FALSE	Master Protein	Q6DD88	Atlastin-3 OS=Homo sapiens OX=9606 GN=ATL3 PE=1 SV=1	4	1	1	1	541	60.5	5.66	2.41	1	1
FALSE	Master Protein	Q96IX5	ATP synthase membrane subunit DAPIT, mitochondrial OS=Homo sapiens OX=9606 GN=ATP5MD PE=1 SV=1	17	1	1	1	58	6.5	9.76	1.93	1	1
FALSE	Master Protein	P00846	ATP synthase subunit a OS=Homo sapiens OX=9606 GN=MT-ATP6 PE=1 SV=1	4	1	1	1	226	24.8	10.1	2.16	1	1
FALSE	Master Protein	Q5VTU8	ATP synthase subunit epsilon-like protein, mitochondrial OS=Homo sapiens OX=9606 GN=ATP5F1EP2 PE=1 SV=1	16	1	1	1	51	5.8	10.14	2.65	1	1
FALSE	Master Protein	P56134	ATP synthase subunit f, mitochondrial OS=Homo sapiens OX=9606 GN=ATP5MF PE=1 SV=3	12	1	1	1	94	10.9	9.67	2.72	1	1
FALSE	Master Protein	O75964	ATP synthase subunit g, mitochondrial OS=Homo sapiens OX=9606 GN=ATP5MG PE=1 SV=3	11	1	1	1	103	11.4	9.64	2.46	1	1
FALSE	Master Protein	Q86UK0	ATP-binding cassette sub-family A member 12 OS=Homo sapiens OX=9606 GN=ABCA12 PE=1 SV=3	2	1	1	1	2595	293	7.75	0	1	1
FALSE	Master Protein	P28288	ATP-binding cassette sub-family D member 3 OS=Homo sapiens OX=9606 GN=ABCD3 PE=1 SV=1	2	1	1	1	659	75.4	9.36	2.4	1	1
FALSE	Master Protein	Q9UG63	ATP-binding cassette sub-family F member 2 OS=Homo sapiens OX=9606 GN=ABCF2 PE=1 SV=2	2	1	1	1	623	71.2	7.37	1.94	1	1
FALSE	Master Protein	Q96TA2	ATP-dependent zinc metalloprotease YME1L1 OS=Homo sapiens OX=9606 GN=YME1L1 PE=1 SV=2	1	1	1	1	773	86.4	8.76	2.56	1	1
FALSE	Master Protein	Q9ULI0	ATPase family AAA domain-containing protein 2B OS=Homo sapiens OX=9606 GN=ATAD2B PE=1 SV=3	2	1	1	1	1458	164.8	6.8	0	1	1
FALSE	Master Protein	O14965	Aurora kinase A OS=Homo sapiens OX=9606 GN=AURKA PE=1 SV=2	4	1	1	1	403	45.8	9.39	2.64	1	1
FALSE	Master Protein	Q9NWT8	Aurora kinase A-interacting protein OS=Homo sapiens OX=9606 GN=AURKAIP1 PE=1 SV=1	5	1	1	1	199	22.3	10.76	1.94	1	1
FALSE	Master Protein	Q9BSB4	Autophagy-related protein 101 OS=Homo sapiens OX=9606 GN=ATG101 PE=1 SV=1	5	1	1	1	218	25	6.15	1.94	1	1
FALSE	Master Protein	Q99933	BAG family molecular chaperone regulator 1 OS=Homo sapiens OX=9606 GN=BAG1 PE=1 SV=4	3	1	1	1	345	38.8	7.81	2.05	1	1
FALSE	Master Protein	Q9NYF8	Bcl-2-associated transcription factor 1 OS=Homo sapiens OX=9606 GN=BCLAF1 PE=1 SV=2	1	1	1	1	920	106.1	9.98	2.2	1	1
FALSE	Master Protein	Q8WYA6	Beta-catenin-like protein 1 OS=Homo sapiens OX=9606 GN=CTNNBL1 PE=1 SV=1	1	1	1	1	563	65.1	5.05	2	1	1
FALSE	Master Protein	P06865	Beta-hexosaminidase subunit alpha OS=Homo sapiens OX=9606 GN=HEXA PE=1 SV=2	2	1	1	1	529	60.7	5.16	1.97	1	1
FALSE	Master Protein	P07686	Beta-hexosaminidase subunit beta OS=Homo sapiens OX=9606 GN=HEXB PE=1 SV=3	2	1	1	1	556	63.1	6.76	1.92	1	1
FALSE	Master Protein	O43252	Bifunctional 3'-phosphoadenosine 5'-phosphosulfate synthase 1 OS=Homo sapiens OX=9606 GN=PAPSS1 PE=1 SV=2	3	1	1	1	624	70.8	6.86	2.88	1	1
FALSE	Master Protein	P13995	Bifunctional methylenetetrahydrofolate dehydrogenase/cyclohydrolase, mitochondrial OS=Homo sapiens OX=9606 GN=MTHFD2 PE=1 SV=2	3	1	1	1	350	37.9	8.73	2.91	1	1
FALSE	Master Protein	Q9H3K6	BolA-like protein 2 OS=Homo sapiens OX=9606 GN=BOLA2 PE=1 SV=1	19	1	1	1	86	10.1	6.52	2.38	1	1
FALSE	Master Protein	Q15059	Bromodomain-containing protein 3 OS=Homo sapiens OX=9606 GN=BRD3 PE=1 SV=1	1	1	1	1	726	79.5	9.36	1.99	1	1
FALSE	Master Protein	P56545	C-terminal-binding protein 2 OS=Homo sapiens OX=9606 GN=CTBP2 PE=1 SV=1	2	1	1	1	445	48.9	6.95	2.64	1	1
FALSE	Master Protein	Q9UM00	Calcium load-activated calcium channel OS=Homo sapiens OX=9606 GN=TMCO1 PE=1 SV=2	3	1	1	1	239	27.1	10.26	1.9	1	1
FALSE	Master Protein	Q6NUK1	Calcium-binding mitochondrial carrier protein SCaMC-1 OS=Homo sapiens OX=9606 GN=SLC25A24 PE=1 SV=2	2	1	1	1	477	53.3	6.33	2.32	1	1
FALSE	Master Protein	P17655	Calpain-2 catalytic subunit OS=Homo sapiens OX=9606 GN=CAPN2 PE=1 SV=6	1	1	1	1	700	79.9	4.98	2.09	1	1
FALSE	Master Protein	Q15417	Calponin-3 OS=Homo sapiens OX=9606 GN=CNN3 PE=1 SV=1	3	1	1	1	329	36.4	6.05	2.63	1	1
FALSE	Master Protein	P13861	cAMP-dependent protein kinase type II-alpha regulatory subunit OS=Homo sapiens OX=9606 GN=PRKAR2A PE=1 SV=2	3	1	1	1	404	45.5	5.07	2.19	1	1
FALSE	Master Protein	P56211	cAMP-regulated phosphoprotein 19 OS=Homo sapiens OX=9606 GN=ARPP19 PE=1 SV=2	10	1	1	1	112	12.3	9.09	2.22	1	1
FALSE	Master Protein	Q8IV04	Carabin OS=Homo sapiens OX=9606 GN=TBC1D10C PE=1 SV=1	2	1	1	1	446	49.7	8.76	1.99	1	1
FALSE	Master Protein	4503097	casein kinase II subunit alpha' [Homo sapiens] &IC Casein kinase 2, alpha prime	3	1	1	1	350	41.2	8.56	1.95	1	1
FALSE	Master Protein	P42574	Caspase-3 OS=Homo sapiens OX=9606 GN=CASP3 PE=1 SV=2	4	1	1	1	277	31.6	6.54	2.35	1	1
FALSE	Master Protein	Q9UBR2	Cathepsin Z OS=Homo sapiens OX=9606 GN=CTSZ PE=1 SV=1	3	1	1	1	303	33.8	7.11	2.39	1	1
FALSE	Master Protein	O00622	CCN family member 1 OS=Homo sapiens OX=9606 GN=CCN1 PE=1 SV=1	3	1	1	1	381	42	8.21	2.39	1	1
FALSE	Master Protein	P08962	CD63 antigen OS=Homo sapiens OX=9606 GN=CD63 PE=1 SV=2	4	1	1	1	238	25.6	7.81	2.38	1	1
FALSE	Master Protein	Q00587	Cdc42 effector protein 1 OS=Homo sapiens OX=9606 GN=CDC42EP1 PE=1 SV=1	2	1	1	1	391	40.3	7.15	2.38	1	1
FALSE	Master Protein	P60953	Cell division control protein 42 homolog OS=Homo sapiens OX=9606 GN=CDC42 PE=1 SV=2	5	1	1	1	191	21.2	6.55	2.21	1	1
FALSE	Master Protein	Q99459	Cell division cycle 5-like protein OS=Homo sapiens OX=9606 GN=CDC5L PE=1 SV=2	2	1	1	1	802	92.2	8.18	3.55	1	1
FALSE	Master Protein	O00311	Cell division cycle 7-related protein kinase OS=Homo sapiens OX=9606 GN=CDC7 PE=1 SV=1	2	1	1	1	574	63.8	8.73	1.96	1	1
FALSE	Master Protein	Q9UJX2	Cell division cycle protein 23 homolog OS=Homo sapiens OX=9606 GN=CDC23 PE=1 SV=3	2	1	1	1	597	68.8	7.02	1.91	1	1
FALSE	Master Protein	Q53EZ4	Centrosomal protein of 55 kDa OS=Homo sapiens OX=9606 GN=CEP55 PE=1 SV=3	2	1	1	1	464	54.1	7.01	2.34	1	1
FALSE	Master Protein	Q14432	cGMP-inhibited 3',5'-cyclic phosphodiesterase A OS=Homo sapiens OX=9606 GN=PDE3A PE=1 SV=3	1	1	1	1	1141	124.9	6	1.9	1	1
FALSE	Master Protein	Q7LBR1	Charged multivesicular body protein 1b OS=Homo sapiens OX=9606 GN=CHMP1B PE=1 SV=1	5	1	1	1	199	22.1	8.1	2.12	1	1
FALSE	Master Protein	Q9H444	Charged multivesicular body protein 4b OS=Homo sapiens OX=9606 GN=CHMP4B PE=1 SV=1	4	1	1	1	224	24.9	4.82	1.99	1	1
FALSE	Master Protein	Q9BT22	Chitobiosyldiphosphodolichol beta-mannosyltransferase OS=Homo sapiens OX=9606 GN=ALG1 PE=1 SV=2	2	1	1	1	464	52.5	7.23	2.19	1	1
FALSE	Master Protein	P35523	Chloride channel protein 1 OS=Homo sapiens OX=9606 GN=CLCN1 PE=1 SV=3	1	1	1	1	988	108.6	6.02	1.92	1	1
FALSE	Master Protein	Q13112	Chromatin assembly factor 1 subunit B OS=Homo sapiens OX=9606 GN=CHAF1B PE=1 SV=1	2	1	1	1	559	61.5	7.5	2.12	1	1
FALSE	Master Protein	Q13185	Chromobox protein homolog 3 OS=Homo sapiens OX=9606 GN=CBX3 PE=1 SV=4	7	1	1	1	183	20.8	5.33	2.02	1	1
FALSE	Master Protein	Q9Y6A4	Cilia- and flagella-associated protein 20 OS=Homo sapiens OX=9606 GN=CFAP20 PE=1 SV=1	6	1	1	1	193	22.8	9.76	2.26	1	1
FALSE	Master Protein	P09496	Clathrin light chain A OS=Homo sapiens OX=9606 GN=CLTA PE=1 SV=1	4	1	1	1	248	27.1	4.51	2.06	1	1
FALSE	Master Protein	Q10570	Cleavage and polyadenylation specificity factor subunit 1 OS=Homo sapiens OX=9606 GN=CPSF1 PE=1 SV=2	1	1	1	1	1443	160.8	6.4	1.96	1	1
FALSE	Master Protein	P33240	Cleavage stimulation factor subunit 2 OS=Homo sapiens OX=9606 GN=CSTF2 PE=1 SV=1	2	1	1	1	577	60.9	6.83	1.96	1	1
FALSE	Master Protein	Q96KA5	Cleft lip and palate transmembrane protein 1-like protein OS=Homo sapiens OX=9606 GN=CLPTM1L PE=1 SV=1	3	1	1	1	538	62.2	8.56	2.68	1	1
FALSE	Master Protein	O75153	Clustered mitochondria protein homolog OS=Homo sapiens OX=9606 GN=CLUH PE=1 SV=2	1	1	1	1	1309	146.6	6.13	2	1	1
FALSE	Master Protein	Q9Y678	Coatomer subunit gamma-1 OS=Homo sapiens OX=9606 GN=COPG1 PE=1 SV=1	2	1	1	1	874	97.7	5.47	2.82	1	1
FALSE	Master Protein	Q96LX7	Coiled-coil domain-containing protein 17 OS=Homo sapiens OX=9606 GN=CCDC17 PE=1 SV=2	3	1	1	1	622	67.7	7.18	2.36	1	1
FALSE	Master Protein	Q8IVM0	Coiled-coil domain-containing protein 50 OS=Homo sapiens OX=9606 GN=CCDC50 PE=1 SV=1	4	1	1	1	306	35.8	6.65	2.64	1	1
FALSE	Master Protein	Q96BP2	Coiled-coil-helix-coiled-coil-helix domain-containing protein 1 OS=Homo sapiens OX=9606 GN=CHCHD1 PE=1 SV=1	9	1	1	1	118	13.5	10.21	2.19	1	1
FALSE	Master Protein	Q5U5X0	Complex III assembly factor LYRM7 OS=Homo sapiens OX=9606 GN=LYRM7 PE=1 SV=1	10	1	1	1	104	11.9	9.66	1.9	1	1
FALSE	Master Protein	Q15003	Condensin complex subunit 2 OS=Homo sapiens OX=9606 GN=NCAPH PE=1 SV=3	1	1	1	1	741	82.5	5.06	3.1	1	1
FALSE	Master Protein	297206770	condensin-2 complex subunit H2 isoform 3 [Homo sapiens] &IC CAP-H2	1	1	1	1	606	68.3	4.74	2.13	1	1
FALSE	Master Protein	Q9NZB2	Constitutive coactivator of PPAR-gamma-like protein 1 OS=Homo sapiens OX=9606 GN=FAM120A PE=1 SV=2	1	1	1	1	1118	121.8	8.88	2.74	1	1
FALSE	Master Protein	Q92905	COP9 signalosome complex subunit 5 OS=Homo sapiens OX=9606 GN=COPS5 PE=1 SV=4	3	1	1	1	334	37.6	6.54	2.48	1	1
FALSE	Master Protein	Q7L5N1	COP9 signalosome complex subunit 6 OS=Homo sapiens OX=9606 GN=COPS6 PE=1 SV=1	5	1	1	1	327	36.1	5.73	3.12	1	1
FALSE	Master Protein	O75367	Core histone macro-H2A.1 OS=Homo sapiens OX=9606 GN=MACROH2A1 PE=1 SV=4	8	1	1	1	372	39.6	9.79	4.03	1	1
FALSE	Master Protein	P22528	Cornifin-B OS=Homo sapiens OX=9606 GN=SPRR1B PE=1 SV=2	9	1	1	1	89	9.9	8.48	1.98	1	1
FALSE	Master Protein	Q9ULV4	Coronin-1C OS=Homo sapiens OX=9606 GN=CORO1C PE=1 SV=1	2	1	1	1	474	53.2	7.08	2.54	1	1
FALSE	Master Protein	Q92879	CUGBP Elav-like family member 1 OS=Homo sapiens OX=9606 GN=CELF1 PE=1 SV=2	4	1	1	1	486	52	8.46	2.57	1	1
FALSE	Master Protein	Q13616	Cullin-1 OS=Homo sapiens OX=9606 GN=CUL1 PE=1 SV=2	1	1	1	1	776	89.6	8	1.95	1	1
FALSE	Master Protein	P50613	Cyclin-dependent kinase 7 OS=Homo sapiens OX=9606 GN=CDK7 PE=1 SV=1	2	1	1	1	346	39	8.47	1.94	1	1
FALSE	Master Protein	P61024	Cyclin-dependent kinases regulatory subunit 1 OS=Homo sapiens OX=9606 GN=CKS1B PE=1 SV=1	13	1	1	1	79	9.7	8.94	2.41	1	1
FALSE	Master Protein	O60563	Cyclin-T1 OS=Homo sapiens OX=9606 GN=CCNT1 PE=1 SV=1	2	1	1	1	726	80.6	8.78	2.77	1	1
FALSE	Master Protein	Q9NUQ9	CYFIP-related Rac1 interactor B OS=Homo sapiens OX=9606 GN=CYRIB PE=1 SV=1	6	1	1	1	324	36.7	6.06	2.61	1	1
FALSE	Master Protein	P0DN79	Cystathionine beta-synthase-like protein OS=Homo sapiens OX=9606 GN=CBSL PE=1 SV=1	8	1	1	1	551	60.5	6.65	3.12	1	1
FALSE	Master Protein	Q9Y697	Cysteine desulfurase, mitochondrial OS=Homo sapiens OX=9606 GN=NFS1 PE=1 SV=3	3	1	1	1	457	50.2	8.31	1.9	1	1
FALSE	Master Protein	P49589	Cysteine--tRNA ligase, cytoplasmic OS=Homo sapiens OX=9606 GN=CARS1 PE=1 SV=3	1	1	1	1	748	85.4	6.76	1.92	1	1
FALSE	Master Protein	P22695	Cytochrome b-c1 complex subunit 2, mitochondrial OS=Homo sapiens OX=9606 GN=UQCRC2 PE=1 SV=3	2	1	1	1	453	48.4	8.63	1.97	1	1
FALSE	Master Protein	P14927	Cytochrome b-c1 complex subunit 7 OS=Homo sapiens OX=9606 GN=UQCRB PE=1 SV=2	14	1	1	1	111	13.5	8.78	2.43	1	1
FALSE	Master Protein	Q96BR5	Cytochrome c oxidase assembly factor 7 OS=Homo sapiens OX=9606 GN=COA7 PE=1 SV=2	4	1	1	1	231	25.7	6.02	1.98	1	1
FALSE	Master Protein	P21399	Cytoplasmic aconitate hydratase OS=Homo sapiens OX=9606 GN=ACO1 PE=1 SV=3	2	1	1	1	889	98.3	6.68	2.39	1	1
FALSE	Master Protein	Q13409	Cytoplasmic dynein 1 intermediate chain 2 OS=Homo sapiens OX=9606 GN=DYNC1I2 PE=1 SV=3	3	1	1	1	638	71.4	5.2	2.65	1	1
FALSE	Master Protein	166795297	cytoplasmic dynein 1 light intermediate chain 1 [Homo sapiens] &IC dynein light intermediate chain 1	2	1	1	1	523	56.5	6.42	2.05	1	1
FALSE	Master Protein	O43237	Cytoplasmic dynein 1 light intermediate chain 2 OS=Homo sapiens OX=9606 GN=DYNC1LI2 PE=1 SV=1	2	1	1	1	492	54.1	6.38	2.23	1	1
FALSE	Master Protein	Q96F07	Cytoplasmic FMR1-interacting protein 2 OS=Homo sapiens OX=9606 GN=CYFIP2 PE=1 SV=2	1	1	1	1	1278	148.3	7.31	2.03	1	1
FALSE	Master Protein	Q5BKZ1	DBIRD complex subunit ZNF326 OS=Homo sapiens OX=9606 GN=ZNF326 PE=1 SV=2	2	1	1	1	582	65.6	5.15	2.3	1	1
FALSE	Master Protein	Q5TAQ9	DDB1- and CUL4-associated factor 8 OS=Homo sapiens OX=9606 GN=DCAF8 PE=1 SV=1	2	1	1	1	597	66.8	5.39	2.24	1	1
FALSE	Master Protein	A2RUS2	DENN domain-containing protein 3 OS=Homo sapiens OX=9606 GN=DENND3 PE=1 SV=2	3	1	1	1	1198	135.8	7.06	3.43	1	1
FALSE	Master Protein	P60981	Destrin OS=Homo sapiens OX=9606 GN=DSTN PE=1 SV=3	7	1	1	1	165	18.5	7.85	2.28	1	1
FALSE	Master Protein	Q8N6M0	Deubiquitinase OTUD6B OS=Homo sapiens OX=9606 GN=OTUD6B PE=1 SV=1	4	1	1	1	293	33.8	6.05	2.46	1	1
FALSE	Master Protein	P55039	Developmentally-regulated GTP-binding protein 2 OS=Homo sapiens OX=9606 GN=DRG2 PE=1 SV=1	2	1	1	1	364	40.7	8.88	2.19	1	1
FALSE	Master Protein	P10515	Dihydrolipoyllysine-residue acetyltransferase component of pyruvate dehydrogenase complex, mitochondrial OS=Homo sapiens OX=9606 GN=DLAT PE=1 SV=3	2	1	1	1	647	69	7.84	2.66	1	1
FALSE	Master Protein	Q16555	Dihydropyrimidinase-related protein 2 OS=Homo sapiens OX=9606 GN=DPYSL2 PE=1 SV=1	2	1	1	1	572	62.3	6.38	2.45	1	1
FALSE	Master Protein	Q8WVM0	Dimethyladenosine transferase 1, mitochondrial OS=Homo sapiens OX=9606 GN=TFB1M PE=1 SV=1	4	1	1	1	346	39.5	9.26	2.39	1	1
FALSE	Master Protein	P53634	Dipeptidyl peptidase 1 OS=Homo sapiens OX=9606 GN=CTSC PE=1 SV=2	5	1	1	1	463	51.8	6.99	2.57	1	1
FALSE	Master Protein	Q9Y485	DmX-like protein 1 OS=Homo sapiens OX=9606 GN=DMXL1 PE=1 SV=3	0	1	1	1	3027	337.6	6.34	1.98	1	1
FALSE	Master Protein	P26358	DNA (cytosine-5)-methyltransferase 1 OS=Homo sapiens OX=9606 GN=DNMT1 PE=1 SV=2	1	1	1	1	1616	183.1	7.75	2.38	1	1
FALSE	Master Protein	O00273	DNA fragmentation factor subunit alpha OS=Homo sapiens OX=9606 GN=DFFA PE=1 SV=1	3	1	1	1	331	36.5	4.79	1.9	1	1
FALSE	Master Protein	P43246	DNA mismatch repair protein Msh2 OS=Homo sapiens OX=9606 GN=MSH2 PE=1 SV=1	3	1	1	1	934	104.7	5.77	3.23	1	1
FALSE	Master Protein	P52701	DNA mismatch repair protein Msh6 OS=Homo sapiens OX=9606 GN=MSH6 PE=1 SV=2	1	1	1	1	1360	152.7	6.9	1.9	1	1
FALSE	Master Protein	P11388	DNA topoisomerase 2-alpha OS=Homo sapiens OX=9606 GN=TOP2A PE=1 SV=3	1	1	1	1	1531	174.3	8.72	2.39	1	1
FALSE	Master Protein	O15160	DNA-directed RNA polymerases I and III subunit RPAC1 OS=Homo sapiens OX=9606 GN=POLR1C PE=1 SV=1	5	1	1	1	346	39.2	5.5	3.15	1	1
FALSE	Master Protein	P19388	DNA-directed RNA polymerases I, II, and III subunit RPABC1 OS=Homo sapiens OX=9606 GN=POLR2E PE=1 SV=4	4	1	1	1	210	24.5	5.95	2.13	1	1
FALSE	Master Protein	O75937	DnaJ homolog subfamily C member 8 OS=Homo sapiens OX=9606 GN=DNAJC8 PE=1 SV=2	4	1	1	1	253	29.8	9.06	3.53	1	1
FALSE	Master Protein	Q8WXX5	DnaJ homolog subfamily C member 9 OS=Homo sapiens OX=9606 GN=DNAJC9 PE=1 SV=1	4	1	1	1	260	29.9	5.73	2.42	1	1
FALSE	Master Protein	Q92685	Dol-P-Man:Man(5)GlcNAc(2)-PP-Dol alpha-1,3-mannosyltransferase OS=Homo sapiens OX=9606 GN=ALG3 PE=1 SV=1	2	1	1	1	438	50.1	9.44	2.32	1	1
FALSE	Master Protein	O60762	Dolichol-phosphate mannosyltransferase subunit 1 OS=Homo sapiens OX=9606 GN=DPM1 PE=1 SV=1	4	1	1	1	260	29.6	9.57	3.06	1	1
FALSE	Master Protein	P46977	Dolichyl-diphosphooligosaccharide--protein glycosyltransferase subunit STT3A OS=Homo sapiens OX=9606 GN=STT3A PE=1 SV=2	1	1	1	1	705	80.5	8.07	2.11	1	1
FALSE	Master Protein	83267868	dynein light chain 1, cytoplasmic [Homo sapiens] &IC LC8-type 1	25	1	1	1	89	10.4	7.4	3.02	1	1
FALSE	Master Protein	Q7Z6Z7	E3 ubiquitin-protein ligase HUWE1 OS=Homo sapiens OX=9606 GN=HUWE1 PE=1 SV=3	0	1	1	1	4374	481.6	5.22	2.7	1	1
FALSE	Master Protein	Q96AX9	E3 ubiquitin-protein ligase MIB2 OS=Homo sapiens OX=9606 GN=MIB2 PE=1 SV=3	1	1	1	1	1013	109.9	8.44	1.92	1	1
FALSE	Master Protein	Q06587	E3 ubiquitin-protein ligase RING1 OS=Homo sapiens OX=9606 GN=RING1 PE=1 SV=2	4	1	1	1	406	42.4	5.62	2.92	1	1
FALSE	Master Protein	Q99496	E3 ubiquitin-protein ligase RING2 OS=Homo sapiens OX=9606 GN=RNF2 PE=1 SV=1	2	1	1	1	336	37.6	6.84	1.92	1	1
FALSE	Master Protein	Q9Y508	E3 ubiquitin-protein ligase RNF114 OS=Homo sapiens OX=9606 GN=RNF114 PE=1 SV=1	6	1	1	1	228	25.7	7.25	3.36	1	1
FALSE	Master Protein	Q15075	Early endosome antigen 1 OS=Homo sapiens OX=9606 GN=EEA1 PE=1 SV=2	1	1	1	1	1411	162.4	5.68	2.06	1	1
FALSE	Master Protein	Q8N3D4	EH domain-binding protein 1-like protein 1 OS=Homo sapiens OX=9606 GN=EHBP1L1 PE=1 SV=2	2	1	1	1	1523	161.8	4.83	3.07	1	1
FALSE	Master Protein	Q9H223	EH domain-containing protein 4 OS=Homo sapiens OX=9606 GN=EHD4 PE=1 SV=1	3	1	1	1	541	61.1	6.76	2.81	1	1
FALSE	Master Protein	O95163	Elongator complex protein 1 OS=Homo sapiens OX=9606 GN=ELP1 PE=1 SV=3	1	1	1	1	1332	150.2	5.94	2.09	1	1
FALSE	Master Protein	Q9UKM7	Endoplasmic reticulum mannosyl-oligosaccharide 1,2-alpha-mannosidase OS=Homo sapiens OX=9606 GN=MAN1B1 PE=1 SV=2	3	1	1	1	699	79.5	7.72	2.52	1	1
FALSE	Master Protein	P84090	Enhancer of rudimentary homolog OS=Homo sapiens OX=9606 GN=ERH PE=1 SV=1	12	1	1	1	104	12.3	5.92	2.07	1	1
FALSE	Master Protein	P20827	Ephrin-A1 OS=Homo sapiens OX=9606 GN=EFNA1 PE=1 SV=2	4	1	1	1	205	23.8	6.83	2.22	1	1
FALSE	Master Protein	P07099	Epoxide hydrolase 1 OS=Homo sapiens OX=9606 GN=EPHX1 PE=1 SV=1	4	1	1	1	455	52.9	7.25	2.49	1	1
FALSE	Master Protein	P33947	ER lumen protein-retaining receptor 2 OS=Homo sapiens OX=9606 GN=KDELR2 PE=1 SV=1	5	1	1	1	212	24.4	8.72	2.86	1	1
FALSE	Master Protein	Q8N766	ER membrane protein complex subunit 1 OS=Homo sapiens OX=9606 GN=EMC1 PE=1 SV=1	1	1	1	1	993	111.7	7.66	1.94	1	1
FALSE	Master Protein	Q15006	ER membrane protein complex subunit 2 OS=Homo sapiens OX=9606 GN=EMC2 PE=1 SV=1	4	1	1	1	297	34.8	6.57	1.91	1	1
FALSE	Master Protein	O75477	Erlin-1 OS=Homo sapiens OX=9606 GN=ERLIN1 PE=1 SV=2	3	1	1	1	348	39.1	7.87	3.06	1	1
FALSE	Master Protein	Q96HE7	ERO1-like protein alpha OS=Homo sapiens OX=9606 GN=ERO1A PE=1 SV=2	3	1	1	1	468	54.4	5.68	2.2	1	1
FALSE	Master Protein	O15372	Eukaryotic translation initiation factor 3 subunit H OS=Homo sapiens OX=9606 GN=EIF3H PE=1 SV=1	4	1	1	1	352	39.9	6.54	3.98	1	1
FALSE	Master Protein	O75822	Eukaryotic translation initiation factor 3 subunit J OS=Homo sapiens OX=9606 GN=EIF3J PE=1 SV=2	4	1	1	1	258	29	4.83	2.35	1	1
FALSE	Master Protein	Q9UBQ5	Eukaryotic translation initiation factor 3 subunit K OS=Homo sapiens OX=9606 GN=EIF3K PE=1 SV=1	5	1	1	1	218	25	4.93	2.38	1	1
FALSE	Master Protein	P06730	Eukaryotic translation initiation factor 4E OS=Homo sapiens OX=9606 GN=EIF4E PE=1 SV=2	5	1	1	1	217	25.1	6.15	2.06	1	1
FALSE	Master Protein	Q15056	Eukaryotic translation initiation factor 4H OS=Homo sapiens OX=9606 GN=EIF4H PE=1 SV=5	4	1	1	1	248	27.4	7.23	2.01	1	1
FALSE	Master Protein	O60841	Eukaryotic translation initiation factor 5B OS=Homo sapiens OX=9606 GN=EIF5B PE=1 SV=4	2	1	1	1	1220	138.7	5.49	3.42	1	1
FALSE	Master Protein	P56537	Eukaryotic translation initiation factor 6 OS=Homo sapiens OX=9606 GN=EIF6 PE=1 SV=1	4	1	1	1	245	26.6	4.68	3.36	1	1
FALSE	Master Protein	Q96CN4	EVI5-like protein OS=Homo sapiens OX=9606 GN=EVI5L PE=1 SV=1	1	1	1	1	794	91.3	5.34	2	1	1
FALSE	Master Protein	Q15024	Exosome complex component RRP42 OS=Homo sapiens OX=9606 GN=EXOSC7 PE=1 SV=3	4	1	1	1	291	31.8	5.19	2.41	1	1
FALSE	Master Protein	Q9HAV4	Exportin-5 OS=Homo sapiens OX=9606 GN=XPO5 PE=1 SV=1	1	1	1	1	1204	136.2	5.8	2.73	1	1
FALSE	Master Protein	Q16610	Extracellular matrix protein 1 OS=Homo sapiens OX=9606 GN=ECM1 PE=1 SV=2	2	1	1	1	540	60.6	6.71	2.05	1	1
FALSE	Master Protein	Q9NVI1	Fanconi anemia group I protein OS=Homo sapiens OX=9606 GN=FANCI PE=1 SV=4	1	1	1	1	1328	149.2	6.74	2.39	1	1
FALSE	Master Protein	Q96I24	Far upstream element-binding protein 3 OS=Homo sapiens OX=9606 GN=FUBP3 PE=1 SV=2	1	1	1	1	572	61.6	8.38	2.05	1	1
FALSE	Master Protein	Q9BQL6	Fermitin family homolog 1 OS=Homo sapiens OX=9606 GN=FERMT1 PE=1 SV=1	1	1	1	1	677	77.4	6.28	1.94	1	1
FALSE	Master Protein	Q96AC1	Fermitin family homolog 2 OS=Homo sapiens OX=9606 GN=FERMT2 PE=1 SV=1	1	1	1	1	680	77.8	6.7	2.67	1	1
FALSE	Master Protein	O95684	FGFR1 oncogene partner OS=Homo sapiens OX=9606 GN=FGFR1OP PE=1 SV=1	3	1	1	1	399	43	4.81	2.02	1	1
FALSE	Master Protein	P20930	Filaggrin OS=Homo sapiens OX=9606 GN=FLG PE=1 SV=3	0	1	1	1	4061	434.9	9.25	3.05	1	1
FALSE	Master Protein	O75955	Flotillin-1 OS=Homo sapiens OX=9606 GN=FLOT1 PE=1 SV=3	3	1	1	1	427	47.3	7.49	2.58	1	1
FALSE	Master Protein	Q14254	Flotillin-2 OS=Homo sapiens OX=9606 GN=FLOT2 PE=1 SV=2	2	1	1	1	428	47	5.25	2.01	1	1
FALSE	Master Protein	Q96CP2	FLYWCH family member 2 OS=Homo sapiens OX=9606 GN=FLYWCH2 PE=1 SV=1	9	1	1	1	140	14.6	8.46	2.03	1	1
FALSE	Master Protein	Q13642	Four and a half LIM domains protein 1 OS=Homo sapiens OX=9606 GN=FHL1 PE=1 SV=4	3	1	1	1	323	36.2	8.97	2.06	1	1
FALSE	Master Protein	Q13643	Four and a half LIM domains protein 3 OS=Homo sapiens OX=9606 GN=FHL3 PE=1 SV=4	4	1	1	1	280	31.2	6.2	2	1	1
FALSE	Master Protein	P51114	Fragile X mental retardation syndrome-related protein 1 OS=Homo sapiens OX=9606 GN=FXR1 PE=1 SV=3	3	1	1	1	621	69.7	6.15	2.35	1	1
FALSE	Master Protein	Q6ZV73	FYVE, RhoGEF and PH domain-containing protein 6 OS=Homo sapiens OX=9606 GN=FGD6 PE=1 SV=2	1	1	1	1	1430	160.7	7.03	1.99	1	1
FALSE	Master Protein	Q12849	G-rich sequence factor 1 OS=Homo sapiens OX=9606 GN=GRSF1 PE=1 SV=3	2	1	1	1	480	53.1	6.19	1.96	1	1
FALSE	Master Protein	14327896	G2/mitotic-specific cyclin-B1 [Homo sapiens] &IC Cyclin B1	3	1	1	1	433	48.3	7.47	2.99	1	1
FALSE	Master Protein	P09382	Galectin-1 OS=Homo sapiens OX=9606 GN=LGALS1 PE=1 SV=2	9	1	1	1	135	14.7	5.5	2.6	1	1
FALSE	Master Protein	P47929	Galectin-7 OS=Homo sapiens OX=9606 GN=LGALS7 PE=1 SV=2	8	1	1	1	136	15.1	7.62	2.5	1	1
FALSE	Master Protein	Q92820	Gamma-glutamyl hydrolase OS=Homo sapiens OX=9606 GN=GGH PE=1 SV=2	3	1	1	1	318	35.9	7.11	2.43	1	1
FALSE	Master Protein	Q16666	Gamma-interferon-inducible protein 16 OS=Homo sapiens OX=9606 GN=IFI16 PE=1 SV=3	1	1	1	1	785	88.2	9.28	2.09	1	1
FALSE	Master Protein	O76070	Gamma-synuclein OS=Homo sapiens OX=9606 GN=SNCG PE=1 SV=2	10	1	1	1	127	13.3	4.86	1.95	1	1
FALSE	Master Protein	Q9NUQ3	Gamma-taxilin OS=Homo sapiens OX=9606 GN=TXLNG PE=1 SV=2	2	1	1	1	528	60.5	7.52	1.9	1	1
FALSE	Master Protein	P17900	Ganglioside GM2 activator OS=Homo sapiens OX=9606 GN=GM2A PE=1 SV=4	5	1	1	1	193	20.8	5.31	2.33	1	1
FALSE	Master Protein	Q969M2	Gap junction alpha-10 protein OS=Homo sapiens OX=9606 GN=GJA10 PE=2 SV=1	1	1	1	1	543	61.8	7.78	2.01	1	1
FALSE	Master Protein	Q8WUA4	General transcription factor 3C polypeptide 2 OS=Homo sapiens OX=9606 GN=GTF3C2 PE=1 SV=2	2	1	1	1	911	100.6	7.31	3.67	1	1
FALSE	Master Protein	P35269	General transcription factor IIF subunit 1 OS=Homo sapiens OX=9606 GN=GTF2F1 PE=1 SV=2	2	1	1	1	517	58.2	7.49	2.02	1	1
FALSE	Master Protein	Q9NQX3	Gephyrin OS=Homo sapiens OX=9606 GN=GPHN PE=1 SV=1	2	1	1	1	736	79.7	5.43	2.75	1	1
FALSE	Master Protein	Q96EK6	Glucosamine 6-phosphate N-acetyltransferase OS=Homo sapiens OX=9606 GN=GNPNAT1 PE=1 SV=1	6	1	1	1	184	20.7	7.99	2.18	1	1
FALSE	Master Protein	P46926	Glucosamine-6-phosphate isomerase 1 OS=Homo sapiens OX=9606 GN=GNPDA1 PE=1 SV=1	4	1	1	1	289	32.6	6.92	2.23	1	1
FALSE	Master Protein	P35754	Glutaredoxin-1 OS=Homo sapiens OX=9606 GN=GLRX PE=1 SV=2	36	1	1	1	106	11.8	8.09	0	1	1
FALSE	Master Protein	P43304	Glycerol-3-phosphate dehydrogenase, mitochondrial OS=Homo sapiens OX=9606 GN=GPD2 PE=1 SV=3	3	1	1	1	727	80.8	7.69	2.4	1	1
FALSE	Master Protein	P06737	Glycogen phosphorylase, liver form OS=Homo sapiens OX=9606 GN=PYGL PE=1 SV=4	1	1	1	1	847	97.1	7.17	1.99	1	1
FALSE	Master Protein	Q9UBQ7	Glyoxylate reductase/hydroxypyruvate reductase OS=Homo sapiens OX=9606 GN=GRHPR PE=1 SV=1	3	1	1	1	328	35.6	7.39	1.97	1	1
FALSE	Master Protein	Q4V328	GRIP1-associated protein 1 OS=Homo sapiens OX=9606 GN=GRIPAP1 PE=1 SV=2	3	1	1	1	841	95.9	5.11	3.16	1	1
FALSE	Master Protein	Q9H3K2	Growth hormone-inducible transmembrane protein OS=Homo sapiens OX=9606 GN=GHITM PE=1 SV=2	3	1	1	1	345	37.2	9.94	2.47	1	1
FALSE	Master Protein	Q9HAV7	GrpE protein homolog 1, mitochondrial OS=Homo sapiens OX=9606 GN=GRPEL1 PE=1 SV=2	5	1	1	1	217	24.3	8.12	2.14	1	1
FALSE	Master Protein	O75616	GTPase Era, mitochondrial OS=Homo sapiens OX=9606 GN=ERAL1 PE=1 SV=2	3	1	1	1	437	48.3	8.84	2.47	1	1
FALSE	Master Protein	Q9Y2T3	Guanine deaminase OS=Homo sapiens OX=9606 GN=GDA PE=1 SV=1	3	1	1	1	454	51	5.68	2.36	1	1
FALSE	Master Protein	A8MTJ3	Guanine nucleotide-binding protein G(t) subunit alpha-3 OS=Homo sapiens OX=9606 GN=GNAT3 PE=2 SV=2	3	1	1	1	354	40.3	6.01	2.05	1	1
FALSE	Master Protein	Q9NVN8	Guanine nucleotide-binding protein-like 3-like protein OS=Homo sapiens OX=9606 GN=GNL3L PE=1 SV=1	3	1	1	1	582	65.5	8.44	2.43	1	1
FALSE	Master Protein	Q9NY12	H/ACA ribonucleoprotein complex subunit 1 OS=Homo sapiens OX=9606 GN=GAR1 PE=1 SV=1	4	1	1	1	217	22.3	10.92	2.24	1	1
FALSE	Master Protein	Q96CS2	HAUS augmin-like complex subunit 1 OS=Homo sapiens OX=9606 GN=HAUS1 PE=1 SV=1	3	1	1	1	278	31.8	5.53	2.05	1	1
FALSE	Master Protein	O00165	HCLS1-associated protein X-1 OS=Homo sapiens OX=9606 GN=HAX1 PE=1 SV=2	4	1	1	1	279	31.6	4.92	2.22	1	1
FALSE	Master Protein	Q9UJY1	Heat shock protein beta-8 OS=Homo sapiens OX=9606 GN=HSPB8 PE=1 SV=1	5	1	1	1	196	21.6	5.12	2.36	1	1
FALSE	Master Protein	Q9BUJ2	Heterogeneous nuclear ribonucleoprotein U-like protein 1 OS=Homo sapiens OX=9606 GN=HNRNPUL1 PE=1 SV=2	2	1	1	1	856	95.7	6.92	2.36	1	1
FALSE	Master Protein	P52789	Hexokinase-2 OS=Homo sapiens OX=9606 GN=HK2 PE=1 SV=2	1	1	1	1	917	102.3	6.05	2.11	1	1
FALSE	Master Protein	P26583	High mobility group protein B2 OS=Homo sapiens OX=9606 GN=HMGB2 PE=1 SV=2	5	1	1	1	209	24	7.81	3.15	1	1
FALSE	Master Protein	P49773	Histidine triad nucleotide-binding protein 1 OS=Homo sapiens OX=9606 GN=HINT1 PE=1 SV=2	19	1	1	1	126	13.8	6.95	4.56	1	1
FALSE	Master Protein	O14929	Histone acetyltransferase type B catalytic subunit OS=Homo sapiens OX=9606 GN=HAT1 PE=1 SV=1	2	1	1	1	419	49.5	5.69	1.93	1	1
FALSE	Master Protein	Q71DI3	Histone H3.2 OS=Homo sapiens OX=9606 GN=H3C15 PE=1 SV=3	24	1	1	1	136	15.4	11.27	3.36	1	1
FALSE	Master Protein	Q16836	Hydroxyacyl-coenzyme A dehydrogenase, mitochondrial OS=Homo sapiens OX=9606 GN=HADH PE=1 SV=3	4	1	1	1	314	34.3	8.85	2.4	1	1
FALSE	Master Protein	A1L1A6	Immunoglobulin superfamily member 23 OS=Homo sapiens OX=9606 GN=IGSF23 PE=2 SV=2	23	1	1	1	192	20.6	6.58	0	1	1
FALSE	Master Protein	O00629	Importin subunit alpha-3 OS=Homo sapiens OX=9606 GN=KPNA4 PE=1 SV=1	2	1	1	1	521	57.9	4.96	2.02	1	1
FALSE	Master Protein	O00505	Importin subunit alpha-4 OS=Homo sapiens OX=9606 GN=KPNA3 PE=1 SV=2	2	1	1	1	521	57.8	4.94	2.21	1	1
FALSE	Master Protein	Q96P70	Importin-9 OS=Homo sapiens OX=9606 GN=IPO9 PE=1 SV=3	1	1	1	1	1041	115.9	4.81	2.34	1	1
FALSE	Master Protein	Q8NBJ7	Inactive C-alpha-formylglycine-generating enzyme 2 OS=Homo sapiens OX=9606 GN=SUMF2 PE=1 SV=2	4	1	1	1	301	33.8	8	2.06	1	1
FALSE	Master Protein	Q9C086	INO80 complex subunit B OS=Homo sapiens OX=9606 GN=INO80B PE=1 SV=2	3	1	1	1	356	38.6	9.61	2.12	1	1
FALSE	Master Protein	Q9NZI8	Insulin-like growth factor 2 mRNA-binding protein 1 OS=Homo sapiens OX=9606 GN=IGF2BP1 PE=1 SV=2	2	1	1	1	577	63.4	9.2	2.01	1	1
FALSE	Master Protein	O00425	Insulin-like growth factor 2 mRNA-binding protein 3 OS=Homo sapiens OX=9606 GN=IGF2BP3 PE=1 SV=2	2	1	1	1	579	63.7	8.87	3.19	1	1
FALSE	Master Protein	P26006	Integrin alpha-3 OS=Homo sapiens OX=9606 GN=ITGA3 PE=1 SV=5	4	1	1	1	1051	116.5	6.77	0	1	1
FALSE	Master Protein	Q9Y547	Intraflagellar transport protein 25 homolog OS=Homo sapiens OX=9606 GN=HSPB11 PE=1 SV=1	17	1	1	1	144	16.3	5.03	3.28	1	1
FALSE	Master Protein	Q27J81	Inverted formin-2 OS=Homo sapiens OX=9606 GN=INF2 PE=1 SV=2	1	1	1	1	1249	135.5	5.38	2.01	1	1
FALSE	Master Protein	P51553	Isocitrate dehydrogenase [NAD] subunit gamma, mitochondrial OS=Homo sapiens OX=9606 GN=IDH3G PE=1 SV=1	3	1	1	1	393	42.8	8.5	2.33	1	1
FALSE	Master Protein	P48735	Isocitrate dehydrogenase [NADP], mitochondrial OS=Homo sapiens OX=9606 GN=IDH2 PE=1 SV=2	4	1	1	1	452	50.9	8.69	2.91	1	1
FALSE	Master Protein	Q9NXR7-1	Isoform 1 of BRISC and BRCA1-A complex member 2 OS=Homo sapiens OX=9606 GN=BABAM2	2	1	1	1	415	46.9	6.14	2.12	1	1
FALSE	Master Protein	Q8WVV4-1	Isoform 1 of Protein POF1B OS=Homo sapiens OX=9606 GN=POF1B	2	1	1	1	595	68.7	6.35	2.15	1	1
FALSE	Master Protein	Q15398-1	Isoform 2 of Disks large-associated protein 5 OS=Homo sapiens OX=9606 GN=DLGAP5	1	1	1	1	765	85.6	8.7	2.11	1	1
FALSE	Master Protein	P09038-1	Isoform 2 of Fibroblast growth factor 2 OS=Homo sapiens OX=9606 GN=FGF2	4	1	1	1	210	22.6	10.54	2.1	1	1
FALSE	Master Protein	Q8WX92-2	Isoform 2 of Negative elongation factor B OS=Homo sapiens OX=9606 GN=NELFB	2	1	1	1	628	70	6.04	2.41	1	1
FALSE	Master Protein	Q8N490-2	Isoform 2 of Probable hydrolase PNKD OS=Homo sapiens OX=9606 GN=PNKD	8	1	1	1	142	15.4	10.58	2.22	1	1
FALSE	Master Protein	O15244-2	Isoform 2 of Solute carrier family 22 member 2 OS=Homo sapiens OX=9606 GN=SLC22A2	5	1	1	1	483	54.4	8.35	3.06	1	1
FALSE	Master Protein	Q96QT6-3	Isoform 3 of PHD finger protein 12 OS=Homo sapiens OX=9606 GN=PHF12	5	1	1	1	849	92.6	7.36	3.05	1	1
FALSE	Master Protein	O15084-1	Isoform 3 of Serine/threonine-protein phosphatase 6 regulatory ankyrin repeat subunit A OS=Homo sapiens OX=9606 GN=ANKRD28	1	1	1	1	1086	116.5	6.18	2.37	1	1
FALSE	Master Protein	Q99081-4	Isoform 4 of Transcription factor 12 OS=Homo sapiens OX=9606 GN=TCF12	9	1	1	1	446	48.1	7.24	4	1	1
FALSE	Master Protein	P26440	Isovaleryl-CoA dehydrogenase, mitochondrial OS=Homo sapiens OX=9606 GN=IVD PE=1 SV=2	2	1	1	1	426	46.6	8.05	1.98	1	1
FALSE	Master Protein	Q9UK76	Jupiter microtubule associated homolog 1 OS=Homo sapiens OX=9606 GN=JPT1 PE=1 SV=3	16	1	1	1	154	16	5.6	2.32	1	1
FALSE	Master Protein	Q86V97	Kelch repeat and BTB domain-containing protein 6 OS=Homo sapiens OX=9606 GN=KBTBD6 PE=1 SV=1	1	1	1	1	674	76.1	6.07	2.2	1	1
FALSE	Master Protein	Q53GT1	Kelch-like protein 22 OS=Homo sapiens OX=9606 GN=KLHL22 PE=1 SV=2	1	1	1	1	634	71.6	5.49	2.11	1	1
FALSE	Master Protein	Q07866	Kinesin light chain 1 OS=Homo sapiens OX=9606 GN=KLC1 PE=1 SV=2	2	1	1	1	573	65.3	6.2	2.9	1	1
FALSE	Master Protein	P52732	Kinesin-like protein KIF11 OS=Homo sapiens OX=9606 GN=KIF11 PE=1 SV=2	1	1	1	1	1056	119.1	5.64	1.93	1	1
FALSE	Master Protein	Q7Z4S6	Kinesin-like protein KIF21A OS=Homo sapiens OX=9606 GN=KIF21A PE=1 SV=2	1	1	1	1	1674	187.1	6.42	2.5	1	1
FALSE	Master Protein	166795250	kinesin-like protein KIF2C isoform 1 [Homo sapiens] &IC MCAK	2	1	1	1	725	81.3	7.83	2.04	1	1
FALSE	Master Protein	Q71RC2	La-related protein 4 OS=Homo sapiens OX=9606 GN=LARP4 PE=1 SV=3	1	1	1	1	724	80.5	6.61	2.66	1	1
FALSE	Master Protein	P02788	Lactotransferrin OS=Homo sapiens OX=9606 GN=LTF PE=1 SV=6	1	1	1	1	710	78.1	8.12	2.08	1	1
FALSE	Master Protein	P11047	Laminin subunit gamma-1 OS=Homo sapiens OX=9606 GN=LAMC1 PE=1 SV=3	0	1	1	1	1609	177.5	5.12	2.07	1	1
FALSE	Master Protein	Q01650	Large neutral amino acids transporter small subunit 1 OS=Homo sapiens OX=9606 GN=SLC7A5 PE=1 SV=2	2	1	1	1	507	55	7.72	2.45	1	1
FALSE	Master Protein	Q8N1G4	Leucine-rich repeat-containing protein 47 OS=Homo sapiens OX=9606 GN=LRRC47 PE=1 SV=1	3	1	1	1	583	63.4	8.28	2.31	1	1
FALSE	Master Protein	P11182	Lipoamide acyltransferase component of branched-chain alpha-keto acid dehydrogenase complex, mitochondrial OS=Homo sapiens OX=9606 GN=DBT PE=1 SV=3	2	1	1	1	482	53.5	8.51	2.01	1	1
FALSE	Master Protein	P24666	Low molecular weight phosphotyrosine protein phosphatase OS=Homo sapiens OX=9606 GN=ACP1 PE=1 SV=3	8	1	1	1	158	18	6.74	1.98	1	1
FALSE	Master Protein	Q96KB5	Lymphokine-activated killer T-cell-originated protein kinase OS=Homo sapiens OX=9606 GN=PBK PE=1 SV=3	3	1	1	1	322	36.1	5.12	2.41	1	1
FALSE	Master Protein	P13473	Lysosome-associated membrane glycoprotein 2 OS=Homo sapiens OX=9606 GN=LAMP2 PE=1 SV=2	2	1	1	1	410	44.9	5.63	2.11	1	1
FALSE	Master Protein	P61626	Lysozyme C OS=Homo sapiens OX=9606 GN=LYZ PE=1 SV=1	8	1	1	1	148	16.5	9.16	2.57	1	1
FALSE	Master Protein	Q8WWC4	m-AAA protease-interacting protein 1, mitochondrial OS=Homo sapiens OX=9606 GN=MAIP1 PE=1 SV=1	3	1	1	1	291	32.5	9.17	2.3	1	1
FALSE	Master Protein	Q96C86	m7GpppX diphosphatase OS=Homo sapiens OX=9606 GN=DCPS PE=1 SV=2	5	1	1	1	337	38.6	6.38	3.75	1	1
FALSE	Master Protein	P14174	Macrophage migration inhibitory factor OS=Homo sapiens OX=9606 GN=MIF PE=1 SV=4	8	1	1	1	115	12.5	7.88	2.56	1	1
FALSE	Master Protein	Q7Z745	Maestro heat-like repeat-containing protein family member 2B OS=Homo sapiens OX=9606 GN=MROH2B PE=2 SV=3	3	1	1	1	1585	180.7	6.28	0	1	1
FALSE	Master Protein	P04156	Major prion protein OS=Homo sapiens OX=9606 GN=PRNP PE=1 SV=1	5	1	1	1	253	27.6	9	1.9	1	1
FALSE	Master Protein	P11310	Medium-chain specific acyl-CoA dehydrogenase, mitochondrial OS=Homo sapiens OX=9606 GN=ACADM PE=1 SV=1	2	1	1	1	421	46.6	8.37	1.92	1	1
FALSE	Master Protein	P35240	Merlin OS=Homo sapiens OX=9606 GN=NF2 PE=1 SV=1	2	1	1	1	595	69.6	6.47	2.64	1	1
FALSE	Master Protein	P55145	Mesencephalic astrocyte-derived neurotrophic factor OS=Homo sapiens OX=9606 GN=MANF PE=1 SV=3	8	1	1	1	182	20.7	8.69	2.85	1	1
FALSE	Master Protein	Q9H8M5	Metal transporter CNNM2 OS=Homo sapiens OX=9606 GN=CNNM2 PE=1 SV=2	4	1	1	1	875	96.6	6.38	3.64	1	1
FALSE	Master Protein	Q9NZL9	Methionine adenosyltransferase 2 subunit beta OS=Homo sapiens OX=9606 GN=MAT2B PE=1 SV=1	4	1	1	1	334	37.5	7.36	2.24	1	1
FALSE	Master Protein	P53582	Methionine aminopeptidase 1 OS=Homo sapiens OX=9606 GN=METAP1 PE=1 SV=2	3	1	1	1	386	43.2	7.17	2.37	1	1
FALSE	Master Protein	Q9BUR5	MICOS complex subunit MIC26 OS=Homo sapiens OX=9606 GN=APOO PE=1 SV=1	6	1	1	1	198	22.3	9.13	2	1	1
FALSE	Master Protein	P55081	Microfibrillar-associated protein 1 OS=Homo sapiens OX=9606 GN=MFAP1 PE=1 SV=2	2	1	1	1	439	51.9	4.98	2.33	1	1
FALSE	Master Protein	Q02978	Mitochondrial 2-oxoglutarate/malate carrier protein OS=Homo sapiens OX=9606 GN=SLC25A11 PE=1 SV=3	3	1	1	1	314	34	9.91	2.32	1	1
FALSE	Master Protein	Q9NZJ7	Mitochondrial carrier homolog 1 OS=Homo sapiens OX=9606 GN=MTCH1 PE=1 SV=1	3	1	1	1	389	41.5	9.32	2.05	1	1
FALSE	Master Protein	Q9Y6C9	Mitochondrial carrier homolog 2 OS=Homo sapiens OX=9606 GN=MTCH2 PE=1 SV=1	2	1	1	1	303	33.3	7.97	1.92	1	1
FALSE	Master Protein	Q9H1K4	Mitochondrial glutamate carrier 2 OS=Homo sapiens OX=9606 GN=SLC25A18 PE=1 SV=1	3	1	1	1	315	33.8	9.25	2.38	1	1
FALSE	Master Protein	Q9Y3D7	Mitochondrial import inner membrane translocase subunit TIM16 OS=Homo sapiens OX=9606 GN=PAM16 PE=1 SV=2	18	1	1	1	125	13.8	9.7	3.53	1	1
FALSE	Master Protein	O94826	Mitochondrial import receptor subunit TOM70 OS=Homo sapiens OX=9606 GN=TOMM70 PE=1 SV=1	1	1	1	1	608	67.4	7.12	2.63	1	1
FALSE	Master Protein	O95202	Mitochondrial proton/calcium exchanger protein OS=Homo sapiens OX=9606 GN=LETM1 PE=1 SV=1	2	1	1	1	739	83.3	6.7	2.48	1	1
FALSE	Master Protein	Q8IXI1	Mitochondrial Rho GTPase 2 OS=Homo sapiens OX=9606 GN=RHOT2 PE=1 SV=2	1	1	1	1	618	68.1	5.86	1.91	1	1
FALSE	Master Protein	Q10713	Mitochondrial-processing peptidase subunit alpha OS=Homo sapiens OX=9606 GN=PMPCA PE=1 SV=2	5	1	1	1	525	58.2	6.92	4.4	1	1
FALSE	Master Protein	O15427	Monocarboxylate transporter 4 OS=Homo sapiens OX=9606 GN=SLC16A3 PE=1 SV=1	3	1	1	1	465	49.4	7.96	1.92	1	1
FALSE	Master Protein	Q5VZF2	Muscleblind-like protein 2 OS=Homo sapiens OX=9606 GN=MBNL2 PE=1 SV=2	2	1	1	1	373	40.5	8.38	2	1	1
FALSE	Master Protein	Q9NUJ1	Mycophenolic acid acyl-glucuronide esterase, mitochondrial OS=Homo sapiens OX=9606 GN=ABHD10 PE=1 SV=1	3	1	1	1	306	33.9	8.57	1.9	1	1
FALSE	Master Protein	Q96S97	Myeloid-associated differentiation marker OS=Homo sapiens OX=9606 GN=MYADM PE=1 SV=2	3	1	1	1	322	35.3	8.15	1.9	1	1
FALSE	Master Protein	Q8NFW8	N-acylneuraminate cytidylyltransferase OS=Homo sapiens OX=9606 GN=CMAS PE=1 SV=2	2	1	1	1	434	48.3	7.93	2.19	1	1
FALSE	Master Protein	Q13423	NAD(P) transhydrogenase, mitochondrial OS=Homo sapiens OX=9606 GN=NNT PE=1 SV=3	2	1	1	1	1086	113.8	8.09	2.4	1	1
FALSE	Master Protein	Q9BU61	NADH dehydrogenase [ubiquinone] 1 alpha subcomplex assembly factor 3 OS=Homo sapiens OX=9606 GN=NDUFAF3 PE=1 SV=1	6	1	1	1	184	20.3	8.22	1.94	1	1
FALSE	Master Protein	Q9P032	NADH dehydrogenase [ubiquinone] 1 alpha subcomplex assembly factor 4 OS=Homo sapiens OX=9606 GN=NDUFAF4 PE=1 SV=1	8	1	1	1	175	20.3	8.82	2.31	1	1
[truncated: 316 more rows]

## Sheet: Abundances, GFP-PSMD14 vs. GFP 
Checked	Protein FDR Confidence: Combined	Master	Accession	Description	Exp. q-value: Combined	Sum PEP Score	Coverage [%]	# Peptides	# PSMs	# Unique Peptides	# AAs	MW [kDa]	calc. pI	Score Sequest HT: Sequest HT	# Peptides (by Search Engine): Sequest HT	# Protein Pathway Groups	Abundance Ratio: (F1) / (F2)	Abundance Ratio Adj. P-Value: (F1) / (F2)	Abundance Ratio Variability [%]: (F1) / (F2)	Abundances (Grouped): F1	Abundances (Grouped): F2	Found in Sample: [S1] F1: Sample	Found in Sample: [S2] F2: Sample	# Protein Groups	Modifications
[truncated: 3,269 more rows]

[truncated: 7 more sheets: GFP-PSMD14 IP, asynchronous, GFP control IP, asynchronous, Abundances, GFP-PSMD14 vs. GFP, GFP-KIF11 IP, asynchronous, GFP control IP, asynchronous2, Abundances, GFP-KIF11 vs. GFP, GFP-KIF11 IP, mitotic]
